# Supplementary material for: Orchestration of protein acetylation as a toggle for cellular defense and virus replication
Source: Nat Commun. 2018 Nov 23;9:4967. doi: 10.1038/s41467-018-07179-w (PMC6251895; doi:10.1038/s41467-018-07179-w)
Supplement: Supplementary file 4 — Supplementary Data 1 [file 41467_2018_7179_MOESM4_ESM.xlsx]

## Sheet: TableS1A- Host Total Protein
Supplementary Table 1A: List of cellular and viral proteins detected in the proteome of HCMV infected cells. This tab illustrates all host proteins and their quantified relative abundances.
Primary Uniprot Protein Accession #	Gene Symbol	Protein description	% Sequence Coverage	# PSMs	# Unique Peptides	Average MW (kDa)	Has acetylation site(s) detected in this study	Ave log2 Intensity 24hpi/mock	Ave log2 Intensity 48hpi/mock	Ave log2 Intensity 72hpi/mock	Ave log2 Intensty 96hpi/mock	Normalized Intensity mock Rep 1	Normalized Intensity mock Rep 2	Normalized Intensity mock Rep 3	Normalized Intensity 24hpi Rep 1	Normalized Intensity 24hpi Rep 2	Normalized Intensity 24hpi Rep 3	Normalized Intensity 48hpi Rep 1	Normalized Intensity 48hpi Rep 2	Normalized Intensity 48hpi Rep 3	Normalized Intensity 72hpi Rep 1	Normalized Intensity 72hpi Rep 2	Normalized Intensity 72hpi Rep 3	Normalized Intensity 96hpi Rep 1	Normalized Intensity 96hpi Rep 2	Normalized Intensity 96hpi Rep 3	Found in Sample mock Rep 1	Found in Sample mock Rep 2	Found in Sample mock Rep 3	Found in Sample 24hpi Rep 1	Found in Sample 24hpi Rep 2	Found in Sample 24hpi Rep 3	Found in Sample 48hpi Rep 1	Found in Sample 48hpi Rep 2	Found in Sample 48hpi Rep 3	Found in Sample 72hpi Rep 1	Found in Sample 72hpi Rep 2	Found in Sample 72hpi Rep 3	Found in Sample 96hpi Rep 1	Found in Sample 96hpi Rep 2	Found in Sample 96hpi Rep 3	CV% mock	CV% 24hpi	CV% 48hpi	CV% 72hpi	CV% 96hpi	# Peptides quantified mock Rep 1	# Peptides quantified mock Rep 2	# Peptides quantified mock Rep 3
O95881	TXNDC12	Thioredoxin domain-containing protein 12 OS=Homo sapiens GN=TXNDC12 PE=1 SV=1	40	106	6	19.2	x	0.129613	0.392867	0.503858	0.481299	7.7946e+07	8.16207e+07	7.05526e+07	9.10048e+07	9.28092e+07	7.40382e+07	1.09123e+08	9.19785e+07	8.21511e+07	9.96009e+07	1.01918e+08	8.1969e+07	1.0112e+08	9.93789e+07	7.8876e+07	High	High	High	High	High	High	High	High	High	High	High	High	High	High	High	7.35	12.05	14.46	11.55	13.28	6	6	5
O00330	PDHX	Pyruvate dehydrogenase protein X component, mitochondrial OS=Homo sapiens GN=PDHX PE=1 SV=3	24	45	9	54.1	x	0.0813396	0.359521	0.660837	0.941106	1.87655e+07	1.30016e+07	1.66657e+07	1.84722e+07	1.51781e+07	1.6777e+07	2.17843e+07	1.71516e+07	1.65298e+07	2.48023e+07	2.15825e+07	1.93611e+07	3.16453e+07	2.44769e+07	2.02637e+07	High	High	High	High	High	High	High	High	High	High	High	High	High	High	High	18.07	9.8	15.53	12.48	22.6	7	7	7
Q96GX9	APIP	Methylthioribulose-1-phosphate dehydratase OS=Homo sapiens GN=APIP PE=1 SV=1	16	6	3	27.1		0	0.238787	0.555816	-0.190997	2.25409e+06	1.71261e+06	1.48577e+06	1.92786e+06	1.33286e+06	2.07482e+06	2.66252e+06	1.73601e+06	1.61391e+06	3.16878e+06	1.86711e+06	1.83616e+06	2.82025e+06	1.26946e+06	587498	Peak Found	High	Peak Found	Peak Found	Peak Found	High	High	Peak Found	Peak Found	Peak Found	High	Peak Found	High	Peak Found	Peak Found	21.72	22.09	28.61	33.2	73.39	2	3	3
O76071	CIAO1	Probable cytosolic iron-sulfur protein assembly protein CIAO1 OS=Homo sapiens GN=CIAO1 PE=1 SV=1	14	20	3	37.8		0.0229004	0.221568	-0.0679388	0.252173	7.33816e+06	6.16286e+06	4.95898e+06	6.69003e+06	6.13475e+06	5.62719e+06	7.44913e+06	6.44024e+06	5.56175e+06	7.0257e+06	4.78567e+06	4.74979e+06	7.77392e+06	4.75528e+06	5.30547e+06	High	High	High	High	Peak Found	High	High	High	High	High	Peak Found	High	High	High	High	19.33	8.64	14.57	23.62	27.04	3	3	3
Q53EP0	FNDC3B	Fibronectin type III domain-containing protein 3B OS=Homo sapiens GN=FNDC3B PE=1 SV=2	27	135	19	132.8		-0.239566	-0.452057	-0.365871	-0.354759	4.01251e+07	3.74663e+07	2.99646e+07	3.01537e+07	3.53673e+07	2.34466e+07	2.49038e+07	2.90994e+07	1.87652e+07	2.07366e+07	3.00802e+07	1.73347e+07	2.37537e+07	3.24443e+07	1.18698e+07	High	High	High	High	High	High	High	High	High	High	High	High	High	High	High	14.7	20.15	21.43	29.05	45.52	15	16	15
Q13423	NNT	NAD(P) transhydrogenase, mitochondrial OS=Homo sapiens GN=NNT PE=1 SV=3	29	293	26	113.8	x	0.045443	0.146655	0.449957	0.597412	1.21639e+08	1.23958e+08	1.4416e+08	1.36861e+08	1.39902e+08	1.32454e+08	1.4589e+08	1.46663e+08	1.32673e+08	1.62732e+08	1.96991e+08	1.42082e+08	1.57531e+08	2.27375e+08	1.63066e+08	High	High	High	High	High	High	High	High	High	High	High	High	High	High	High	9.53	2.75	5.55	16.58	21.26	24	25	25
P62875	POLR2L	DNA-directed RNA polymerases I, II, and III subunit RPABC5 OS=Homo sapiens GN=POLR2L PE=1 SV=1	30	15	2	7.6		-0.148801	0.166073	-0.184425	0.128293	9.9062e+06	6.94921e+06	7.3782e+06	6.56311e+06	5.73058e+06	7.94199e+06	8.77683e+06	7.12919e+06	7.94894e+06	7.86297e+06	7.27571e+06	5.30475e+06	9.00304e+06	8.0747e+06	7.68947e+06	High	High	High	High	High	High	High	High	High	High	High	Peak Found	High	High	High	19.78	16.56	10.36	19.66	8.18	2	2	2
P29728	OAS2	2'-5'-oligoadenylate synthase 2 OS=Homo sapiens GN=OAS2 PE=1 SV=3	28	104	17	82.4		9.96578	9.96578	9.96578	9.96578				2.68932e+07	2.63681e+07	1.09204e+07	6.28765e+07	6.27388e+07	1.7662e+07	7.31959e+07	6.58399e+07	1.75115e+07	5.49022e+07	4.7213e+07	1.53932e+07	Not Found	Not Found	Not Found	High	High	High	High	High	High	High	High	High	High	High	High		42.41	54.58	57.97	53.48
Q9UIJ7	AK3	GTP:AMP phosphotransferase AK3, mitochondrial OS=Homo sapiens GN=AK3 PE=1 SV=4	60	131	11	25.6	x	0.0662614	0.249749	0.545968	0.729444	5.67019e+07	4.70559e+07	6.89681e+07	6.60754e+07	5.02213e+07	6.61004e+07	8.25543e+07	5.94318e+07	5.44408e+07	9.41688e+07	8.01764e+07	4.99016e+07	1.08074e+08	9.59972e+07	5.42622e+07	High	High	High	High	High	High	High	High	High	High	High	High	High	High	High	19.07	15.07	22.91	30.27	32.79	11	11	11
Q00577	PURA	Transcriptional activator protein Pur-alpha OS=Homo sapiens GN=PURA PE=1 SV=2	27	45	4	34.9		0.210389	0.654436	0.901494	0.860764	7.0171e+06	1.04896e+07	1.20687e+07	8.2249e+06	1.1209e+07	1.4507e+07	1.06963e+07	1.42103e+07	2.30771e+07	1.28104e+07	1.49428e+07	3.1254e+07	1.1099e+07	1.62693e+07	3.05306e+07	High	High	High	High	High	High	High	High	High	High	High	High	High	High	High	26.21	27.77	39.89	51.3	52.15	4	4	4
Q9C0J8	WDR33	pre-mRNA 3' end processing protein WDR33 OS=Homo sapiens GN=WDR33 PE=1 SV=2	7	33	7	145.8	x	0.359521	0.255803	-0.643856	-0.606035	6.86467e+06	7.05369e+06	5.58913e+06	9.0911e+06	9.05772e+06	6.74447e+06	8.92866e+06	7.82248e+06	5.32601e+06	6.14389e+06	6.39469e+06	4.34067e+06	6.1732e+06	5.94953e+06	3.85243e+06	High	High	High	High	High	High	High	High	High	High	Peak Found	High	High	High	High	12.25	16.21	25.08	19.92	24.04	7	6	7
Q9UGI8	TES	Testin OS=Homo sapiens GN=TES PE=1 SV=1	33	41	10	48		0.116365	-0.268817	-0.181149	-0.573467	1.35337e+07	1.37787e+07	1.03704e+07	1.31328e+07	1.20533e+07	1.09828e+07	1.22252e+07	1.23737e+07	8.31651e+06	1.04534e+07	9.57301e+06	8.13701e+06	1.26884e+07	9.07482e+06	1.03915e+07	High	High	High	High	High	High	High	High	High	High	High	High	High	High	High	15.13	8.92	20.97	12.46	17.06	8	9	9
Q13185	CBX3; C15orf57; CCDC32	Chromobox protein homolog 3 OS=Homo sapiens GN=CBX3 PE=1 SV=4	46	120	6	20.8	x	0.0299829	0.295135	0.222805	0.171207	9.64973e+07	1.02635e+08	8.4501e+07	9.16543e+07	1.16554e+08	8.95062e+07	9.5558e+07	1.32611e+08	1.21548e+08	1.17372e+08	1.1964e+08	9.02643e+07	9.79404e+07	1.12378e+08	9.31043e+07	High	High	High	High	High	High	High	High	High	High	High	High	High	High	High	9.76	15.15	16.32	14.98	9.91	7	7	7
Q15750	TAB1	TGF-beta-activated kinase 1 and MAP3K7-binding protein 1 OS=Homo sapiens GN=TAB1 PE=1 SV=1	23	17	6	54.6		-0.0484122	-0.2567	-0.341903	-0.307573	4.98002e+06	4.26415e+06	3.7428e+06	3.18998e+06	2.94949e+06	4.35106e+06	4.39428e+06	3.82755e+06	4.9969e+06	3.268e+06	2.74629e+06	4.34026e+06	5.71188e+06	3.34184e+06	3.63569e+06	High	Peak Found	High	Peak Found	Peak Found	High	High	High	High	High	Peak Found	High	High	Peak Found	Peak Found	14.35	21.43	13.27	23.55	30.54	3	3	4
Q8N5C1	FAM26E; CALHM5	Protein FAM26E OS=Homo sapiens GN=FAM26E PE=2 SV=1	17	20	4	35.1		0.755315	0.87578	1.23573	1.10635	2.0038e+06	1.90804e+06	2.24032e+06	8.61824e+06	6.74402e+06	4.37042e+06	4.67053e+06	3.95849e+06	1.89021e+06	1.02072e+07	9.23244e+06	7.87132e+06	8.10689e+06	9.13369e+06	6.76006e+06	High	Peak Found	Peak Found	High	High	High	High	High	Peak Found	High	High	Peak Found	High	High	Peak Found	8.34	32.36	41.19	12.89	14.88	2	3	3
P57105	SYNJ2BP	Synaptojanin-2-binding protein OS=Homo sapiens GN=SYNJ2BP PE=1 SV=2	52	62	5	15.9		0.341417	0.339137	0.453122	0.549916	1.27546e+07	1.23052e+07	1.20025e+07	1.68671e+07	1.42741e+07	1.56174e+07	2.07251e+07	1.42702e+07	1.81244e+07	1.65803e+07	1.70924e+07	1.7845e+07	1.95391e+07	1.65617e+07	1.55197e+07	High	High	High	High	High	High	High	High	High	High	High	High	High	High	High	3.06	8.32	18.34	3.7	12.12	4	5	5
P45974	USP5	Ubiquitin carboxyl-terminal hydrolase 5 OS=Homo sapiens GN=USP5 PE=1 SV=2	48	256	26	95.7		-0.182786	-0.0484122	0	0.0426443	1.31618e+08	1.06631e+08	1.03032e+08	1.04635e+08	8.76685e+07	1.15293e+08	1.24134e+08	1.11436e+08	1.40685e+08	1.25079e+08	9.41494e+07	1.21258e+08	1.5611e+08	9.20993e+07	1.15987e+08	High	High	High	High	High	High	High	High	High	High	High	High	High	High	High	13.69	13.59	11.69	14.86	26.64	21	24	24
P04075	ALDOA	Fructose-bisphosphate aldolase A OS=Homo sapiens GN=ALDOA PE=1 SV=2	79	917	21	39.4	x	0.0100637	0.0426443	-0.0679388	-0.263612	1.32326e+09	1.38212e+09	1.41938e+09	1.31321e+09	1.18501e+09	1.49537e+09	1.37533e+09	1.46043e+09	1.53899e+09	1.4145e+09	1.12343e+09	1.44536e+09	1.35824e+09	9.72597e+08	1.33708e+09	High	High	High	High	High	High	High	High	High	High	High	High	High	High	High	3.52	11.72	5.61	13.38	17.73	23	25	25
O43617	TRAPPC3	Trafficking protein particle complex subunit 3 OS=Homo sapiens GN=TRAPPC3 PE=1 SV=1	23	16	4	20.3		-0.0649175	0.333424	0.210389	0.425459	1.2077e+07	8.63352e+06	1.1606e+07	9.5507e+06	8.07121e+06	1.52341e+07	1.4486e+07	1.15374e+07	1.88849e+07	1.52555e+07	1.03275e+07	1.74376e+07	1.60485e+07	1.00339e+07	1.75957e+07	Peak Found	High	High	High	High	High	High	High	High	High	High	High	Peak Found	High	Peak Found	17.33	34.53	24.7	25.4	27.44	3	3	3
Q9BSJ2	TUBGCP2	Gamma-tubulin complex component 2 OS=Homo sapiens GN=TUBGCP2 PE=1 SV=2	20	64	13	102.5		-0.242977	0.187768	0.0976108	-0.0409718	1.01442e+07	1.12203e+07	1.05154e+07	8.33529e+06	9.66737e+06	9.7803e+06	1.17797e+07	1.27187e+07	1.39535e+07	1.14272e+07	1.0474e+07	1.2578e+07	1.05788e+07	8.98473e+06	1.04286e+07	High	High	High	High	High	High	High	High	High	High	High	High	High	High	High	5.14	8.68	8.51	9.17	8.8	12	12	11
Q71RC2	LARP4	La-related protein 4 OS=Homo sapiens GN=LARP4 PE=1 SV=3	18	52	9	80.5		0.362891	0.0342157	-0.452057	-0.637109	1.35288e+07	1.41616e+07	1.2591e+07	1.70639e+07	16374316	1.97196e+07	1.45176e+07	1.30997e+07	1.30186e+07	9.3791e+06	1.04658e+07	6.88404e+06	8.73862e+06	8.85275e+06	6.37684e+06	High	High	High	High	High	High	High	High	High	High	High	High	High	High	High	5.89	9.97	6.22	20.61	17.49	7	8	8
P31751	AKT2	RAC-beta serine/threonine-protein kinase OS=Homo sapiens GN=AKT2 PE=1 SV=2	21	35	5	55.7		-0.0573917	0.0635029	-0.0800879	-0.567041	3.26746e+06	3.0328e+06	3.73297e+06	3.512e+06	2619060	3.5747e+06	3.62947e+06	3.45973e+06	3.14176e+06	3.19058e+06	3.11802e+06	2.67242e+06	2.24286e+06	2.69727e+06	2.1387e+06	High	High	High	High	High	High	High	High	High	High	High	Peak Found	Peak Found	High	High	10.66	16.52	7.26	9.37	12.59	3	4	4
Q9UH17	APOBEC3B	DNA dC->dU-editing enzyme APOBEC-3B OS=Homo sapiens GN=APOBEC3B PE=1 SV=1	25	28	6	45.9		0.0398403	0.869477	0.520045	0.00144197	4.476e+06	5.65145e+06	3.17648e+06	1.22986e+07	1.05085e+07	4.07875e+06	1.4242e+07	1.158e+07	8.26065e+06	1.212e+07	8.30158e+06	5.98329e+06	5.86881e+06	5.00393e+06	5.00024e+06	High	High	High	High	High	High	High	High	High	High	High	High	High	High	High	27.92	48.23	26.38	35.21	9.46	6	6	6
Q9ULK4	MED23	Mediator of RNA polymerase II transcription subunit 23 OS=Homo sapiens GN=MED23 PE=1 SV=2	13	85	13	156.4		0.321928	0.678973	0.745022	0.913033	4.57209e+06	5.12836e+06	4.51611e+06	6.3794e+06	7.23729e+06	7.96624e+06	7.9473e+06	8.47608e+06	1.35694e+07	7.96225e+06	8.52697e+06	1.50522e+07	8.97355e+06	9.19771e+06	1.52937e+07	High	High	High	High	High	High	High	High	High	High	High	High	High	High	High	7.14	11.04	31.05	37.48	32.15	10	11	11
Q92538	GBF1	Golgi-specific brefeldin A-resistance guanine nucleotide exchange factor 1 OS=Homo sapiens GN=GBF1 PE=1 SV=2	23	187	28	206.3		-0.0174171	0.141433	0.0593553	-0.101598	5.09333e+07	5.24475e+07	5.33308e+07	4.97064e+07	5.19521e+07	5.46696e+07	5.27305e+07	5.75519e+07	5.81337e+07	5.34814e+07	4.95885e+07	5.38337e+07	4.68157e+07	4.85173e+07	4.50417e+07	High	High	High	High	High	High	High	High	High	High	High	High	High	High	High	2.32	4.77	5.28	4.5	3.71	25	27	27
Q13449	LSAMP	Limbic system-associated membrane protein OS=Homo sapiens GN=LSAMP PE=1 SV=2	13	13	3	37.4		-0.12658	-0.852042	0.132248	-0.0513992	2.99325e+06	2.38405e+06	1.96245e+06	3.31543e+06	1.93771e+06	1.44768e+06	1.77191e+06	1.48287e+06	563382	2.87232e+06	1.82627e+06	1.31181e+06	3.87892e+06	2.16226e+06	386202	High	High	High	High	High	Peak Found	High	Peak Found	Peak Found	High	High	Peak Found	High	High	Peak Found	21.18	43.36	49.58	39.69	81.52	3	3	3
P04632	CAPNS1	Calpain small subunit 1 OS=Homo sapiens GN=CAPNS1 PE=1 SV=1	53	135	8	28.3	x	-0.260152	-0.182786	-0.120294	-0.369595	9.61936e+07	7.72191e+07	8.05681e+07	6.75149e+07	6.15852e+07	8.57875e+07	7.76878e+07	8.04388e+07	5.14884e+07	8.84621e+07	6.55972e+07	3.74856e+07	9.60741e+07	5.98116e+07	3.36524e+07	High	High	High	High	High	High	High	High	High	High	High	High	High	High	High	11.96	17.61	22.87	39.99	49.62	6	7	7
Q96FV9	THOC1	THO complex subunit 1 OS=Homo sapiens GN=THOC1 PE=1 SV=1	12	48	7	75.6		0.297485	0.31034	0.42975	0.308011	6.26988e+06	8.1669e+06	7.32909e+06	8.87578e+06	1.06695e+07	9.3495e+06	7.94211e+06	8.80871e+06	1.08308e+07	8.23592e+06	1.01645e+07	1.06153e+07	9.1392e+06	1.05156e+07	9.73022e+06	High	High	High	High	High	High	High	High	High	High	High	High	Peak Found	High	High	13.1	9.65	16.12	13.07	7.05	7	7	7
P63104	YWHAZ	14-3-3 protein zeta/delta OS=Homo sapiens GN=YWHAZ PE=1 SV=1	72	449	15	27.7	x	-0.0892673	-0.174621	-0.369595	-0.42082	8.38568e+08	7.9033e+08	7.27876e+08	7.97201e+08	6.94674e+08	7.85435e+08	7.70319e+08	7.11379e+08	6.39603e+08	7.31331e+08	5.879e+08	4.94851e+08	7.80227e+08	4.9375e+08	5.17604e+08	High	High	High	High	High	High	High	High	High	High	High	High	High	High	High	7.06	7.39	9.26	19.7	26.62	15	15	15
Q16363	LAMA4	Laminin subunit alpha-4 OS=Homo sapiens GN=LAMA4 PE=1 SV=4	21	128	25	202.4		-0.584241	0.457332	0.906891	0.953824	2.24626e+07	1.50718e+07	3.47546e+07	1.79471e+07	1.21238e+07	1.85565e+07	4.32175e+07	2.85732e+07	2.13299e+07	6.02611e+07	4.68698e+07	2.70691e+07	5.53951e+07	5.5351e+07	2.83175e+07	High	High	High	High	High	High	High	High	High	High	High	High	High	High	High	41.26	21.91	35.92	37.33	33.7	23	21	24
P58546	LUZP6; MTPN	Myotrophin OS=Homo sapiens GN=MTPN PE=1 SV=2	58	66	5	12.9		-0.358454	0.194087	0.14274	0.164786	3.29566e+07	2.99111e+07	5.36895e+07	2.4752e+07	1.98729e+07	8.02817e+07	3.05349e+07	3.85534e+07	7.41025e+07	4.28933e+07	3.1245e+07	6.64468e+07	5.28888e+07	3.69275e+07	6.2005e+07	High	High	High	High	High	High	High	High	High	High	High	High	High	High	High	33.3	80.6	48.58	38.27	25.08	3	4	4
Q9HA77	CARS2	Probable cysteine--tRNA ligase, mitochondrial OS=Homo sapiens GN=CARS2 PE=1 SV=1	27	55	12	62.2	x	0.0551957	0.358396	0.594549	0.716332	2.393e+07	2.15568e+07	3.58143e+07	2.3097e+07	2.50302e+07	3.6135e+07	3.20419e+07	3.04941e+07	3.86399e+07	3.61026e+07	3.89157e+07	3.8803e+07	3.65415e+07	4.61103e+07	4.53517e+07	High	High	High	High	High	High	High	High	High	High	High	High	High	High	High	28.19	25.05	12.83	4.2	12.47	10	11	11
Q53T59	HS1BP3	HCLS1-binding protein 3 OS=Homo sapiens GN=HS1BP3 PE=1 SV=1	38	54	8	42.8		0.00288251	0.586885	0.668119	0.856787	9.78533e+06	7.81276e+06	1.10744e+07	7.76974e+06	6.55939e+06	1.35202e+07	1.13953e+07	1.08286e+07	1.88112e+07	1.35143e+07	1.01039e+07	1.972e+07	1.45539e+07	1.0228e+07	1.86835e+07	High	High	High	High	High	High	High	High	High	High	High	High	High	High	High	17.19	40.06	32.56	33.75	29.18	7	6	7
P83436	COG7	Conserved oligomeric Golgi complex subunit 7 OS=Homo sapiens GN=COG7 PE=1 SV=1	17	24	8	86.3		0.132248	0.414677	0.605968	0.467801	7.93294e+06	7.12774e+06	8.2247e+06	8.27231e+06	7.1791e+06	9.77275e+06	9.75874e+06	9.36076e+06	1.29082e+07	1.09374e+07	9.34587e+06	1.42542e+07	9.59478e+06	8.84124e+06	1.3387e+07	High	High	High	Peak Found	High	High	Peak Found	High	High	High	High	High	High	Peak Found	High	7.32	15.49	18.2	21.75	22.97	8	8	8
Q92581	SLC9A6	Sodium/hydrogen exchanger 6 OS=Homo sapiens GN=SLC9A6 PE=1 SV=2	6	19	3	74.1		0.16092	0.809003	1.11237	1.1846	2.6194e+06	1.7431e+06	1.98106e+06	2.487e+06	2.64255e+06	2.3312e+06	3.81235e+06	3.31302e+06	5.35607e+06	4.64178e+06	4.10529e+06	7.13516e+06	5.24399e+06	4.0241e+06	8.04848e+06	High	High	High	Peak Found	High	High	High	High	High	High	High	High	High	High	High	21.43	6.26	25.6	30.54	35.75	2	2	2
Q05639	EEF1A2	Elongation factor 1-alpha 2 OS=Homo sapiens GN=EEF1A2 PE=1 SV=1	55	364	5	50.4	x	9.96578	9.96578	9.96578	9.96578				398517	189222	1.84316e+06	7.37777e+06	7.13604e+06	6.79627e+07	1.70339e+07	1.3686e+07	1.37847e+08	3.09055e+07	2.15616e+07	1.23049e+08	Not Found	Peak Found	Peak Found	Peak Found	Peak Found	Peak Found	High	High	High	High	High	High	High	High	High		111.14	127.49	125.89	95.87
Q12979	ABR	Active breakpoint cluster region-related protein OS=Homo sapiens GN=ABR PE=2 SV=2	17	49	10	97.5		-0.22095	0.14274	0.153157	0.111031	1.80666e+07	1.30599e+07	1.60998e+07	1.4339e+07	1.1499e+07	1.44086e+07	1.76299e+07	1.71629e+07	1.62018e+07	1.9746e+07	1.40703e+07	1.494e+07	2.13911e+07	1.205e+07	1.47718e+07	High	High	High	High	High	High	High	High	High	High	High	High	High	High	High	16.02	12.37	4.28	18.81	29.89	10	10	10
Q9ULZ3	PYCARD	Apoptosis-associated speck-like protein containing a CARD OS=Homo sapiens GN=PYCARD PE=1 SV=2	43	41	7	21.6	x	-0.121863	0.393965	0.616358	0.260628	1.15963e+07	9.27729e+06	1.07158e+07	1.00123e+07	8.14352e+06	1.09208e+07	1.31009e+07	1.34026e+07	1.11748e+07	1.92889e+07	1.27043e+07	9.45155e+06	1.92313e+07	1.16305e+07	8.59898e+06	High	High	High	High	High	High	High	High	High	High	High	High	High	High	High	11.12	14.61	9.62	36.28	41.64	6	7	7
Q9H5N1	RABEP2	Rab GTPase-binding effector protein 2 OS=Homo sapiens GN=RABEP2 PE=1 SV=2	10	35	5	63.5		-0.0291463	0.0214797	-0.268817	-0.293359	5.44867e+06	4.26333e+06	4.63705e+06	5.69912e+06	3.77129e+06	5.13158e+06	5.14467e+06	4.35872e+06	4.18075e+06	4.53926e+06	3.36127e+06	3.14922e+06	4.95839e+06	3.50873e+06	2.23503e+06	High	High	High	High	High	High	High	High	Peak Found	High	High	High	High	High	High	12.67	20.35	11.24	20.33	38.2	4	4	4
Q8N5A5	ZGPAT	Zinc finger CCCH-type with G patch domain-containing protein OS=Homo sapiens GN=ZGPAT PE=1 SV=3	6	7	2	57.3		0.521051	0.474047	0.387363	0.172488	707816	1.21457e+06	1.07095e+06	1.03631e+06	1.56912e+06	1.5601e+06	1.2477e+06	1.56878e+06	1.49129e+06	1.17361e+06	1.37882e+06	986347	813102	1.09031e+06	1.03985e+06	Peak Found	High	Peak Found	Peak Found	High	High	Peak Found	High	High	Peak Found	High	Peak Found	Peak Found	Peak Found	High	26.18	21.97	11.67	16.64	15.05	1	2	2
Q14C86	GAPVD1	GTPase-activating protein and VPS9 domain-containing protein 1 OS=Homo sapiens GN=GAPVD1 PE=1 SV=2	16	83	17	164.9		0.192825	0.396159	0.498761	0.486457	1.34491e+07	1.22978e+07	1.14871e+07	1.49617e+07	1.31319e+07	1.72171e+07	1.45038e+07	1.54223e+07	2.51568e+07	1.74811e+07	1.41547e+07	2.15817e+07	1.92871e+07	1.2916e+07	1.90546e+07	High	High	High	High	High	High	High	High	High	High	High	High	High	High	High	7.94	13.55	32.15	20.97	21.15	11	12	11
Q9Y6D5	ARFGEF2	Brefeldin A-inhibited guanine nucleotide-exchange protein 2 OS=Homo sapiens GN=ARFGEF2 PE=1 SV=3	16	102	13	201.9		0.197865	0.590722	0.602172	0.666302	1.59845e+07	1.24084e+07	1.41538e+07	1.67045e+07	1.30658e+07	1.67223e+07	2.16297e+07	1.77312e+07	2.40211e+07	2.00009e+07	1.81549e+07	2.33716e+07	2.79366e+07	2.00407e+07	2.22253e+07	High	High	High	High	High	High	High	High	High	High	High	High	High	High	High	12.61	13.59	15.03	12.9	17.42	17	16	16
Q15434	RBMS2	RNA-binding motif, single-stranded-interacting protein 2 OS=Homo sapiens GN=RBMS2 PE=1 SV=1	18	48	4	43.9		-0.0877334	-0.195946	-0.436354	-0.397828	2.95811e+07	2.17281e+07	2.10071e+07	2.51354e+07	2.35056e+07	1.68977e+07	2.17847e+07	1.92535e+07	8.90212e+06	1.50836e+07	1.67678e+07	7.15628e+06	1.61727e+07	1.39314e+07	1.63912e+07	High	High	High	High	High	High	High	High	High	High	High	High	High	High	High	19.73	19.97	41	39.47	8.78	4	4	4
O75386	TULP3	Tubby-related protein 3 OS=Homo sapiens GN=TULP3 PE=1 SV=2	5	5	2	49.6		-0.0247367	0.138814	0.130931	0.337996	768848	575541	799140	502189	806233	875261	587580	788911	1.05178e+06	433262	867344	1.34165e+06	946442	890114	1.21937e+06	High	High	High	Peak Found	High	Peak Found	Peak Found	High	Peak Found	Peak Found	Peak Found	Peak Found	Peak Found	Peak Found	Peak Found	16.98	27.27	28.76	51.59	17.29	2	1	2
P26641	EEF1G	Elongation factor 1-gamma OS=Homo sapiens GN=EEF1G PE=1 SV=3	69	437	25	50.1	x	-0.121863	-0.169745	-0.158429	-0.246395	6.59471e+08	7.71463e+08	8.17892e+08	5.95149e+08	6.61001e+08	9.86584e+08	6.0682e+08	6.89501e+08	9.70466e+08	6.19944e+08	6.45785e+08	9.11336e+08	5.51471e+08	6.23201e+08	8.49184e+08	High	High	High	High	High	High	High	High	High	High	High	High	High	High	High	10.86	28.04	25.23	22.23	23.03	22	22	22
P51970	NDUFA8	NADH dehydrogenase [ubiquinone] 1 alpha subcomplex subunit 8 OS=Homo sapiens GN=NDUFA8 PE=1 SV=3	12	19	2	20.1		0.181421	0.637842	0.633199	0.85599	4.05256e+06	1.04329e+07	1.4219e+07	4.91127e+06	12105478	1.31579e+07	6.8826e+06	1.61595e+07	2.17307e+07	6.73977e+06	2.20513e+07	2.62624e+07	5.65826e+06	2.66772e+07	2.80755e+07	High	High	Peak Found	High	High	High	High	High	High	High	High	High	High	High	High	53.7	44.62	50.26	55.98	62.36	2	2	2
Q4G0F5	VPS26B	Vacuolar protein sorting-associated protein 26B OS=Homo sapiens GN=VPS26B PE=1 SV=2	29	51	7	39.1		-0.182786	-0.254978	-0.286304	-0.077041	1.69214e+07	1.24561e+07	1.54813e+07	1.24886e+07	1.12413e+07	1.4171e+07	1.40951e+07	1.0922e+07	1.3415e+07	1.24486e+07	1.15414e+07	1.24734e+07	1.63614e+07	1.08185e+07	1.22883e+07	High	High	High	High	High	High	High	High	High	High	High	High	High	High	High	15.24	11.64	13.04	4.37	21.83	6	7	7
O95980	RECK	Reversion-inducing cysteine-rich protein with Kazal motifs OS=Homo sapiens GN=RECK PE=1 SV=1	7	22	4	106.4		-0.286304	-0.0499049	0.207893	0.378512	3.39951e+06	2.7861e+06	2.29566e+06	3.09112e+06	2.09724e+06	1.90358e+06	2.87985e+06	2.85464e+06	2.51904e+06	3.98942e+06	3.51624e+06	3.24485e+06	3.19884e+06	4.00543e+06	3.20177e+06	High	High	High	High	High	High	High	High	High	High	High	Peak Found	High	High	Peak Found	19.56	26.95	7.32	10.52	13.4	4	4	3
O95772	STARD3NL	MLN64 N-terminal domain homolog OS=Homo sapiens GN=STARD3NL PE=1 SV=1	15	22	3	26.6		0.348232	0.21661	-0.628162	0.015783	7.08154e+06	6.60116e+06	7.43219e+06	9.47593e+06	7.93365e+06	8.59456e+06	9.79866e+06	8.37376e+06	4.9069e+06	7.96096e+06	8.31034e+06	3.59515e+06	9.63966e+06	8.3952e+06	3.38018e+06	High	High	High	High	High	High	High	High	High	High	High	Peak Found	High	High	Peak Found	5.93	8.93	32.7	39.67	46.42	2	3	3
Q9BQ67	GRWD1	Glutamate-rich WD repeat-containing protein 1 OS=Homo sapiens GN=GRWD1 PE=1 SV=1	37	78	11	49.4		0.227741	0.462576	0.244887	0.21661	1.47742e+07	1.89398e+07	1.50445e+07	1.7466e+07	1.9204e+07	2.38721e+07	1.49336e+07	1.99549e+07	3.25134e+07	1.66017e+07	1.67959e+07	2.90342e+07	1.62496e+07	1.64226e+07	2.79062e+07	High	High	High	High	High	High	High	High	High	High	High	High	High	High	High	14.34	16.42	40.3	34.23	33.08	10	10	10
P11586	MTHFD1	C-1-tetrahydrofolate synthase, cytoplasmic OS=Homo sapiens GN=MTHFD1 PE=1 SV=3	52	254	34	101.5	x	-0.0144996	0.157044	-0.0174171	-0.0694519	1.7997e+08	1.66497e+08	1.38114e+08	1.60985e+08	1.45401e+08	1.82603e+08	1.89421e+08	1.79634e+08	2.43886e+08	1.95842e+08	1.49444e+08	2.54598e+08	2.15e+08	1.37411e+08	2.2503e+08	High	High	High	High	High	High	High	High	High	High	High	High	High	High	High	13.23	11.46	16.94	26.35	24.91	27	27	27
Q08AM6	VAC14	Protein VAC14 homolog OS=Homo sapiens GN=VAC14 PE=1 SV=1	21	77	12	87.9	x	0.00575927	0.286881	0.410341	0.737254	1.223e+07	1.00992e+07	1.09688e+07	1.17624e+07	10387354	1.1469e+07	1.35465e+07	1.3794e+07	1.4036e+07	1.4077e+07	1.30677e+07	1.41921e+07	2.15226e+07	1.37258e+07	1.71409e+07	High	High	High	High	High	High	High	High	High	High	High	High	High	High	High	9.65	6.46	1.77	4.49	22.38	9	9	9
O14879	IFIT3	Interferon-induced protein with tetratricopeptide repeats 3 OS=Homo sapiens GN=IFIT3 PE=1 SV=1	71	270	24	56	x	6.56232	6.55704	5.90379	5.26442	3.65927e+06	3.56626e+06	4.42594e+06	7.44311e+08	5.59151e+08	1.65509e+08	6.32685e+08	5.98194e+08	1.58689e+08	6.08006e+08	3.83075e+08	1.32868e+08	4.92761e+08	2.23612e+08	9.62165e+07	High	Peak Found	Peak Found	High	High	High	High	High	High	High	High	High	High	High	High	12.15	60.37	57.05	63.44	74.74	10	11	11
Q13228	SELENBP1	Selenium-binding protein 1 OS=Homo sapiens GN=SELENBP1 PE=1 SV=2	50	92	17	52.4		-0.207561	0.0867838	0.524064	0.680774	3.238e+07	2.50651e+07	3.35545e+07	2.70596e+07	1.79219e+07	3.35282e+07	3.07726e+07	3.10935e+07	3.54148e+07	5.16344e+07	3.06003e+07	4.56151e+07	6.60246e+07	3.76661e+07	4.36042e+07	High	High	High	High	High	High	High	High	High	High	High	High	High	High	High	15.16	29.96	7.99	25.42	30.46	15	14	16
Q9Y259	CHKB	Choline/ethanolamine kinase OS=Homo sapiens GN=CHKB PE=1 SV=3	7	3	2	45.2		-0.394032	0.249749	0.757023	1.17887	609313	877167	733551	356230	479389	441552	545820	647152	898343	920052	606267	1.41648e+06	1.79078e+06	928576	1.77892e+06	Peak Found	Peak Found	Peak Found	High	Peak Found	Peak Found	Peak Found	Peak Found	Peak Found	Peak Found	Peak Found	High	Not Found	Peak Found	High	18.11	14.82	26.04	41.65	32.97	1	2	2
P30154	PPP2R1B	Serine/threonine-protein phosphatase 2A 65 kDa regulatory subunit A beta isoform OS=Homo sapiens GN=PPP2R1B PE=1 SV=3	27	92	7	66.2		0.0313952	0.486457	0.669934	0.905351	4.22399e+06	4.67232e+06	4.02232e+06	3.15948e+06	3.76041e+06	6.14101e+06	3.82892e+06	5.35812e+06	1.58846e+07	5.11339e+06	4.71014e+06	1.96655e+07	5.72305e+06	4.64431e+06	1.64492e+07	High	High	High	High	High	High	High	High	High	High	High	High	High	Peak Found	High	7.73	36.22	78.54	86.68	73.01	6	6	7
Q92805	GOLGA1	Golgin subfamily A member 1 OS=Homo sapiens GN=GOLGA1 PE=1 SV=3	13	30	7	88.1		0.424385	0.768078	0.730314	0.66175	4.41559e+06	4.23662e+06	3.63938e+06	5.05937e+06	5.50892e+06	5.41226e+06	6.31496e+06	6.73041e+06	5.80376e+06	6.10711e+06	7.03462e+06	4.75448e+06	6.68677e+06	6.32891e+06	4.42616e+06	High	Peak Found	High	High	High	High	High	High	High	High	High	High	High	High	High	9.92	4.44	7.39	19.22	20.9	5	6	7
Q99729	HNRNPAB	Heterogeneous nuclear ribonucleoprotein A/B OS=Homo sapiens GN=HNRNPAB PE=1 SV=2	26	115	8	36.2		-0.152003	-0.00723157	-0.145605	-0.279284	7.14323e+07	1.08082e+08	8.21986e+07	7.16718e+07	1.08372e+08	7.48131e+07	7.34959e+07	8.99239e+07	7.90645e+07	6.78896e+07	8.63958e+07	7.89874e+07	4.80967e+07	7.6792e+07	6.14009e+07	High	High	High	High	High	High	High	High	High	High	High	High	High	High	High	21.59	23.95	10.34	11.98	23.13	7	8	8
Q5T280	C9orf114; SPOUT1	Putative methyltransferase C9orf114 OS=Homo sapiens GN=C9orf114 PE=1 SV=3	7	11	3	42		0.301002	-0.0709665	-1.2109	-1.79086	2.16747e+06	1.99287e+06	1.67564e+06	1.7742e+06	3.18329e+06	2.0499e+06	2.71536e+06	2.1307e+06	1.60836e+06	1.72735e+06	1.96335e+06	536171	1.10783e+06	1.57364e+06	732440	High	High	High	High	High	High	Peak Found	Peak Found	Peak Found	High	Peak Found	Peak Found	High	Peak Found	Peak Found	12.82	31.97	25.74	54.3	37.03	2	3	3
P53597	SUCLG1	Succinyl-CoA ligase [ADP/GDP-forming] subunit alpha, mitochondrial OS=Homo sapiens GN=SUCLG1 PE=1 SV=4	34	125	9	36.2	x	0.296311	0.0731347	0.015783	-0.0365259	3.80097e+07	6.58417e+07	6.40181e+07	6.06211e+07	7.92048e+07	6.67708e+07	6.16339e+07	7.62105e+07	5.53273e+07	5.54992e+07	8.5022e+07	5.41958e+07	3.60221e+07	9.49606e+07	6.2899e+07	High	High	High	High	High	High	High	High	High	High	High	High	High	High	High	27.82	13.75	16.63	26.86	45.66	9	9	9
O75381	PEX14	Peroxisomal membrane protein PEX14 OS=Homo sapiens GN=PEX14 PE=1 SV=1	41	57	9	41.2		0.448901	0.651683	0.75446	0.72334	1.69834e+07	1.47493e+07	1.76333e+07	2.10133e+07	2.10401e+07	2.38588e+07	2.8882e+07	2.70837e+07	2.49141e+07	2.36808e+07	2.88713e+07	1.75828e+07	2.61759e+07	2.91601e+07	2.38536e+07	High	High	High	High	High	High	High	High	High	High	High	High	High	High	High	9.19	7.44	7.37	24.17	10.08	6	8	8
P46977	STT3A	Dolichyl-diphosphooligosaccharide--protein glycosyltransferase subunit STT3A OS=Homo sapiens GN=STT3A PE=1 SV=2	28	215	17	80.5	x	0.0717627	0.182692	0.237564	0.195348	2.38732e+08	2.23107e+08	1.97555e+08	2.43858e+08	2.57712e+08	2.03903e+08	2.46243e+08	2.44043e+08	2.65855e+08	2.40039e+08	2.72083e+08	2.72946e+08	2.32758e+08	2.7286e+08	2.37896e+08	High	High	High	High	High	High	High	High	High	High	High	High	High	High	High	9.46	11.88	4.76	7.17	8.8	16	17	18
P10644	PRKAR1A	cAMP-dependent protein kinase type I-alpha regulatory subunit OS=Homo sapiens GN=PRKAR1A PE=1 SV=1	41	135	10	43		-0.168123	-0.177882	-0.434403	-0.564905	7.88998e+07	8.70647e+07	1.18767e+08	7.92767e+07	7.86398e+07	1.02745e+08	8.2666e+07	9.72367e+07	5.72839e+07	8.28769e+07	8.41107e+07	4.22791e+07	7.529e+07	7.71626e+07	2.97537e+07	High	High	High	High	High	High	High	High	High	High	High	High	High	High	High	22.19	15.81	25.57	34.12	44.2	12	12	12
P51805	PLXNA3	Plexin-A3 OS=Homo sapiens GN=PLXNA3 PE=1 SV=2	4	31	2	207.6		0.132248	-0.465938	-0.696658	-0.510457	582422	478248	673403	629765	538016	480347	415088	445090	351721	322011	393301	261755	448524	616849	574296	High	Peak Found	High	High	Peak Found	Peak Found	Peak Found	Peak Found	Not Found	Peak Found	Peak Found	Not Found	Peak Found	Peak Found	Not Found	16.89	13.72	11.8	20.22	16.01	2	2	2
Q9Y4G6	TLN2	Talin-2 OS=Homo sapiens GN=TLN2 PE=1 SV=4	17	241	21	271.4	x	-0.325539	-0.204233	0.120352	0.209141	1.66446e+07	1.40691e+07	1.76075e+07	1.18558e+07	9.41133e+06	1.24858e+07	1.5474e+07	1.24236e+07	1.4089e+07	2.02933e+07	1.62873e+07	1.26713e+07	2.40542e+07	1.92588e+07	1.22437e+07	High	High	High	High	High	High	High	High	High	High	High	High	High	High	High	11.36	14.43	10.91	23.22	32.08	16	16	16
O15498	YKT6	Synaptobrevin homolog YKT6 OS=Homo sapiens GN=YKT6 PE=1 SV=1	49	85	8	22.4		0.0989585	0.0342157	0.0676387	-0.123434	4.57989e+07	3.19376e+07	3.64393e+07	3.63293e+07	2.78489e+07	5.39381e+07	3.7169e+07	3.49025e+07	6.45946e+07	3.92352e+07	3.08929e+07	6.87059e+07	4.15031e+07	2.83866e+07	6.0978e+07	High	High	High	High	High	High	High	High	High	High	High	High	High	High	High	18.58	33.8	36.28	42.93	37.59	7	8	8
Q8WVK2	SNRNP27	U4/U6.U5 small nuclear ribonucleoprotein 27 kDa protein OS=Homo sapiens GN=SNRNP27 PE=1 SV=1	19	4	2	18.8		0.211635	0.205393	0.495695	0.286881	516691	688126	631245	598258	831200	634129	637965	734055	727716	769812	890151	915346	510076	859797	769976	High	Peak Found	High	Peak Found	Peak Found	Peak Found	Peak Found	Peak Found	Peak Found	High	Peak Found	Peak Found	High	Peak Found	Peak Found	14.27	18.23	7.68	9.06	25.46	1	1	1
Q9BRT3	MIEN1	Migration and invasion enhancer 1 OS=Homo sapiens GN=MIEN1 PE=1 SV=1	30	14	2	12.4		0.0827026	0.379621	0.538041	0.647084	2.93479e+06	2.31125e+06	2.57484e+06	2.72668e+06	1.83315e+06	3.97184e+06	3.34923e+06	2.95252e+06	4.07316e+06	4.54287e+06	2.52832e+06	3.73803e+06	4.48709e+06	2.62443e+06	4.59722e+06	High	High	High	High	High	High	High	High	High	High	Peak Found	High	High	High	High	12.01	37.77	16.43	28.14	28.4	1	1	1
Q9H173	SIL1	Nucleotide exchange factor SIL1 OS=Homo sapiens GN=SIL1 PE=1 SV=1	23	44	8	52.1		0.207893	0.612588	0.755315	0.564622	8.23881e+06	8.30537e+06	8.73596e+06	8.95215e+06	8.00013e+06	7.46533e+06	1.23019e+07	1.07636e+07	7.30846e+06	1.28415e+07	1.58792e+07	1.06961e+07	1.2573e+07	1.19272e+07	4.88173e+06	High	High	High	High	High	High	High	High	High	High	High	High	High	High	Peak Found	3.2	9.25	25.26	19.82	43.56	7	7	6
Q6JQN1	ACAD10	Acyl-CoA dehydrogenase family member 10 OS=Homo sapiens GN=ACAD10 PE=1 SV=1	2	3	2	118.8	x	0.0690147	0.343692	1.08202	1.24428	556289	416206	545016	582204	485940	660403	683372	597186	829453	1.13663e+06	848919	1.36382e+06	991425	1.36419e+06	1.29788e+06	Peak Found	Peak Found	Peak Found	Peak Found	Peak Found	Peak Found	Peak Found	Peak Found	Peak Found	Peak Found	Peak Found	High	High	Peak Found	High	15.39	15.17	16.69	23.11	16.33	2	2	2
Q08623	HDHD1; PUDP	Pseudouridine-5'-phosphatase OS=Homo sapiens GN=PUDP PE=1 SV=3	27	11	3	25.2		0.211635	0.87578	1.17441	1.16928	1.22751e+06	1.15134e+06	1.53904e+06	1.35547e+06	1.2451e+06	1.85769e+06	1.94451e+06	1.57976e+06	3.79808e+06	2.59444e+06	1.53126e+06	5.28672e+06	2.26065e+06	1.79003e+06	5.58656e+06	High	Peak Found	Peak Found	Peak Found	High	Peak Found	Peak Found	High	High	Peak Found	Peak Found	High	Peak Found	Peak Found	High	15.73	21.97	48.74	61.7	64.42	2	2	2
Q9UBS4	DNAJB11	DnaJ homolog subfamily B member 11 OS=Homo sapiens GN=DNAJB11 PE=1 SV=1	34	172	12	40.5		0.157044	0.24123	0.289244	0.27262	9.45047e+07	1.01482e+08	1.03392e+08	9.83091e+07	1.19691e+08	1.08781e+08	1.15086e+08	1.29906e+08	1.32316e+08	1.16998e+08	1.47599e+08	1.30857e+08	1.10551e+08	1.33898e+08	1.42414e+08	High	High	High	High	High	High	High	High	High	High	High	High	High	High	High	4.69	9.82	7.42	11.62	12.79	12	12	12
P61026	RAB10	Ras-related protein Rab-10 OS=Homo sapiens GN=RAB10 PE=1 SV=1	51	167	9	22.5	x	0.119024	0.121679	0.0867838	-0.24127	5.10843e+07	9.28691e+07	8.56288e+07	1.03434e+08	1.03975e+08	8.27489e+07	7.40444e+07	8.0691e+07	7.73031e+07	5.48748e+07	8.58581e+07	7.58325e+07	3.73426e+07	8.64475e+07	7.46396e+07	High	High	High	High	High	High	High	High	High	High	High	High	High	High	High	29.18	12.51	4.3	21.9	38.75	10	10	10
Q8TED0	UTP15	U3 small nucleolar RNA-associated protein 15 homolog OS=Homo sapiens GN=UTP15 PE=1 SV=3	33	77	11	58.4		0.201634	0.422233	0.304511	0.22033	1.58435e+07	1.35965e+07	1.29869e+07	1.62597e+07	1.77152e+07	1.68784e+07	2.14217e+07	1.80432e+07	1.96351e+07	1.55555e+07	1.71554e+07	1.64968e+07	1.4993e+07	1.81935e+07	1.57606e+07	High	High	High	High	High	High	High	High	High	High	High	High	High	High	High	10.64	4.31	8.58	4.9	10.24	9	9	9
Q7L5N7	LPCAT2	Lysophosphatidylcholine acyltransferase 2 OS=Homo sapiens GN=LPCAT2 PE=1 SV=1	14	26	6	60.2		0.317304	0.689746	0.498761	0.370722	4.27074e+06	3.93349e+06	3.49631e+06	4.62585e+06	6.25524e+06	4.17822e+06	6.00172e+06	7.32034e+06	5.10676e+06	5.59144e+06	6.70617e+06	4.83023e+06	5.26216e+06	6.21616e+06	3.73738e+06	Peak Found	High	High	High	High	High	High	High	High	High	High	Peak Found	Peak Found	High	Peak Found	9.96	21.78	18.13	16.53	24.65	6	6	5
P62633	CNBP	Cellular nucleic acid-binding protein OS=Homo sapiens GN=CNBP PE=1 SV=1	35	37	5	19.5		0.134878	0.185232	-0.53952	-0.552156	1.58485e+07	2.1104e+07	3.93095e+06	1.20871e+07	2.41489e+07	4.44158e+06	1.17925e+07	2.33811e+07	5.901e+06	1.16023e+07	1.49337e+07	4.44648e+06	1.26305e+07	1.30594e+07	4.62563e+06	High	High	High	High	High	High	High	High	High	High	High	High	High	High	High	64.57	73.28	64.96	51.89	47.01	4	4	3
O43815	STRN	Striatin OS=Homo sapiens GN=STRN PE=1 SV=4	22	56	10	86.1		0.316146	0.588805	0.861558	0.626673	6.27538e+06	5.75321e+06	5.35539e+06	9.01772e+06	7.74602e+06	9.95494e+06	1.07436e+07	9.85063e+06	1.33524e+07	1.17046e+07	7.66224e+06	1.61038e+07	1.02167e+07	7.96104e+06	1.29943e+07	High	High	High	High	High	High	High	High	High	High	High	High	High	High	High	7.96	12.45	16.08	35.71	24.26	5	6	4
Q9BVS4	RIOK2	Serine/threonine-protein kinase RIO2 OS=Homo sapiens GN=RIOK2 PE=1 SV=2	17	14	6	63.2		0.387363	0.186501	-0.0588937	-0.395929	3.20437e+06	3.6481e+06	2.09082e+06	6.06123e+06	5.01709e+06	3.86941e+06	3.57549e+06	4.40793e+06	3.79203e+06	3.27636e+06	3.30658e+06	2.46719e+06	3.05294e+06	2.50792e+06	2.54108e+06	Peak Found	High	Peak Found	High	High	Peak Found	High	High	High	Peak Found	Peak Found	High	Peak Found	Peak Found	High	26.91	22	11	15.78	11.31	4	4	4
Q9UHL4	DPP7	Dipeptidyl peptidase 2 OS=Homo sapiens GN=DPP7 PE=1 SV=3	30	59	9	54.3		-0.110916	0.263034	1.07656	1.35558	1.10991e+07	9.43462e+06	1.23519e+07	9.81369e+06	9.17533e+06	1.04103e+07	1.43439e+07	1.17533e+07	1.30332e+07	2.21567e+07	2.05908e+07	1.87698e+07	2.8495e+07	3.01952e+07	2.07318e+07	High	High	High	High	High	High	High	High	High	High	High	High	High	High	High	13.35	6.3	9.93	8.27	19.06	8	9	9
Q9H1E3	NUCKS1	Nuclear ubiquitous casein and cyclin-dependent kinase substrate 1 OS=Homo sapiens GN=NUCKS1 PE=1 SV=1	15	25	4	27.3	x	0.109695	-0.428566	-0.968605	-0.492079	2.33983e+06	4.27212e+06	3.71097e+06	5.79437e+06	3.2709e+06	3.99625e+06	1.10108e+06	2.99956e+06	4.7641e+06	1.96081e+06	1.46693e+06	5.21109e+06	2.20293e+06	1.98034e+06	5.02677e+06	Peak Found	High	High	High	High	High	High	High	High	High	High	High	High	High	High	28.89	29.84	62	70.64	55.32	2	3	3
Q6STE5	SMARCD3	SWI/SNF-related matrix-associated actin-dependent regulator of chromatin subfamily D member 3 OS=Homo sapiens GN=SMARCD3 PE=1 SV=1	21	49	4	55		0.0648829	-0.15682	-0.430509	-0.32916	8.55274e+06	9.10429e+06	6.68431e+06	8.51264e+06	8.86897e+06	6.89662e+06	6.00277e+06	6.03327e+06	5.51115e+06	5.14599e+06	6.48409e+06	4.60713e+06	4.21731e+06	6.25661e+06	5.44116e+06	High	High	High	High	High	High	High	High	Peak Found	High	High	Peak Found	High	High	Peak Found	15.63	12.99	5.01	17.86	19.35	7	7	7
Q86U28	ISCA2	Iron-sulfur cluster assembly 2 homolog, mitochondrial OS=Homo sapiens GN=ISCA2 PE=1 SV=2	16	12	2	16.5		-0.0740006	0.269033	0.633199	0.678973	2.52486e+06	2.40484e+06	2.22503e+06	1.64455e+06	2.45081e+06	2.18874e+06	2.5393e+06	3.28086e+06	5.82147e+06	4.47776e+06	3.54234e+06	7.49935e+06	3.89643e+06	3.7708e+06	3.87444e+06	Peak Found	Peak Found	Peak Found	Peak Found	Peak Found	High	High	Peak Found	High	High	High	High	High	High	High	6.33	19.63	44.36	39.98	1.74	2	2	2
Q9P1F3	ABRACL	Costars family protein ABRACL OS=Homo sapiens GN=ABRACL PE=1 SV=1	23	13	2	9.1		-0.0969617	0.567545	0.438293	0.155749	1.25224e+06	3.59114e+06	5.25735e+06	1.05568e+06	3.27648e+06	9.27315e+06	1.66854e+06	5.05414e+06	8.29009e+06	1.74035e+06	4.59864e+06	1.47072e+07	710379	5.11176e+06	9.10267e+06	High	High	High	High	High	High	Peak Found	High	High	High	High	Peak Found	Peak Found	High	High	59.76	93.73	66.16	97.11	84.38	2	2	2
Q9NR28	DIABLO	Diablo homolog, mitochondrial OS=Homo sapiens GN=DIABLO PE=1 SV=1	43	101	7	27.1		0.1137	0.134878	0.543001	0.498761	3.21699e+07	3.22606e+07	3.3236e+07	3.73129e+07	3.59422e+07	3.50521e+07	4.37093e+07	3.47042e+07	2.86701e+07	3.77428e+07	4.34992e+07	3.06166e+07	4.28357e+07	4.63109e+07	3.18115e+07	High	High	High	High	High	High	High	High	High	High	High	High	High	High	High	1.82	3.15	21.2	17.31	18.78	7	7	7
Q6XZF7	DNMBP	Dynamin-binding protein OS=Homo sapiens GN=DNMBP PE=1 SV=1	8	37	9	177.2		-0.239566	0.0071955	-0.0877334	-0.450084	4.18989e+06	4.37267e+06	3.84941e+06	3.82673e+06	3.42759e+06	6.88859e+06	4.45264e+06	4.43305e+06	4.03113e+06	5.24575e+06	3.42348e+06	3.40598e+06	3.53441e+06	2.83881e+06	2.67543e+06	High	High	High	High	High	High	High	High	High	High	High	High	High	High	Peak Found	6.42	40.17	5.53	26.26	15.12	8	7	8
Q12996	CSTF3	Cleavage stimulation factor subunit 3 OS=Homo sapiens GN=CSTF3 PE=1 SV=1	31	178	17	82.9	x	0.304511	0.496718	0.645241	0.860764	2.71841e+07	2.60125e+07	2.4764e+07	3.43751e+07	3.50527e+07	3.57441e+07	3.75541e+07	3.49333e+07	4.36271e+07	3.53324e+07	3.97404e+07	4.66437e+07	4.24416e+07	4.39195e+07	4.86696e+07	High	High	High	High	High	High	High	High	High	High	High	High	High	High	High	4.66	1.95	11.52	14.05	7.23	14	14	15
Q9BVC4	MLST8	Target of rapamycin complex subunit LST8 OS=Homo sapiens GN=MLST8 PE=1 SV=1	15	9	3	35.9		0.14274	0.473008	0.413594	0.912267	571109	630771	378075	200177	322471	354766	651961	812449	681839	783060	647245	731362	1.13224e+06	876773	716614	Peak Found	Peak Found	Peak Found	Peak Found	Peak Found	Not Found	High	High	High	High	High	Peak Found	High	High	High	25.08	27.88	11.93	9.51	23.07	2	2	1
Q9NYB9	ABI2	Abl interactor 2 OS=Homo sapiens GN=ABI2 PE=1 SV=1	9	28	2	55.6		-0.535332	0.0621217	0.246104	0.291604	1.92755e+06	1.20948e+06	1.46487e+06	1.29743e+06	833988	1.19912e+06	1.79398e+06	1.04243e+06	2.01273e+06	2.28558e+06	1.40587e+06	2.06237e+06	2.35909e+06	1.3182e+06	1.92119e+06	High	Peak Found	High	High	Peak Found	High	High	High	High	High	High	High	High	High	Peak Found	23.73	22	31.49	23.84	28.01	1	1	1
Q99590	SCAF11	Protein SCAF11 OS=Homo sapiens GN=SCAF11 PE=1 SV=2	4	7	4	164.6		0.365133	0.197865	0.10165	0.286881	2.46602e+06	2.32751e+06	1.91941e+06	2.8874e+06	3022078	2.41209e+06	2.97518e+06	3.29316e+06	2.41893e+06	2.03532e+06	2.22003e+06	2.35367e+06	1.86358e+06	2.04161e+06	1.16756e+06	Peak Found	Peak Found	Peak Found	High	High	High	Peak Found	High	High	Peak Found	Peak Found	Peak Found	High	High	Peak Found	12.7	11.55	15.28	7.26	27.32	3	3	3
Q9H9Q4	NHEJ1	Non-homologous end-joining factor 1 OS=Homo sapiens GN=NHEJ1 PE=1 SV=1	20	11	2	33.3		-0.0573917	1.08474	1.40708	0.396159	241712	278622	405580	232368	248986	400189	441368	590976	1.16371e+06	738906	514386	1.22776e+06	131292	366541	976434	Peak Found	High	Peak Found	Peak Found	Peak Found	High	High	Peak Found	High	Not Found	Peak Found	High	Peak Found	High	High	27.85	31.47	52.08	44.11	88.76	1	1	1
O15530	PDPK1	3-phosphoinositide-dependent protein kinase 1 OS=Homo sapiens GN=PDPK1 PE=1 SV=1	12	12	4	63.1	x	-0.403542	0.163499	0.166073	0.0579701	1.57647e+06	1.41975e+06	1.93955e+06	649565	764695	685850	1.74726e+06	1.8021e+06	1.89229e+06	2.05879e+06	1.69296e+06	1.85137e+06	1.56506e+06	1.8836e+06	1.7196e+06	Peak Found	Peak Found	High	Peak Found	Peak Found	High	High	Peak Found	High	High	High	High	Peak Found	High	High	16.21	8.41	4.04	9.82	9.25	3	3	2
Q9NZC9	SMARCAL1	SWI/SNF-related matrix-associated actin-dependent regulator of chromatin subfamily A-like protein 1 OS=Homo sapiens GN=SMARCAL1 PE=1 SV=1	4	3	2	105.9		0.414677	0.470927	0.123004	0.573375	733611	944613	1.00708e+06	1.30896e+06	894646	1.40586e+06	1.09377e+06	1.06425e+06	1.79843e+06	938193	837968	1.77191e+06	1.28272e+06	1.13714e+06	1.88031e+06	Peak Found	Peak Found	Peak Found	Not Found	Peak Found	Peak Found	Peak Found	Peak Found	High	Peak Found	Peak Found	High	Peak Found	Peak Found	High	16.01	22.57	31.51	43.35	27.48	1	2	2
Q8ND24	RNF214	RING finger protein 214 OS=Homo sapiens GN=RNF214 PE=1 SV=2	7	20	3	77.6		0.0813396	-0.155213	-0.388355	-0.187707	1.06776e+06	1.46885e+06	1.56154e+06	1.22012e+06	1.13345e+06	1.68626e+06	1.23592e+06	1.15532e+06	1.77357e+06	1.40267e+06	952934	713614	1.25165e+06	1.07359e+06	1.33966e+06	High	High	High	High	High	High	High	Peak Found	High	High	Peak Found	Peak Found	High	Peak Found	High	19.21	22.08	24.21	34.2	11.1	2	2	2
P48739	PITPNB	Phosphatidylinositol transfer protein beta isoform OS=Homo sapiens GN=PITPNB PE=1 SV=2	76	168	16	31.5		-0.0484122	0.0854247	-0.0291463	-0.148801	7.22746e+07	6.16388e+07	5.65897e+07	6.13818e+07	5.59329e+07	7.03664e+07	6.49202e+07	6.47236e+07	6.90516e+07	6.38371e+07	4.8436e+07	5.845e+07	5.8032e+07	4.50937e+07	5.88198e+07	High	High	High	High	High	High	High	High	High	High	High	High	High	High	High	12.61	11.65	3.69	13.73	14.28	17	18	17
Q00341	HDLBP	Vigilin OS=Homo sapiens GN=HDLBP PE=1 SV=2	50	539	52	141.4	x	-0.174621	-0.541618	-0.680382	-0.862496	5.21905e+08	5.42681e+08	4.67582e+08	4.79819e+08	4.67201e+08	4.29974e+08	3.65995e+08	3.37806e+08	3.49069e+08	3.22765e+08	3.36304e+08	2.5917e+08	3.23904e+08	3.27204e+08	2.21166e+08	High	High	High	High	High	High	High	High	High	High	High	High	High	High	High	7.59	5.65	4.04	13.46	20.74	47	47	47
P40306	PSMB10	Proteasome subunit beta type-10 OS=Homo sapiens GN=PSMB10 PE=1 SV=1	11	15	2	28.9		0.978196	1.66266	1.3989	1.08202	1.48766e+06	1.74261e+06	1.61966e+06	4.90821e+06	3.91544e+06	2.04342e+06	6.02857e+06	7.60508e+06	1.97905e+06	5.93686e+06	4.89694e+06	1.94682e+06	3.84792e+06	4.93803e+06	2.76904e+06	High	Peak Found	Peak Found	High	High	High	High	High	Peak Found	High	High	High	High	High	High	7.89	40.16	55.77	48.59	28.16	2	2	1
Q96D71	REPS1	RalBP1-associated Eps domain-containing protein 1 OS=Homo sapiens GN=REPS1 PE=1 SV=3	10	15	5	86.6		0.0854247	0.145351	0.538041	0.303342	4.31276e+06	4.0234e+06	5.07528e+06	4.51071e+06	3.98357e+06	5.52208e+06	5.35703e+06	5.59966e+06	6.96016e+06	5.73868e+06	5.15562e+06	7.34027e+06	5.54069e+06	5.76498e+06	7.06086e+06	Peak Found	Peak Found	High	High	Peak Found	High	Peak Found	High	High	Peak Found	High	High	High	High	High	12.16	16.73	14.47	18.61	13.4	3	4	4
Q9H1C4	UNC93B1	Protein unc-93 homolog B1 OS=Homo sapiens GN=UNC93B1 PE=1 SV=2	5	10	2	66.6		2.09018	2.26963	1.8536	0.970117	325679	755298	987498	2.29757e+06	4.85389e+06	2.12256e+06	2.54995e+06	5.18988e+06	2.53076e+06	1.98961e+06	3.69332e+06	1.89645e+06	196914	2.84119e+06	1.24563e+06	High	Peak Found	Peak Found	High	High	Peak Found	High	High	High	High	Peak Found	High	Peak Found	Peak Found	High	48.7	49.46	44.68	40.04	93.25	2	2	2
Q16836	HADH	Hydroxyacyl-coenzyme A dehydrogenase, mitochondrial OS=Homo sapiens GN=HADH PE=1 SV=3	38	106	9	34.3	x	0.197865	0.425459	0.575312	0.73292	3.57415e+07	4.19092e+07	4.09828e+07	4.46464e+07	4.83816e+07	4.58466e+07	5.13939e+07	4.27359e+07	6.44076e+07	5.24039e+07	5.70456e+07	8.13429e+07	5.27498e+07	6.89141e+07	7.83874e+07	High	High	High	High	High	High	High	High	High	High	High	High	High	High	High	8.41	4.12	20.64	24.44	19.44	9	9	9
Q5T0F9	CC2D1B	Coiled-coil and C2 domain-containing protein 1B OS=Homo sapiens GN=CC2D1B PE=1 SV=1	13	41	7	94.2		0.14274	0.382944	0.323082	0.227741	5.52923e+06	4.14888e+06	5.90208e+06	6.12915e+06	5.0137e+06	6.37631e+06	7.18856e+06	6.95083e+06	7.91881e+06	9.37149e+06	6.37424e+06	6.15176e+06	7.65628e+06	5.89366e+06	5.89297e+06	High	Peak Found	High	High	High	High	High	High	High	High	High	High	High	High	High	17.78	12.43	6.86	24.63	15.71	6	7	6
Q7Z2W9	MRPL21	39S ribosomal protein L21, mitochondrial OS=Homo sapiens GN=MRPL21 PE=1 SV=2	30	39	4	22.8		0.235114	0.553852	0.712816	0.626673	5.50053e+06	7.58577e+06	1.00006e+07	6.39649e+06	9.48743e+06	1.0979e+07	8.39417e+06	1.1527e+07	1.21168e+07	8.66249e+06	1.34086e+07	1.1747e+07	5.27492e+06	1.42981e+07	1.1165e+07	High	High	High	High	High	High	High	High	High	High	High	High	High	High	High	29.26	26.1	18.74	21.36	44.71	3	4	4
P69905	HBA2; HBA1	Hemoglobin subunit alpha OS=Homo sapiens GN=HBA1 PE=1 SV=2	35	95	5	15.2	x	-0.234465	-0.365871	-0.45799	-0.392137	1.21953e+08	9.25939e+07	1.1277e+08	1.29004e+08	73584001	8.47456e+07	1.37615e+08	6.95152e+07	6.52532e+07	9.9232e+07	8.02443e+07	5.55761e+07	8.49594e+07	7.01745e+07	9.83454e+07	High	High	High	High	High	High	High	High	High	High	High	High	High	High	High	13.77	30.6	44.72	27.94	16.68	5	5	5
Q9NVI1	FANCI	Fanconi anemia group I protein OS=Homo sapiens GN=FANCI PE=1 SV=4	2	4	3	149.2		-0.181149	0.770618	0.591679	0.387363	753482	697851	389076	452762	846064	397807	1.02254e+06	854548	1.39147e+06	817739	730364	1.20501e+06	686132	641521	1.0662e+06	Peak Found	Peak Found	Peak Found	Peak Found	High	Peak Found	High	Peak Found	High	Peak Found	Peak Found	Peak Found	Peak Found	Peak Found	Peak Found	32	43.23	25.21	27.53	29.25	2	2	2
Q96EQ0	SGTB	Small glutamine-rich tetratricopeptide repeat-containing protein beta OS=Homo sapiens GN=SGTB PE=1 SV=1	17	18	3	33.4		-0.375197	-0.541618	-0.403542	-0.356606	6.52574e+06	4.06046e+06	4.32637e+06	3.79795e+06	2.84765e+06	4.49775e+06	2.96287e+06	2.78413e+06	3.14877e+06	1.9137e+06	932905	1.47254e+06	4.41447e+06	2.61448e+06	2.95219e+06	High	High	High	High	Peak Found	High	High	High	High	High	Peak Found	Peak Found	High	High	Peak Found	27.22	22.3	6.15	34.12	28.76	3	3	3
Q92733	PRCC	Proline-rich protein PRCC OS=Homo sapiens GN=PRCC PE=1 SV=1	29	20	5	52.4		0.124328	0.360645	0.228973	0.508936	1.51418e+06	1.55213e+06	1.96972e+06	995766	1.61926e+06	2.38818e+06	1.50683e+06	1.95405e+06	2.69495e+06	1.76572e+06	1.89035e+06	2.17722e+06	2.61008e+06	1.8374e+06	2.75755e+06	High	High	High	High	High	High	High	Peak Found	High	High	High	Peak Found	High	High	High	15.06	41.82	29.24	10.85	20.58	4	5	5
P13473	LAMP2	Lysosome-associated membrane glycoprotein 2 OS=Homo sapiens GN=LAMP2 PE=1 SV=2	11	76	5	44.9		0.107018	0.200379	0.27023	-0.236164	8.11877e+07	8.45561e+07	1.06445e+08	8.92267e+07	8.88398e+07	1.0425e+08	1.19587e+08	9.75766e+07	1.25528e+08	1.19522e+08	1.2666e+08	9.51949e+07	1.05457e+08	1.22249e+08	6.10889e+07	High	High	High	High	High	High	High	High	High	High	High	High	High	High	High	15.12	9.34	12.89	14.5	32.83	5	5	5
P39023	RPL3	60S ribosomal protein L3 OS=Homo sapiens GN=RPL3 PE=1 SV=2	50	346	19	46.1	x	0.00288251	-0.164884	-0.231075	-0.296899	5.11555e+08	5.8726e+08	4.98663e+08	5.33234e+08	5.48118e+08	5.36409e+08	5.31636e+08	4.94116e+08	5.10827e+08	4.57352e+08	4.74172e+08	4.72498e+08	4.11703e+08	4.57746e+08	4.56623e+08	High	High	High	High	High	High	High	High	High	High	High	High	High	High	High	8.99	1.45	3.67	1.98	5.94	16	18	16
Q8TBZ3	WDR20	WD repeat-containing protein 20 OS=Homo sapiens GN=WDR20 PE=1 SV=2	5	5	2	62.9		0.00432161	0.478195	0.349365	0.404903	923388	663026	1.15219e+06	966348	887174	683760	1.284e+06	1.20243e+06	1.04009e+06	1.26754e+06	1.37456e+06	984240	1.22191e+06	1.46066e+06	1.0066e+06	Peak Found	Peak Found	Peak Found	Peak Found	High	Peak Found	High	Peak Found	Peak Found	High	Peak Found	Peak Found	High	Peak Found	Peak Found	26.81	17.24	10.56	16.69	18.47	2	2	2
Q86VY4	TSPYL5	Testis-specific Y-encoded-like protein 5 OS=Homo sapiens GN=TSPYL5 PE=1 SV=2	6	3	2	45.1		0.421156	-1.42275	0.205393	-1.64386	285187	1.26047e+06	283858	892209	1.41786e+06	373291	425994	1.40217e+06	98742.3	263565	706143	409971	190660	451839	366062	Peak Found	Peak Found	Peak Found	High	High	Peak Found	Peak Found	Peak Found	Peak Found	Peak Found	High	Not Found	Peak Found	Peak Found	Not Found	92.4	58.39	105.57	49.03	39.6	2	2	2
P52943	CRIP2	Cysteine-rich protein 2 OS=Homo sapiens GN=CRIP2 PE=1 SV=1	38	67	5	22.5	x	-0.261881	-0.41889	-1.4344	-0.810966	2.45338e+07	4.22861e+07	5.09945e+07	1.79318e+07	3.24885e+07	4.40686e+07	1.57721e+07	3.55281e+07	4.98843e+07	1.84921e+07	3.35878e+07	4.71452e+07	1.38814e+07	3.70906e+07	2.77315e+07	High	High	High	High	High	High	High	High	High	High	High	High	High	High	High	34.34	41.58	50.78	43.34	44.51	4	5	5
Q15642	TRIP10	Cdc42-interacting protein 4 OS=Homo sapiens GN=TRIP10 PE=1 SV=3	28	75	11	68.3		-0.013043	0.172488	-0.0144996	0.105678	1.55725e+07	1.33714e+07	1.54675e+07	1.23498e+07	1.25804e+07	1.90388e+07	1.59956e+07	1.45998e+07	2.4637e+07	1.54104e+07	1.29522e+07	2.56126e+07	1.89597e+07	1.43399e+07	2.43645e+07	High	High	High	High	High	High	High	High	High	High	High	High	High	High	High	8.39	25.91	29.53	37.31	26.1	7	10	11
P29692	EEF1D	Elongation factor 1-delta OS=Homo sapiens GN=EEF1D PE=1 SV=5	72	317	14	31.1	x	-0.132894	-0.199255	-0.272297	-0.422752	4.66803e+08	4.69804e+08	5.52627e+08	3.90726e+08	4.0738e+08	5.38936e+08	3.9948e+08	3.87681e+08	4.98663e+08	4.1638e+08	3.85846e+08	4.08467e+08	3.3557e+08	3.74795e+08	4.26189e+08	High	High	High	High	High	High	High	High	High	High	High	High	High	High	High	9.81	18.22	14.22	3.93	12	10	11	11
A0PJW6	TMEM223	Transmembrane protein 223 OS=Homo sapiens GN=TMEM223 PE=1 SV=1	8	18	2	22		-0.597278	0.662661	0.699552	0.702214	1.17392e+06	1.00346e+06	1.23309e+06	731218	757516	500293	2.04112e+06	1.08472e+06	1.75848e+06	1.33402e+06	1.20885e+06	2.10332e+06	2.02105e+06	2.08643e+06	1.45081e+06	Peak Found	High	High	High	High	High	High	High	High	Peak Found	High	High	High	High	Peak Found	10.49	21.35	30.18	31.27	18.87	2	2	2
Q96S66	CLCC1	Chloride channel CLIC-like protein 1 OS=Homo sapiens GN=CLCC1 PE=1 SV=1	20	43	8	62		0.0676387	0.168642	-0.378944	-0.62371	1.8694e+07	1.56384e+07	1.6651e+07	1.92805e+07	1.80163e+07	1.69388e+07	2.10824e+07	1.73628e+07	9.79823e+06	1.3443e+07	1.78978e+07	6.31122e+06	1.53953e+07	1.50854e+07	6.24008e+06	High	High	High	High	High	High	High	High	High	High	High	High	High	High	High	9.16	6.48	35.76	46.57	42.47	7	8	8
P80303	NUCB2	Nucleobindin-2 OS=Homo sapiens GN=NUCB2 PE=1 SV=2	52	221	17	50.2	x	0.215368	0.386259	0.337996	0.286881	7.35653e+07	1.21327e+08	1.02612e+08	1.01185e+08	1.32942e+08	1.24039e+08	9.88321e+07	1.34016e+08	1.34159e+08	8.17037e+07	1.39512e+08	1.25814e+08	8.63367e+07	1.36157e+08	1.24572e+08	High	High	High	High	High	High	High	High	High	High	High	High	High	High	High	24.27	13.72	16.64	26.11	22.54	15	17	17
P05106	ITGB3	Integrin beta-3 OS=Homo sapiens GN=ITGB3 PE=1 SV=2	8	8	5	87		0.0922074	-0.352916	-0.277534	-0.207561	3.62528e+06	3.99658e+06	2.28353e+06	4.45111e+06	4.3122e+06	2.38374e+06	3.04654e+06	2.25316e+06	1.88062e+06	2.66222e+06	2.47023e+06	1.2696e+06	2.56496e+06	2.51176e+06	1.59897e+06	High	High	Peak Found	High	High	Peak Found	Peak Found	Peak Found	Peak Found	Peak Found	Peak Found	Peak Found	High	Peak Found	Peak Found	27.29	31.1	24.88	35.37	24.4	4	4	3
P51532	SMARCA4	Transcription activator BRG1 OS=Homo sapiens GN=SMARCA4 PE=1 SV=2	16	105	11	184.5	x	0.0989585	0.221568	0.246104	0.137504	2.64714e+07	3.30805e+07	3.00126e+07	2.91492e+07	3.63564e+07	3.45949e+07	2.91399e+07	3.92735e+07	3.92562e+07	2.99957e+07	4.01687e+07	3.40569e+07	3.11812e+07	4.02343e+07	3.56591e+07	High	High	High	High	High	High	High	High	High	High	High	High	High	High	High	11.08	11.26	16.29	14.74	12.68	18	18	17
Q8N1F8	STK11IP	Serine/threonine-protein kinase 11-interacting protein OS=Homo sapiens GN=STK11IP PE=1 SV=3	11	34	8	121.3		0.0398403	0.458382	0.583038	0.572405	2.79001e+06	3.03551e+06	3.34028e+06	2.73745e+06	2669704	3.11725e+06	3.09252e+06	2.69785e+06	4.71987e+06	3.2528e+06	3.75518e+06	5.51106e+06	3.92741e+06	4.51582e+06	4.46244e+06	Peak Found	Peak Found	High	High	High	High	High	High	High	High	High	High	Peak Found	High	Peak Found	9.02	8.49	30.59	28.41	7.56	7	7	6
Q92621	NUP205	Nuclear pore complex protein Nup205 OS=Homo sapiens GN=NUP205 PE=1 SV=3	23	295	38	227.8	x	0.22404	0.466758	0.591679	0.643394	6.51363e+07	6.5705e+07	5.37241e+07	7.18417e+07	8.31075e+07	6.6729e+07	8.43235e+07	7.61838e+07	8.85598e+07	8.08803e+07	8.43232e+07	1.00534e+08	8.96847e+07	8.90408e+07	1.0084e+08	High	High	High	High	High	High	High	High	High	High	High	High	High	High	High	10.99	11.34	7.58	11.85	7.12	31	36	36
Q2TAA2	IAH1	Isoamyl acetate-hydrolyzing esterase 1 homolog OS=Homo sapiens GN=IAH1 PE=1 SV=1	38	48	6	27.6		0.0143553	0.168642	0.244887	0.210389	7.48896e+06	8.05906e+06	8.38508e+06	8.38943e+06	6.27295e+06	9.28905e+06	7.27673e+06	8.16888e+06	1.16637e+07	1.00486e+07	6.94169e+06	1.20038e+07	8.73674e+06	8.58795e+06	1.21266e+07	High	High	High	High	High	High	High	High	High	High	High	High	High	High	High	5.69	19.39	25.66	26.41	20.39	5	5	5
P53365	ARFIP2	Arfaptin-2 OS=Homo sapiens GN=ARFIP2 PE=1 SV=1	15	22	3	37.8		0.289244	0.271426	0.051024	0.480265	2.16494e+06	1.8268e+06	2.31021e+06	2.45789e+06	2051988	2.8557e+06	2.64591e+06	2.09468e+06	3.19204e+06	2.42465e+06	2.04329e+06	2.97137e+06	3.24278e+06	2.00924e+06	3.11751e+06	High	High	High	High	High	High	High	Peak Found	High	High	Peak Found	High	High	Peak Found	High	11.81	16.37	20.75	18.81	24.34	3	3	3
P28838	LAP3	Cytosol aminopeptidase OS=Homo sapiens GN=LAP3 PE=1 SV=3	57	362	24	56.1	x	1.13947	1.77779	1.8516	1.69777	9.6084e+07	8.01071e+07	8.66904e+07	2.34206e+08	1.96358e+08	1.52423e+08	3.28268e+08	3.18753e+08	2.08787e+08	4.05766e+08	2.81518e+08	1.98984e+08	4.17346e+08	2.57958e+08	2.09151e+08	High	High	High	High	High	High	High	High	High	High	High	High	High	High	High	9.16	21.06	23.28	35.23	36.93	22	23	23
P38606	ATP6V1A	V-type proton ATPase catalytic subunit A OS=Homo sapiens GN=ATP6V1A PE=1 SV=2	58	370	30	68.3	x	0.0731347	0.339137	0.494672	0.647084	1.51998e+08	1.37503e+08	1.73043e+08	1.52277e+08	1.43674e+08	2.09527e+08	1.80595e+08	1.69703e+08	2.98185e+08	2.06515e+08	1.80337e+08	3.168e+08	2.11921e+08	1.96988e+08	3.13064e+08	High	High	High	High	High	High	High	High	High	High	High	High	High	High	High	11.59	21.24	32.96	30.88	26.24	26	27	28
Q9NY12	GAR1	H/ACA ribonucleoprotein complex subunit 1 OS=Homo sapiens GN=GAR1 PE=1 SV=1	18	23	2	22.3		0.0579701	0.448901	0.351628	0.436162	6.29434e+06	6.41855e+06	2.7911e+06	4.73353e+06	8.34231e+06	2.86597e+06	5.05579e+06	8.89107e+06	4.10242e+06	6.07702e+06	8.04423e+06	4.95262e+06	6.23138e+06	9.61293e+06	4.78794e+06	High	High	High	High	High	Peak Found	High	High	High	High	Peak Found	High	High	Peak Found	High	39.85	52.39	42.13	24.61	36.01	2	2	2
Q9UI42	CPA4	Carboxypeptidase A4 OS=Homo sapiens GN=CPA4 PE=1 SV=2	10	20	3	47.3		-0.207561	0.683472	0.530071	0.476122	1.81307e+06	1.28282e+06	2.9231e+06	1.57512e+06	1.29869e+06	1.87867e+06	3.14766e+06	3.75494e+06	2.20145e+06	2.86131e+06	4.03643e+06	1.91591e+06	2.16708e+06	3.05555e+06	534630	High	High	High	High	High	High	High	High	Peak Found	High	High	High	High	High	Peak Found	41.72	18.31	25.8	36.16	66.63	2	3	3
Q12929	EPS8	Epidermal growth factor receptor kinase substrate 8 OS=Homo sapiens GN=EPS8 PE=1 SV=1	14	41	7	91.8		-0.202572	-0.077041	-0.360305	-0.62371	1.03609e+07	8.49109e+06	9.52909e+06	8.10691e+06	7.77475e+06	8.48182e+06	9.82633e+06	8.65468e+06	6.372e+06	7.0094e+06	5.88802e+06	4.24112e+06	5.60571e+06	3.99889e+06	2.30343e+06	High	High	High	High	High	High	High	High	High	High	High	High	High	High	Peak Found	9.9	4.36	21.21	24.37	41.6	6	7	7
Q8IV38	ANKMY2	Ankyrin repeat and MYND domain-containing protein 2 OS=Homo sapiens GN=ANKMY2 PE=1 SV=1	7	2	2	49.3		-0.195946	0.16221	0.573375	0.323082	1.12863e+06	774157	1.26862e+06	943152	867637	1.10783e+06	1.26318e+06	1.30018e+06	924820	1.88787e+06	1.32969e+06	1.46841e+06	2.2871e+06	1.41184e+06	582822	Peak Found	Peak Found	Peak Found	Peak Found	Peak Found	Peak Found	Peak Found	High	Peak Found	High	Peak Found	Not Found	Peak Found	Peak Found	Peak Found	24.11	12.62	17.79	18.61	59.71	1	1	1
Q14914	PTGR1	Prostaglandin reductase 1 OS=Homo sapiens GN=PTGR1 PE=1 SV=2	59	173	15	35.8	x	-0.106249	0.0635029	0.158337	0.217851	1.13419e+08	7.97974e+07	8.15977e+07	8.74027e+07	6.99725e+07	7.96884e+07	9.04293e+07	9.08503e+07	1.18913e+08	1.20994e+08	8.77484e+07	1.26122e+08	1.13616e+08	8.57571e+07	1.32599e+08	High	High	High	High	High	High	High	High	High	High	High	High	High	High	High	20.65	11.05	16.31	18.66	21.29	14	14	14
Q9H7C4	SYNC	Syncoilin OS=Homo sapiens GN=SYNC PE=1 SV=3	16	19	5	55.3		-0.112475	-0.2567	-0.184425	-0.678072	5.00888e+06	3.83133e+06	5.13733e+06	4.80606e+06	3.64146e+06	4.4917e+06	3.98222e+06	4.76942e+06	2.93568e+06	4.51125e+06	3.74014e+06	3.226e+06	4.60604e+06	2.58443e+06	2.1129e+06	High	High	High	High	High	High	High	High	Peak Found	High	High	Peak Found	High	Peak Found	Peak Found	15.45	13.97	23.61	16.91	42.71	4	4	4
Q16718	NDUFA5	NADH dehydrogenase [ubiquinone] 1 alpha subcomplex subunit 5 OS=Homo sapiens GN=NDUFA5 PE=1 SV=3	66	38	5	13.5	x	0.132248	0.296311	0.797428	0.973795	1.59057e+07	1.38342e+07	1.67823e+07	1.71969e+07	17513649	1.5704e+07	1.90308e+07	1.92594e+07	2.62508e+07	2.32915e+07	2.81103e+07	3.0291e+07	2.81221e+07	3.49631e+07	3.11363e+07	High	High	High	High	High	High	High	High	High	High	High	High	High	High	High	9.76	5.75	19.08	13.15	10.92	3	5	5
P35658	NUP214	Nuclear pore complex protein Nup214 OS=Homo sapiens GN=NUP214 PE=1 SV=2	15	158	21	213.5	x	-0.00723157	0.158337	0.267835	0.372952	2.61751e+07	2.5922e+07	2.51979e+07	2.39637e+07	2.70801e+07	3.08818e+07	2.8373e+07	3.36399e+07	4.01184e+07	2.83717e+07	3.39707e+07	4.22899e+07	3.12116e+07	3.80918e+07	4.22728e+07	High	High	High	High	High	High	High	High	High	High	High	High	High	High	High	1.97	12.69	17.28	20.08	15.02	14	16	16
P18583	SON	Protein SON OS=Homo sapiens GN=SON PE=1 SV=4	23	220	28	263.7	x	0.243669	0.27262	0.0703893	0.0342157	5.02425e+07	5.85425e+07	4.86868e+07	6.6802e+07	7.21272e+07	6.13169e+07	5.79861e+07	6.21729e+07	5.6045e+07	4.78786e+07	6.0387e+07	4.12622e+07	4.45992e+07	5.61906e+07	3.96626e+07	High	High	High	High	High	High	High	High	High	High	High	High	High	High	High	10.09	8.1	5.33	19.49	18.12	22	24	24
Q3LFD5	USP41	Putative ubiquitin carboxyl-terminal hydrolase 41 OS=Homo sapiens GN=USP41 PE=2 SV=2	8	5	2	41.4		9.96578	9.96578	9.96578	9.96578				1.16442e+06	1.08186e+06	678001	1.24159e+06	1.07108e+06	456818	833212	725659	577537	256115	488759	359530	Not Found	Not Found	Not Found	High	High	Peak Found	High	High	Peak Found	Peak Found	High	Not Found	Peak Found	Peak Found	Not Found		26.7	44.71	18.03	31.66
O14647	CHD2	Chromodomain-helicase-DNA-binding protein 2 OS=Homo sapiens GN=CHD2 PE=1 SV=2	9	79	7	211.2		0.42975	0.90458	1.13488	1.16672	5.8217e+06	5.33191e+06	5.64096e+06	8.63372e+06	8.73058e+06	9.07694e+06	1.05168e+07	1.08799e+07	1.3867e+07	1.31277e+07	1.15287e+07	1.59021e+07	1.15948e+07	1.22464e+07	1.55837e+07	Peak Found	High	Peak Found	Peak Found	High	High	High	High	High	High	High	High	High	High	High	4.42	2.64	15.64	16.37	16.28	9	10	9
O75508	CLDN11	Claudin-11 OS=Homo sapiens GN=CLDN11 PE=2 SV=2	11	13	2	22		-0.334607	-0.577767	-0.915936	-1.16812	1.11835e+07	1.55073e+07	8.3713e+06	1.01904e+07	1.20559e+07	3.35373e+06	7.77788e+06	1.04006e+07	1.00602e+07	4.44111e+06	1.08968e+07	7.47627e+06	48591.1	110547	83167.4	High	High	High	High	High	Peak Found	Peak Found	High	High	High	High	Not Found	Peak Found	High	Not Found	30.76	53.69	15.15	42.47	38.44	2	2	1
P35251	RFC1	Replication factor C subunit 1 OS=Homo sapiens GN=RFC1 PE=1 SV=4	17	68	12	128.2		0.463622	0.732052	0.411426	0.212881	6.39384e+06	6.15336e+06	4.32831e+06	6.22762e+06	9.35735e+06	8.45829e+06	8.98451e+06	1.01243e+07	9.05359e+06	7.16253e+06	8.34216e+06	7.14892e+06	6.75463e+06	6.50837e+06	6.02749e+06	High	High	High	High	High	High	High	High	High	High	High	High	High	High	High	20.08	20.11	6.81	9.07	5.75	10	9	9
Q9HAU0	PLEKHA5	Pleckstrin homology domain-containing family A member 5 OS=Homo sapiens GN=PLEKHA5 PE=1 SV=1	5	13	4	127.4		-0.424688	-0.0724828	0.120352	0.192825	3.59173e+06	2.27634e+06	2.90052e+06	2.43956e+06	1.35992e+06	2.24547e+06	3.0163e+06	2.42474e+06	2.79977e+06	3.84747e+06	2.61257e+06	2.39716e+06	4.43858e+06	2.63979e+06	2.86916e+06	High	High	High	Peak Found	High	Peak Found	High	High	Peak Found	High	High	Peak Found	High	High	Peak Found	22.51	28.56	10.9	26.51	29.53	2	2	1
P23219	PTGS1	Prostaglandin G/H synthase 1 OS=Homo sapiens GN=PTGS1 PE=1 SV=2	39	230	16	68.6	x	0.14274	0.00288251	-0.0619024	-0.131313	2.36139e+08	2.184e+08	1.53882e+08	2.8636e+08	2.61506e+08	1.35374e+08	2.53739e+08	2.01579e+08	1.26377e+08	2.72439e+08	1.98615e+08	1.20424e+08	2.28987e+08	1.94433e+08	1.10221e+08	High	High	High	High	High	High	High	High	High	High	High	High	High	High	High	21.34	35.55	33.02	38.56	34.34	14	16	15
P18754	RCC1	Regulator of chromosome condensation OS=Homo sapiens GN=RCC1 PE=1 SV=1	58	130	15	44.9		0.0648829	0.382944	0.347099	0.168642	4.43823e+07	5.55712e+07	3.77015e+07	5.05745e+07	6.84955e+07	3.75212e+07	5.61986e+07	6.3867e+07	3.2288e+07	4.97192e+07	6.2339e+07	2.59627e+07	4.34e+07	5.73923e+07	2.55139e+07	High	High	High	High	High	High	High	High	High	High	High	High	High	High	High	19.68	29.79	32.43	40.15	37.95	14	12	14
Q9NZV5	SEPN1; SELENON	Selenoprotein N OS=Homo sapiens GN=SEPN1 PE=1 SV=5	6	23	3	65.8		-0.136062	-0.0409718	-0.155213	-0.0380063	2.50709e+06	1.73261e+06	2.04129e+06	2.13361e+06	1.93995e+06	1.63062e+06	2.29618e+06	2.09964e+06	1.54393e+06	1.94981e+06	2.40529e+06	1.22967e+06	1.99133e+06	2.28138e+06	1.6878e+06	High	High	High	High	High	High	High	High	Peak Found	High	High	Peak Found	High	High	Peak Found	18.62	13.34	19.71	31.84	14.94	2	2	2
P49441	INPP1	Inositol polyphosphate 1-phosphatase OS=Homo sapiens GN=INPP1 PE=1 SV=1	13	35	4	44		0.171207	0.614474	0.520045	0.46048	4.11888e+06	2.83262e+06	3.11128e+06	3.92922e+06	2.90778e+06	4.48891e+06	4.91703e+06	4.06759e+06	5.96173e+06	5.83714e+06	3.61892e+06	5.19457e+06	6.02351e+06	3.72237e+06	5.84847e+06	High	High	High	High	High	High	High	High	High	High	High	High	High	High	High	20.17	21.24	19.04	23.37	24.64	4	4	4
Q96KB5	PBK	Lymphokine-activated killer T-cell-originated protein kinase OS=Homo sapiens GN=PBK PE=1 SV=3	23	29	6	36.1	x	-0.239566	-0.186065	-1.52284	-1.43831	6.48185e+06	8.46754e+06	3.97355e+06	4.72462e+06	7.17192e+06	4.52154e+06	6.51447e+06	6.67566e+06	6.70937e+06	3.90245e+06	3.33306e+06	5.40581e+06	3.09494e+06	2.03065e+06	5.00232e+06	High	High	High	High	High	Peak Found	High	High	High	High	High	High	High	High	High	35.7	26.95	1.57	25.41	44.6	5	5	4
P24539	ATP5F1	ATP synthase F(0) complex subunit B1, mitochondrial OS=Homo sapiens GN=ATP5F1 PE=1 SV=2	51	177	13	28.9	x	0.130931	0.339137	0.784085	0.898402	1.08045e+08	1.25663e+08	1.3894e+08	1.39186e+08	1.50528e+08	1.64573e+08	1.59238e+08	1.64433e+08	1.84609e+08	1.87651e+08	2.01471e+08	2.07736e+08	1.96006e+08	2.39084e+08	2.5126e+08	High	High	High	High	High	High	High	High	High	High	High	High	High	High	High	12.48	8.4	7.91	5.17	12.69	10	11	11
P43304	GPD2	Glycerol-3-phosphate dehydrogenase, mitochondrial OS=Homo sapiens GN=GPD2 PE=1 SV=3	55	238	31	80.8	x	0.389567	0.691534	1.00863	1.14143	7.01194e+07	6.42753e+07	6.88953e+07	9.45616e+07	8.95256e+07	7.24098e+07	1.22583e+08	1.06015e+08	9.37977e+07	1.35496e+08	1.43572e+08	1.17353e+08	1.54685e+08	1.57858e+08	1.27357e+08	High	High	High	High	High	High	High	High	High	High	High	High	High	High	High	4.55	13.58	13.44	10.16	11.44	23	26	25
O95926	SYF2	Pre-mRNA-splicing factor SYF2 OS=Homo sapiens GN=SYF2 PE=1 SV=1	15	6	2	28.7		0.100305	0.407081	-0.304006	-0.0262051	1.17268e+06	1.603e+06	1.17793e+06	1.25921e+06	1.54311e+06	1.64724e+06	1.47928e+06	1.7477e+06	2.02879e+06	964166	1.23271e+06	1.36534e+06	1.04506e+06	1.26769e+06	1.54983e+06	Peak Found	Peak Found	High	High	Peak Found	Peak Found	Peak Found	High	Peak Found	Peak Found	Peak Found	High	Peak Found	High	High	18.74	13.54	15.68	17.21	19.65	2	2	1
Q8WW12	PCNP	PEST proteolytic signal-containing nuclear protein OS=Homo sapiens GN=PCNP PE=1 SV=2	30	15	4	18.9	x	0.10165	-1.49411	-2.5649	-2.60823	1.38312e+07	1.83682e+07	1.02446e+07	1.4725e+07	1.71902e+07	1.57117e+07	5.1794e+06	5.34428e+06	2.1022e+06	2.44699e+06	2.33756e+06	1.13223e+06	3.01325e+06	1.77174e+06	1.27818e+06	High	High	High	High	High	High	Peak Found	Peak Found	High	Peak Found	Peak Found	Peak Found	Peak Found	Peak Found	Peak Found	28.77	7.82	43.39	36.99	44.23	4	4	4
Q15631	TSN	Translin OS=Homo sapiens GN=TSN PE=1 SV=1	29	75	6	26.2	x	-0.0969617	0.254594	0.292782	0.444667	3.49351e+07	3.32879e+07	3.08334e+07	2.98747e+07	2.68509e+07	3.66417e+07	3.64883e+07	3.02045e+07	4.79816e+07	4.02984e+07	2.96255e+07	4.78535e+07	5.07856e+07	3.26856e+07	4.89143e+07	High	High	High	High	High	High	High	High	High	High	High	High	High	High	High	6.25	16.11	23.58	23.33	22.56	6	6	6
P23497	SP100	Nuclear autoantigen Sp-100 OS=Homo sapiens GN=SP100 PE=1 SV=3	24	71	14	100.4	x	1.18142	1.31615	1.01507	1.00072	1.79612e+07	1.55083e+07	1.66493e+07	4.33932e+07	5.65079e+07	2.03927e+07	4.47101e+07	5.34591e+07	1.90457e+07	4.96398e+07	5.57074e+07	2.17308e+07	3.95636e+07	4.06142e+07	2.80659e+07	High	High	High	High	High	High	High	High	High	High	High	High	High	High	Peak Found	7.35	45.59	45.78	42.78	19.29	9	11	11
Q86YV5	SGK223; PRAG1	Tyrosine-protein kinase SgK223 OS=Homo sapiens GN=SGK223 PE=1 SV=4	3	4	3	149.5		-0.314733	0.190299	0.196607	-0.415037	800707	1.01182e+06	1.19123e+06	806689	660467	1.07544e+06	1.22265e+06	1.01159e+06	1.30942e+06	1.04817e+06	982918	1.59359e+06	471000	827275	959408	Peak Found	Peak Found	Peak Found	Peak Found	Peak Found	High	Peak Found	Peak Found	High	Peak Found	Peak Found	Peak Found	Peak Found	High	Peak Found	19.52	24.83	12.97	27.75	33.57	2	2	2
O00462	MANBA	Beta-mannosidase OS=Homo sapiens GN=MANBA PE=2 SV=3	13	40	10	100.8		-0.304006	-0.330973	0.124328	0.27739	1.12086e+07	9.43153e+06	1.00188e+07	8.55565e+06	7.82754e+06	8.42511e+06	9.24442e+06	6.82842e+06	1.04307e+07	1.14537e+07	1.13058e+07	2.24343e+07	1.56554e+07	1.75665e+07	3.43103e+07	High	High	High	Peak Found	High	High	High	High	High	High	High	High	High	High	High	8.86	4.69	20.78	42.37	45.59	10	10	10
Q12769	NUP160	Nuclear pore complex protein Nup160 OS=Homo sapiens GN=NUP160 PE=1 SV=3	22	126	22	162		0.24245	0.485427	0.584963	0.732052	2.44953e+07	2.82459e+07	2.17965e+07	2.79792e+07	3.38408e+07	2.57091e+07	3.38976e+07	3.27122e+07	3.7408e+07	2.8196e+07	3.57559e+07	4.12037e+07	3.19817e+07	3.7797e+07	4.23979e+07	High	High	High	High	High	High	High	High	High	High	High	High	High	High	High	13.04	14.38	7.04	18.64	13.96	19	21	20
P27695	APEX1	DNA-(apurinic or apyrimidinic site) lyase OS=Homo sapiens GN=APEX1 PE=1 SV=2	53	150	16	35.5	x	-0.168123	-0.166503	-0.0159576	-0.0262051	1.0103e+08	1.2096e+08	8.79566e+07	9.12495e+07	1.03934e+08	8.51795e+07	7.60756e+07	1.05183e+08	9.76792e+07	1.08637e+08	9.35401e+07	9.85439e+07	1.0469e+08	9.87752e+07	1.00538e+08	High	High	High	High	High	High	High	High	High	High	High	High	High	High	High	16.09	10.24	16.25	7.67	3	14	16	15
Q7L5Y9	MAEA	Macrophage erythroblast attacher OS=Homo sapiens GN=MAEA PE=1 SV=1	4	14	2	45.3		0.350497	0.745883	0.793272	-0.831358	873052	1.00461e+06	830077	1.39603e+06	1.11464e+06	803048	771559	742012	1.38009e+06	898575	775548	1.30738e+06	921093	731574	1.07102e+06	High	High	Peak Found	Peak Found	High	High	High	High	High	High	High	High	High	Peak Found	High	10.08	26.85	37.34	28.01	18.74	2	2	1
O60462	NRP2	Neuropilin-2 OS=Homo sapiens GN=NRP2 PE=1 SV=2	11	20	7	104.8		0.171207	-0.21927	0.226509	0.215368	4.75333e+06	3.82858e+06	3.69706e+06	5.31594e+06	4.78776e+06	3.04412e+06	2.0918e+06	1.72537e+06	978854	4.38398e+06	3.7742e+06	3.26879e+06	5.24517e+06	4.55831e+06	4.4554e+06	Peak Found	High	High	High	High	Peak Found	High	Peak Found	Peak Found	High	High	Peak Found	High	High	Peak Found	14.06	27.13	35.48	14.66	9.03	7	7	6
Q15063	POSTN	Periostin OS=Homo sapiens GN=POSTN PE=1 SV=2	15	23	7	93.3		-0.72261	-1.02327	0.0214797	0.558757	4.54264e+06	3.69531e+06	4.20059e+06	3.85124e+06	3.22661e+06	2.42337e+06	3.65459e+06	3.20961e+06	1.46385e+06	7.9875e+06	5.87397e+06	2.05983e+06	9.35187e+06	8.29127e+06	2.68793e+06	High	High	High	High	Peak Found	High	High	Peak Found	Peak Found	High	High	Peak Found	High	High	Peak Found	10.28	22.6	41.71	56.61	52.84	5	5	5
Q9NXS2	QPCTL	Glutaminyl-peptide cyclotransferase-like protein OS=Homo sapiens GN=QPCTL PE=1 SV=2	11	26	2	42.9		-0.00578235	0.320773	0.541019	0.437228	3.64112e+06	2.7298e+06	3.49879e+06	2.99622e+06	2.9965e+06	3.57194e+06	4.02835e+06	4.02817e+06	4.18482e+06	4.89443e+06	4.68405e+06	4.16406e+06	4.73267e+06	5.10464e+06	4.23813e+06	Peak Found	High	High	High	High	High	High	High	High	High	High	High	High	High	High	14.9	10.42	2.22	8.21	9.27	1	2	2
Q8NC44	FAM134A; RETREG2	Protein FAM134A OS=Homo sapiens GN=FAM134A PE=1 SV=3	18	41	6	57.8		-0.00144342	0.275007	0.317304	0.181421	5.32679e+06	5.60705e+06	8.32245e+06	6.34555e+06	6.60324e+06	8.9225e+06	8.12369e+06	9.04318e+06	1.242e+07	6.42117e+06	9.62018e+06	1.35951e+07	4.11063e+06	7.82471e+06	8.82972e+06	Peak Found	High	High	High	High	High	High	High	High	Peak Found	High	High	Peak Found	High	High	25.78	19.47	22.94	36.38	35.91	5	6	6
Q7Z2E3	APTX	Aprataxin OS=Homo sapiens GN=APTX PE=1 SV=2	16	16	3	40.7		-0.0831412	0.0799754	0.202888	0.176323	2.15563e+06	2.01771e+06	1.82079e+06	1.28659e+06	1.47556e+06	1.22127e+06	1.45976e+06	1.43909e+06	1.79064e+06	1.81695e+06	1.68585e+06	1.50837e+06	1.7391e+06	1.61977e+06	1.52165e+06	High	Peak Found	Peak Found	High	High	High	High	High	High	Peak Found	High	High	Peak Found	High	Peak Found	8.42	9.95	12.62	9.27	6.69	2	3	3
Q8NBU5	ATAD1	ATPase family AAA domain-containing protein 1 OS=Homo sapiens GN=ATAD1 PE=1 SV=1	30	50	8	40.7		0.404903	0.35727	0.138814	0.496718	1.14536e+07	1.12472e+07	1.08238e+07	1.42687e+07	1.34434e+07	1.18828e+07	1.35247e+07	1.32283e+07	1.1728e+07	1.29286e+07	1.68371e+07	9.59486e+06	1.1537e+07	1.73845e+07	1.49538e+07	High	High	High	High	High	High	High	High	High	High	High	High	High	High	High	2.87	9.18	7.51	27.63	20.09	6	8	8
Q8WWV3	RTN4IP1	Reticulon-4-interacting protein 1, mitochondrial OS=Homo sapiens GN=RTN4IP1 PE=1 SV=2	17	11	4	43.6		-0.027675	0.486457	1.07451	1.07176	1.58526e+06	1.08511e+06	1.5885e+06	1.1902e+06	1.07322e+06	1.22987e+06	1.79085e+06	2.28959e+06	3.20726e+06	2.48969e+06	3.14163e+06	4.0737e+06	2.1871e+06	4.22933e+06	3.43008e+06	Peak Found	High	Peak Found	Peak Found	Peak Found	Peak Found	High	High	High	Peak Found	High	High	Peak Found	High	High	20.41	6.99	29.58	24.61	31.35	1	3	3
P08133	ANXA6	Annexin A6 OS=Homo sapiens GN=ANXA6 PE=1 SV=3	68	707	44	75.8	x	-0.16004	-0.142417	-0.109359	-0.153607	1.47649e+09	1.21679e+09	1.43386e+09	1.18845e+09	1.05673e+09	1.46629e+09	1.20624e+09	1.1687e+09	1.42904e+09	1.71772e+09	9.80556e+08	1.52673e+09	1.60009e+09	9.67929e+08	1.54578e+09	High	High	High	High	High	High	High	High	High	High	High	High	High	High	High	10.12	16.9	11.1	27.17	25.55	39	41	42
P26373	RPL13	60S ribosomal protein L13 OS=Homo sapiens GN=RPL13 PE=1 SV=4	29	130	6	24.2	x	-0.027675	-0.0262051	-0.229382	-0.915936	1.73736e+08	2.93143e+08	2.72357e+08	2.27187e+08	2.67067e+08	3.22076e+08	2.17496e+08	2.48447e+08	3.6778e+08	2.0268e+08	2.48455e+08	3.91114e+08	1.05473e+08	2.52083e+08	3.48806e+08	High	High	High	High	High	High	High	High	High	High	High	High	High	High	High	25.89	17.51	28.55	35.01	52.03	5	5	5
O94854	KIAA0754	Uncharacterized protein KIAA0754 OS=Homo sapiens GN=KIAA0754 PE=2 SV=4	3	13	3	135.1		-0.382702	-0.380822	-0.612637	-0.720232	2.86563e+06	1.6605e+06	2.12966e+06	1.79803e+06	1456622	1.67533e+06	1.70286e+06	1.36627e+06	1.66535e+06	1.3611e+06	1.73728e+06	1.22971e+06	712312	929533	819745	High	High	High	High	High	High	High	Peak Found	Peak Found	High	High	Peak Found	Peak Found	High	Peak Found	27.38	10.52	11.69	18.26	13.24	3	3	3
O00308	WWP2	NEDD4-like E3 ubiquitin-protein ligase WWP2 OS=Homo sapiens GN=WWP2 PE=1 SV=2	3	4	2	98.9		0.477159	0.790772	0.528071	-0.58208	381053	707712	634138	909977	904697	846972	943562	1.23157e+06	872133	246722	421436	422316	367827	352406	294719	Peak Found	High	Peak Found	Peak Found	Peak Found	Peak Found	Peak Found	High	Peak Found	Peak Found	High	Peak Found	Peak Found	Peak Found	Peak Found	29.84	3.94	18.73	27.82	11.39	2	2	2
P23786	CPT2	Carnitine O-palmitoyltransferase 2, mitochondrial OS=Homo sapiens GN=CPT2 PE=1 SV=2	37	99	17	73.7	x	0.246104	0.566572	0.989866	1.24001	2.81404e+08	1.23735e+08	1.57363e+08	1.91478e+08	1.02748e+08	1.58623e+08	1.90089e+08	1.29047e+08	2.41158e+08	1.8957e+08	1.55936e+08	2.54017e+08	2.22649e+08	1.60067e+08	1.81136e+08	High	High	High	High	High	High	High	High	High	High	High	High	High	High	High	44.29	29.72	30.05	24.94	16.94	14	14	14
Q12792	TWF1	Twinfilin-1 OS=Homo sapiens GN=TWF1 PE=1 SV=3	56	132	13	40.3		0.0703893	0.146655	0.130931	-0.0365259	4.81985e+07	3.7388e+07	4.32843e+07	4.49813e+07	3.79198e+07	5.44221e+07	5.50465e+07	4.33651e+07	5.06639e+07	5.06497e+07	4.14004e+07	4.40175e+07	5.71339e+07	4.01572e+07	3.70291e+07	High	High	High	High	High	High	High	High	High	High	High	High	High	High	High	12.6	18.09	11.88	10.51	24.16	11	11	11
Q8N2G8	GHDC	GH3 domain-containing protein OS=Homo sapiens GN=GHDC PE=1 SV=2	4	22	2	57.5		0.582074	0.909965	1.44148	1.61871	744077	656693	482793	971852	1.07928e+06	601908	1.03184e+06	782812	893804	1.66614e+06	1.64966e+06	1.19208e+06	1.80811e+06	1.70272e+06	1.1447e+06	Peak Found	High	High	High	High	Peak Found	High	High	High	High	High	High	High	High	High	21.18	28.32	13.82	17.91	22.97	2	2	1
P48426	PIP4K2A	Phosphatidylinositol 5-phosphate 4-kinase type-2 alpha OS=Homo sapiens GN=PIP4K2A PE=1 SV=2	22	54	4	46.2	x	0.0200577	0.140124	0.164786	0.252173	2.55355e+07	2.22468e+07	1.74804e+07	2.30375e+07	2.00405e+07	2.25376e+07	2.35539e+07	1.8939e+07	1.30401e+07	1.62566e+07	1.53248e+07	1.05655e+07	2.23286e+07	1.33629e+07	1.04941e+07	High	High	High	High	High	High	High	High	High	High	High	High	High	High	High	18.62	7.34	28.47	21.73	40.1	5	5	5
Q8N573	OXR1	Oxidation resistance protein 1 OS=Homo sapiens GN=OXR1 PE=1 SV=2	8	14	4	97.9		-0.0350469	-0.0365259	0.390668	0.613532	2.82882e+06	1.87744e+06	3.47423e+06	1.53245e+06	1.87125e+06	2.70961e+06	1.60829e+06	1.78904e+06	3.54299e+06	2.5297e+06	1.88427e+06	5.02702e+06	3.83339e+06	1.63024e+06	5.46339e+06	High	High	High	Peak Found	Peak Found	High	Peak Found	High	High	High	Peak Found	High	High	High	High	29.46	29.74	46.19	52.74	52.82	3	4	4
Q12906	ILF3	Interleukin enhancer-binding factor 3 OS=Homo sapiens GN=ILF3 PE=1 SV=3	56	444	29	95.3	x	0.212881	0.286881	0.258217	0.225275	4.7724e+08	5.29897e+08	4.30364e+08	5.71627e+08	6.31662e+08	5.164e+08	5.8917e+08	5.35756e+08	4.66407e+08	5.00511e+08	5.46842e+08	4.1231e+08	5.69481e+08	5.67925e+08	3.94342e+08	High	High	High	High	High	High	High	High	High	High	High	High	High	High	High	10.39	10.06	11.6	14.05	19.72	27	29	28
P78417	GSTO1	Glutathione S-transferase omega-1 OS=Homo sapiens GN=GSTO1 PE=1 SV=2	61	173	16	27.5	x	-0.106249	-0.12658	-0.347399	-0.320126	2.26547e+08	2.30606e+08	2.18154e+08	2.05551e+08	1.98614e+08	2.565e+08	2.18709e+08	2.25206e+08	2.06185e+08	2.47481e+08	1.74303e+08	1.93947e+08	2.66078e+08	1.60775e+08	1.86314e+08	High	High	High	High	High	High	High	High	High	High	High	High	High	High	High	2.82	14.35	4.46	18.45	26.87	14	14	14
Q9Y5A7	NUB1	NEDD8 ultimate buster 1 OS=Homo sapiens GN=NUB1 PE=1 SV=2	5	19	3	70.5		1.01507	0.822934	0.614474	0.492622	1.21593e+06	1.33559e+06	1.41165e+06	2.93692e+06	2.62321e+06	2.5166e+06	2.35761e+06	2.55901e+06	2.69885e+06	2.69235e+06	1.94129e+06	2.89393e+06	1.78492e+06	1.97886e+06	2.18378e+06	High	Peak Found	High	High	High	High	High	High	High	High	High	High	High	High	High	7.47	8.12	6.76	20.01	10.06	3	3	3
P33947	KDELR2	ER lumen protein-retaining receptor 2 OS=Homo sapiens GN=KDELR2 PE=1 SV=1	22	39	2	24.4		0.132248	-0.706041	-0.798366	-0.771027	2.59373e+07	4.05212e+07	1.63336e+07	5.84063e+07	4.58996e+07	1.53538e+07	2.66068e+07	1.09227e+07	1.97445e+06	8.37158e+06	6.77103e+06	914306	1.54172e+07	5.94529e+06	964723	Peak Found	Peak Found	Peak Found	Peak Found	High	Peak Found	Peak Found	High	Peak Found	Peak Found	High	Peak Found	Peak Found	High	Peak Found	44.13	55.53	94.69	73.35	98.65	4	4	4
Q6PGP7	TTC37	Tetratricopeptide repeat protein 37 OS=Homo sapiens GN=TTC37 PE=1 SV=1	11	74	12	175.4		-0.321928	-0.289827	-0.209228	-0.140826	2.19937e+07	1.74957e+07	2.32423e+07	1.50715e+07	1.18464e+07	1.8093e+07	1.58926e+07	1.39693e+07	1.56482e+07	1.81037e+07	1.37443e+07	1.20949e+07	1.8899e+07	1.52907e+07	1.25814e+07	High	High	High	High	High	High	High	High	High	High	High	High	High	High	High	14.45	20.82	6.9	21.2	20.33	11	12	12
P48556	PSMD8	26S proteasome non-ATPase regulatory subunit 8 OS=Homo sapiens GN=PSMD8 PE=1 SV=2	38	147	11	39.6	x	0.0257376	0.14274	0.219091	0.295135	9.90836e+07	8.5017e+07	9.70967e+07	9.0559e+07	7.96289e+07	1.1415e+08	9.50339e+07	9.54036e+07	1.29028e+08	1.03846e+08	1.02351e+08	1.2356e+08	1.37641e+08	9.94196e+07	1.25913e+08	High	High	High	High	High	High	High	High	High	High	High	High	High	High	High	8.12	18.62	18.33	10.77	16.18	9	11	11
Q9HCK8	CHD8	Chromodomain-helicase-DNA-binding protein 8 OS=Homo sapiens GN=CHD8 PE=1 SV=5	2	25	2	290.3		0.426533	0.515006	0.422233	0.21661	2.50708e+06	2.10525e+06	1.98022e+06	2.49871e+06	3.06024e+06	2.99776e+06	2.81993e+06	3.0313e+06	3.31485e+06	2.7696e+06	2.60192e+06	3.33132e+06	2.5297e+06	2.2979e+06	2.75604e+06	Peak Found	Peak Found	Peak Found	Peak Found	High	Peak Found	Peak Found	High	High	Peak Found	Peak Found	Peak Found	Peak Found	Peak Found	High	12.53	10.79	8.13	13.17	9.06	3	4	4
Q8IWJ2	GCC2	GRIP and coiled-coil domain-containing protein 2 OS=Homo sapiens GN=GCC2 PE=1 SV=4	11	67	11	195.8		0.255803	0.0949116	0.0356239	0.172488	9.16077e+06	8.41886e+06	6.9174e+06	1.04943e+07	9.20305e+06	7.7435e+06	9.29566e+06	7.69904e+06	6.39252e+06	7.45459e+06	8.00728e+06	4.9397e+06	9.64958e+06	8.40968e+06	5.67438e+06	High	High	High	High	High	High	High	High	High	High	High	High	High	High	High	14	15.05	18.65	24.04	25.71	11	11	11
P54578	USP14	Ubiquitin carboxyl-terminal hydrolase 14 OS=Homo sapiens GN=USP14 PE=1 SV=3	55	200	20	56	x	-0.00433459	0.364012	0.352759	0.266637	7.68794e+07	8.26875e+07	8.65295e+07	6.73891e+07	7.25701e+07	1.13534e+08	8.78459e+07	1.0992e+08	1.33541e+08	1.01363e+08	9.72679e+07	1.30913e+08	1.0284e+08	9.28515e+07	1.24818e+08	High	High	High	High	High	High	High	High	High	High	High	High	High	High	High	5.92	29.92	20.69	16.71	15.31	16	18	18
P07305	H1F0	Histone H1.0 OS=Homo sapiens GN=H1F0 PE=1 SV=3	21	50	4	20.9	x	1.24062	1.39561	1.47923	1.41359	2.41617e+07	3.13345e+07	1.70386e+07	5.71868e+07	7.44744e+07	1.6705e+07	1.18225e+08	9.83228e+07	2.76415e+07	1.0441e+08	1.06485e+08	3.82711e+07	1.12578e+08	1.02499e+08	3.43687e+07	High	High	High	High	High	High	High	High	High	High	High	High	High	High	High	29.56	59.95	58.49	46.71	51.17	4	4	4
O14936	CASK	Peripheral plasma membrane protein CASK OS=Homo sapiens GN=CASK PE=1 SV=3	7	23	5	105.1		0.0229004	-0.0846703	-0.0335695	0.311503	5.15706e+06	4.47098e+06	5.35254e+06	5.60775e+06	5.0252e+06	4.73523e+06	6.01645e+06	4.1949e+06	4.01721e+06	6.10814e+06	5.71917e+06	3.3617e+06	6.45447e+06	5.75386e+06	2.6668e+06	High	High	High	High	High	High	High	High	High	High	High	High	High	Peak Found	High	9.27	8.67	23.33	29.35	40.64	5	5	5
P23368	ME2	NAD-dependent malic enzyme, mitochondrial OS=Homo sapiens GN=ME2 PE=1 SV=1	46	142	16	65.4	x	0.319618	1.03633	1.20727	1.42008	4.7633e+07	4.18212e+07	4.97411e+07	5.49069e+07	5.21248e+07	6.62394e+07	8.62688e+07	7.47228e+07	9.06633e+07	9.60779e+07	1.00256e+08	9.52445e+07	1.10511e+08	1.04628e+08	1.0813e+08	High	High	High	High	High	High	High	High	High	High	High	High	High	High	High	8.84	12.94	9.81	2.76	2.75	15	14	14
Q9BWJ5	SF3B5	Splicing factor 3B subunit 5 OS=Homo sapiens GN=SF3B5 PE=1 SV=1	43	31	3	10.1		0.190299	0.172488	0.134878	-0.104697	7.41513e+06	1.28617e+07	1.60689e+07	8.36189e+06	13535486	2.02597e+07	9.0002e+06	1.84792e+07	1.47175e+07	8.66772e+06	1.72511e+07	1.20441e+07	6.53605e+06	1.7637e+07	1.13868e+07	High	High	High	High	High	High	High	High	High	High	High	High	High	High	High	36.11	42.45	33.93	34.17	46.95	3	3	3
Q13888	GTF2H2; GTF2H2C	General transcription factor IIH subunit 2 OS=Homo sapiens GN=GTF2H2 PE=1 SV=1	11	21	4	44.4		0.49057	0.561693	0.695103	0.468844	2.86783e+06	2.87586e+06	2.00283e+06	4.63445e+06	3.82864e+06	3.26501e+06	3.47644e+06	3.53876e+06	3.47166e+06	3.23602e+06	3.0938e+06	3.27066e+06	3.71202e+06	3.4068e+06	3.94942e+06	High	High	Peak Found	High	High	High	High	High	High	High	High	High	High	High	High	19.43	17.61	1.07	2.93	7.37	3	4	3
Q14807	KIF22	Kinesin-like protein KIF22 OS=Homo sapiens GN=KIF22 PE=1 SV=5	20	25	9	73.2		0.647084	1.39671	0.642471	0.719841	1.8514e+06	1.86405e+06	1.3046e+06	2.54902e+06	4.54495e+06	4.36559e+06	6.47405e+06	5.28218e+06	7.50645e+06	3.78837e+06	4.17441e+06	5.6497e+06	3.17763e+06	2.38133e+06	4.41372e+06	High	Peak Found	Peak Found	High	High	High	High	High	High	High	High	High	Peak Found	Peak Found	High	19.09	28.91	17.34	21.65	30.81	5	5	3
Q99961	SH3GL1	Endophilin-A2 OS=Homo sapiens GN=SH3GL1 PE=1 SV=1	43	80	11	41.5	x	-0.174621	-0.202572	-0.467932	-0.717857	8.30845e+07	6.68314e+07	5.52906e+07	6.55994e+07	5.88633e+07	5.0926e+07	6.18644e+07	5.1878e+07	3.76917e+07	4.74185e+07	4.13092e+07	2.85538e+07	5.46012e+07	3.53116e+07	2.89788e+07	High	High	High	High	High	High	High	High	High	High	High	High	High	High	High	20.41	12.56	24.06	24.62	33.68	10	10	11
Q86UL3	AGPAT6; GPAT4	Glycerol-3-phosphate acyltransferase 4 OS=Homo sapiens GN=GPAT4 PE=1 SV=1	12	34	5	52		0.0426443	0.0840643	0.146655	0.0854247	4.5302e+06	3.59631e+06	4.42362e+06	4.04202e+06	4.61958e+06	4.23436e+06	4.64921e+06	4.45894e+06	3.59473e+06	4.7171e+06	5.07333e+06	3.40264e+06	5.42597e+06	5.32172e+06	2.60812e+06	High	High	High	High	High	High	High	High	High	High	High	High	High	High	High	12.22	6.84	13.27	20.01	35.89	5	5	5
Q9NZV1	CRIM1	Cysteine-rich motor neuron 1 protein OS=Homo sapiens GN=CRIM1 PE=1 SV=1	6	7	5	113.7		0.0758749	-0.937878	-1.16812	-1.72738	1.30662e+07	1.09264e+07	1.25756e+07	8.30961e+06	8.17409e+06	6.54692e+06	6.55918e+06	6.9094e+06	4.93695e+06	9.04334e+06	1.2496e+07	3.82813e+06	1.20866e+07	1.53376e+07	6.03356e+06	Peak Found	High	High	High	High	Peak Found	Peak Found	Peak Found	Peak Found	Peak Found	Peak Found	Peak Found	Peak Found	Peak Found	Peak Found	9.2	12.78	17.15	51.61	42.34	5	5	2
P21912	SDHB	Succinate dehydrogenase [ubiquinone] iron-sulfur subunit, mitochondrial OS=Homo sapiens GN=SDHB PE=1 SV=3	42	104	11	31.6		0.0071955	0.176323	0.529071	0.789938	5.44136e+07	5.91738e+07	7.9387e+07	6.17058e+07	6.36092e+07	7.42196e+07	6.71343e+07	6.56632e+07	1.06964e+08	8.96792e+07	9.65033e+07	1.3121e+08	9.7016e+07	1.08921e+08	1.47446e+08	High	High	High	High	High	High	High	High	High	High	High	High	High	High	High	20.61	10.14	29.32	21.05	22.38	10	10	10
Q96QD8	SLC38A2	Sodium-coupled neutral amino acid transporter 2 OS=Homo sapiens GN=SLC38A2 PE=1 SV=2	18	86	6	56		-0.229382	-0.545824	-1.04097	-1.77596	1.49242e+08	1.15202e+08	1.01327e+08	1.21245e+08	1.02348e+08	6.7818e+07	9.07517e+07	7.99232e+07	4.7039e+07	5.02156e+07	6.92413e+07	2.491e+07	3.38244e+07	4.62806e+07	8.61734e+06	High	High	High	High	High	High	High	High	High	High	High	High	High	High	High	20.22	27.89	31.37	46.21	64.88	6	6	6
Q06481	APLP2	Amyloid-like protein 2 OS=Homo sapiens GN=APLP2 PE=1 SV=2	8	24	4	86.9		0.0356239	-0.386468	-1.47393	-1.63039	4.69364e+06	5.35291e+06	5.68586e+06	7.59067e+06	4.8726e+06	5.01182e+06	5.37499e+06	2.86628e+06	3.28095e+06	2.43041e+06	2.50038e+06	1.9231e+06	2.07154e+06	1.80994e+06	1.19818e+06	High	High	High	High	Peak Found	High	High	High	High	High	High	High	Peak Found	High	High	9.63	26.28	35.01	13.79	26.47	4	4	4
O00267	SUPT5H	Transcription elongation factor SPT5 OS=Homo sapiens GN=SUPT5H PE=1 SV=1	35	192	28	120.9	x	0.446786	0.678973	0.623867	0.70044	4.23243e+07	4.14699e+07	3.43841e+07	5.05808e+07	5.15969e+07	6.3251e+07	5.50763e+07	5.6189e+07	8.0377e+07	5.64447e+07	4.99816e+07	8.20018e+07	5.64247e+07	5.47945e+07	9.19547e+07	High	High	High	High	High	High	High	High	High	High	High	High	High	High	High	11.06	12.77	22.38	26.96	31.01	24	23	23
Q9BWM7	SFXN3	Sideroflexin-3 OS=Homo sapiens GN=SFXN3 PE=1 SV=2	49	148	12	36		0.180148	0.397255	0.725959	0.83754	7.26766e+07	6.2188e+07	6.52534e+07	9.01187e+07	7.98585e+07	7.09142e+07	1.0987e+08	8.59281e+07	9.48695e+07	1.24797e+08	1.22624e+08	1.07976e+08	1.14159e+08	1.41576e+08	1.14933e+08	High	High	High	High	High	High	High	High	High	High	High	High	High	High	High	8.08	11.97	12.49	7.72	12.63	12	12	12
P53701	HCCS	Cytochrome c-type heme lyase OS=Homo sapiens GN=HCCS PE=1 SV=1	58	75	10	30.6		0.537048	0.927517	1.1564	1.20977	9.89172e+06	1.17051e+07	1.03942e+07	1.74174e+07	1.99573e+07	1.58891e+07	2.43717e+07	2.41206e+07	1.84106e+07	2.48331e+07	2.84548e+07	1.88805e+07	2.54419e+07	3.04264e+07	2.05146e+07	High	High	High	High	High	High	High	High	High	High	High	High	High	High	High	8.78	11.57	15.12	20.1	19.46	9	10	8
Q9Y3D7	PAM16	Mitochondrial import inner membrane translocase subunit TIM16 OS=Homo sapiens GN=PAM16 PE=1 SV=2	27	28	2	13.8		0.22404	0.492622	0.632268	0.549916	1.8939e+06	4.47224e+06	4.19601e+06	2.62291e+06	4.36481e+06	5.00816e+06	3.76066e+06	4.65966e+06	6.43155e+06	4.18248e+06	7.13716e+06	6.10831e+06	1.84969e+06	6.77417e+06	6.71846e+06	Peak Found	High	High	High	High	High	High	High	High	High	High	High	Peak Found	High	High	40.21	30.86	27.45	25.82	55.28	2	2	2
Q92620	DHX38	Pre-mRNA-splicing factor ATP-dependent RNA helicase PRP16 OS=Homo sapiens GN=DHX38 PE=1 SV=2	14	54	12	140.4		0.141433	0.345964	0.408168	0.309176	1.93437e+07	2.00537e+07	1.91225e+07	2.09819e+07	22969801	2.30344e+07	2.21721e+07	2.68407e+07	2.1832e+07	2.375e+07	2.6595e+07	1.64604e+07	2.20236e+07	2.7951e+07	2.07486e+07	Peak Found	High	High	High	High	High	High	High	High	High	High	High	High	High	High	2.49	5.23	11.85	23.47	16.3	9	9	9
P46926	GNPDA1	Glucosamine-6-phosphate isomerase 1 OS=Homo sapiens GN=GNPDA1 PE=1 SV=1	60	119	7	32.6	x	0.0243197	0.751892	0.834307	0.987685	4.47921e+07	3.30692e+07	4.76392e+07	4.12154e+07	3.29437e+07	6.95272e+07	6.17306e+07	5.93161e+07	1.21333e+08	8.1016e+07	5.71909e+07	1.23366e+08	9.35348e+07	5.91757e+07	1.14435e+08	High	High	High	High	High	High	High	High	High	High	High	High	High	High	High	18.46	40.06	43.48	38.44	31.33	10	11	11
P20933	AGA	N(4)-(beta-N-acetylglucosaminyl)-L-asparaginase OS=Homo sapiens GN=AGA PE=1 SV=2	21	31	4	37.2		-0.0969617	0.283329	0.766383	0.825379	8.88288e+06	9.2475e+06	6.7247e+06	9.3739e+06	8.4771e+06	5.86341e+06	9.06164e+06	7.65545e+06	8.38203e+06	1.29824e+07	1.34903e+07	1.08156e+07	1.615e+07	1.71334e+07	9.92004e+06	High	High	High	High	High	High	High	High	High	High	High	High	High	High	High	16.46	23.07	8.41	11.43	27.16	4	4	4
Q8NHU6	TDRD7	Tudor domain-containing protein 7 OS=Homo sapiens GN=TDRD7 PE=1 SV=2	9	31	8	123.5		1.79701	1.99567	1.69332	1.18206	1.50423e+06	1.38372e+06	1.278e+06	8.71342e+06	7.1908e+06	4.76098e+06	9.37496e+06	7.62244e+06	7.72276e+06	8.88324e+06	5.03621e+06	6.14598e+06	6.37513e+06	4.76038e+06	4.32772e+06	Peak Found	Peak Found	Peak Found	High	High	High	High	High	High	High	High	High	High	High	High	8.15	28.94	11.94	29.6	20.94	4	3	4
O43688	PPAP2C; PLPP2	Phospholipid phosphatase 2 OS=Homo sapiens GN=PLPP2 PE=1 SV=1	11	4	3	32.6		2.59048	-1.22432	-1.68501		16303.6	609032	112992	2.63823e+06	2.62655e+06	1.91001e+06	2.85524e+06	4.3941e+06	3.47013e+06	2.42093e+06	3.05765e+06	3.12316e+06	2.10002e+06	2.20588e+06	1.94291e+06	Peak Found	Peak Found	Peak Found	High	Peak Found	Peak Found	High	High	Peak Found	Peak Found	Peak Found	Peak Found	Not Found	Peak Found	Peak Found	129.21	17.44	21.68	13.53	6.35	1	1	1
Q9Y6M7	SLC4A7	Sodium bicarbonate cotransporter 3 OS=Homo sapiens GN=SLC4A7 PE=1 SV=2	8	52	7	136		-0.428566	-0.606035	-0.341903	-0.575615	8.56358e+06	7.7631e+06	5.04283e+06	6.45453e+06	6.45467e+06	3.00096e+06	5.23592e+06	4.02963e+06	4.32963e+06	5.41822e+06	4.33637e+06	5.8803e+06	4.09409e+06	4.21993e+06	5.45085e+06	High	High	High	High	High	High	High	High	High	High	High	High	High	High	High	25.91	37.6	13.86	15.2	16.34	7	7	7
Q96EB6	SIRT1	NAD-dependent protein deacetylase sirtuin-1 OS=Homo sapiens GN=SIRT1 PE=1 SV=2	8	9	3	81.6		0.153157	0.420078	0.426533	0.457332	896897	859612	899646	1.11208e+06	1.38866e+06	1.7774e+06	1.07213e+06	1.10118e+06	1.72918e+06	1.39135e+06	1.31431e+06	2.49829e+06	1.4274e+06	1.38581e+06	1.90517e+06	Peak Found	Peak Found	Peak Found	Peak Found	High	High	High	Peak Found	High	Peak Found	High	High	Peak Found	Peak Found	High	2.53	23.44	28.54	38.19	18.35	2	2	2
Q9NP77	SSU72	RNA polymerase II subunit A C-terminal domain phosphatase SSU72 OS=Homo sapiens GN=SSU72 PE=1 SV=1	14	9	2	22.6		-0.0409718	0.31034	0.0342157	0.0271541	4.61947e+06	5.20286e+06	4.9706e+06	3.77495e+06	4.82215e+06	6.07079e+06	5.64578e+06	5.24737e+06	7.35122e+06	6.07484e+06	4.54697e+06	5.22993e+06	4.68035e+06	4.95255e+06	5.75786e+06	Peak Found	Peak Found	High	Peak Found	High	Peak Found	High	Peak Found	High	Peak Found	High	High	Peak Found	High	High	5.96	23.51	18.38	14.48	10.92	2	2	2
O14976	GAK	Cyclin-G-associated kinase OS=Homo sapiens GN=GAK PE=1 SV=2	15	66	13	143.1		0.178874	0.350497	0.301002	0.24245	9.52026e+06	8.55314e+06	7.27581e+06	1.14265e+07	1.08028e+07	1.11915e+07	1.13324e+07	1.08705e+07	1.17843e+07	1.03102e+07	1.00012e+07	1.57542e+07	9.89542e+06	6.06832e+06	1.03202e+07	High	High	High	High	High	High	High	High	High	High	High	High	High	High	High	13.32	2.83	4.03	26.92	26.73	10	10	10
Q9UKV8	AGO2; EIF2C2	Protein argonaute-2 OS=Homo sapiens GN=AGO2 PE=1 SV=3	17	55	11	97.1		-0.210897	-0.0380063	0.154454	0.169925	8.60314e+06	8.44996e+06	8.47946e+06	5.42405e+06	5.43279e+06	6.30057e+06	9.27881e+06	8.78173e+06	1.06406e+07	1.18592e+07	7.63317e+06	1.64168e+07	9.9402e+06	9.86172e+06	1.69961e+07	High	High	High	High	High	High	High	High	High	High	High	High	High	High	High	0.95	8.8	10.06	36.7	33.4	10	10	8
Q6P4E1	CASC4	Protein CASC4 OS=Homo sapiens GN=CASC4 PE=1 SV=1	18	21	6	48.8		0.187768	-0.0101344	-0.244685	-0.448115	1.08788e+07	1.04394e+07	9.73183e+06	1.24023e+07	1.24451e+07	9.93336e+06	1.14689e+07	1.15895e+07	6.31209e+06	9.33826e+06	1.02942e+07	5.91917e+06	9.43716e+06	9.63606e+06	6.13706e+06	High	Peak Found	High	High	High	High	High	High	Peak Found	High	High	Peak Found	Peak Found	High	High	5.59	12.4	30.77	27.01	23.39	6	6	6
O95251	KAT7	Histone acetyltransferase KAT7 OS=Homo sapiens GN=KAT7 PE=1 SV=1	7	10	3	70.6	x	0.121679	0.525067	0.323082	-0.0320936	1.1965e+06	1.14239e+06	988906	1.87292e+06	2.15461e+06	1.13223e+06	1.46833e+06	1.6375e+06	1.65666e+06	1.46867e+06	1.3889e+06	1.441e+06	986644	1.20382e+06	1.07775e+06	High	High	High	High	High	High	High	Peak Found	High	Peak Found	Peak Found	Peak Found	Peak Found	Peak Found	Peak Found	9.71	30.7	6.53	2.83	10.01	2	2	2
Q86VP6	CAND1	Cullin-associated NEDD8-dissociated protein 1 OS=Homo sapiens GN=CAND1 PE=1 SV=2	34	333	30	136.3	x	-0.027675	0.266637	0.329985	0.491597	1.87298e+08	1.65328e+08	1.7698e+08	1.66725e+08	1.44818e+08	1.97185e+08	1.99591e+08	1.89227e+08	2.94849e+08	2.4932e+08	1.78934e+08	3.1671e+08	2.76882e+08	1.82963e+08	3.2423e+08	High	High	High	High	High	High	High	High	High	High	High	High	High	High	High	6.23	15.51	25.55	27.74	27.51	29	29	28
Q9BQ04	RBM4B	RNA-binding protein 4B OS=Homo sapiens GN=RBM4B PE=1 SV=1	39	89	2	40.1		0.349365	0.716332	0.595504	0.591679	1.11185e+06	1.69154e+06	667012	1.1647e+06	1.86169e+06	1.39889e+06	1.52727e+06	2.2892e+06	1.91186e+06	1.41252e+06	2.08823e+06	1.9482e+06	1.44937e+06	2.06893e+06	1.74558e+06	Peak Found	High	Peak Found	High	High	High	High	High	High	High	High	High	High	High	Peak Found	44.41	24.05	19.95	19.64	17.66	2	2	2
Q13561	DCTN2	Dynactin subunit 2 OS=Homo sapiens GN=DCTN2 PE=1 SV=4	63	240	18	44.2		-0.118727	0.0426443	0.119024	0.0440443	1.73042e+08	1.31565e+08	1.59451e+08	1.40745e+08	1.14637e+08	1.68745e+08	1.4793e+08	1.46828e+08	1.91091e+08	1.67287e+08	1.32408e+08	1.87137e+08	1.94523e+08	1.31281e+08	1.68173e+08	High	High	High	High	High	High	High	High	High	High	High	High	High	High	High	13.67	19.14	15.59	17.07	19.29	17	18	18
P32856	STX2	Syntaxin-2 OS=Homo sapiens GN=STX2 PE=2 SV=3	8	8	2	33.3		0.119024	0.0271541	-0.96016	-0.68966	1.45729e+06	1.84329e+06	1.70604e+06	2.06374e+06	2.07419e+06	1.66361e+06	1.70442e+06	1.62018e+06	1.51294e+06	998638	1.45146e+06	997868	1.30376e+06	1.21876e+06	1.46359e+06	Peak Found	Peak Found	High	High	Peak Found	High	Peak Found	High	Peak Found	High	High	Peak Found	High	Peak Found	Peak Found	11.72	12.1	5.95	22.77	9.36	2	2	2
P24844	MYL9	Myosin regulatory light polypeptide 9 OS=Homo sapiens GN=MYL9 PE=1 SV=4	51	243	2	19.8	x	-0.666576	-0.935117	-0.932361	-0.96016	8.63476e+07	5.97499e+07	6.94418e+07	4.34624e+07	38697894	5.28697e+07	3.40656e+07	3.31471e+07	4.56962e+07	3.79579e+07	3.21059e+07	3.98847e+07	4.20197e+07	3.65088e+07	2.75216e+07	High	High	High	High	High	High	High	High	High	High	High	High	High	High	High	18.74	16.02	18.59	11.05	20.7	2	2	2
P62820	RAB1A	Ras-related protein Rab-1A OS=Homo sapiens GN=RAB1A PE=1 SV=3	75	260	7	22.7	x	0.0867838	-0.0573917	-0.0350469	-0.0649175	6.64226e+08	5.67095e+08	6.96967e+08	6.28559e+08	6.38188e+08	7.41947e+08	7.19312e+08	6.86613e+08	7.46347e+08	7.22797e+08	7.60926e+08	6.96107e+08	7.25851e+08	7.70968e+08	6.60212e+08	High	High	High	High	High	High	High	High	High	High	High	High	High	High	High	10.51	9.39	4.17	4.48	7.75	13	13	13
P48059	LIMS1	LIM and senescent cell antigen-like-containing domain protein 1 OS=Homo sapiens GN=LIMS1 PE=1 SV=4	30	41	9	37.2		-0.210897	-0.305788	-0.394032	-0.452057	3.83628e+07	3.1658e+07	2.06042e+07	2.85105e+07	2.7759e+07	2.16734e+07	2.73152e+07	2.957e+07	1.82038e+07	3.04653e+07	2.52892e+07	1.39412e+07	3.64706e+07	2.61902e+07	1.35979e+07	High	High	High	High	High	High	High	High	High	High	High	Peak Found	High	High	High	29.69	14.43	24.04	36.38	45.07	7	7	7
Q86SX6	GLRX5	Glutaredoxin-related protein 5, mitochondrial OS=Homo sapiens GN=GLRX5 PE=1 SV=2	32	38	4	16.6		-0.172994	0.388465	0.762987	1.06074	1.13514e+07	1.1495e+07	1.35863e+07	9.87445e+06	8.62008e+06	1.61895e+07	1.39817e+07	1.53628e+07	2.32293e+07	1.79115e+07	2.22892e+07	3.0105e+07	2.33683e+07	2.51574e+07	3.01449e+07	High	High	High	High	High	High	High	High	High	High	High	High	High	High	High	10.3	35.09	28.47	26.36	13.39	3	4	4
P11388	TOP2A	DNA topoisomerase 2-alpha OS=Homo sapiens GN=TOP2A PE=1 SV=3	36	395	38	174.3	x	-0.298673	0.903038	0.816395	0.808179	1.04938e+08	1.13899e+08	8.21e+07	5.35761e+07	1.00292e+08	8.68863e+07	1.58978e+08	1.70157e+08	2.56116e+08	1.39518e+08	1.79102e+08	2.62138e+08	1.56832e+08	1.65445e+08	2.41035e+08	High	High	High	High	High	High	High	High	High	High	High	High	High	High	High	16.35	29.97	27.24	32.33	24.67	42	44	44
P13010	XRCC5	X-ray repair cross-complementing protein 5 OS=Homo sapiens GN=XRCC5 PE=1 SV=3	60	475	36	82.7	x	-0.0203404	0.123004	0.215368	0.214125	4.14394e+08	4.66478e+08	4.059e+08	3.84849e+08	4.54836e+08	4.21441e+08	4.08143e+08	4.69038e+08	5.19084e+08	4.39817e+08	4.54436e+08	4.95719e+08	3.9635e+08	4.74736e+08	5.11479e+08	High	High	High	High	High	High	High	High	High	High	High	High	High	High	High	7.65	8.33	11.94	6.26	12.76	32	34	34
Q9C0B1	FTO	Alpha-ketoglutarate-dependent dioxygenase FTO OS=Homo sapiens GN=FTO PE=1 SV=3	20	26	7	58.2		-0.0588937	0.190299	0.423309	0.466758	7.51733e+06	6.25185e+06	5.87735e+06	5.87865e+06	5.34303e+06	6.59884e+06	6.14854e+06	6.60102e+06	7.59587e+06	9.50267e+06	5.73357e+06	8.22986e+06	1.04363e+07	6.18973e+06	9.62564e+06	High	High	Peak Found	High	Peak Found	High	High	High	High	High	High	High	High	High	High	13.12	10.61	10.92	24.51	25.76	6	5	5
P21283	ATP6V1C1	V-type proton ATPase subunit C 1 OS=Homo sapiens GN=ATP6V1C1 PE=1 SV=4	56	135	17	43.9		0.46048	0.601221	0.640621	0.696884	2.78222e+07	2.70101e+07	3.07895e+07	3.52705e+07	3.24317e+07	5.33541e+07	4.15038e+07	3.93861e+07	6.06973e+07	4.10908e+07	3.67116e+07	5.31444e+07	4.41136e+07	3.70674e+07	5.30756e+07	High	High	High	High	High	High	High	High	High	High	High	High	High	High	High	6.97	28.13	24.88	19.5	17.93	14	14	14
P05026	ATP1B1	Sodium/potassium-transporting ATPase subunit beta-1 OS=Homo sapiens GN=ATP1B1 PE=1 SV=1	33	78	8	35		0.292782	0.587845	0.517024	0.186501	1.45454e+07	1.74687e+07	1.83811e+07	1.96905e+07	2.27381e+07	1.70796e+07	2.54877e+07	2.78914e+07	1.88841e+07	2.23919e+07	2.8454e+07	1.85068e+07	1.19597e+07	2.34407e+07	1.94194e+07	High	High	High	High	High	High	High	High	High	High	High	High	High	High	High	11.93	14.28	19.36	21.69	31.88	7	7	7
Q96KG9	SCYL1	N-terminal kinase-like protein OS=Homo sapiens GN=SCYL1 PE=1 SV=1	28	112	16	89.6		-0.018878	0.015783	-0.0439433	-0.222633	2.93781e+07	2.8582e+07	2.69469e+07	2.58357e+07	2.72476e+07	3.11923e+07	2.70319e+07	2.91999e+07	3.2531e+07	2.76443e+07	2.34992e+07	2.97767e+07	2.5431e+07	2.11176e+07	2.54539e+07	High	High	High	High	High	High	High	High	High	High	High	High	High	High	High	4.38	9.88	9.36	11.83	10.4	14	14	14
Q8WYA6	CTNNBL1	Beta-catenin-like protein 1 OS=Homo sapiens GN=CTNNBL1 PE=1 SV=1	23	65	11	65.1		0.324235	0.535058	0.563646	0.537048	1.90213e+07	1.97862e+07	1.50511e+07	2.34624e+07	2.55404e+07	1.83577e+07	2.58003e+07	2.40735e+07	2.6876e+07	2.19227e+07	2.39689e+07	2.76821e+07	2.20088e+07	2.15512e+07	2.52525e+07	High	High	High	High	High	High	High	High	High	High	High	High	High	High	High	14.16	16.46	5.53	11.9	8.8	8	10	10
Q9NZM1	MYOF	Myoferlin OS=Homo sapiens GN=MYOF PE=1 SV=1	59	1063	100	234.6	x	0.0621217	-0.0513992	-0.186065	-0.395929	7.50483e+08	7.22793e+08	8.73548e+08	8.17036e+08	8.85593e+08	7.67536e+08	7.69821e+08	8.07889e+08	5.71156e+08	6.06777e+08	7.50397e+08	4.47431e+08	5.48065e+08	6.67933e+08	3.93408e+08	High	High	High	High	High	High	High	High	High	High	High	High	High	High	High	10.26	7.2	17.75	25.19	25.65	89	94	95
Q8WVV9	HNRNPLL; HNRPLL	Heterogeneous nuclear ribonucleoprotein L-like OS=Homo sapiens GN=HNRNPLL PE=1 SV=1	34	94	11	60	x	-0.195946	0.217851	0.344828	0.167358	2.00842e+07	2.31909e+07	2.40393e+07	1.85111e+07	2.21847e+07	2.01847e+07	2.38682e+07	2.55741e+07	2.66787e+07	2.71678e+07	2.86508e+07	2.63929e+07	2.12511e+07	2.60535e+07	2.35937e+07	High	High	High	High	High	High	High	High	High	High	High	High	High	High	High	9.28	9.06	5.58	4.19	10.16	11	11	10
Q86W92	PPFIBP1	Liprin-beta-1 OS=Homo sapiens GN=PPFIBP1 PE=1 SV=2	27	152	19	114		-0.148801	-0.147202	-0.207561	-0.253257	3.54133e+07	3.47713e+07	3.83608e+07	3.27144e+07	3.30123e+07	3.54957e+07	3.38717e+07	2.932e+07	3.09965e+07	3.04587e+07	2.98677e+07	2.50997e+07	3.09477e+07	2.99567e+07	1.90226e+07	High	High	High	High	High	High	High	High	High	High	High	High	High	High	High	5.29	4.53	7.33	10.32	24.84	19	19	19
P21741	MDK	Midkine OS=Homo sapiens GN=MDK PE=1 SV=1	18	7	3	15.6		0.484396	0.674461	-0.358454	0.385155	502904	1.01308e+06	509726	1.41461e+06	1.88781e+06	549763	1.43147e+06	1.72005e+06	1.08646e+06	1.6501e+06	2.46946e+06	1.22248e+06	1.4553e+06	3.48369e+06	1.90744e+06	Peak Found	High	Peak Found	Peak Found	High	Peak Found	High	Peak Found	Peak Found	High	High	Peak Found	Peak Found	High	Peak Found	43.33	52.84	22.46	35.59	46.66	1	2	2
Q9H444	CHMP4B	Charged multivesicular body protein 4b OS=Homo sapiens GN=CHMP4B PE=1 SV=1	26	39	5	24.9	x	0.426533	-0.463947	-1.45799	-1.41504	3.02993e+07	3.14746e+07	2.42598e+07	4.23154e+07	3.6542e+07	3.31123e+07	3.82778e+07	2.72517e+07	1.39161e+07	2.51588e+07	1.95255e+07	1.00993e+07	2.81034e+07	1.41876e+07	9.75339e+06	High	High	High	High	High	High	High	High	High	High	High	High	High	High	High	13.5	12.46	46.07	41.67	55.19	5	5	5
P05121	SERPINE1	Plasminogen activator inhibitor 1 OS=Homo sapiens GN=SERPINE1 PE=1 SV=1	46	116	14	45	x	-0.588574	-1.88364	-2.35845	-2.8365	1.6216e+08	1.36293e+08	1.545e+08	1.28919e+08	1.03361e+08	7.56294e+07	5.51493e+07	3.75794e+07	2.34327e+07	2.41773e+07	3.58445e+07	1.98665e+07	2.16664e+07	2.56035e+07	1.02112e+07	High	High	High	High	High	High	High	High	High	High	High	High	High	High	Peak Found	8.8	25.97	41.04	31.04	41.73	13	13	13
P08621	SNRNP70	U1 small nuclear ribonucleoprotein 70 kDa OS=Homo sapiens GN=SNRNP70 PE=1 SV=2	49	210	15	51.5	x	0.187768	0.0648829	-0.177882	-0.365871	2.40877e+08	2.33142e+08	2.14781e+08	2.3588e+08	2.28366e+08	2.00198e+08	2.24878e+08	2.36343e+08	2.1239e+08	2.41447e+08	2.22485e+08	1.96713e+08	2.27654e+08	2.21218e+08	1.90813e+08	High	High	High	High	High	High	High	High	High	High	High	High	High	High	High	5.84	8.49	5.34	10.2	9.23	12	13	13
Q658P3	STEAP3	Metalloreductase STEAP3 OS=Homo sapiens GN=STEAP3 PE=1 SV=2	19	35	7	54.6		-0.351074	-0.475936	-0.599462	-0.00288828	2.66185e+07	2.35922e+07	2.56488e+07	2.2543e+07	2.39359e+07	1.79246e+07	2.29853e+07	2.2056e+07	1.90311e+07	2.13468e+07	2.51221e+07	1.60887e+07	2.70801e+07	2.91055e+07	1.89025e+07	High	High	High	High	High	High	High	High	Peak Found	High	High	Peak Found	High	High	Peak Found	6.11	14.66	9.68	21.76	21.58	7	7	6
O00116	AGPS	Alkyldihydroxyacetonephosphate synthase, peroxisomal OS=Homo sapiens GN=AGPS PE=1 SV=1	40	150	19	72.9	x	0.201634	0.464668	0.554834	0.575312	4.56398e+07	4.70372e+07	3.60013e+07	5.84919e+07	5.68826e+07	3.63314e+07	5.8554e+07	5.47706e+07	4.35463e+07	5.44475e+07	6.04715e+07	4.9757e+07	5.5155e+07	6.15529e+07	4.92146e+07	High	High	High	High	High	High	High	High	High	High	High	High	High	High	High	14.01	24.43	14.93	9.78	11.16	19	19	19
Q969P0	IGSF8	Immunoglobulin superfamily member 8 OS=Homo sapiens GN=IGSF8 PE=1 SV=1	14	13	6	65		0.00575927	-0.140826	-0.413115	0.154454	4.36994e+06	3.76841e+06	6.90765e+06	6.25715e+06	6.39298e+06	9.32981e+06	5.97416e+06	5.99815e+06	5.38877e+06	7.0612e+06	6.29885e+06	2.8706e+06	4.93556e+06	5.17617e+06	5.15447e+06	Peak Found	Peak Found	Peak Found	High	High	Peak Found	High	Peak Found	Peak Found	High	High	Peak Found	High	Peak Found	Peak Found	33.22	23.7	5.96	41.26	2.62	2	3	3
O95810	SDPR; CAVIN2	Serum deprivation-response protein OS=Homo sapiens GN=SDPR PE=1 SV=3	34	103	11	47.1	x	0.0607392	-0.251539	-0.403542	-0.72738	3.55564e+07	3.52615e+07	4.33565e+07	4.66445e+07	3.74462e+07	3.08436e+07	4.96752e+07	4.21537e+07	2.14451e+07	5.68155e+07	5.76246e+07	1.94149e+07	5.38817e+07	5.17689e+07	1.40964e+07	High	High	High	High	High	High	High	High	High	High	High	High	High	High	High	12.06	20.71	38.72	48.93	56.08	9	10	10
P15531	NME1	Nucleoside diphosphate kinase A OS=Homo sapiens GN=NME1 PE=1 SV=1	66	190	4	17.1	x	-0.0499049	-0.0816138	-0.164884	-0.239566	1.02882e+08	1.0656e+08	9.50003e+07	1.01939e+08	8.87915e+07	1.11186e+08	8.61411e+07	6.29999e+07	8.56142e+07	7.41402e+07	5.21372e+07	1.11857e+08	8.54795e+07	5.30239e+07	9.69837e+07	High	High	High	High	High	High	High	High	High	High	High	High	High	High	High	5.82	11.18	16.88	38.05	29.04	3	4	4
P01892	HLA-A; LOC100507703	HLA class I histocompatibility antigen, A-2 alpha chain OS=Homo sapiens GN=HLA-A PE=1 SV=1	60	317	6	40.9		0.782409	1.45365	1.50335	1.71017	1.4424e+08	1.8215e+08	2.01164e+08	3.64133e+08	3.88793e+08	1.36741e+08	6.02702e+08	7.20779e+08	1.02921e+08	7.28209e+08	9.5907e+08	1.92829e+08	6.3114e+08	8.90937e+08	1.85388e+08	High	High	High	High	High	High	High	High	High	High	High	High	High	High	High	16.48	46.86	68.98	62.72	62.7	19	21	21
Q8IVF7	FMNL3	Formin-like protein 3 OS=Homo sapiens GN=FMNL3 PE=1 SV=3	4	27	2	117.1	x	-0.207561	0.0129262	0.0271541	-0.0218044	3.06057e+06	2.88007e+06	2.69979e+06	2.29608e+06	2.36258e+06	2.92186e+06	2.93494e+06	2.55935e+06	3.91122e+06	2.72035e+06	2.65766e+06	3.62657e+06	3.9012e+06	2.60682e+06	3.19127e+06	Peak Found	High	Peak Found	High	High	High	High	High	Peak Found	High	High	Peak Found	Peak Found	High	High	6.26	13.6	22.26	18.06	20.05	4	4	4
P02462	COL4A1	Collagen alpha-1(IV) chain OS=Homo sapiens GN=COL4A1 PE=1 SV=3	7	39	7	160.5		0.371838	-2.1016	-2.03505	-1.59946	1.1901e+07	2.18756e+07	8.10297e+06	2.99167e+07	2.81312e+07	4.62015e+06	1.13236e+07	6.85062e+06	2.45296e+06	5.82779e+06	6.27366e+06	3.30598e+06	7.03031e+06	6.1527e+06	2.19342e+06	High	High	High	High	High	Peak Found	High	Peak Found	High	High	High	Peak Found	High	High	High	50.96	67.58	64.51	31.16	50.28	7	7	7
O43854	EDIL3	EGF-like repeat and discoidin I-like domain-containing protein 3 OS=Homo sapiens GN=EDIL3 PE=1 SV=1	40	104	14	53.7		0.0662614	-0.76366	-2.17137	-2.9771	6.41104e+07	5.53775e+07	6.48411e+07	7.42226e+07	6.55959e+07	5.40066e+07	4.46448e+07	3.23506e+07	2.80044e+07	1.39959e+07	1.4864e+07	9.5298e+06	1.06814e+07	8.24601e+06	9.35236e+06	High	High	High	High	High	High	High	High	High	High	High	High	High	High	Peak Found	8.57	15.7	24.66	22.37	12.94	13	14	14
Q12899	TRIM26	Tripartite motif-containing protein 26 OS=Homo sapiens GN=TRIM26 PE=1 SV=1	4	9	2	62.1		0.980391	1.15963	1.28155	0.994942	877421	695468	1.01061e+06	1.99016e+06	1.54203e+06	1.77281e+06	1.75159e+06	1.5236e+06	3.0139e+06	2.24779e+06	1.25745e+06	3.18218e+06	1.31096e+06	1.67176e+06	2.02831e+06	Peak Found	High	Peak Found	High	High	Peak Found	High	Peak Found	High	Peak Found	High	Peak Found	Peak Found	Peak Found	High	18.37	12.67	38.29	43.18	21.47	1	2	2
P17405	SMPD1	Sphingomyelin phosphodiesterase OS=Homo sapiens GN=SMPD1 PE=1 SV=4	9	31	4	69.7		-0.148801	0.0243197	0.0482362	-0.575615	4.22909e+06	5.25405e+06	6.33467e+06	3.74418e+06	4.98444e+06	5.32684e+06	4.49649e+06	4.96721e+06	6.77899e+06	4.02191e+06	5.36611e+06	6.24466e+06	2.89961e+06	5.23775e+06	3.98379e+06	High	High	High	High	High	High	High	High	High	High	High	High	Peak Found	High	High	19.97	17.77	22.26	21.48	28.96	4	4	4
P26196	DDX6	Probable ATP-dependent RNA helicase DDX6 OS=Homo sapiens GN=DDX6 PE=1 SV=2	42	181	14	54.4	x	0.0071955	0.158337	0.154454	0.167358	7.75682e+07	7.084e+07	7.30885e+07	6.5066e+07	6.90185e+07	8.94746e+07	7.41031e+07	7.42377e+07	1.30016e+08	8.0064e+07	7.38927e+07	1.25766e+08	7.66018e+07	7.46038e+07	1.13307e+08	High	High	High	High	High	High	High	High	High	High	High	High	High	High	High	4.64	17.58	34.75	30.39	24.71	11	9	11
Q8N9N2	ASCC1	Activating signal cointegrator 1 complex subunit 1 OS=Homo sapiens GN=ASCC1 PE=1 SV=1	4	9	2	45.5		-0.0877334	-0.0740006	-0.766112	-0.646112	3.08822e+06	2.71637e+06	2.25843e+06	3.0719e+06	2.60877e+06	2.04212e+06	2.62144e+06	2.35398e+06	1.26785e+06	1.71511e+06	1.35581e+06	880785	2.58594e+06	1.25118e+06	607646	Peak Found	High	High	Peak Found	High	Peak Found	Peak Found	High	Peak Found	High	High	Peak Found	High	Peak Found	High	15.46	20.04	34.45	31.77	68.11	2	2	2
Q9NQT5	EXOSC3	Exosome complex component RRP40 OS=Homo sapiens GN=EXOSC3 PE=1 SV=3	39	64	7	29.6		0.15056	0.445727	0.515006	0.549916	7.66371e+06	8.32227e+06	8.71423e+06	8.28259e+06	1.04507e+07	9.63703e+06	8.14301e+06	1.24374e+07	1.09031e+07	8.38513e+06	1.19709e+07	1.04787e+07	1.17053e+07	1.22617e+07	1.07805e+07	High	High	High	High	High	High	High	High	High	High	High	High	High	High	High	6.45	11.58	20.74	17.53	6.46	6	7	6
Q5F1R6	DNAJC21	DnaJ homolog subfamily C member 21 OS=Homo sapiens GN=DNAJC21 PE=1 SV=2	9	5	3	62		-0.469929	-0.902389	-1.52699	-1.0619	1.73479e+06	1.55218e+06	1.43755e+06	1.45363e+06	1.04528e+06	1.05662e+06	821516	923278	590733	147712	435571	298554	387996	466809	282340	Peak Found	Peak Found	High	High	Peak Found	Peak Found	Peak Found	High	Peak Found	Peak Found	High	Peak Found	Not Found	Peak Found	Peak Found	9.52	19.62	21.89	48.98	24.42	1	2	2
Q9NRL3	STRN4	Striatin-4 OS=Homo sapiens GN=STRN4 PE=1 SV=2	23	27	8	80.5		0.14274	0.368489	0.367371	0.192825	9.67834e+06	7.54335e+06	9.3579e+06	8.17131e+06	1.31055e+07	1.05595e+07	1.72533e+07	1.84299e+07	1.2505e+07	1.12268e+07	9.61248e+06	2.80184e+07	1.13361e+07	8.89358e+06	1.0223e+07	High	High	High	High	High	High	High	High	High	High	High	High	High	High	High	12.99	23.25	19.53	62.59	12.05	6	7	6
O75695	RP2	Protein XRP2 OS=Homo sapiens GN=RP2 PE=1 SV=4	14	67	7	39.6		0.466758	0.62854	0.469886	-0.0144996	1.87307e+07	1.62725e+07	1.99142e+07	2.74035e+07	2.64455e+07	1.97521e+07	3.23852e+07	2.91779e+07	1.87465e+07	2.63729e+07	3.14296e+07	1.47018e+07	1.8123e+07	2.4956e+07	1.11482e+07	High	High	High	High	High	High	High	High	High	High	High	High	High	High	High	10.15	16.99	26.64	35.5	38.19	7	7	7
Q5VTR2	RNF20	E3 ubiquitin-protein ligase BRE1A OS=Homo sapiens GN=RNF20 PE=1 SV=2	14	50	9	113.6		0.271426	0.282143	-0.304006	-0.323733	9.17057e+06	1.00361e+07	7.54738e+06	1.01889e+07	1.16579e+07	1.07015e+07	1.26672e+07	1.0391e+07	9.93741e+06	9.51932e+06	8.81548e+06	7.11915e+06	8.46245e+06	7.60471e+06	7.86673e+06	High	High	High	High	High	High	High	High	High	High	High	High	High	High	High	14.17	6.87	13.3	14.54	5.51	7	8	8
Q5JTZ9	AARS2	Alanine--tRNA ligase, mitochondrial OS=Homo sapiens GN=AARS2 PE=1 SV=1	29	116	18	107.3		0.124328	0.434028	0.649845	0.855192	1.35845e+07	1.37321e+07	1.66989e+07	1.24418e+07	1.47467e+07	1.64504e+07	2.07481e+07	1.89789e+07	2.17734e+07	2.16386e+07	2.31124e+07	2.25066e+07	2.56982e+07	2.5615e+07	2.29315e+07	High	High	High	High	High	High	High	High	High	High	High	High	High	High	High	11.98	13.83	6.9	3.3	6.36	14	17	17
P30039	PBLD	Phenazine biosynthesis-like domain-containing protein OS=Homo sapiens GN=PBLD PE=1 SV=2	10	4	2	31.8		-0.305788	-0.190997	0.451013	0.550901	1.35929e+06	562877	970489	639433	346618	409826	968656	806165	872804	1.8231e+06	814597	1.18312e+06	2.01353e+06	977268	1.1945e+06	High	Peak Found	Peak Found	Peak Found	Peak Found	Peak Found	Peak Found	High	Not Found	High	Peak Found	Peak Found	High	Peak Found	Peak Found	41.3	33.12	9.26	40.07	39.17	2	2	2
P57737	CORO7	Coronin-7 OS=Homo sapiens GN=CORO7 PE=1 SV=2	16	40	8	100.5		0.210389	0.704872	0.775683	0.822118	5.04295e+06	4.88601e+06	4.69678e+06	1.19594e+07	7.66397e+06	5.21805e+06	7.76375e+06	6.19299e+06	7.98573e+06	8.53022e+06	5.69208e+06	1.17674e+07	8.71463e+06	5.64451e+06	1.28106e+07	High	High	High	High	High	High	High	High	High	High	High	High	High	High	High	3.56	41.21	13.36	35.09	39.7	8	8	7
O00629	KPNA4	Importin subunit alpha-3 OS=Homo sapiens GN=KPNA4 PE=1 SV=1	40	146	11	57.9		-0.0513992	-0.112475	-0.222633	-0.388355	6.23009e+07	5.89888e+07	5.61438e+07	5.47581e+07	5.75826e+07	5.99402e+07	5.43598e+07	5.82269e+07	5.54769e+07	5.15662e+07	5.02035e+07	4.80281e+07	4.5543e+07	4.83499e+07	4.51786e+07	High	High	High	High	High	High	High	High	High	High	High	High	High	High	High	5.21	4.52	3.55	3.57	3.74	11	13	12
Q9HCE5	METTL14	N6-adenosine-methyltransferase subunit METTL14 OS=Homo sapiens GN=METTL14 PE=1 SV=2	7	3	2	52.1		0.0468403	0.546956	0.773152	1.0036	199388	312532	248915	249763	257034	294291	291281	309843	529006	534156	363634	423583	1.60226e+06	1.85692e+06	895974	Peak Found	Peak Found	Peak Found	Peak Found	Peak Found	Peak Found	High	Peak Found	Peak Found	High	Peak Found	Peak Found	Not Found	High	Peak Found	22.36	8.95	35.1	19.64	34.29	1	1	1
O00159	MYO1C	Unconventional myosin-Ic OS=Homo sapiens GN=MYO1C PE=1 SV=4	45	485	40	121.6	x	-0.0649175	-0.136062	-0.0394883	-0.046921	3.77981e+08	3.367e+08	3.52516e+08	3.83406e+08	3.46787e+08	3.13616e+08	3.59544e+08	3.25137e+08	2.66926e+08	3.07897e+08	3.68019e+08	2.54358e+08	3.49977e+08	3.92026e+08	2.23726e+08	High	High	High	High	High	High	High	High	High	High	High	High	High	High	High	5.85	10.03	14.76	18.34	27.21	36	38	38
Q9NZJ4	SACS	Sacsin OS=Homo sapiens GN=SACS PE=1 SV=2	1	11	4	520.8	x	-0.664288	-0.682696	-0.345564	-0.390245	1.55758e+06	1.52122e+06	1.14633e+06	951585	783412	986421	377953	350742	526745	519185	376471	662880	699469	376499	504951	High	High	High	Peak Found	Peak Found	High	Peak Found	Peak Found	High	High	Peak Found	High	Peak Found	Peak Found	Peak Found	16.16	11.97	22.64	27.57	30.86	3	4	4
P05388	RPLP0	60S acidic ribosomal protein P0 OS=Homo sapiens GN=RPLP0 PE=1 SV=1	61	288	16	34.3	x	-0.0588937	0.0648829	0.077243	0.0143553	6.29149e+08	5.94487e+08	5.34593e+08	6.21729e+08	5.84943e+08	5.15019e+08	5.51109e+08	5.74157e+08	6.43367e+08	5.83169e+08	5.45714e+08	6.18702e+08	5.58295e+08	5.55894e+08	5.67703e+08	High	High	High	High	High	High	High	High	High	High	High	High	High	High	High	8.16	9.45	8.14	6.27	1.11	12	13	14
Q13445	TMED1	Transmembrane emp24 domain-containing protein 1 OS=Homo sapiens GN=TMED1 PE=1 SV=1	26	40	6	25.2		0.249749	-0.0634092	-0.913216	-0.780909	1.03614e+07	1.81164e+07	1.0277e+07	1.83598e+07	2.067e+07	1.07153e+07	1.20572e+07	1.19218e+07	6.73071e+06	8.72418e+06	9.58954e+06	7.21555e+06	9.3624e+06	1.08793e+07	6.95597e+06	High	High	High	High	High	High	High	High	High	High	High	High	High	High	High	34.85	31.42	29.67	14.12	21.82	5	6	6
Q8IY67	RAVER1	Ribonucleoprotein PTB-binding 1 OS=Homo sapiens GN=RAVER1 PE=1 SV=1	31	53	10	63.8		0.120352	0.22033	0.0745054	-0.24127	8.11386e+06	1.65861e+07	1.12577e+07	1.13011e+07	1.92018e+07	1.18671e+07	9.93741e+06	1.72191e+07	1.36269e+07	1.1141e+07	1.41557e+07	1.26039e+07	6.93612e+06	1.2339e+07	1.01138e+07	High	High	High	High	High	High	High	High	High	High	High	High	High	High	High	35.73	31.21	26.78	11.93	27.72	10	10	9
P49848	TAF6	Transcription initiation factor TFIID subunit 6 OS=Homo sapiens GN=TAF6 PE=1 SV=1	7	20	4	72.6		-0.118727	0.577248	0.468844	0.451013	1.46375e+06	1.40824e+06	1.423e+06	1.29536e+06	1.4449e+06	1.11795e+06	2.0591e+06	2.06258e+06	2.46842e+06	1.83636e+06	1.96862e+06	2.62113e+06	1.81138e+06	1.72809e+06	2.91066e+06	High	High	High	High	High	Peak Found	High	High	High	High	High	High	High	High	High	2.01	12.73	10.71	19.61	30.7	3	3	3
Q9BXJ9	NAA15	N-alpha-acetyltransferase 15, NatA auxiliary subunit OS=Homo sapiens GN=NAA15 PE=1 SV=1	26	112	19	101.2	x	-0.0409718	0.0342157	-0.117161	-0.205896	6.87338e+07	6.48672e+07	6.52096e+07	6.00291e+07	5.42847e+07	7.31792e+07	5.98437e+07	6.05223e+07	7.02557e+07	5.93002e+07	4.77984e+07	5.89139e+07	5.84759e+07	4.38288e+07	5.4986e+07	High	High	High	High	High	High	High	High	High	High	High	High	High	High	High	3.23	15.5	9.17	11.8	14.59	16	15	16
P06865	HEXA	Beta-hexosaminidase subunit alpha OS=Homo sapiens GN=HEXA PE=1 SV=2	28	152	12	60.7		-0.114035	0.379621	1.17121	1.58928	4.2806e+07	4.0594e+07	5.56068e+07	4.1131e+07	3.61881e+07	5.28555e+07	6.23865e+07	5.38941e+07	6.86329e+07	9.8934e+07	1.04606e+08	9.26951e+07	1.64703e+08	1.55221e+08	9.5539e+07	High	High	High	High	High	High	High	High	High	High	High	High	High	High	High	17.49	19.73	12	6.03	27.08	10	10	10
Q9BZE9	ASPSCR1	Tether containing UBX domain for GLUT4 OS=Homo sapiens GN=ASPSCR1 PE=1 SV=1	11	10	3	60.1		-0.33825	-0.14401	-0.0159576	-0.150401	2.74107e+06	2.40977e+06	2.81376e+06	2.11486e+06	1.74561e+06	2.35429e+06	2.54327e+06	2.38093e+06	3.0461e+06	2.86908e+06	2.58968e+06	1.67066e+06	2.86675e+06	2.25401e+06	1.75965e+06	High	Peak Found	High	Peak Found	High	Peak Found	High	High	High	High	Peak Found	Peak Found	High	Peak Found	High	8.11	14.8	13.05	26.38	24.18	2	3	3
O15226	NKRF	NF-kappa-B-repressing factor OS=Homo sapiens GN=NKRF PE=1 SV=2	9	10	5	77.6		0.254594	-0.0144996	-0.652901	-0.72977	2.55279e+06	3.14646e+06	1.98308e+06	3.52464e+06	3336556	2.47652e+06	2.76978e+06	2.36876e+06	3.32712e+06	1.92282e+06	2.22939e+06	2.66854e+06	2.44406e+06	2.38271e+06	2.79957e+06	Peak Found	High	Peak Found	High	High	Peak Found	Peak Found	Peak Found	High	Peak Found	Peak Found	High	Peak Found	Peak Found	High	22.72	17.95	17.06	16.49	8.85	5	4	5
Q9P0N9	TBC1D7; TBC1D7-LOC100130357	TBC1 domain family member 7 OS=Homo sapiens GN=TBC1D7 PE=1 SV=1	9	2	2	34		-0.00144342	0.0949116	0.52707	0.572405	1.33891e+06	1.86014e+06	2.4277e+06	1.3056e+06	1.68424e+06	2.92153e+06	1.62298e+06	1.91351e+06	3.92369e+06	1.49661e+06	2.2744e+06	4.52033e+06	1.25081e+06	2.11805e+06	3.65853e+06	Peak Found	Peak Found	Peak Found	Peak Found	Peak Found	Peak Found	Peak Found	Peak Found	Peak Found	Peak Found	Peak Found	Peak Found	High	Peak Found	High	29.03	42.89	50.38	56.81	52.06	2	1	2
Q8WUI4	HDAC7	Histone deacetylase 7 OS=Homo sapiens GN=HDAC7 PE=1 SV=2	5	9	3	102.9		-0.232769	-0.0320936	-0.573467	-0.988504	1.5068e+06	2.72924e+06	2.65125e+06	1.31202e+06	2.06787e+06	1.95738e+06	1.3409e+06	2.7985e+06	2.43064e+06	1.67118e+06	1.62066e+06	1.04784e+06	1.21946e+06	977549	797019	High	Peak Found	High	Peak Found	High	High	Peak Found	High	Peak Found	Peak Found	High	High	Peak Found	Peak Found	High	29.81	22.95	34.61	23.93	21.24	2	3	3
P34059	GALNS	N-acetylgalactosamine-6-sulfatase OS=Homo sapiens GN=GALNS PE=1 SV=1	25	85	11	58		-0.131313	0.221568	0.921436	1.14535	1.05298e+07	1.12043e+07	1.24441e+07	1.05625e+07	9.71948e+06	1.15908e+07	1.30062e+07	1.20465e+07	1.57208e+07	2.06055e+07	2.07327e+07	2.62634e+07	2.28881e+07	2.69438e+07	2.1462e+07	High	High	High	High	High	High	High	High	High	High	High	High	High	High	High	8.52	8.82	14.02	14.34	11.97	7	8	8
P17302	GJA1	Gap junction alpha-1 protein OS=Homo sapiens GN=GJA1 PE=1 SV=2	28	51	6	43		-0.75877	-1.09851	-1.52699	-1.92687	4.0403e+07	4.09995e+07	3.30718e+07	2.60171e+07	2.65769e+07	1.53878e+07	1.93354e+07	1.9802e+07	5.35496e+06	1.34129e+07	1.89169e+07	8.04094e+06	1.37329e+07	1.373e+07	1.66341e+06	High	High	High	High	High	High	High	High	High	High	High	Peak Found	Peak Found	High	Peak Found	11.57	27.82	55.36	40.41	71.76	5	5	5
Q14651	PLS1	Plastin-1 OS=Homo sapiens GN=PLS1 PE=1 SV=2	13	65	2	70.2			9.96578	9.96578	9.96578							212257	404204	1.33998e+06	244565	552375	1.74074e+06	540875	341325	1.92871e+06	High	High	Not Found	High	High	Not Found	High	High	High	High	High	High	Peak Found	High	High			92.52	93.4	92.28
Q9Y333	LSM2	U6 snRNA-associated Sm-like protein LSm2 OS=Homo sapiens GN=LSM2 PE=1 SV=1	48	55	4	10.8		0.041243	0.309176	0.41792	0.543991	1.69991e+07	1.42326e+07	1.38618e+07	1.41655e+07	1.43459e+07	1.48906e+07	1.77822e+07	1.83749e+07	2.33117e+07	2.22101e+07	1.81697e+07	2.86457e+07	2.63127e+07	1.95716e+07	2.59922e+07	High	High	High	High	High	High	High	High	High	High	High	High	High	High	High	11.41	2.61	15.32	22.96	15.87	4	4	4
O75347	TBCA	Tubulin-specific chaperone A OS=Homo sapiens GN=TBCA PE=1 SV=3	61	88	9	12.8	x	0.15056	0.185232	0.0690147	-0.0101344	5.25499e+07	8.08265e+07	7.57281e+07	6.94296e+07	6.27655e+07	1.28959e+08	4.96269e+07	8.95269e+07	1.85297e+08	5.56663e+07	6.79108e+07	1.87967e+08	6.71135e+07	7.14221e+07	2.02809e+08	High	High	High	High	High	High	High	High	High	High	High	High	High	High	High	21.62	41.87	64.47	70.4	67.79	9	9	9
P14625	HSP90B1	Endoplasmin OS=Homo sapiens GN=HSP90B1 PE=1 SV=1	65	1889	55	92.4	x	0.0214797	0.10165	0.146655	-0.0528949	4.10544e+09	4.0804e+09	3.95724e+09	4.37388e+09	4.51035e+09	3.92431e+09	4.54472e+09	4.41437e+09	3.92194e+09	4.30052e+09	4.76878e+09	3.85322e+09	4.18921e+09	4.39441e+09	4.01892e+09	High	High	High	High	High	High	High	High	High	High	High	High	High	High	High	1.96	7.18	7.65	10.63	4.48	48	54	54
Q14203	DCTN1	Dynactin subunit 1 OS=Homo sapiens GN=DCTN1 PE=1 SV=3	47	403	43	141.6	x	-0.0499049	-0.00144342	-0.0709665	-0.0800879	1.57557e+08	1.47697e+08	1.51763e+08	1.58191e+08	1.30757e+08	1.57763e+08	1.47147e+08	1.4216e+08	1.50749e+08	1.64575e+08	1.18394e+08	1.49775e+08	1.67119e+08	1.2108e+08	1.41518e+08	High	High	High	High	High	High	High	High	High	High	High	High	High	High	High	3.25	10.56	2.94	16.35	16.1	35	38	37
Q6PCB7	SLC27A1	Long-chain fatty acid transport protein 1 OS=Homo sapiens GN=SLC27A1 PE=2 SV=1	12	34	4	71.1		-0.0800879	0.192825	0.557778	0.674461	1.93107e+06	1.37247e+06	2.57269e+06	1.83387e+06	1.61381e+06	2.02139e+06	2.3489e+06	1.90081e+06	2.20723e+06	3.16666e+06	2.77379e+06	2.26468e+06	3.62251e+06	3.22218e+06	2.44737e+06	High	High	High	High	High	High	High	High	High	High	High	Peak Found	High	High	High	30.66	11.19	10.64	16.53	19.29	4	4	4
Q9H0E9	BRD8	Bromodomain-containing protein 8 OS=Homo sapiens GN=BRD8 PE=1 SV=2	6	22	3	135.3	x	0.265437	0.566572	0.594549	0.569491	1.46193e+06	1.4429e+06	1.40326e+06	1.8286e+06	1.53349e+06	1.95701e+06	1.79877e+06	1.85339e+06	2.84004e+06	1.99992e+06	1.9141e+06	2.67125e+06	1.38034e+06	2.09907e+06	2.31803e+06	High	High	High	Peak Found	High	High	High	High	High	High	High	High	Peak Found	High	Peak Found	2.08	12.25	27.08	18.89	25.38	2	3	2
Q12959	DLG1	Disks large homolog 1 OS=Homo sapiens GN=DLG1 PE=1 SV=2	25	61	12	100.4		0.132248	0.302173	0.459432	0.326537	1.13872e+07	1.10403e+07	1.32902e+07	1.15078e+07	1.07913e+07	1.64065e+07	1.55478e+07	1.51104e+07	1.69784e+07	1.55633e+07	1.75369e+07	1.65396e+07	1.36716e+07	1.92068e+07	1.25698e+07	High	High	High	High	High	High	High	High	High	High	High	High	High	High	High	10.17	23.69	6.15	5.96	23.48	8	12	12
O00217	NDUFS8	NADH dehydrogenase [ubiquinone] iron-sulfur protein 8, mitochondrial OS=Homo sapiens GN=NDUFS8 PE=1 SV=1	27	60	5	23.7		0.16092	0.421156	0.699552	0.944109	1.96218e+07	1.54769e+07	2.01592e+07	2.05867e+07	1.87884e+07	2.2293e+07	2.5637e+07	2.14469e+07	2.4171e+07	2.88383e+07	2.97536e+07	2.71138e+07	3.45793e+07	3.55065e+07	3.24993e+07	High	High	High	High	High	High	High	High	High	High	High	High	High	High	High	13.91	8.53	8.95	4.69	4.5	4	4	4
Q96AE4	FUBP1	Far upstream element-binding protein 1 OS=Homo sapiens GN=FUBP1 PE=1 SV=3	52	256	20	67.5	x	-0.0439433	-0.300448	-0.448115	-0.628162	2.30044e+08	2.47559e+08	1.85287e+08	2.24477e+08	2.3847e+08	1.7642e+08	1.87073e+08	1.90155e+08	1.32502e+08	1.6321e+08	1.71339e+08	1.00198e+08	1.5089e+08	1.47008e+08	1.02063e+08	High	High	High	High	High	High	High	High	High	High	High	High	High	High	High	14.53	15.27	19.09	26.87	20.36	20	21	21
P78357	CNTNAP1	Contactin-associated protein 1 OS=Homo sapiens GN=CNTNAP1 PE=1 SV=1	19	105	21	156.2		-0.522841	-0.0291463	0.560715	0.58111	2.74117e+07	3.20462e+07	3.47346e+07	2.1295e+07	2.24367e+07	1.30671e+07	2.68597e+07	3.14703e+07	1.74247e+07	3.81772e+07	5.49542e+07	2.84799e+07	2.8406e+07	4.61635e+07	3.40379e+07	High	High	High	High	High	High	High	High	High	High	High	Peak Found	High	High	Peak Found	11.8	27	28.35	33.04	25.07	17	18	19
Q14683	SMC1A	Structural maintenance of chromosomes protein 1A OS=Homo sapiens GN=SMC1A PE=1 SV=2	25	164	26	143.1	x	0.267835	0.183963	-0.0558912	-0.147202	5.38164e+07	6.60206e+07	3.81319e+07	6.41975e+07	7.89518e+07	4.79821e+07	6.17981e+07	6.03509e+07	3.83253e+07	4.85574e+07	5.41284e+07	3.36376e+07	4.82995e+07	5.19411e+07	3.17165e+07	High	High	High	High	High	High	High	High	High	High	High	High	High	High	High	26.55	24.31	24.59	23.32	24.51	23	24	24
Q6PCE3	PGM2L1	Glucose 1,6-bisphosphate synthase OS=Homo sapiens GN=PGM2L1 PE=1 SV=3	18	17	9	70.4		0.108357	0.479231	0.635058	0.85599	4.18976e+06	3.28959e+06	3.86726e+06	3.5769e+06	3.11186e+06	4.92978e+06	5.31482e+06	4.05002e+06	1.08599e+07	6.44857e+06	3.69394e+06	1.71591e+07	8.59641e+06	3.43978e+06	1.61701e+07	Peak Found	Peak Found	Peak Found	Peak Found	Peak Found	High	Peak Found	Peak Found	High	Peak Found	Peak Found	High	High	High	High	12.06	24.39	53.73	78.17	68.1	6	7	7
Q9BVP2	GNL3	Guanine nucleotide-binding protein-like 3 OS=Homo sapiens GN=GNL3 PE=1 SV=2	31	112	12	62		0.151859	0.0676387	-0.177882	-0.334607	2.36858e+07	2.91702e+07	2.61147e+07	2.83772e+07	3.64607e+07	2.7578e+07	2.83525e+07	2.88629e+07	2.25276e+07	1.98292e+07	3.11114e+07	1.63937e+07	1.54681e+07	2.8681e+07	1.5561e+07	High	High	High	High	High	High	High	High	High	High	High	High	High	High	High	10.44	15.95	13.24	34.3	38.19	11	12	12
Q9HAV0	GNB4	Guanine nucleotide-binding protein subunit beta-4 OS=Homo sapiens GN=GNB4 PE=1 SV=3	47	93	4	37.5		0.721591	0.672652	0.750178	0.58111	4.06253e+06	3.16899e+06	3.6036e+06	5.00053e+06	5.61783e+06	4.25038e+06	4.69157e+06	6.15136e+06	3.92038e+06	4.76785e+06	6.81149e+06	3.80644e+06	4.82165e+06	5.5111e+06	2.16402e+06	High	High	Peak Found	High	High	High	High	High	Peak Found	High	High	Peak Found	High	High	Peak Found	12.37	13.82	23.02	29.92	42.43	4	4	2
Q86YP4	GATAD2A	Transcriptional repressor p66-alpha OS=Homo sapiens GN=GATAD2A PE=1 SV=1	21	33	8	68		0.475085	-0.0649175	-1.22769	-1.31473	6.54392e+06	1.13456e+07	5.39115e+06	1.19261e+07	1.66188e+07	8.76882e+06	8.44033e+06	7.09092e+06	4.99645e+06	4.29716e+06	4.26541e+06	3.85602e+06	4.35447e+06	3.44778e+06	3.95641e+06	Peak Found	High	High	High	High	High	High	High	High	Peak Found	Peak Found	Peak Found	High	Peak Found	High	40.7	31.76	25.36	5.94	11.59	7	8	6
O14727	APAF1	Apoptotic protease-activating factor 1 OS=Homo sapiens GN=APAF1 PE=1 SV=2	3	6	3	141.7		-0.459973	-0.58208	-1.74662	-0.75877	2.31618e+06	2.24647e+06	1.3999e+06	1.53175e+06	1.48614e+06	1.37382e+06	1.514e+06	1.25059e+06	1.18641e+06	821767	707440	578813	1.61972e+06	752989	698078	High	Peak Found	Peak Found	High	Peak Found	Peak Found	High	High	Peak Found	Peak Found	Peak Found	Peak Found	Peak Found	Peak Found	Peak Found	25.66	5.55	13.18	17.3	50.51	3	3	3
Q9BRX8	FAM213A	Redox-regulatory protein FAM213A OS=Homo sapiens GN=FAM213A PE=1 SV=3	19	30	4	25.7		0.566572	1.37629	1.77104	1.49672	2.92403e+06	2.99446e+06	4.5173e+06	4.62187e+06	4.04136e+06	6.84826e+06	8.26877e+06	7.94543e+06	1.31368e+07	1.39998e+07	1.46637e+07	1.76513e+07	9.45515e+06	9.17737e+06	1.20789e+07	High	High	High	High	High	High	High	High	High	High	High	High	High	High	High	25.88	28.66	29.73	12.6	15.64	3	3	3
Q9Y606	PUS1	tRNA pseudouridine synthase A, mitochondrial OS=Homo sapiens GN=PUS1 PE=1 SV=3	18	17	6	47.4	x	0.0922074	0.0867838	0.365133	0.573375	9.53238e+06	6.72438e+06	6.45322e+06	9.50349e+06	7.78652e+06	6.61766e+06	1.01529e+07	7.71945e+06	7.09166e+06	1.03278e+07	8.88909e+06	9.17029e+06	9.8931e+06	8.50322e+06	1.1131e+07	High	Peak Found	Peak Found	High	High	High	High	High	High	Peak Found	High	High	High	High	High	22.52	18.21	19.43	8.06	13.36	6	6	5
P40763	STAT3	Signal transducer and activator of transcription 3 OS=Homo sapiens GN=STAT3 PE=1 SV=2	41	226	22	88	x	0.371838	0.57918	0.425459	0.466758	4.0959e+07	3.52293e+07	3.67572e+07	4.41352e+07	4.28897e+07	5.02003e+07	4.69183e+07	5.10286e+07	5.68914e+07	4.91892e+07	4.35425e+07	5.52121e+07	4.59049e+07	4.37092e+07	5.08981e+07	High	High	High	High	High	High	High	High	High	High	High	High	High	High	High	7.88	8.55	9.71	11.83	7.87	17	19	19
P30411	BDKRB2	B2 bradykinin receptor OS=Homo sapiens GN=BDKRB2 PE=1 SV=2	6	11	2	44.4		0.134878	-0.0232698	0.226509	-0.207561	1.07077e+07	9.46431e+06	9.10407e+06	1.5167e+07	1.07444e+07	7.00147e+06	1.21018e+07	9.21535e+06	2.99114e+06	1.0969e+07	1.02792e+07	2.80869e+06	1.18751e+07	8.47506e+06	1.28658e+06	Peak Found	Peak Found	Peak Found	High	Peak Found	Peak Found	High	Peak Found	Peak Found	High	High	Peak Found	High	High	Peak Found	8.62	37.26	57.46	56.43	74.96	1	2	2
P17152	TMEM11	Transmembrane protein 11, mitochondrial OS=Homo sapiens GN=TMEM11 PE=1 SV=1	13	16	2	21.5		0.212881	0.6107	0.836732	1.14535	3.65541e+06	5.02504e+06	5.6872e+06	4.34021e+06	5.85282e+06	6.64233e+06	6.00305e+06	7.50765e+06	8.40754e+06	6.46961e+06	9.59247e+06	8.88713e+06	1.17669e+07	1.15067e+07	1.041e+07	High	High	High	High	High	Peak Found	Peak Found	High	High	High	High	Peak Found	High	High	High	21.64	20.85	16.63	19.69	6.41	2	2	2
Q9Y394	DHRS7	Dehydrogenase/reductase SDR family member 7 OS=Homo sapiens GN=DHRS7 PE=1 SV=1	41	114	11	38.3	x	0.0370307	0.410341	0.769772	0.681674	4.17775e+07	3.14944e+07	3.90167e+07	4.00345e+07	3.79931e+07	3.63261e+07	5.72551e+07	4.67006e+07	4.14535e+07	6.31276e+07	6.27599e+07	4.3968e+07	6.23917e+07	6.23123e+07	4.75816e+07	High	High	High	High	High	High	High	High	High	High	High	High	High	High	High	14.22	4.87	16.6	19.35	14.85	11	11	11
Q15424	SAFB	Scaffold attachment factor B1 OS=Homo sapiens GN=SAFB PE=1 SV=4	27	192	10	102.6	x	0.333424	0.382944	0.333424	0.340277	6.89849e+07	1.02917e+08	9.91922e+07	8.09443e+07	1.205e+08	1.39408e+08	1.07705e+08	1.58865e+08	1.47247e+08	8.37394e+07	1.52381e+08	1.13328e+08	7.65873e+07	1.63951e+08	1.11507e+08	High	High	High	High	High	High	High	High	High	High	High	High	High	High	High	20.59	26.26	19.44	29.56	37.47	14	16	15
Q9H3U1	UNC45A	Protein unc-45 homolog A OS=Homo sapiens GN=UNC45A PE=1 SV=1	33	141	24	103	x	0	0.24123	0.0690147	0.0468403	4.35748e+07	3.90746e+07	3.78161e+07	3.58562e+07	3.5604e+07	5.19484e+07	4.57221e+07	4.33864e+07	6.93963e+07	4.2549e+07	3.58814e+07	6.09053e+07	4.30899e+07	3.24616e+07	5.70367e+07	High	High	High	High	High	High	High	High	High	High	High	High	High	High	High	7.54	22.76	27.24	27.9	27.89	21	21	21
P27816	MAP4	Microtubule-associated protein 4 OS=Homo sapiens GN=MAP4 PE=1 SV=3	59	628	47	120.9	x	-0.132894	-0.263612	-0.375197	-0.260152	5.69053e+08	4.89048e+08	5.27129e+08	5.64239e+08	3.89302e+08	5.04942e+08	4.3072e+08	4.11671e+08	3.86499e+08	4.57154e+08	3.26208e+08	2.88933e+08	5.38561e+08	3.63774e+08	2.86769e+08	High	High	High	High	High	High	High	High	High	High	High	High	High	High	High	7.57	18.3	5.41	24.72	32.55	41	42	43
Q14331	FRG1	Protein FRG1 OS=Homo sapiens GN=FRG1 PE=1 SV=1	20	18	4	29.2		0.211635	0.370722	0.144046	0.0745054	6.36732e+06	5.96207e+06	4.5516e+06	6.71186e+06	7.18448e+06	6.55538e+06	7.49942e+06	7.94578e+06	7.11221e+06	7.74256e+06	6.07502e+06	6.01129e+06	6.36245e+06	5.94726e+06	5.97773e+06	Peak Found	High	Peak Found	High	High	High	Peak Found	High	High	Peak Found	High	High	High	Peak Found	High	16.94	4.8	5.55	14.85	3.8	4	3	4
Q8WZ82	OVCA2	Ovarian cancer-associated gene 2 protein OS=Homo sapiens GN=OVCA2 PE=1 SV=1	28	37	3	24.4		-0.327348	0.0827026	0.138814	0.134878	4.20714e+06	2.63705e+06	2.78229e+06	2.91891e+06	2.32038e+06	2.43655e+06	3.34478e+06	3.5446e+06	2.59824e+06	4.07687e+06	2.90646e+06	3.41784e+06	4.47905e+06	2.68647e+06	2.82507e+06	High	High	High	High	High	High	High	High	High	High	High	High	High	High	High	27.04	12.4	15.77	16.92	29.95	2	2	2
P13984	GTF2F2	General transcription factor IIF subunit 2 OS=Homo sapiens GN=GTF2F2 PE=1 SV=2	42	28	9	28.4	x	-0.0350469	0.0243197	-0.382702	-0.467932	9.67291e+06	1.5351e+07	1.28068e+07	1.05394e+07	1.27861e+07	1.13562e+07	1.10038e+07	1.05111e+07	8.96418e+06	1.10828e+07	9.23927e+06	6.16417e+06	9.20895e+06	1.01577e+07	1.36428e+07	High	High	High	High	High	High	High	High	High	High	High	High	Peak Found	Peak Found	High	22.55	9.84	10.48	28.15	21.22	6	8	8
P11216	PYGB	Glycogen phosphorylase, brain form OS=Homo sapiens GN=PYGB PE=1 SV=5	50	417	32	96.6	x	-0.311148	-0.152003	0.0100637	0.0648829	2.48861e+08	2.12748e+08	2.49902e+08	2.09411e+08	1.8459e+08	2.33647e+08	2.36346e+08	2.14876e+08	2.41073e+08	2.77748e+08	2.21143e+08	2.49203e+08	3.24179e+08	2.21043e+08	2.5519e+08	High	High	High	High	High	High	High	High	High	High	High	High	High	High	High	8.92	11.72	6.05	11.35	19.69	34	33	34
Q96T76	MMS19	MMS19 nucleotide excision repair protein homolog OS=Homo sapiens GN=MMS19 PE=1 SV=2	17	90	13	113.2		-0.142417	0.15056	0.138814	-0.0306192	1.67412e+07	1.65477e+07	1.50269e+07	1.43741e+07	1.34474e+07	1.53657e+07	1.57781e+07	1.66208e+07	2.11587e+07	1.85899e+07	1.47777e+07	2.26295e+07	1.59099e+07	1.36998e+07	2.19426e+07	High	High	High	High	High	High	High	High	High	High	High	High	High	High	High	5.83	6.66	16.21	21.04	24.83	12	13	12
Q9NSK0	KLC4	Kinesin light chain 4 OS=Homo sapiens GN=KLC4 PE=1 SV=3	13	30	4	68.6		-0.244685	-0.0877334	0.408168	0.642471	1.55739e+06	1.13037e+06	1.24027e+06	952594	1.05496e+06	1.5661e+06	1.00837e+06	1.29262e+06	2.13531e+06	1.96881e+06	1.40992e+06	2.51038e+06	2.62676e+06	1.48671e+06	3.1451e+06	Peak Found	Peak Found	High	Peak Found	Peak Found	High	High	Peak Found	Peak Found	High	High	High	High	High	Peak Found	16.93	27.59	39.63	28.03	35.06	2	3	2
Q02952	AKAP12	A-kinase anchor protein 12 OS=Homo sapiens GN=AKAP12 PE=1 SV=4	40	259	36	191.4		0.351628	0.535058	0.328836	0.412511	6.34869e+07	8.01563e+07	5.18282e+07	7.66557e+07	8.8935e+07	8.08143e+07	8.10647e+07	8.45372e+07	8.59192e+07	6.18045e+07	7.87856e+07	7.46563e+07	7.86133e+07	7.38435e+07	6.4052e+07	High	High	High	High	High	High	High	High	High	High	High	High	High	High	High	21.85	7.6	2.98	12.34	10.29	27	32	31
P30050	RPL12	60S ribosomal protein L12 OS=Homo sapiens GN=RPL12 PE=1 SV=1	55	180	6	17.8	x	-0.134477	0.121679	0.0114956	-0.077041	5.85394e+08	4.66144e+08	4.05414e+08	4.28876e+08	456630574	4.11803e+08	5.01557e+08	5.38948e+08	4.9027e+08	5.40131e+08	5.29451e+08	4.31853e+08	5.19646e+08	5.04843e+08	4.11214e+08	High	High	High	High	High	High	High	High	High	High	High	High	High	High	High	18.85	5.23	4.99	11.92	12.29	6	6	6
Q7Z2W4	ZC3HAV1	Zinc finger CCCH-type antiviral protein 1 OS=Homo sapiens GN=ZC3HAV1 PE=1 SV=3	39	210	25	101.4		1.18587	0.778209	0.344828	0.0676387	4.15553e+07	4.18096e+07	4.50432e+07	1.18534e+08	1.19136e+08	8.30208e+07	1.00628e+08	1.01628e+08	5.69903e+07	8.9248e+07	7.28265e+07	3.47677e+07	6.1079e+07	5.87523e+07	3.40391e+07	High	High	High	High	High	High	High	High	High	High	High	High	High	High	High	4.54	19.35	29.49	42.59	29.22	19	22	20
Q9UBU9	NXF1	Nuclear RNA export factor 1 OS=Homo sapiens GN=NXF1 PE=1 SV=1	31	89	13	70.1		0.21661	0.275007	0.253384	0.243669	1.43058e+07	1.56039e+07	1.25118e+07	1.51789e+07	1.76171e+07	1.76227e+07	1.56175e+07	1.62929e+07	1.9601e+07	1.79065e+07	1.65711e+07	1.88151e+07	1.61749e+07	1.71028e+07	1.84176e+07	High	High	High	High	High	High	High	High	High	High	High	High	High	High	High	10.98	8.39	12.42	6.35	6.54	12	12	12
Q14192	FHL2	Four and a half LIM domains protein 2 OS=Homo sapiens GN=FHL2 PE=1 SV=3	42	97	12	32.2	x	-0.440263	-0.905088	-0.756331	-0.816037	5.60675e+07	6.97685e+07	2.99402e+07	3.58364e+07	5.44374e+07	2.44073e+07	2.88416e+07	4.95621e+07	1.19815e+07	3.36847e+07	3.92744e+07	1.69648e+07	3.68119e+07	4.10294e+07	1.07337e+07	High	High	High	High	High	High	High	High	Peak Found	High	High	Peak Found	High	High	High	38.97	39.65	62.48	38.73	55.58	12	12	10
Q9P035	PTPLAD1; HACD3	Very-long-chain (3R)-3-hydroxyacyl-CoA dehydratase 3 OS=Homo sapiens GN=HACD3 PE=1 SV=2	26	89	8	43.1	x	0.413594	0.550901	0.831067	0.906891	3.38517e+07	3.12707e+07	3.69418e+07	4.24386e+07	3.8151e+07	4.90148e+07	5.00564e+07	4.67602e+07	5.75164e+07	5.79866e+07	6.06309e+07	5.05491e+07	6.53969e+07	6.42406e+07	5.53849e+07	High	High	High	High	High	High	High	High	High	High	High	High	High	High	High	8.35	12.67	10.71	9.27	8.88	7	7	7
Q13126	MTAP	S-methyl-5'-thioadenosine phosphorylase OS=Homo sapiens GN=MTAP PE=1 SV=2	49	103	9	31.2		-0.21424	-0.0394883	0.00863031	-0.237864	4.13522e+07	3.30446e+07	2.52317e+07	2.65928e+07	2.69204e+07	2.94178e+07	3.32207e+07	2.96988e+07	3.69891e+07	3.86549e+07	2.68775e+07	4.1618e+07	2.54438e+07	1.91943e+07	3.65236e+07	High	High	High	High	High	High	High	High	High	High	High	High	High	High	High	24.27	5.59	10.95	21.83	32.44	9	9	8
O75964	ATP5L	ATP synthase subunit g, mitochondrial OS=Homo sapiens GN=ATP5L PE=1 SV=3	32	40	3	11.4	x	0.0129262	0.290424	0.545968	0.70044	6.08876e+07	6.67594e+07	6.23448e+07	7.6938e+07	7.96376e+07	5.96499e+07	7.67625e+07	6.23704e+07	8.49604e+07	8.14355e+07	7.84655e+07	1.12086e+08	9.12766e+07	9.00966e+07	1.12193e+08	High	High	High	High	High	High	High	High	High	High	High	High	High	High	High	4.83	15.05	15.31	20.53	12.7	3	3	3
Q01085	TIAL1	Nucleolysin TIAR OS=Homo sapiens GN=TIAL1 PE=1 SV=1	43	103	8	41.6		-0.0174171	0.14274	0.189034	0.15056	4.9271e+07	5.15071e+07	4.97007e+07	4.18513e+07	5.07577e+07	5.18792e+07	4.5597e+07	4.7502e+07	5.08313e+07	4.26788e+07	4.89376e+07	4.43073e+07	3.09242e+07	3.98127e+07	3.34999e+07	High	High	High	High	High	High	High	High	High	High	High	High	High	High	High	2.37	11.41	5.52	7.17	13.16	11	11	11
Q99567	NUP88	Nuclear pore complex protein Nup88 OS=Homo sapiens GN=NUP88 PE=1 SV=2	31	70	12	83.5		0.0690147	0.187768	0.192825	0.284514	1.40247e+07	1.65333e+07	1.38424e+07	1.39153e+07	1.88709e+07	1.577e+07	1.52851e+07	1.66384e+07	1.90314e+07	1.56784e+07	1.75556e+07	1.70875e+07	1.5997e+07	1.78812e+07	1.88061e+07	High	High	High	High	High	High	High	High	High	High	High	High	High	High	High	10.16	15.47	11.17	5.83	8.15	10	10	9
Q8IWZ3	ANKHD1; ANKHD1-EIF4EBP3	Ankyrin repeat and KH domain-containing protein 1 OS=Homo sapiens GN=ANKHD1 PE=1 SV=1	12	82	11	269.3		0.267835	0.561693	0.336855	0.362891	1.07631e+07	1.01084e+07	9.06135e+06	1.06556e+07	9.71026e+06	1.22704e+07	1.53244e+07	1.30224e+07	1.92993e+07	1.22618e+07	1.10681e+07	1.70929e+07	1.14463e+07	8.34894e+06	1.39147e+07	Peak Found	High	High	High	High	High	High	High	High	High	High	High	High	High	High	8.6	11.9	19.99	23.68	24.82	16	15	13
Q14554	PDIA5	Protein disulfide-isomerase A5 OS=Homo sapiens GN=PDIA5 PE=1 SV=1	43	105	17	59.6		0.16221	0.49774	0.699552	0.88049	3.72995e+07	3.55233e+07	3.87265e+07	4.55058e+07	4.18942e+07	3.5628e+07	5.69546e+07	5.77937e+07	3.63399e+07	6.98277e+07	7.34598e+07	2.84494e+07	6.86311e+07	7.95987e+07	5.36042e+07	High	High	High	High	High	High	High	High	High	High	High	High	High	High	High	4.32	12.19	24.13	43.68	19.4	15	16	15
Q96HP0	DOCK6	Dedicator of cytokinesis protein 6 OS=Homo sapiens GN=DOCK6 PE=1 SV=3	9	42	10	229.4	x	0.583038	0.85599	1.18903	1.39122	1.84704e+06	1.50224e+06	1.68904e+06	2.7665e+06	2.13754e+06	2.93381e+06	2.77528e+06	2.45649e+06	3.71543e+06	3.68185e+06	3.26078e+06	5.07408e+06	3.99282e+06	4.01538e+06	4.50534e+06	High	High	High	High	Peak Found	High	High	High	High	High	High	High	High	High	High	10.28	16.07	21.95	23.69	6.94	5	5	7
Q96C36	PYCR2	Pyrroline-5-carboxylate reductase 2 OS=Homo sapiens GN=PYCR2 PE=1 SV=1	38	68	8	33.6		0.195348	0.264236	0.358396	0.586885	1.28043e+07	1.99388e+07	1.76009e+07	1.6596e+07	2.50882e+07	1.79204e+07	1.58827e+07	2.13249e+07	2.05349e+07	1.48349e+07	2.57351e+07	2.08117e+07	1.40689e+07	2.90212e+07	2.37039e+07	High	High	High	High	High	High	High	High	High	High	High	High	High	High	High	21.67	23	15.28	26.68	34.04	7	8	7
Q9UBH6	XPR1	Xenotropic and polytropic retrovirus receptor 1 OS=Homo sapiens GN=XPR1 PE=1 SV=1	7	8	2	81.5		0.176323	0.129613	0.273814	0.451013	936241	1.03818e+06	1.46329e+06	903749	1.20469e+06	1.25909e+06	943230	1.20931e+06	1.64342e+06	953478	1.53631e+06	1.73848e+06	1.12765e+06	1.53592e+06	1.54845e+06	Peak Found	Peak Found	High	High	High	Peak Found	Peak Found	High	High	Peak Found	Peak Found	Peak Found	High	High	High	24.4	17.05	27.93	28.92	17.05	2	2	2
Q8IZH2	XRN1	5'-3' exoribonuclease 1 OS=Homo sapiens GN=XRN1 PE=1 SV=1	7	42	10	194		0.444667	0.626673	0.639695	0.635987	1.00115e+07	7.63591e+06	8.7533e+06	1.32552e+07	1.14192e+07	1.14454e+07	1.37076e+07	1.27492e+07	1.45375e+07	1.49907e+07	1.17535e+07	1.55307e+07	1.58719e+07	1.1461e+07	1.42785e+07	High	High	High	High	High	High	High	High	High	High	High	High	High	High	High	13.51	8.74	6.55	14.5	16.1	10	10	8
Q9BY44	EIF2A	Eukaryotic translation initiation factor 2A OS=Homo sapiens GN=EIF2A PE=1 SV=3	46	176	18	64.9		0.051024	0.228973	0.138814	0.115033	6.45179e+07	6.20261e+07	6.9664e+07	5.81248e+07	6.62253e+07	7.87392e+07	7.13739e+07	6.75093e+07	1.01108e+08	5.88951e+07	6.53135e+07	9.52073e+07	6.06912e+07	6.63804e+07	8.55579e+07	High	High	High	High	High	High	High	High	High	High	High	High	High	High	High	5.96	15.34	22.98	26.5	18.38	13	17	17
Q9BQA1	WDR77	Methylosome protein 50 OS=Homo sapiens GN=WDR77 PE=1 SV=1	32	49	7	36.7		-0.107803	0.158337	-0.0101344	-0.281036	1.65012e+07	1.47699e+07	1.62219e+07	1.43327e+07	1.44946e+07	1.77099e+07	1.84105e+07	1.7815e+07	2.36855e+07	2.05761e+07	1.50163e+07	2.6117e+07	1.56062e+07	1.33833e+07	2.25516e+07	High	High	High	High	High	High	High	High	High	High	High	High	High	High	High	5.87	12.28	16.18	26.98	27.84	6	6	5
Q86X55	CARM1	Histone-arginine methyltransferase CARM1 OS=Homo sapiens GN=CARM1 PE=1 SV=3	25	59	10	65.8		-0.275786	-0.158429	-0.145605	-0.281036	3.78689e+07	3.42396e+07	3.56842e+07	2.80901e+07	2.82562e+07	3.46012e+07	3.01957e+07	3.38244e+07	3.37669e+07	3.67289e+07	2.99437e+07	2.83725e+07	3.81891e+07	3.37861e+07	3.22503e+07	High	High	High	High	High	High	High	High	High	High	High	High	High	High	High	5.09	12.24	6.38	14.02	8.87	7	8	8
P28074	PSMB5	Proteasome subunit beta type-5 OS=Homo sapiens GN=PSMB5 PE=1 SV=3	41	102	8	28.5	x	-0.0513992	-0.168123	-0.28279	-0.409278	8.29107e+07	8.62325e+07	9.33598e+07	8.804e+07	7.39935e+07	1.03531e+08	7.07275e+07	6.65146e+07	1.10868e+08	6.70203e+07	6.51968e+07	1.01456e+08	7.21595e+07	6.40929e+07	1.02653e+08	High	High	High	High	High	High	High	High	High	High	High	High	High	High	High	6.1	16.69	29.6	26.23	25.54	8	7	7
Q9ULH1	ASAP1	Arf-GAP with SH3 domain, ANK repeat and PH domain-containing protein 1 OS=Homo sapiens GN=ASAP1 PE=1 SV=4	16	56	11	125.4		-0.172994	-0.027675	-0.013043	0.0635029	1.83094e+07	1.87519e+07	2.31906e+07	1.59727e+07	1.57212e+07	2.17229e+07	1.66516e+07	2.02247e+07	1.92473e+07	1.89818e+07	1.80247e+07	1.8779e+07	1.6529e+07	1.69026e+07	1.78031e+07	High	High	High	High	High	High	High	High	High	High	High	Peak Found	High	High	High	13.44	19.07	9.87	2.71	3.83	11	12	12
P09619	PDGFRB	Platelet-derived growth factor receptor beta OS=Homo sapiens GN=PDGFRB PE=1 SV=1	18	78	13	123.9		-0.91866	-1.25498	-1.20756	-1.42275	5.13422e+07	4.2738e+07	3.85307e+07	3.0159e+07	2.21936e+07	1.65987e+07	2.03865e+07	2.35706e+07	1.27246e+07	2.05349e+07	2.59432e+07	6.94158e+06	1.48444e+07	1.74563e+07	5.6288e+06	High	High	High	High	High	High	High	High	High	High	High	High	High	High	High	14.77	29.65	29.51	54.98	49.14	13	13	13
Q9NZI8	IGF2BP1	Insulin-like growth factor 2 mRNA-binding protein 1 OS=Homo sapiens GN=IGF2BP1 PE=1 SV=2	30	179	13	63.4	x	-0.0588937	-0.0831412	0.0200577	0.0935602	7.40307e+07	8.1496e+07	6.13045e+07	7.86057e+07	7.58418e+07	6.29141e+07	6.4949e+07	5.94072e+07	7.05594e+07	6.14635e+07	6.02282e+07	8.89326e+07	6.4685e+07	6.12252e+07	9.12875e+07	High	High	High	High	High	High	High	High	High	High	High	High	High	High	High	14.13	11.56	8.58	23.11	22.72	11	12	12
P01889	HLA-B	HLA class I histocompatibility antigen, B-7 alpha chain OS=Homo sapiens GN=HLA-B PE=1 SV=3	48	195	3	40.4		2.10333	2.8528	3.20242	3.04806	1.27945e+07	1.99115e+07	2.9513e+07	9.17451e+07	1.1943e+08	4.81703e+07	1.78784e+08	2.85848e+08	7.0178e+07	2.58584e+08	3.76199e+08	6.67124e+07	1.98476e+08	3.08348e+08	5.24654e+07	High	Peak Found	High	High	High	High	High	High	High	High	High	High	High	High	High	40.45	41.56	60.49	66.81	68.85	4	4	4
Q96Q11	TRNT1	CCA tRNA nucleotidyltransferase 1, mitochondrial OS=Homo sapiens GN=TRNT1 PE=1 SV=2	42	99	13	50.1		-0.0499049	0.214125	0.407081	0.387363	1.77682e+07	1.34515e+07	1.66724e+07	1.72656e+07	1.37625e+07	1.94535e+07	1.88088e+07	1.59842e+07	2.18245e+07	2.60671e+07	1.84443e+07	2.75615e+07	2.04923e+07	1.82334e+07	2.25273e+07	High	High	High	High	High	High	High	High	High	High	High	High	High	High	High	14.06	17.06	15.48	20.35	10.52	11	12	13
O60565	GREM1	Gremlin-1 OS=Homo sapiens GN=GREM1 PE=1 SV=1	27	12	3	20.7		0.740712	0.364012	-0.516636	-1.11092	4.08449e+06	3.81318e+06	1.87411e+06	6.71229e+06	8.60439e+06	2.90435e+06	2.5804e+06	4.88711e+06	2.30785e+06	1.58347e+06	2.31736e+06	1.41569e+06	1.4065e+06	741626	973101	High	High	High	High	High	Peak Found	High	High	Peak Found	Peak Found	High	Peak Found	Peak Found	High	Not Found	37.01	47.8	43.49	27.06	32.44	2	3	3
Q04771	ACVR1	Activin receptor type-1 OS=Homo sapiens GN=ACVR1 PE=1 SV=1	13	8	4	57.1		0.0482362	-0.483985	-0.465938	-1.17788	6.14477e+06	4.73505e+06	4.5781e+06	7.30108e+06	5.3912e+06	3.30687e+06	4.68144e+06	3.84127e+06	3.62104e+06	3.04663e+06	3.47226e+06	3.53514e+06	1.09317e+06	874313	1.04628e+06	Peak Found	Peak Found	High	High	High	High	High	Peak Found	Peak Found	Peak Found	Peak Found	Not Found	Peak Found	Peak Found	Not Found	16.74	37.46	13.82	7.93	11.47	4	4	4
P98194	ATP2C1	Calcium-transporting ATPase type 2C member 1 OS=Homo sapiens GN=ATP2C1 PE=1 SV=3	25	94	14	100.5		0.0607392	0.336855	0.323082	0.289244	1.8144e+07	1.47265e+07	1.76915e+07	1.67006e+07	1.7347e+07	1.86347e+07	2.33768e+07	2.08483e+07	1.86422e+07	1.84805e+07	2.32454e+07	1.82015e+07	1.69153e+07	2.16952e+07	1.762e+07	High	High	High	High	High	High	High	High	High	High	High	High	High	High	High	11.01	5.61	11.31	14.19	13.77	14	14	13
Q8TAQ2	SMARCC2	SWI/SNF complex subunit SMARCC2 OS=Homo sapiens GN=SMARCC2 PE=1 SV=1	28	141	16	132.8	x	0.180148	0.38405	0.457332	0.613532	3.4017e+07	3.99871e+07	3.96803e+07	3.72854e+07	4.5314e+07	4.80951e+07	4.39706e+07	5.43635e+07	6.74223e+07	4.36784e+07	5.6197e+07	7.17039e+07	5.23116e+07	6.45088e+07	7.17883e+07	High	High	High	High	High	High	High	High	High	High	High	High	High	High	High	8.87	12.88	21.27	24.55	15.65	19	20	21
O14641	DVL2	Segment polarity protein dishevelled homolog DVL-2 OS=Homo sapiens GN=DVL2 PE=1 SV=1	7	18	2	78.9		-0.413115	0.0908534	-0.15682	-0.169745	2.92292e+06	2.64783e+06	2.83952e+06	877166	1.84948e+06	2.71697e+06	1.28497e+06	2.96777e+06	3.46432e+06	1.96665e+06	2.61481e+06	2.72862e+06	1.8782e+06	2.70438e+06	2.38978e+06	High	High	Peak Found	High	High	High	High	High	High	High	High	High	Peak Found	High	High	5.03	50.72	44.4	16.87	17.94	1	2	2
Q01844	EWSR1	RNA-binding protein EWS OS=Homo sapiens GN=EWSR1 PE=1 SV=1	14	106	7	68.4	x	0.00432161	0.0271541	0.231432	0.321928	1.47909e+08	1.285e+08	1.32258e+08	1.24313e+08	1.16532e+08	1.36386e+08	1.28736e+08	1.22156e+08	1.1608e+08	1.39076e+08	1.15757e+08	1.06326e+08	1.42761e+08	1.20721e+08	1.08074e+08	High	High	High	High	High	High	High	High	High	High	High	High	High	High	High	7.56	7.96	5.17	14	14.17	5	7	7
Q2M2I8	AAK1	AP2-associated protein kinase 1 OS=Homo sapiens GN=AAK1 PE=1 SV=3	17	51	11	103.8		-0.305788	-0.0484122	0.0976108	0.31034	2.1053e+07	1.74425e+07	2.15019e+07	1.46447e+07	1.01342e+07	2.30104e+07	1.71295e+07	1.64725e+07	3.19414e+07	2.30285e+07	1.32976e+07	2.96035e+07	2.55547e+07	1.63192e+07	2.92927e+07	High	High	High	High	High	High	High	High	High	High	High	High	High	High	High	11.13	41.02	40.04	37.33	28.15	9	8	8
Q16576	RBBP7	Histone-binding protein RBBP7 OS=Homo sapiens GN=RBBP7 PE=1 SV=1	49	140	8	47.8	x	0.0854247	0.435095	0.205393	-0.251539	2.75654e+07	3.89764e+07	2.86935e+07	2.99038e+07	4.51915e+07	3.31358e+07	3.55312e+07	4.79252e+07	4.21883e+07	3.5441e+07	3.77166e+07	4.1597e+07	2.54899e+07	3.17765e+07	3.47872e+07	High	High	High	High	High	High	High	High	High	High	High	High	High	High	High	19.81	22.33	14.81	8.14	15.46	6	6	6
Q9Y6M1	IGF2BP2	Insulin-like growth factor 2 mRNA-binding protein 2 OS=Homo sapiens GN=IGF2BP2 PE=1 SV=2	34	242	14	66.1	x	-0.388355	-0.316528	-0.110916	0.14274	8.82347e+07	7.18121e+07	8.78424e+07	6.74513e+07	5.48567e+07	7.47955e+07	7.22047e+07	5.7453e+07	6.51653e+07	7.88722e+07	6.841e+07	7.06664e+07	9.11735e+07	8.00742e+07	7.76628e+07	High	High	High	High	High	High	High	High	High	High	High	High	High	High	High	11.34	15.35	11.36	7.58	8.68	13	14	14
Q9P0J1	PDP1	[Pyruvate dehydrogenase [acetyl-transferring]]-phosphatase 1, mitochondrial OS=Homo sapiens GN=PDP1 PE=1 SV=3	28	64	10	61		0.27739	0.43189	0.867896	0.9855	9.65054e+06	9.26434e+06	1.00755e+07	1.36218e+07	1.22605e+07	8.957e+06	1.44119e+07	1.38826e+07	1.53974e+07	1.456e+07	1.64772e+07	1.57512e+07	1.6725e+07	1.98969e+07	1.94565e+07	High	High	High	High	High	High	High	High	High	High	High	High	High	High	High	4.2	20.66	5.28	6.21	9.19	9	7	9
Q8TAA9	VANGL1	Vang-like protein 1 OS=Homo sapiens GN=VANGL1 PE=1 SV=1	17	21	7	59.9		0.625738	0.119024	-0.354759	-0.360305	4.16269e+06	4.4949e+06	3.94108e+06	5.73461e+06	7675765	3.67127e+06	4.7383e+06	5.45312e+06	3.36334e+06	2.86714e+06	4.30238e+06	2.4791e+06	3.13163e+06	3.36837e+06	2.06659e+06	Peak Found	High	High	High	High	Peak Found	High	High	Peak Found	Peak Found	Peak Found	Peak Found	Peak Found	High	High	6.64	35.17	23.51	29.86	24.28	6	7	6
Q96BZ9	TBC1D20	TBC1 domain family member 20 OS=Homo sapiens GN=TBC1D20 PE=1 SV=1	10	8	3	45.8		-0.128156	0.0524159	0.123004	0.221568	2.8846e+06	3.09239e+06	2.77927e+06	2.69745e+06	3.05952e+06	2.02094e+06	3.18173e+06	3.44365e+06	1.93007e+06	2.39388e+06	2.67134e+06	1.30826e+06	3.34872e+06	4.13306e+06	2.63045e+06	High	High	Peak Found	High	High	Peak Found	High	High	Peak Found	High	Peak Found	Peak Found	Peak Found	Peak Found	Peak Found	5.46	20.33	28.37	33.91	22.3	3	3	3
Q86YS7	C2CD5; KIAA0528	C2 domain-containing protein 5 OS=Homo sapiens GN=C2CD5 PE=1 SV=1	3	9	3	110.4		-0.121863	0.454176	0.768925	0.704872	1.48624e+06	1.96557e+06	2.75539e+06	1.57367e+06	2.06077e+06	2.11166e+06	2.54283e+06	3.16086e+06	2.4602e+06	2.73064e+06	4.14198e+06	1.95677e+06	2.56489e+06	3.94849e+06	2.8393e+06	Peak Found	High	Peak Found	Peak Found	High	Peak Found	Peak Found	High	High	High	Peak Found	High	Peak Found	High	Peak Found	30.97	15.51	14.07	37.65	23.5	3	3	3
Q96EL3	MRPL53	39S ribosomal protein L53, mitochondrial OS=Homo sapiens GN=MRPL53 PE=1 SV=1	43	6	3	12.1		0.0813396	0.382944	0.595504	0.540027	2.25972e+06	1.97657e+06	1.52108e+06	1.6236e+06	2.81858e+06	1.34044e+06	1.98975e+06	3.27001e+06	1.69077e+06	2.77441e+06	3.52132e+06	2.16904e+06	2.9308e+06	3.66672e+06	2.01748e+06	High	Peak Found	Peak Found	Peak Found	High	Peak Found	Peak Found	High	Peak Found	Peak Found	High	High	Peak Found	Peak Found	Peak Found	19.42	40.7	36.21	24.01	28.77	3	3	2
P43121	MCAM	Cell surface glycoprotein MUC18 OS=Homo sapiens GN=MCAM PE=1 SV=2	33	170	17	71.6		0.00575927	0.326537	0.440421	0.190299	6.12848e+07	5.94741e+07	5.29253e+07	6.47309e+07	6.42761e+07	4.50993e+07	6.90924e+07	7.15977e+07	7.81703e+07	6.89975e+07	7.94968e+07	6.81697e+07	6.39264e+07	7.98404e+07	5.28165e+07	High	High	High	High	High	High	High	High	High	High	High	High	High	High	High	7.6	19.31	6.43	8.74	20.73	12	16	15
P05412	JUN	Transcription factor AP-1 OS=Homo sapiens GN=JUN PE=1 SV=2	15	12	3	35.7	x	0.0200577	-0.680382	-0.438307	-0.833927	7.76649e+06	6.96773e+06	7.47336e+06	5.24966e+06	5.334e+06	4.70677e+06	1.84656e+06	2.28472e+06	1.5603e+06	3.87558e+06	3.62465e+06	4.03842e+06	1.97843e+06	1.51432e+06	2.05395e+06	High	High	Peak Found	Peak Found	High	High	High	Not Found	High	Not Found	High	High	Peak Found	High	Peak Found	5.46	6.68	19.23	5.42	15.8	4	4	3
Q5JPH6	EARS2	Probable glutamate--tRNA ligase, mitochondrial OS=Homo sapiens GN=EARS2 PE=1 SV=2	14	26	5	58.7		0.117695	0.309176	0.590722	0.483364	1.40968e+08	1.13231e+08	1.43311e+08	2.746e+06	2.97747e+06	3.27336e+06	5.53254e+06	1.10544e+08	5.98129e+06	3.89233e+06	4.55688e+06	4.50866e+06	2.22567e+06	5.07029e+06	3.89314e+06	Peak Found	High	High	High	Peak Found	High	High	High	High	High	High	High	Peak Found	High	High	12.63	8.81	148.7	8.58	38.32	3	4	4
Q9UID3	VPS51	Vacuolar protein sorting-associated protein 51 homolog OS=Homo sapiens GN=VPS51 PE=1 SV=2	18	25	7	86		-0.272297	0.243669	0.339137	0.41684	3.52873e+06	3.50161e+06	4.09635e+06	3.1405e+06	2.83503e+06	3.49716e+06	4.00812e+06	4.77209e+06	4.96924e+06	4.70866e+06	3.92716e+06	3.90665e+06	5.01149e+06	4.21796e+06	3.24601e+06	High	High	High	High	High	High	High	High	High	High	High	Peak Found	High	High	High	9.05	10.5	11.08	10.94	21.26	5	5	5
Q9BT22	ALG1	Chitobiosyldiphosphodolichol beta-mannosyltransferase OS=Homo sapiens GN=ALG1 PE=1 SV=2	17	51	6	52.5		0.286881	0.459432	0.493647	0.421156	1.11314e+07	1.23052e+07	1.21852e+07	1.45139e+07	1.7302e+07	1.46361e+07	1.62177e+07	1.77248e+07	1.74591e+07	1.42695e+07	1.94672e+07	1.58114e+07	9.42972e+06	2.19128e+07	1.56404e+07	High	High	High	High	High	High	High	High	High	High	High	High	High	High	High	5.44	10.18	4.7	16.16	39.85	4	4	4
Q92614	MYO18A	Unconventional myosin-XVIIIa OS=Homo sapiens GN=MYO18A PE=1 SV=3	26	181	34	233		0.0129262	0.339137	0.528071	0.558757	4.10515e+07	3.69237e+07	5.19395e+07	4.06703e+07	3.8625e+07	4.9991e+07	4.7103e+07	5.31236e+07	5.90632e+07	6.63484e+07	6.33223e+07	6.52643e+07	6.72686e+07	5.96439e+07	6.25279e+07	High	High	High	High	High	High	High	High	High	High	High	High	High	High	High	17.91	14.06	11.26	2.36	6.1	25	28	29
Q13131	PRKAA1	5'-AMP-activated protein kinase catalytic subunit alpha-1 OS=Homo sapiens GN=PRKAA1 PE=1 SV=4	24	62	7	64	x	-0.153607	0.24732	0.332278	0.286881	1.55169e+07	1.49609e+07	1.44272e+07	1.5319e+07	1.45446e+07	1.85746e+07	1.53089e+07	1.55527e+07	1.75712e+07	1.88302e+07	1.4617e+07	1.685e+07	1.87087e+07	1.45779e+07	1.87101e+07	Peak Found	High	High	High	High	High	High	High	High	High	High	High	High	High	High	3.64	13.24	7.69	12.57	13.76	9	9	9
Q9NQE9	HINT3	Histidine triad nucleotide-binding protein 3 OS=Homo sapiens GN=HINT3 PE=1 SV=1	40	9	4	20.3		0.344828	0.815575	0.83754	0.882839	1.48753e+06	2.39403e+06	2.41408e+06	1.1706e+06	1.80346e+06	2.70176e+06	3.70221e+06	4.43977e+06	3.6298e+06	2.83687e+06	5.12951e+06	2.72628e+06	3.92944e+06	4.55184e+06	3.18601e+06	Peak Found	Peak Found	Peak Found	Peak Found	Peak Found	High	Peak Found	Peak Found	High	High	High	Peak Found	Peak Found	High	High	25.22	40.67	11.42	38.06	17.58	3	2	3
Q13257	MAD2L1	Mitotic spindle assembly checkpoint protein MAD2A OS=Homo sapiens GN=MAD2L1 PE=1 SV=1	16	12	3	23.5		-0.560643	0.215368	0.0299829	-0.202572	3.98184e+06	4.84481e+06	1.92906e+06	2.44257e+06	4171741	1.54406e+06	4.09471e+06	5.22928e+06	3.6834e+06	4.38093e+06	3.61408e+06	2.8858e+06	3.67124e+06	2.84738e+06	2.62118e+06	High	High	Peak Found	High	High	Peak Found	High	High	Peak Found	High	Peak Found	Peak Found	High	Peak Found	Peak Found	41.78	49.11	18.47	20.61	18.14	2	2	2
Q9UKV3	ACIN1	Apoptotic chromatin condensation inducer in the nucleus OS=Homo sapiens GN=ACIN1 PE=1 SV=2	21	150	19	151.8	x	0.360645	0.14274	-0.434403	-0.358454	3.51956e+07	4.48318e+07	3.18432e+07	4.25939e+07	5.75233e+07	4.01047e+07	3.99333e+07	4.65817e+07	3.43726e+07	2.71715e+07	4.23881e+07	2.8533e+07	2.96744e+07	4.05627e+07	2.65893e+07	High	High	High	High	High	High	High	High	High	High	High	High	High	High	High	18.08	20.16	15.17	25.75	22.74	14	18	18
P49257	LMAN1	Protein ERGIC-53 OS=Homo sapiens GN=LMAN1 PE=1 SV=2	37	265	15	57.5	x	-0.0144996	0	0.172488	0.182692	2.35905e+08	2.30503e+08	2.43919e+08	2.00306e+08	2.39212e+08	2.3387e+08	2.01122e+08	2.294e+08	2.63991e+08	2.15813e+08	2.59319e+08	2.66539e+08	1.92625e+08	2.73915e+08	2.68483e+08	High	High	High	High	High	High	High	High	High	High	High	High	High	High	High	2.85	9.4	13.6	11.1	18.55	12	14	14
P02042	HBD	Hemoglobin subunit delta OS=Homo sapiens GN=HBD PE=1 SV=2	13	17	2	16		-0.321928	0.501821	1.04963	1.77146	8.42654e+06	1.11959e+07	1.66654e+07	8.94788e+06	8.2076e+06	1.40121e+07	2.53928e+07	1.37643e+07	1.73312e+07	3.24171e+07	2.26953e+07	2.68369e+07	1.82606e+07	2.26442e+07	7.76708e+07	High	Peak Found	High	High	High	High	High	High	High	High	Peak Found	High	High	High	High	34.66	30.41	31.64	17.86	83.76	2	2	2
Q8IY34	SLC15A3	Solute carrier family 15 member 3 OS=Homo sapiens GN=SLC15A3 PE=2 SV=2	10	19	4	63.5		3.42921	3.87666	3.69988	3.03122	209693	125215	202267	4.76456e+06	4.24522e+06	1.5327e+06	6.64244e+06	5.03651e+06	1.72853e+06	5.44681e+06	4.70368e+06	2.63403e+06	3.55314e+06	2.92301e+06	1.54819e+06	Peak Found	Peak Found	Peak Found	High	High	High	High	High	Peak Found	High	High	Peak Found	Peak Found	High	Peak Found	26.12	49.39	56.06	34.2	38.33	1	1	1
Q99832	CCT7	T-complex protein 1 subunit eta OS=Homo sapiens GN=CCT7 PE=1 SV=2	73	409	32	59.3	x	-0.190997	-0.027675	0.0186342	0.120352	4.10459e+08	3.89598e+08	4.06937e+08	3.33844e+08	3.14179e+08	4.4457e+08	3.77581e+08	3.68187e+08	5.29699e+08	3.84466e+08	3.46404e+08	5.50802e+08	4.48939e+08	3.45733e+08	5.12384e+08	High	High	High	High	High	High	High	High	High	High	High	High	High	High	High	2.78	19.3	21.32	25.44	19.31	28	29	29
Q8TBQ9	TMEM167A	Protein kish-A OS=Homo sapiens GN=TMEM167A PE=1 SV=1	25	17	2	8.1		-0.134477	0.196607	0.381837	0.0143553	2.02375e+07	1.25045e+07	1.49204e+07	2.03867e+07	9.31117e+06	1.14765e+07	2.50862e+07	1.11287e+07	1.51659e+07	2.43711e+07	1.61117e+07	1.68843e+07	1.51697e+07	1.63866e+07	1.49666e+07	High	Peak Found	High	High	High	High	High	High	High	Peak Found	High	High	High	High	High	24.9	42.77	41.94	23.86	4.95	2	2	2
P51991	HNRNPA3	Heterogeneous nuclear ribonucleoprotein A3 OS=Homo sapiens GN=HNRNPA3 PE=1 SV=2	38	304	16	39.6	x	0.0551957	0.0313952	0.121679	-0.107803	2.68788e+08	3.32673e+08	2.53163e+08	3.1538e+08	3.78422e+08	2.51161e+08	3.07596e+08	2.97597e+08	2.60278e+08	2.86868e+08	3.48285e+08	2.61985e+08	2.64495e+08	3.49194e+08	2.38235e+08	High	High	High	High	High	High	High	High	High	High	High	High	High	High	High	14.79	20.2	8.64	14.85	20.42	12	15	15
Q99519	NEU1	Sialidase-1 OS=Homo sapiens GN=NEU1 PE=1 SV=1	35	47	10	45.4		0.326537	1.28451	1.48852	1.60692	1.16836e+07	1.18039e+07	1.56799e+07	1.34652e+07	1.43276e+07	3.29098e+07	3.01978e+07	3.08953e+07	6.50567e+07	3.37122e+07	4.29479e+07	4.66211e+07	3.33956e+07	5.0526e+07	4.45617e+07	Peak Found	High	High	High	High	High	High	High	High	High	High	High	High	High	High	17.41	54.29	47.39	16.19	20.3	8	9	8
Q99766	ATP5S	ATP synthase subunit s, mitochondrial OS=Homo sapiens GN=ATP5S PE=1 SV=3	9	9	2	24.9		0.0935602	0.522056	1.01364	1.21599	1.39063e+06	931589	1.20525e+06	1.33616e+06	1.18719e+06	1.00528e+06	1.82966e+06	1.73295e+06	1.28255e+06	2.37334e+06	2.29751e+06	1.92495e+06	3.1757e+06	2.68027e+06	1.33331e+06	Peak Found	Peak Found	Peak Found	High	Peak Found	High	Peak Found	Peak Found	High	High	High	High	Peak Found	High	High	19.64	14.09	18.08	10.92	39.79	2	2	2
Q9P0V9	SEPT10	Septin-10 OS=Homo sapiens GN=SEPT10 PE=1 SV=2	36	77	9	52.6	x	-0.00868224	0.935083	0.989139	0.879706	8.17859e+06	6.48858e+06	4.11634e+06	8.47329e+06	8.58299e+06	5.57422e+06	1.52548e+07	1.54043e+07	8.93966e+06	1.61002e+07	1.32068e+07	4.85101e+06	1.48786e+07	1.24433e+07	5.54351e+06	High	High	High	High	High	High	High	High	High	High	High	High	High	High	High	32.59	22.62	27.96	51.3	44.2	6	6	6
Q9Y6D9	MAD1L1	Mitotic spindle assembly checkpoint protein MAD1 OS=Homo sapiens GN=MAD1L1 PE=1 SV=2	16	50	9	83		0.15056	0.306846	0.232661	0.35727	8.44286e+06	1.00233e+07	7.03032e+06	1.08543e+07	1.25332e+07	7.97807e+06	1.14495e+07	1.1884e+07	9.67301e+06	9.47434e+06	1.00758e+07	8.73561e+06	1.03734e+07	1.05436e+07	9.29302e+06	High	High	High	High	High	High	High	High	High	High	High	High	High	High	High	17.62	22.03	10.65	7.12	6.74	7	6	7
P28331	NDUFS1	NADH-ubiquinone oxidoreductase 75 kDa subunit, mitochondrial OS=Homo sapiens GN=NDUFS1 PE=1 SV=3	59	329	31	79.4	x	0.107018	0.366252	0.703987	0.818851	1.26493e+08	1.2904e+08	1.56939e+08	1.32442e+08	1.5027e+08	1.60514e+08	1.75389e+08	1.71225e+08	1.92199e+08	2.11115e+08	2.3991e+08	2.27509e+08	2.30816e+08	2.63941e+08	2.26184e+08	High	High	High	High	High	High	High	High	High	High	High	High	High	High	High	12.29	9.62	6.18	6.39	8.57	27	28	27
P09914	IFIT1	Interferon-induced protein with tetratricopeptide repeats 1 OS=Homo sapiens GN=IFIT1 PE=1 SV=2	60	309	22	55.3	x	6.54927	6.31352	6.09898	5.52177	2.93103e+06	2.35121e+06	2.37508e+06	7.16823e+08	5.15504e+08	2.04093e+08	6.65287e+08	5.86553e+08	1.64382e+08	5.98627e+08	3.86564e+08	1.09766e+08	4.53642e+08	2.37522e+08	8.98742e+07	Peak Found	Peak Found	Peak Found	High	High	High	High	High	High	High	High	High	High	High	High	12.85	53.95	57.06	67.17	70.27	6	8	7
Q5EBL4	RILPL1	RILP-like protein 1 OS=Homo sapiens GN=RILPL1 PE=1 SV=1	13	12	4	47.1		-0.0573917	-0.101598	-0.694321	-0.575615	3.39265e+06	2.48751e+06	3.15787e+06	3.30698e+06	2.08359e+06	2.97272e+06	3.42116e+06	2.44467e+06	1.89964e+06	2.64219e+06	1.81026e+06	1.45071e+06	3.41582e+06	1.54459e+06	1.44515e+06	High	Peak Found	Peak Found	High	High	Peak Found	High	Peak Found	High	High	Peak Found	Peak Found	High	Peak Found	Peak Found	15.59	22.68	29.78	31.06	51.99	3	3	3
Q9Y605	MRFAP1	MORF4 family-associated protein 1 OS=Homo sapiens GN=MRFAP1 PE=1 SV=1	25	6	2	14.6		-0.369595	-1.00868	-0.739372	-1.00289	5.08032e+06	5.15189e+06	3.48252e+06	2.99716e+06	3.68013e+06	6.13841e+06	2.2706e+06	2.86262e+06	7.03351e+06	1.79078e+06	1.52478e+06	4.78583e+06	2.01297e+06	2.23761e+06	5.44237e+06	High	Peak Found	Peak Found	High	High	Peak Found	Peak Found	Peak Found	High	Peak Found	Peak Found	Peak Found	Peak Found	High	High	20.65	38.67	64.01	67.06	59.38	2	2	2
Q9BXK5	BCL2L13	Bcl-2-like protein 13 OS=Homo sapiens GN=BCL2L13 PE=1 SV=1	54	98	16	52.7	x	0.537048	0.768925	0.955313	0.895303	1.86281e+07	1.69329e+07	2.34995e+07	3.77943e+07	3.5681e+07	3.17217e+07	4.30291e+07	4.36936e+07	3.86865e+07	5.49231e+07	5.41946e+07	4.14408e+07	4.1253e+07	5.71399e+07	4.28709e+07	High	High	High	High	High	High	High	High	High	High	High	High	High	High	High	17.32	8.79	6.51	15.11	18.57	10	12	12
Q6SZW1	SARM1	Sterile alpha and TIR motif-containing protein 1 OS=Homo sapiens GN=SARM1 PE=1 SV=1	6	19	3	79.3		-0.0908029	0.0894982	0.175045	0.284514	1.97158e+06	1.22783e+06	1.85537e+06	1.88845e+06	1.11307e+06	1.70743e+06	1.35805e+06	1.09959e+06	1.52057e+06	1.80018e+06	1.39074e+06	1.17897e+06	1.91666e+06	1.35321e+06	920198	High	High	High	High	High	High	High	High	High	High	High	Peak Found	High	High	Peak Found	23.75	25.84	16.01	21.68	35.77	2	3	3
Q8N3Z3	GTPBP8	GTP-binding protein 8 OS=Homo sapiens GN=GTPBP8 PE=2 SV=1	9	3	2	32.1		0.312665	0.933573	0.668119	0.632268	445919	604026	438978	536156	647319	808393	714164	679774	1.43585e+06	574835	748660	1.51145e+06	642056	730042	1.00613e+06	Peak Found	Peak Found	Peak Found	Peak Found	High	Peak Found	Peak Found	High	Peak Found	Peak Found	Peak Found	High	Peak Found	Peak Found	Peak Found	18.81	20.62	45.26	52.72	23.96	2	1	2
Q9UIS9	MBD1	Methyl-CpG-binding domain protein 1 OS=Homo sapiens GN=MBD1 PE=1 SV=2	13	19	4	66.6		0.134878	0.207893	0.0962619	-1.16812	1.50467e+06	1.26774e+06	1.07608e+06	1.10354e+06	1.5404e+06	872075	1.37765e+06	1.60664e+06	904977	1.00874e+06	1.17224e+06	1.72589e+06	691830	731238	568699	High	High	High	High	High	Peak Found	High	High	High	High	High	High	High	High	High	16.74	28.96	27.6	28.86	12.77	2	3	3
O43432	EIF4G3	Eukaryotic translation initiation factor 4 gamma 3 OS=Homo sapiens GN=EIF4G3 PE=1 SV=2	16	157	15	176.5		-0.0543923	-0.0439433	-0.140826	-0.161653	2.21242e+07	1.74936e+07	2.14156e+07	2.25336e+07	1.51958e+07	2.07165e+07	2.43772e+07	1.81065e+07	2.00246e+07	2.36555e+07	1.85618e+07	1.79629e+07	2.60577e+07	1.85058e+07	1.71911e+07	High	High	High	High	High	High	High	High	High	High	High	High	High	High	High	12.26	19.62	15.42	15.59	23.24	13	14	14
Q9Y2Z4	YARS2	Tyrosine--tRNA ligase, mitochondrial OS=Homo sapiens GN=YARS2 PE=1 SV=2	30	82	8	53.2	x	0.303342	0.698663	0.918386	1.09491	1.04337e+07	9.24053e+06	1.0105e+07	1.14192e+07	1.16637e+07	1.33719e+07	1.43381e+07	1.30002e+07	2.43831e+07	1.60208e+07	1.67158e+07	3.08692e+07	1.95511e+07	1.97313e+07	3.1682e+07	High	High	High	High	High	High	High	High	High	High	High	High	High	High	High	6.21	8.75	36.09	39.52	29.39	6	7	7
P61201	COPS2	COP9 signalosome complex subunit 2 OS=Homo sapiens GN=COPS2 PE=1 SV=1	48	138	17	51.6	x	-0.0350469	0.226509	0.414677	0.440421	5.31409e+07	5.00903e+07	5.65972e+07	4.34315e+07	4.36862e+07	5.65736e+07	5.72993e+07	5.50369e+07	7.86165e+07	6.26537e+07	5.65985e+07	8.26773e+07	5.78403e+07	5.72882e+07	7.87841e+07	High	High	High	High	High	High	High	High	High	High	High	High	High	High	High	6.11	15.69	20.44	20.28	18.96	14	15	16
Q9Y230	RUVBL2	RuvB-like 2 OS=Homo sapiens GN=RUVBL2 PE=1 SV=3	46	228	19	51.1	x	-0.0846703	-0.0380063	-0.0101344	0.045443	1.39656e+08	1.46795e+08	1.35251e+08	1.51374e+08	1.41996e+08	1.37067e+08	1.50332e+08	1.35657e+08	1.38319e+08	1.50542e+08	1.27421e+08	1.40848e+08	1.41637e+08	1.28483e+08	1.401e+08	High	High	High	High	High	High	High	High	High	High	High	High	High	High	High	4.14	5.07	5.53	8.32	5.26	18	18	19
P38935	IGHMBP2	DNA-binding protein SMUBP-2 OS=Homo sapiens GN=IGHMBP2 PE=1 SV=3	7	4	3	109.1		0.45628	0.78073	0.410341	0.290424	407987	259153	361954	457872	335174	665489	565128	358047	787280	478814	260221	863463	397745	269558	764122	Peak Found	Peak Found	Peak Found	Peak Found	Peak Found	High	Peak Found	Peak Found	High	Peak Found	Peak Found	High	Peak Found	Peak Found	High	22.21	34.34	37.65	57.17	53.79	2	2	2
O14974	PPP1R12A	Protein phosphatase 1 regulatory subunit 12A OS=Homo sapiens GN=PPP1R12A PE=1 SV=1	31	187	27	115.2		0.00432161	-0.194295	-0.416962	-0.430509	1.03908e+08	1.10373e+08	1.09431e+08	1.12906e+08	1.1266e+08	1.10058e+08	9.52253e+07	1.08927e+08	8.40502e+07	9.58393e+07	9.69272e+07	5.93659e+07	9.70964e+07	9.24136e+07	6.47313e+07	High	High	High	High	High	High	High	High	High	High	High	High	High	High	High	3.24	1.41	12.97	25.44	20.64	24	25	24
P14406	COX7A2	Cytochrome c oxidase subunit 7A2, mitochondrial OS=Homo sapiens GN=COX7A2 PE=1 SV=1	28	31	2	9.4	x	0.415759	0.865523	1.49825	1.57773	4.63968e+07	4.35265e+07	5.28157e+07	6.45389e+07	39290756	6.76513e+07	8.93359e+07	6.98066e+07	1.17932e+08	1.26843e+08	1.00463e+08	1.82241e+08	1.35173e+08	1.31629e+08	1.8086e+08	High	High	High	High	High	High	High	High	High	High	High	High	High	High	High	10	27.21	26.21	30.57	18.4	2	2	1
Q9Y5S1	TRPV2	Transient receptor potential cation channel subfamily V member 2 OS=Homo sapiens GN=TRPV2 PE=1 SV=1	27	129	15	85.9	x	0.283329	0.368489	0.468844	0.342555	3.64095e+07	5.17346e+07	4.44256e+07	6.78466e+07	6.67258e+07	4.97408e+07	6.40486e+07	4.3853e+07	2.79328e+07	4.73844e+07	5.14782e+07	2.31556e+07	5.39367e+07	4.61378e+07	2.19779e+07	High	High	High	High	High	High	High	High	High	High	High	High	High	High	High	17.35	16.51	39.98	37.64	40.96	13	13	13
Q96ME7	ZNF512	Zinc finger protein 512 OS=Homo sapiens GN=ZNF512 PE=1 SV=2	17	18	6	64.6	x	-0.0649175	-0.246395	-0.496142	-1.07097	3.70767e+06	4.37317e+06	3.47486e+06	4.22506e+06	3.56919e+06	2.34349e+06	2.85734e+06	3.1532e+06	1.46843e+06	2.20102e+06	2.50201e+06	1.19126e+06	1.69603e+06	2.08803e+06	984560	High	High	High	High	High	High	High	High	Peak Found	Peak Found	Peak Found	Peak Found	Peak Found	High	Peak Found	12.1	28.26	36.08	34.94	35.19	4	5	4
Q15067	ACOX1	Peroxisomal acyl-coenzyme A oxidase 1 OS=Homo sapiens GN=ACOX1 PE=1 SV=3	35	120	14	74.4	x	0.00144197	0.0949116	0.455229	0.463622	1.68857e+07	1.83386e+07	2.27449e+07	1.51374e+07	1.81815e+07	2.49183e+07	1.65834e+07	1.91483e+07	3.36763e+07	2.02305e+07	2.53996e+07	3.73639e+07	2.22837e+07	2.47531e+07	3.34875e+07	High	High	High	High	High	High	High	High	High	High	High	High	High	High	High	15.79	25.78	39.84	31.77	21.93	10	13	13
Q5HYI7	MTX3	Metaxin-3 OS=Homo sapiens GN=MTX3 PE=1 SV=2	16	17	3	35.1		0.267835	0.353888	0.395063	0.683472	1.72862e+06	2.27587e+06	2.24334e+06	2.09465e+06	2.49935e+06	3.46678e+06	2.20195e+06	2.64937e+06	2.99011e+06	2.32536e+06	2.71818e+06	3.52761e+06	2.47968e+06	2.88572e+06	3.16371e+06	High	High	High	High	High	High	High	High	Peak Found	High	High	High	High	High	High	14.74	26.24	15.12	21.46	12.1	4	4	3
Q9H223	EHD4	EH domain-containing protein 4 OS=Homo sapiens GN=EHD4 PE=1 SV=1	67	236	20	61.1	x	0.784085	1.12433	0.940355	0.595504	6.41718e+07	6.26668e+07	4.74372e+07	1.30627e+08	1.08514e+08	7.23713e+07	1.36391e+08	1.22345e+08	8.9049e+07	1.2593e+08	9.41802e+07	8.13326e+07	1.01758e+08	7.01634e+07	8.00376e+07	High	High	High	High	High	High	High	High	High	High	High	High	High	High	High	15.94	28.32	20.97	22.85	19.25	19	19	18
Q96GA3	LTV1	Protein LTV1 homolog OS=Homo sapiens GN=LTV1 PE=1 SV=1	8	6	3	54.8		0.485427	0.341417	-0.422752	-0.562772	2.74836e+06	2.0544e+06	2.11091e+06	3.45344e+06	2.28451e+06	3.54487e+06	2.99339e+06	2.67288e+06	3.26239e+06	2.15274e+06	1.77601e+06	1.71619e+06	1.94375e+06	1.34177e+06	1.6409e+06	High	Peak Found	Peak Found	High	Peak Found	High	High	Peak Found	High	Peak Found	Peak Found	Peak Found	Peak Found	Peak Found	Peak Found	16.72	22.71	9.92	12.58	18.33	1	2	2
Q8N2S1	LTBP4	Latent-transforming growth factor beta-binding protein 4 OS=Homo sapiens GN=LTBP4 PE=1 SV=2	2	2	2	173.3		-0.508403		0.801573	1.58111	334883	395987	392055	258597	278400	272360	525147	269678	468768	1.64733e+06	1.25431e+06	1.40534e+06	2.6851e+06	2.62707e+06	1.2966e+06	Peak Found	Not Found	Peak Found	Peak Found	Not Found	Peak Found	Peak Found	Peak Found	Peak Found	Peak Found	Peak Found	Peak Found	High	Peak Found	Peak Found	9.14	3.76	31.86	13.81	35.65	1		1
P55899	FCGRT	IgG receptor FcRn large subunit p51 OS=Homo sapiens GN=FCGRT PE=1 SV=1	10	26	3	39.7		-0.392137	0.0922074	0.621056	0.762987	4.20582e+06	3.3359e+06	5.22887e+06	2.86796e+06	3.4707e+06	3.55693e+06	3.97662e+06	4.72312e+06	4.26309e+06	5.72798e+06	7.23116e+06	5.37466e+06	7.37593e+06	9.45777e+06	4.94523e+06	Peak Found	High	High	High	High	High	High	High	High	High	High	High	High	High	High	22.26	11.38	8.72	16.13	31.11	2	3	3
Q96DZ1	ERLEC1	Endoplasmic reticulum lectin 1 OS=Homo sapiens GN=ERLEC1 PE=1 SV=1	24	70	9	54.8		0.279768	0.46048	0.396159	0.377401	1.77197e+07	1.67709e+07	1.54686e+07	2.29704e+07	2.13809e+07	1.61041e+07	2.58934e+07	2.27778e+07	1.65054e+07	2.11324e+07	1.91527e+07	1.24562e+07	2.57434e+07	2.09973e+07	1.12135e+07	High	High	High	High	High	High	High	High	High	High	High	High	High	High	High	6.79	17.84	22.01	25.86	38.35	8	8	8
Q9UKV5	AMFR	E3 ubiquitin-protein ligase AMFR OS=Homo sapiens GN=AMFR PE=1 SV=2	15	17	6	72.9		0.311503	0.392867	0.436162	-0.027675	3.52956e+06	3.78332e+06	3.68053e+06	4.59455e+06	5.31948e+06	3.87764e+06	5.20258e+06	5.7903e+06	3.04031e+06	3.83199e+06	5.59239e+06	3.08449e+06	2.62557e+06	3.35308e+06	1.32248e+06	Peak Found	High	Peak Found	High	High	Peak Found	High	High	Peak Found	Peak Found	High	Peak Found	High	Peak Found	Peak Found	3.48	15.68	30.96	30.88	42.27	5	5	4
Q9UKG1	APPL1	DCC-interacting protein 13-alpha OS=Homo sapiens GN=APPL1 PE=1 SV=1	11	20	6	79.6		-0.100051	0.108357	-0.0291463	0.149259	6.8301e+06	5.52236e+06	5.64348e+06	5.92653e+06	4.62567e+06	6.39971e+06	6.79405e+06	5.68716e+06	6.37747e+06	6.02889e+06	5.29552e+06	4.94489e+06	8.9717e+06	4.75763e+06	4.71114e+06	High	High	High	High	High	Peak Found	High	Peak Found	High	High	Peak Found	High	High	High	High	12.05	16.26	8.89	10.2	39.8	5	6	5
Q9NWV4	C1orf123	UPF0587 protein C1orf123 OS=Homo sapiens GN=C1orf123 PE=1 SV=1	50	55	6	18		0.00432161	0.15056	0.205393	0.314986	1.68829e+07	1.44255e+07	1.41577e+07	1.3175e+07	1.35509e+07	1.97268e+07	1.66202e+07	2.0029e+07	2.33547e+07	2.09625e+07	1.80019e+07	2.61185e+07	2.36006e+07	1.73029e+07	2.50799e+07	High	High	High	High	High	High	High	High	High	High	High	High	High	High	High	9.91	23.76	16.84	18.93	18.78	5	5	5
P53801	PTTG1IP	Pituitary tumor-transforming gene 1 protein-interacting protein OS=Homo sapiens GN=PTTG1IP PE=1 SV=1	14	12	2	20.3		0.327687	-0.888969	-1.486	-1.61264	1.59006e+06	5.08803e+06	1.01658e+06	6.50572e+06	5.66889e+06	847204	1.0901e+06	2.62396e+06	783977	1.83634e+06	1.4898e+06	544250	1.69214e+06	1.79426e+06	330337	High	High	Peak Found	High	High	Peak Found	High	High	Peak Found	High	High	Peak Found	High	Peak Found	Peak Found	85.92	70.36	65.76	51.84	64.24	2	2	2
Q9NUL3	STAU2	Double-stranded RNA-binding protein Staufen homolog 2 OS=Homo sapiens GN=STAU2 PE=1 SV=1	11	39	5	62.6		-0.0603973	0.171207	0.111031	0.249749	6.83199e+06	5.98941e+06	6.75672e+06	6.08673e+06	5.66185e+06	7.7227e+06	5.25337e+06	5.27368e+06	8.16396e+06	5.53646e+06	5.64399e+06	6.34875e+06	5.71418e+06	5.35742e+06	7.45725e+06	High	High	High	High	High	High	High	High	High	High	High	High	High	High	High	7.14	16.77	26.88	7.55	18.19	5	5	5
O00534	VWA5A	von Willebrand factor A domain-containing protein 5A OS=Homo sapiens GN=VWA5A PE=2 SV=2	22	62	11	86.4		-0.577767	-0.537424	0.105678	0.232661	9.62031e+06	9.8864e+06	1.21662e+07	6.90557e+06	4.68513e+06	9.02487e+06	6.05232e+06	7.27731e+06	7.24249e+06	1.30104e+07	7.45885e+06	1.03177e+07	1.77927e+07	1.09252e+07	8.34354e+06	High	High	High	High	High	High	High	High	High	High	High	High	High	High	High	13.25	31.58	10.17	27.05	39.53	10	11	11
Q9Y6N5	SQRDL; SQOR	Sulfide:quinone oxidoreductase, mitochondrial OS=Homo sapiens GN=SQRDL PE=1 SV=1	62	242	25	49.9	x	0.788268	0.996389	1.301	1.30334	1.02804e+08	8.43328e+07	1.37222e+08	2.53873e+08	2.12849e+08	1.4284e+08	3.06667e+08	2.50393e+08	1.45236e+08	3.69182e+08	3.37506e+08	1.52522e+08	3.44696e+08	3.50633e+08	1.64965e+08	High	High	High	High	High	High	High	High	High	High	High	High	High	High	High	24.83	27.63	35	40.86	36.8	20	19	21
Q13347	EIF3I	Eukaryotic translation initiation factor 3 subunit I OS=Homo sapiens GN=EIF3I PE=1 SV=1	78	224	19	36.5	x	-0.123434	-0.107803	-0.117161	-0.392137	1.80041e+08	1.73853e+08	1.61302e+08	1.47093e+08	1.4921e+08	1.57936e+08	1.48495e+08	1.55461e+08	1.3305e+08	1.31318e+08	1.36845e+08	1.16125e+08	1.31873e+08	1.21918e+08	1.13376e+08	High	High	High	High	High	High	High	High	High	High	High	High	High	High	High	5.56	3.8	7.87	8.38	7.56	17	19	19
Q7KZ85	SUPT6H	Transcription elongation factor SPT6 OS=Homo sapiens GN=SUPT6H PE=1 SV=2	29	206	34	198.9		0.467801	0.566572	0.526069	0.538041	4.81405e+07	4.93308e+07	5.23299e+07	6.25619e+07	6.70698e+07	7.47636e+07	7.03501e+07	6.72359e+07	1.04159e+08	6.24152e+07	6.85299e+07	1.05299e+08	5.89044e+07	7.41932e+07	1.03526e+08	High	High	High	High	High	High	High	High	High	High	High	High	High	High	High	4.32	9.06	25.41	29.46	28.75	27	29	29
Q14517	FAT1	Protocadherin Fat 1 OS=Homo sapiens GN=FAT1 PE=1 SV=2	13	132	35	506		-1.191	-0.96016	-0.529073	-0.637109	4.55491e+07	3.99858e+07	5.70774e+07	2.0542e+07	1.64646e+07	2.19992e+07	2.63727e+07	2.34061e+07	1.93372e+07	3.60464e+07	3.44803e+07	1.91398e+07	3.28328e+07	2.79825e+07	1.66791e+07	High	High	High	High	High	High	High	High	High	High	High	High	High	High	Peak Found	18.34	14.59	15.33	31.26	32.09	31	31	32
A6NHL2	TUBAL3	Tubulin alpha chain-like 3 OS=Homo sapiens GN=TUBAL3 PE=1 SV=2	15	132	2	49.9		-1.04394	-4.13289	-9.96578	-9.96578	6.20507e+06	5.87883e+06	4.35847e+06	2.22595e+06	3008458	2.20029e+06	335787	3.93732e+06	231946							High	High	High	Peak Found	High	Peak Found	Peak Found	High	Peak Found	Peak Found	High	Peak Found	Peak Found	High	Peak Found	17.98	18.54	140.51				1	1
Q15262	PTPRK	Receptor-type tyrosine-protein phosphatase kappa OS=Homo sapiens GN=PTPRK PE=1 SV=2	8	37	8	162		-0.205896	-0.155213	-0.169745	-0.158429	9.32665e+06	7.64831e+06	8.21494e+06	7.50113e+06	8.04224e+06	6.27614e+06	7.82497e+06	8.91755e+06	5.61433e+06	7.5544e+06	1.0337e+07	4.81631e+06	7.93186e+06	1.00076e+07	4.83449e+06	High	High	High	High	High	High	High	High	High	High	High	High	Peak Found	High	Peak Found	10.17	12.44	22.58	36.47	34.29	7	8	8
Q6ZMI0	PPP1R21	Protein phosphatase 1 regulatory subunit 21 OS=Homo sapiens GN=PPP1R21 PE=1 SV=1	18	39	9	88.3	x	0.00288251	0.16092	0.487486	0.611645	5.37968e+06	4.85301e+06	5.53776e+06	3.69613e+06	2.77836e+06	5.11235e+06	5.44201e+06	5.10993e+06	7.64842e+06	7.32783e+06	6.08063e+06	8.65895e+06	8.19212e+06	6.50011e+06	8.03483e+06	High	High	High	High	High	High	High	High	High	High	High	High	High	High	High	6.82	30.44	22.74	17.53	12.34	8	8	8
Q9HAB8	PPCS	Phosphopantothenate--cysteine ligase OS=Homo sapiens GN=PPCS PE=1 SV=2	11	7	3	34		-0.0439433	0.54498	0.819668	1.02148	2.47728e+06	1.47781e+06	2.04778e+06	1.91403e+06	1.58187e+06	2.43383e+06	2.68668e+06	2.7587e+06	3.3497e+06	4.49492e+06	2.38101e+06	3.14181e+06	4.60258e+06	3.01358e+06	3.83226e+06	High	Peak Found	Peak Found	Peak Found	Peak Found	High	Peak Found	Peak Found	High	High	Peak Found	Peak Found	High	Peak Found	High	25.06	21.72	12.41	32.06	20.82	2	2	2
Q9H7D0	DOCK5	Dedicator of cytokinesis protein 5 OS=Homo sapiens GN=DOCK5 PE=1 SV=3	2	12	2	215.2		-0.288065	0.182692	0.415759	0.374066	1.25778e+06	816600	1.26849e+06	750784	781540	1.09569e+06	1.14141e+06	1.03566e+06	1.49844e+06	1.55342e+06	1.07991e+06	1.89016e+06	1.73164e+06	790035	1.4375e+06	Peak Found	Peak Found	Peak Found	Peak Found	Peak Found	Peak Found	High	Peak Found	Peak Found	High	Peak Found	High	Peak Found	Peak Found	High	23.14	21.79	19.79	27	36.5	2	2	2
Q96P16	RPRD1A	Regulation of nuclear pre-mRNA domain-containing protein 1A OS=Homo sapiens GN=RPRD1A PE=1 SV=1	33	36	4	35.7		0.175045	0.594549	0.775683	0.946357	3.35657e+06	2.76542e+06	2.62296e+06	2.89143e+06	3.05707e+06	3.94486e+06	3.97117e+06	3.99488e+06	6.03795e+06	5.7981e+06	3.70247e+06	5.97938e+06	7.3924e+06	5.66985e+06	8.5084e+06	High	High	High	Peak Found	High	High	High	High	High	Peak Found	High	High	High	High	High	13.34	17.18	25.42	24.53	19.89	3	3	3
Q16775	HAGH	Hydroxyacylglutathione hydrolase, mitochondrial OS=Homo sapiens GN=HAGH PE=1 SV=2	34	36	8	33.8	x	0.449957	0.49057	0.380729	0.572405	3.58738e+06	3.6463e+06	4.91146e+06	4.89915e+06	3.80099e+06	6.70132e+06	8.82743e+06	8.33265e+06	1.22182e+07	1.32506e+07	9.37639e+06	2.0354e+07	1.91974e+07	1.1915e+07	2.26034e+07	High	High	High	High	High	High	High	High	High	High	High	High	High	High	High	18.48	28.52	21.6	38.86	30.49	4	4	4
P35270	SPR	Sepiapterin reductase OS=Homo sapiens GN=SPR PE=1 SV=1	38	71	7	28		0.206643	0.865523	1.05172	1.04474	6.93418e+06	5.9898e+06	8.24474e+06	7.84363e+06	5.45394e+06	1.46553e+07	1.53007e+07	9.99501e+06	3.32375e+07	1.59104e+07	1.08501e+07	4.06096e+07	1.96916e+07	1.24917e+07	4.11429e+07	High	High	High	High	High	High	High	High	High	High	High	High	High	High	High	16.05	51.24	62.43	70.91	60.98	6	6	6
Q8NE71	ABCF1	ATP-binding cassette sub-family F member 1 OS=Homo sapiens GN=ABCF1 PE=1 SV=2	39	197	25	95.9		0.250962	0.201634	0.0935602	0.0579701	6.05012e+07	7.67648e+07	7.06839e+07	7.75066e+07	7.54483e+07	9.56473e+07	7.30895e+07	7.3703e+07	1.14757e+08	6.17176e+07	6.64037e+07	1.11285e+08	6.73912e+07	6.46341e+07	1.0168e+08	High	High	High	High	High	High	High	High	High	High	High	High	High	High	High	11.86	13.41	27.39	34.29	26.49	23	23	23
Q9NVG8	TBC1D13	TBC1 domain family member 13 OS=Homo sapiens GN=TBC1D13 PE=1 SV=3	23	60	8	46.5		0.0243197	0.341417	0.467801	0.540027	1.00058e+07	7.71175e+06	9.91514e+06	8.76183e+06	6.8958e+06	1.37178e+07	1.12149e+07	9.86701e+06	1.68615e+07	1.38895e+07	9.06218e+06	1.70022e+07	1.52619e+07	8.61995e+06	1.64168e+07	High	High	High	High	High	High	High	High	High	High	High	High	High	High	High	14.1	36.01	29.34	30.04	31.33	7	8	8
P16220	CREB1	Cyclic AMP-responsive element-binding protein 1 OS=Homo sapiens GN=CREB1 PE=1 SV=2	13	20	2	36.7		0.051024	0.334568	0.557778	0.67084	2.94431e+06	3.40757e+06	3.28529e+06	2.93718e+06	3.61352e+06	3.17791e+06	3.11613e+06	4.22165e+06	4.93584e+06	3.75327e+06	4.41728e+06	6.35522e+06	4.08119e+06	4.94227e+06	5.43704e+06	Peak Found	High	High	High	High	High	High	High	High	High	High	High	High	High	High	7.47	10.57	22.41	27.92	14.23	1	2	2
P19387	POLR2C	DNA-directed RNA polymerase II subunit RPB3 OS=Homo sapiens GN=POLR2C PE=1 SV=2	48	69	8	31.4		0.0935602	0.292782	0.347099	0.206643	1.06192e+07	1.10981e+07	1.10288e+07	1.02252e+07	1.22988e+07	1.44635e+07	1.15776e+07	1.35575e+07	1.84822e+07	1.21027e+07	1.33759e+07	1.70735e+07	1.00004e+07	1.34402e+07	1.67649e+07	High	High	High	High	High	High	High	High	High	High	High	High	High	High	High	2.37	17.19	24.45	18.2	25.24	7	7	7
O75976	CPD	Carboxypeptidase D OS=Homo sapiens GN=CPD PE=1 SV=2	31	261	31	152.8		-0.0694519	0.403813	0.692427	0.762136	5.54808e+07	5.12534e+07	6.55438e+07	4.99025e+07	5.05502e+07	6.33743e+07	7.79332e+07	6.91853e+07	7.84511e+07	8.81071e+07	1.0039e+08	7.35474e+07	1.03e+08	1.13081e+08	6.49044e+07	High	High	High	High	High	High	High	High	High	High	High	High	High	High	High	12.78	13.91	6.92	15.38	27.13	30	29	30
O15182	CETN3	Centrin-3 OS=Homo sapiens GN=CETN3 PE=1 SV=2	19	13	2	19.5		0.397255	1.00648	0.839153	0.664483	811122	1.08279e+06	615611	955547	1.12437e+06	909252	1.71617e+06	1.65151e+06	1.51869e+06	1.66268e+06	1.45031e+06	1.23305e+06	1.48387e+06	1.22641e+06	1.17174e+06	Peak Found	High	Peak Found	High	High	High	High	Peak Found	High	High	High	Peak Found	High	High	Peak Found	28.05	11.36	6.18	14.83	12.88	2	2	2
P63165	SUMO1	Small ubiquitin-related modifier 1 OS=Homo sapiens GN=SUMO1 PE=1 SV=1	45	26	4	11.6	x	0.308011	0.682573	0.524064	0.75873	2.00267e+07	1.99572e+07	2.11522e+07	2.96002e+07	26261503	2.21648e+07	3.20525e+07	3.30347e+07	2.46738e+07	3.58894e+07	3.20282e+07	2.41452e+07	3.83777e+07	3.14344e+07	2.59416e+07	Peak Found	High	High	High	High	High	High	High	Peak Found	High	High	High	High	High	High	3.29	14.32	15.27	19.51	19.53	3	3	3
Q53GS9	USP39	U4/U6.U5 tri-snRNP-associated protein 2 OS=Homo sapiens GN=USP39 PE=1 SV=2	24	112	9	65.3		0.129613	0.333424	0.553852	0.601221	2.27669e+07	1.93578e+07	1.83842e+07	2.06587e+07	2.38153e+07	2.14705e+07	2.34257e+07	2.42601e+07	2.71179e+07	2.49233e+07	2.59176e+07	2.72311e+07	2.92983e+07	3.11178e+07	2.9178e+07	High	High	High	High	High	High	High	High	High	High	High	High	High	High	High	11.41	7.46	7.77	4.45	3.64	9	9	9
Q96EL2	MRPS24	28S ribosomal protein S24, mitochondrial OS=Homo sapiens GN=MRPS24 PE=1 SV=1	28	25	4	19		0.00144197	0.56267	0.934328	0.861558	3.85736e+06	6.09509e+06	7.30904e+06	4.74132e+06	5.97808e+06	6.21983e+06	7.37479e+06	7.96788e+06	1.06691e+07	8.92994e+06	9.89276e+06	1.13475e+07	8.32929e+06	1.07781e+07	1.16566e+07	Peak Found	Peak Found	Peak Found	High	High	High	High	High	High	High	High	High	High	High	High	30.43	14.05	20.25	12.1	16.81	3	4	4
P51793	CLCN4	H(+)/Cl(-) exchange transporter 4 OS=Homo sapiens GN=CLCN4 PE=1 SV=2	2	6	2	84.9		-0.131313	0.168642	0.0551957	0.186501	1.57216e+06	1.13396e+06	2.06645e+06	1.03568e+06	1.25821e+06	1.90038e+06	1.65061e+06	1.76738e+06	2.11585e+06	1.63049e+06	1.98229e+06	1.63336e+06	1.4726e+06	2.35176e+06	1.37813e+06	High	Peak Found	Peak Found	Peak Found	Peak Found	High	Peak Found	High	High	High	High	Peak Found	Peak Found	Peak Found	Peak Found	29.33	32.12	13.12	11.57	30.96	1	1	1
P28347	TEAD1	Transcriptional enhancer factor TEF-1 OS=Homo sapiens GN=TEAD1 PE=1 SV=2	5	2	2	47.9		-0.432455	-0.448115	-0.251539	-0.564905	2.80418e+06	2.44761e+06	2.48566e+06	1.95326e+06	2.07844e+06	1.12879e+06	2.26378e+06	1.8214e+06	1.4017e+06	2.43017e+06	2.0873e+06	1.39876e+06	1.89562e+06	1.83342e+06	1.15001e+06	Peak Found	High	Peak Found	Peak Found	High	Peak Found	Peak Found	Peak Found	Peak Found	Peak Found	Peak Found	Peak Found	Peak Found	Peak Found	Peak Found	7.59	29.99	23.57	26.64	25.44	1	1	1
Q99543	DNAJC2	DnaJ homolog subfamily C member 2 OS=Homo sapiens GN=DNAJC2 PE=1 SV=4	15	51	7	72		-0.0679388	0.273814	0.23634	0.16092	7.96298e+06	7.10658e+06	7.25743e+06	7.15948e+06	6.21362e+06	8.77817e+06	8.59276e+06	7.69365e+06	1.12659e+07	9.28072e+06	7.04659e+06	9.84553e+06	8.52002e+06	6.76625e+06	9.06103e+06	High	High	Peak Found	High	High	High	High	High	High	High	High	High	High	High	High	6.14	17.56	20.23	16.97	14.78	7	7	7
P42892	ECE1	Endothelin-converting enzyme 1 OS=Homo sapiens GN=ECE1 PE=1 SV=2	38	208	19	87.1		0.077243	0.195348	0.360645	-0.123434	8.14827e+07	7.58181e+07	7.62784e+07	9.1203e+07	8.89379e+07	4.15436e+07	1.10182e+08	8.89017e+07	2.82896e+07	9.40398e+07	1.07721e+08	2.57316e+07	7.53996e+07	9.03246e+07	1.729e+07	High	High	High	High	High	High	High	High	High	High	High	High	High	High	High	4.04	37.95	56.06	57.92	63.25	16	17	17
Q9UDX5	MTFP1	Mitochondrial fission process protein 1 OS=Homo sapiens GN=MTFP1 PE=1 SV=1	19	10	2	18		0.0356239	2.14861	0.288063	0.704872	241933	113938	218868	248129	292889	353589	998782	709149	1.40412e+06	439987	502027	652086	842463	503317	544212	Peak Found	Peak Found	Peak Found	Peak Found	Peak Found	Peak Found	High	High	High	High	Peak Found	High	Peak Found	High	High	35.61	17.75	33.65	20.52	29.39	1	1	1
O15260	SURF4	Surfeit locus protein 4 OS=Homo sapiens GN=SURF4 PE=1 SV=3	28	91	6	30.4		-0.00723157	-0.39973	-0.340075	-1.20756	1.67905e+07	4.33724e+07	4.31624e+07	1.90268e+07	4.76612e+07	5.12025e+07	2.38269e+07	4.83049e+07	5.36692e+07	2.13746e+07	5.25501e+07	6.75e+07	8.41597e+06	6.15192e+07	5.70307e+07	High	High	High	High	High	High	High	High	High	High	High	High	High	High	High	44.38	44.9	37.94	49.92	69.58	5	5	5
P52298	NCBP2	Nuclear cap-binding protein subunit 2 OS=Homo sapiens GN=NCBP2 PE=1 SV=1	24	29	4	18		0.0257376	0.0342157	0.190299	0.0989585	1.20142e+07	1.0765e+07	1.08997e+07	1.06428e+07	1.08032e+07	1.22012e+07	1.19177e+07	1.20245e+07	1.0884e+07	1.35242e+07	1.18501e+07	8.95377e+06	1.37974e+07	1.10306e+07	9.67796e+06	High	High	High	High	High	High	High	High	High	High	High	Peak Found	High	High	Peak Found	6.11	7.64	5.43	20.21	18.26	3	4	4
Q96AX1	VPS33A	Vacuolar protein sorting-associated protein 33A OS=Homo sapiens GN=VPS33A PE=1 SV=1	33	70	13	67.6		0.0468403	0.391768	0.635058	0.768925	8.42447e+06	9.50215e+06	1.08407e+07	9.16399e+06	8.69895e+06	1.32196e+07	1.31018e+07	1.26777e+07	1.53853e+07	1.48055e+07	1.33228e+07	1.53648e+07	1.5019e+07	1.44982e+07	1.48597e+07	High	High	High	High	High	High	High	High	High	High	High	High	High	High	High	12.62	24	10.61	7.28	1.8	9	11	11
Q2M389	KIAA1033; WASHC4	WASH complex subunit 7 OS=Homo sapiens GN=KIAA1033 PE=1 SV=2	19	109	18	136.3	x	0.157044	0.258217	0.374066	0.334568	1.91205e+07	1.69222e+07	1.93824e+07	1.91321e+07	1.57422e+07	2.05846e+07	2.29251e+07	1.9774e+07	2.5719e+07	2.30605e+07	1.94444e+07	2.47717e+07	2.4297e+07	1.95992e+07	2.14375e+07	High	High	High	High	High	High	High	High	High	High	High	High	High	High	High	7.31	13.44	13.04	12.13	10.87	14	14	12
Q96MW5	COG8	Conserved oligomeric Golgi complex subunit 8 OS=Homo sapiens GN=COG8 PE=1 SV=2	19	40	7	68.4		0.105678	0.483364	0.493647	0.387363	5.66377e+06	4.34024e+06	4.51049e+06	3.69658e+06	4.8739e+06	5.17556e+06	4.05847e+06	4.06441e+06	5.422e+06	5.26945e+06	5.08755e+06	7.72964e+06	5.56598e+06	4.77255e+06	7.69233e+06	High	High	High	High	High	High	High	High	High	High	High	High	High	High	High	14.88	17.06	17.4	24.48	25.12	6	5	7
O75348	ATP6V1G1	V-type proton ATPase subunit G 1 OS=Homo sapiens GN=ATP6V1G1 PE=1 SV=3	31	25	3	13.7		0.409255	0.393965	0.285698	0.447844	1.39599e+07	1.30751e+07	1.93056e+07	1.51544e+07	1.71489e+07	2.84065e+07	1.89397e+07	2.04302e+07	2.75814e+07	1.7118e+07	2.03691e+07	2.65309e+07	1.93822e+07	2.27706e+07	2.5124e+07	High	High	High	High	Peak Found	High	High	High	High	High	High	High	High	High	High	21.82	35.31	20.7	22.4	12.87	2	2	2
O43520	ATP8B1	Phospholipid-transporting ATPase IC OS=Homo sapiens GN=ATP8B1 PE=1 SV=3	3	7	3	143.6		-0.309359	-0.859876	-9.96578		1.43841e+06	949727	1.25145e+06	1.38564e+06	895240	796526	494504	477080	293797				115553	181840	168782	High	High	High	High	Peak Found	Peak Found	High	Peak Found	Peak Found	Not Found	Not Found	Not Found	Not Found	Peak Found	Peak Found	20.32	30.76	26.36		22.6	2	2	2
P17980	PSMC3	26S protease regulatory subunit 6A OS=Homo sapiens GN=PSMC3 PE=1 SV=3	64	283	26	49.2	x	0.0129262	0.221568	0.314986	0.299831	1.31335e+08	1.35193e+08	1.35329e+08	1.26032e+08	1.26298e+08	1.62445e+08	1.55851e+08	1.58956e+08	2.20894e+08	1.3961e+08	1.38648e+08	1.89158e+08	1.63927e+08	1.59051e+08	1.87007e+08	High	High	High	High	High	High	High	High	High	High	High	High	High	High	High	1.69	15.15	20.55	18.54	8.78	21	22	22
Q9NZ45	CISD1	CDGSH iron-sulfur domain-containing protein 1 OS=Homo sapiens GN=CISD1 PE=1 SV=1	44	40	4	12.2	x	0.627607	0.950842	1.52607	1.73898	9.49802e+06	1.01863e+07	9.30873e+06	1.77988e+07	1.51934e+07	1.53116e+07	2.29539e+07	1.77531e+07	2.37787e+07	3.25254e+07	2.91595e+07	2.51095e+07	4.11701e+07	3.50396e+07	3.79334e+07	High	High	High	High	High	High	High	High	High	High	High	High	High	High	High	4.78	9.14	15.2	12.83	8.06	4	4	4
Q9UJX2	CDC23	Cell division cycle protein 23 homolog OS=Homo sapiens GN=CDC23 PE=1 SV=3	20	48	9	68.8	x	0.0129262	0.350497	0.517024	0.467801	8.01711e+06	7.05528e+06	6.34579e+06	4.74326e+06	5.99824e+06	5.62779e+06	6.43937e+06	7.0939e+06	7.70459e+06	5.87771e+06	6.68847e+06	8.71846e+06	6.59159e+06	6.57085e+06	6.39949e+06	High	High	High	High	High	High	High	High	High	High	High	High	High	High	High	11.75	11.82	8.94	20.63	1.62	5	8	7
P35914	HMGCL	Hydroxymethylglutaryl-CoA lyase, mitochondrial OS=Homo sapiens GN=HMGCL PE=1 SV=2	24	56	6	34.3	x	-0.0454314	0.326537	0.757877	1.01436	3.09306e+07	2.72879e+07	2.89402e+07	3.02771e+07	2.56268e+07	2.97248e+07	3.83659e+07	3.07447e+07	2.61867e+07	3.58068e+07	4.00568e+07	2.98827e+07	3.85683e+07	4.47273e+07	3.3795e+07	High	High	High	High	High	High	High	High	High	High	High	High	High	High	High	6.28	8.9	19.37	14.5	14.04	6	6	6
Q8IUE6	HIST2H2AB	Histone H2A type 2-B OS=Homo sapiens GN=HIST2H2AB PE=1 SV=3	35	57	3	14	x	0.306846	-0.224317	-0.0694519	-0.520769	3.76396e+06	4.77412e+07	2.01406e+07	1.51824e+07	48742622	2.62137e+07	5.76991e+06	2.89268e+07	3.02121e+07	3.78195e+06	3.37514e+07	4.26828e+07	2.81415e+06	3.94848e+07	3.47548e+07	High	High	High	High	High	High	High	High	High	High	High	High	High	High	High	93.07	56.93	63.58	76.21	77.66	2	2	2
O95292	VAPB	Vesicle-associated membrane protein-associated protein B/C OS=Homo sapiens GN=VAPB PE=1 SV=3	47	109	8	27.2		0.382944	0.145351	-0.314733	-0.560643	3.55675e+07	3.24227e+07	4.97625e+07	5.12307e+07	5.64673e+07	3.16477e+07	5.46058e+07	3.14431e+07	2.22956e+07	4.76358e+07	6.1069e+07	1.58492e+07	4.59434e+07	6.19093e+07	1.52095e+07	High	High	High	High	High	High	High	High	High	High	High	High	High	High	High	23.54	28.17	46.11	55.93	57.86	8	8	8
Q9NR30	DDX21	Nucleolar RNA helicase 2 OS=Homo sapiens GN=DDX21 PE=1 SV=5	45	290	29	87.3	x	0.388465	0.00432161	-0.415037	-0.888969	1.75252e+08	2.13291e+08	1.33722e+08	2.31159e+08	2.96658e+08	1.82738e+08	1.81646e+08	1.90268e+08	1.48105e+08	1.06678e+08	1.42253e+08	1.14244e+08	8.63166e+07	1.22051e+08	8.76502e+07	High	High	High	High	High	High	High	High	High	High	High	High	High	High	High	22.86	24.14	12.85	15.48	20.53	28	28	27
O43181	NDUFS4	NADH dehydrogenase [ubiquinone] iron-sulfur protein 4, mitochondrial OS=Homo sapiens GN=NDUFS4 PE=1 SV=1	41	44	5	20.1		0.041243	0.327687	0.619178	0.759582	1.88717e+07	1.63608e+07	2.0797e+07	2.05545e+07	20597083	2.05599e+07	2.25731e+07	2.08193e+07	2.51911e+07	2.5119e+07	2.61673e+07	2.86036e+07	2.77464e+07	2.95194e+07	2.93243e+07	High	High	High	High	High	High	High	High	High	High	High	High	High	High	High	11.91	0.11	9.62	6.71	3.37	5	5	5
Q9P266	KIAA1462; JCAD	Junctional protein associated with coronary artery disease OS=Homo sapiens GN=KIAA1462 PE=1 SV=3	8	19	8	148.3		-0.698998	-1.18115	-0.603841	-0.358454	7.09511e+06	6.97818e+06	1.07667e+07	4.49265e+06	4.12014e+06	6.17456e+06	3.80874e+06	3.28548e+06	2.93504e+06	3.46739e+06	3.92222e+06	3.73149e+06	4.78703e+06	5.71849e+06	3.49689e+06	Peak Found	High	High	Peak Found	Peak Found	High	Peak Found	Peak Found	Peak Found	Peak Found	High	Peak Found	High	High	Peak Found	26.02	22.21	13.15	6.16	23.9	8	8	8
Q02388	COL7A1	Collagen alpha-1(VII) chain OS=Homo sapiens GN=COL7A1 PE=1 SV=2	10	54	18	295		-0.242977	-0.309359	0.0593553	-0.341903	1.00113e+07	1.33256e+07	7.03056e+06	8.53548e+06	1.43236e+07	5.27626e+06	7.9027e+06	8.23745e+06	4.97153e+06	7.60434e+06	8.76747e+06	7.35349e+06	6.94757e+06	6.73708e+06	4.09234e+06	High	High	High	High	High	High	High	High	Peak Found	High	High	Peak Found	High	High	Peak Found	31.11	48.86	25.53	9.54	26.85	13	14	14
O00571	DDX3X	ATP-dependent RNA helicase DDX3X OS=Homo sapiens GN=DDX3X PE=1 SV=3	53	334	7	73.2	x	0.0440443	-0.0816138	-0.249822	-0.296899	1.5808e+08	2.14972e+08	1.77534e+08	1.56875e+08	2.01343e+08	2.53353e+08	1.48579e+08	1.67453e+08	3.22621e+08	1.26653e+08	1.42395e+08	3.07257e+08	1.26721e+08	1.46179e+08	2.23958e+08	High	High	High	High	High	High	High	High	High	High	High	High	High	High	High	15.76	23.69	44.86	52.08	31.07	25	24	25
P78381	SLC35A2	UDP-galactose translocator OS=Homo sapiens GN=SLC35A2 PE=1 SV=1	11	12	2	41.3		0.526069	0.583038	0.54498	0.568519	2.07631e+06	1.51829e+06	1.46288e+06	2.52037e+06	2.10587e+06	2.18816e+06	2.68171e+06	2.29993e+06	2.19133e+06	2.13394e+06	2.30687e+06	2.31426e+06	2.17775e+06	2.25139e+06	2.31208e+06	Peak Found	High	Peak Found	High	High	High	High	High	Peak Found	Peak Found	High	High	High	High	High	20.13	9.66	10.77	4.53	2.99	1	1	1
Q8TAF3	WDR48	WD repeat-containing protein 48 OS=Homo sapiens GN=WDR48 PE=1 SV=1	9	17	4	76.2		-0.251539	0.0854247	0.125651	0.130931	2.6792e+06	2.60045e+06	2.4544e+06	2.09565e+06	2.29962e+06	2.20792e+06	1.60838e+06	1.46356e+06	2.29653e+06	2.65506e+06	2.84448e+06	2.64959e+06	2.78695e+06	2.92359e+06	3.15673e+06	Peak Found	Peak Found	Peak Found	High	High	Peak Found	High	High	High	High	High	High	High	High	Peak Found	4.42	4.64	24.87	4.09	6.33	3	4	4
O96013	PAK4	Serine/threonine-protein kinase PAK 4 OS=Homo sapiens GN=PAK4 PE=1 SV=1	13	30	6	64		0.0607392	0.41792	0.35727	0.199123	5.63558e+06	5.03957e+06	5.43855e+06	4.65951e+06	5.47842e+06	7.05975e+06	6.56485e+06	7.06512e+06	8.42044e+06	6.82448e+06	5.83629e+06	8.30491e+06	6.84347e+06	5.7298e+06	6.16077e+06	High	High	Peak Found	High	High	High	High	High	High	High	High	High	High	High	High	5.65	21.28	13.06	17.78	8.99	6	6	6
P04183	TK1	Thymidine kinase, cytosolic OS=Homo sapiens GN=TK1 PE=1 SV=2	46	42	8	25.5		0.500802	0.790772	0.801573	0.481299	5.51203e+06	9.92307e+06	3.50731e+06	9.14936e+06	1.28512e+07	5.66267e+06	1.11884e+07	9.32013e+06	1.37614e+07	7.25723e+06	6.77463e+06	1.18327e+07	5.20616e+06	5.44653e+06	1.02642e+07	High	High	High	High	High	High	High	High	High	High	High	High	High	High	High	51.98	38.98	19.52	32.38	40.92	5	6	6
P08865	RPSA	40S ribosomal protein SA OS=Homo sapiens GN=RPSA PE=1 SV=4	58	355	15	32.8	x	0.0257376	0.0468403	0.141433	0.0229004	5.98478e+08	6.58648e+08	6.3674e+08	5.24092e+08	6.48105e+08	7.14894e+08	5.67338e+08	7.32741e+08	7.83715e+08	6.15355e+08	7.23206e+08	7.9725e+08	5.83768e+08	6.87109e+08	6.97764e+08	High	High	High	High	High	High	High	High	High	High	High	High	High	High	High	4.82	15.39	16.29	12.85	9.6	12	12	12
Q96I15	SCLY	Selenocysteine lyase OS=Homo sapiens GN=SCLY PE=1 SV=4	13	7	4	48.1		0.0356239	0.23634	0.73292	0.90381	1.64155e+06	1.37136e+06	1.62696e+06	1.60861e+06	1.42121e+06	1.9741e+06	1.76987e+06	1.68146e+06	3.68344e+06	2.34745e+06	2.2975e+06	5.13815e+06	1.83911e+06	2.35653e+06	5.32122e+06	Peak Found	Peak Found	Peak Found	Peak Found	Peak Found	Peak Found	Peak Found	Peak Found	Peak Found	Peak Found	Peak Found	High	Peak Found	Peak Found	High	9.83	16.86	47.56	49.86	59.23	2	3	3
P30530	AXL	Tyrosine-protein kinase receptor UFO OS=Homo sapiens GN=AXL PE=1 SV=3	22	51	12	98.3		-0.0679388	-0.349235	-0.924125	-1.662	2.49206e+07	1.99973e+07	1.89547e+07	1.62104e+07	2.35637e+07	1.21608e+07	1.67428e+07	1.67228e+07	7.98276e+06	8.02432e+06	8.81112e+06	5.39791e+06	4.34003e+06	5.20221e+06	3.7415e+06	High	High	High	High	High	High	High	High	High	High	High	Peak Found	High	High	Peak Found	14.97	33.39	36.56	24.12	16.58	10	9	10
P18031	PTPN1	Tyrosine-protein phosphatase non-receptor type 1 OS=Homo sapiens GN=PTPN1 PE=1 SV=1	44	154	14	49.9		-0.0573917	0.177599	0.255803	0.246104	9.21871e+07	7.33065e+07	1.0126e+08	8.74172e+07	8.42778e+07	8.99359e+07	1.04775e+08	9.39753e+07	1.10125e+08	1.03828e+08	1.15759e+08	1.07049e+08	1.05686e+08	1.17924e+08	9.68104e+07	High	High	High	High	High	High	High	High	High	High	High	High	High	High	High	16.04	3.25	7.99	5.67	9.93	13	14	14
Q9BY67	CADM1	Cell adhesion molecule 1 OS=Homo sapiens GN=CADM1 PE=1 SV=2	20	28	5	48.5		-0.00288828	-0.013043	0.0908534	-0.176251	8.38178e+06	8.57495e+06	1.05167e+07	9.10875e+06	9.82408e+06	8.6156e+06	6.8612e+06	1.17288e+07	8.49776e+06	8.32948e+06	1.22481e+07	5.13209e+06	7.77166e+06	1.11687e+07	5.13652e+06	High	High	High	Peak Found	High	High	High	High	High	High	High	High	High	High	Peak Found	12.89	6.62	27.43	41.59	37.68	3	3	3
P82914	MRPS15	28S ribosomal protein S15, mitochondrial OS=Homo sapiens GN=MRPS15 PE=1 SV=1	23	17	6	29.8	x	0.178874	0.243669	0.463622	0.533065	1.28769e+07	1.35711e+07	1.19194e+07	1.49756e+07	1.56616e+07	1.32027e+07	1.59992e+07	1.49446e+07	1.04045e+07	1.6242e+07	1.86278e+07	1.2018e+07	1.94025e+07	1.91029e+07	8.94348e+06	High	Peak Found	High	High	Peak Found	High	High	Peak Found	Peak Found	High	Peak Found	Peak Found	High	High	High	6.48	8.68	21.57	21.42	37.64	6	6	6
P30085	CMPK1	UMP-CMP kinase OS=Homo sapiens GN=CMPK1 PE=1 SV=3	54	109	9	22.2		-0.00144342	0.0662614	-0.0394883	-0.00723157	4.79895e+07	4.94135e+07	5.19665e+07	4.46925e+07	4.09598e+07	7.24188e+07	4.91863e+07	4.88325e+07	7.19024e+07	6.25305e+07	4.47885e+07	8.55109e+07	6.38282e+07	4.48008e+07	8.85559e+07	High	High	High	High	High	High	High	High	High	High	High	High	High	High	High	4.05	32.62	23.34	31.76	33.38	9	9	9
A3KMH1	VWA8	von Willebrand factor A domain-containing protein 8 OS=Homo sapiens GN=VWA8 PE=1 SV=2	5	34	7	214.7		0.219091	0.380729	0.631337	0.78157	2.99285e+06	2.61407e+06	3.21471e+06	3.77064e+06	3.03432e+06	3.17893e+06	4.14884e+06	3.44477e+06	3.27559e+06	4.14287e+06	4.4703e+06	3.76821e+06	4.7893e+06	4.81596e+06	3.95306e+06	Peak Found	High	High	High	High	High	High	High	High	High	High	High	High	High	High	10.33	11.72	12.78	8.51	10.86	7	6	7
O60264	SMARCA5	SWI/SNF-related matrix-associated actin-dependent regulator of chromatin subfamily A member 5 OS=Homo sapiens GN=SMARCA5 PE=1 SV=1	36	216	23	121.8	x	0.636915	0.601221	0.352759	0.16221	7.26394e+07	8.38808e+07	6.53622e+07	1.05053e+08	1.39227e+08	9.63815e+07	1.039e+08	1.14255e+08	1.01199e+08	7.98151e+07	1.04855e+08	7.87682e+07	6.92232e+07	9.28333e+07	7.50917e+07	High	High	High	High	High	High	High	High	High	High	High	High	High	High	High	12.61	19.95	6.47	16.82	15.55	27	31	30
P17661	DES	Desmin OS=Homo sapiens GN=DES PE=1 SV=3	29	352	6	53.5		1.19598	1.77104	1.7566	2.14209	841332	493486	629763	3.88802e+06	2.47865e+06	1.34585e+06	5.05525e+06	3.69682e+06	2.42873e+06	5.81679e+06	4.39226e+06	2.23509e+06	6.41878e+06	4.74614e+06	2.71759e+06	Peak Found	High	Peak Found	High	High	Peak Found	High	High	High	High	High	High	High	High	High	26.77	49.54	35.24	43.47	40.05	2	2	1
O43684	BUB3	Mitotic checkpoint protein BUB3 OS=Homo sapiens GN=BUB3 PE=1 SV=1	59	161	13	37.1	x	0.146655	0.109695	-0.140826	-0.152003	9.80629e+07	1.0979e+08	7.8798e+07	9.78682e+07	1.18708e+08	9.46235e+07	7.87829e+07	9.06134e+07	7.77474e+07	7.06444e+07	7.80226e+07	6.52137e+07	6.58579e+07	7.06128e+07	6.70731e+07	High	High	High	High	High	High	High	High	High	High	High	High	High	High	High	16.38	12.6	8.68	9.02	3.64	10	12	12
Q9H0H5	RACGAP1	Rac GTPase-activating protein 1 OS=Homo sapiens GN=RACGAP1 PE=1 SV=1	18	43	7	71		-0.190997	0.27858	-0.367732	-0.854649	7.65137e+06	1.22685e+07	7.76881e+06	5.75306e+06	1.43273e+07	6.62005e+06	1.03461e+07	1.17228e+07	9.47241e+06	5.38066e+06	8.14007e+06	5.92001e+06	4.61947e+06	4.4729e+06	4.52944e+06	High	High	High	High	High	High	High	High	High	High	High	High	High	High	High	28.52	53.03	10.79	22.57	1.63	6	7	7
Q92734	TFG	Protein TFG OS=Homo sapiens GN=TFG PE=1 SV=2	33	82	8	43.4		-0.018878	0.1137	0.0758749	0.0962619	9.52036e+07	8.36664e+07	8.60172e+07	8.78302e+07	6.90088e+07	9.42078e+07	8.63549e+07	7.71401e+07	1.02543e+08	9.57772e+07	6.98424e+07	1.25558e+08	1.12633e+08	6.6714e+07	1.12429e+08	High	High	High	High	High	High	High	High	High	High	High	High	High	High	High	6.9	15.66	14.5	28.72	27.2	7	7	7
Q15035	TRAM2	Translocating chain-associated membrane protein 2 OS=Homo sapiens GN=TRAM2 PE=1 SV=1	12	47	4	43.3		-0.140826	-0.405451	-0.608232	-0.836501	2.14224e+07	1.64202e+07	1.42074e+07	1.87803e+07	1.6364e+07	1.07259e+07	1.8344e+07	1.41131e+07	5.79297e+06	1.27975e+07	1.59357e+07	6.2767e+06	1.2004e+07	1.26376e+07	3.25648e+06	High	High	High	High	High	High	High	High	High	High	High	High	High	High	High	21.3	27.03	50.08	42.22	56.38	4	4	4
Q8IZ83	ALDH16A1	Aldehyde dehydrogenase family 16 member A1 OS=Homo sapiens GN=ALDH16A1 PE=1 SV=2	9	15	5	85.1		-0.109359	-0.168123	-0.518701	-0.0619024	6.02382e+06	5.51861e+06	4.32317e+06	4.76025e+06	4.68182e+06	5.36592e+06	4.53429e+06	4.96376e+06	6.28598e+06	3.73414e+06	4.47803e+06	5.88175e+06	6.84491e+06	4.3825e+06	4.71631e+06	High	Peak Found	High	Peak Found	Peak Found	High	High	High	High	High	High	Peak Found	High	High	Peak Found	16.51	7.58	17.35	23.21	25.13	2	3	4
Q12888	TP53BP1	Tumor suppressor p53-binding protein 1 OS=Homo sapiens GN=TP53BP1 PE=1 SV=2	35	275	41	213.4	x	0.0799754	0.304511	0.551885	0.671746	7.42723e+07	7.12142e+07	8.12597e+07	8.38411e+07	8.09533e+07	8.70667e+07	9.06782e+07	9.07813e+07	9.28263e+07	1.09334e+08	1.20655e+08	8.93859e+07	1.29802e+08	1.32493e+08	9.08916e+07	High	High	High	High	High	High	High	High	High	High	High	High	High	High	High	6.81	3.64	1.33	14.87	19.77	32	36	37
Q5W111	SPRYD7	SPRY domain-containing protein 7 OS=Homo sapiens GN=SPRYD7 PE=1 SV=2	18	16	2	21.7		0.219091	0.226509	0.312665	0.423309	3.23361e+06	2.82633e+06	3.43892e+06	3.57687e+06	3.42226e+06	4.13308e+06	2.86468e+06	3.65766e+06	4.03651e+06	2.90994e+06	4.26837e+06	3.91894e+06	4.10955e+06	4.7084e+06	3.91925e+06	Peak Found	High	High	High	Peak Found	High	High	High	High	High	High	High	Peak Found	High	High	9.85	10.07	16.99	19.07	9.7	1	2	2
O75954	TSPAN9	Tetraspanin-9 OS=Homo sapiens GN=TSPAN9 PE=1 SV=1	11	15	2	26.8		-0.187707	0.260628	0.434028	0.283329	2.3357e+06	2.43676e+06	3.04085e+06	2.32712e+06	1590436	2.13562e+06	3.08247e+06	2.90544e+06	2.87464e+06	3.44798e+06	3.45806e+06	2.82579e+06	1.68168e+06	3.21686e+06	2.42069e+06	High	High	Peak Found	High	High	High	High	Peak Found	High	High	Peak Found	High	High	Peak Found	Peak Found	14.64	18.94	3.8	11.16	31.47	2	1	2
Q96HY7	DHTKD1	Probable 2-oxoglutarate dehydrogenase E1 component DHKTD1, mitochondrial OS=Homo sapiens GN=DHTKD1 PE=1 SV=2	5	6	2	103		0.168642	0.659925	1.07176	1.18523	1.04456e+06	628401	791002	1.10342e+06	983521	626497	1.30481e+06	1.39853e+06	1.08021e+06	1.60337e+06	1.6604e+06	1.63465e+06	1.96661e+06	2.06463e+06	1.67101e+06	Peak Found	Peak Found	Peak Found	Peak Found	High	Peak Found	Peak Found	High	Peak Found	High	Peak Found	High	High	High	Peak Found	25.54	27.43	12.97	1.75	10.78	2	2	2
P07996	THBS1	Thrombospondin-1 OS=Homo sapiens GN=THBS1 PE=1 SV=2	41	271	33	129.3		-1.18115	-1.42663	-0.902389	-0.924125	2.12754e+08	1.83582e+08	2.47013e+08	1.22616e+08	7.66661e+07	8.5295e+07	9.07134e+07	7.56523e+07	6.05169e+07	1.40433e+08	1.29619e+08	5.36328e+07	1.42352e+08	1.33687e+08	4.81416e+07	High	High	High	High	High	High	High	High	High	High	High	High	High	High	High	14.81	25.75	19.96	43.84	48.19	29	31	31
Q13043	STK4	Serine/threonine-protein kinase 4 OS=Homo sapiens GN=STK4 PE=1 SV=2	9	34	2	55.6		0.133564	0.762987	0.792439	0.619178	1.83357e+06	1.31166e+06	1.32484e+06	1.94864e+06	1.42541e+06	1.63634e+06	2.41014e+06	1.88175e+06	3.55646e+06	2.57531e+06	1.76088e+06	3.86953e+06	2.75311e+06	1.83499e+06	3.38592e+06	High	Peak Found	Peak Found	High	High	High	High	High	High	High	Peak Found	High	Peak Found	Peak Found	High	19.97	15.76	32.73	38.88	29.34	2	2	2
P04062	GBA	Glucosylceramidase OS=Homo sapiens GN=GBA PE=1 SV=3	42	178	15	59.7	x	0.175045	0.522056	0.515006	0.329985	6.6255e+07	6.86054e+07	7.27307e+07	8.44742e+07	8.37853e+07	7.72225e+07	1.02742e+08	8.41708e+07	8.43304e+07	9.01667e+07	9.11797e+07	6.50752e+07	8.87368e+07	8.6197e+07	5.4191e+07	High	High	High	High	High	High	High	High	High	High	High	High	High	High	High	4.74	4.89	11.81	18	25.21	12	13	13
Q86T03	TMEM55B; PIP4P1	Type 1 phosphatidylinositol 4,5-bisphosphate 4-phosphatase OS=Homo sapiens GN=TMEM55B PE=1 SV=1	16	13	3	29.5		0.410341	0.891419	0.970117	0.489543	595457	1.93991e+06	3.17176e+06	1.07166e+06	2577492	3.6534e+06	2.04758e+06	3.27246e+06	5.88412e+06	1.37706e+06	3.80096e+06	4.7281e+06	743240	4.45165e+06	4.42907e+06	Peak Found	Peak Found	High	High	Peak Found	Peak Found	High	High	High	Peak Found	High	High	High	High	High	67.73	53.28	52.47	52.4	66.54	1	1	1
Q9H0U3	MAGT1	Magnesium transporter protein 1 OS=Homo sapiens GN=MAGT1 PE=1 SV=1	18	25	6	38		0.144046	0.280956	0.232661	0.399445	1.09458e+07	1.69281e+07	1.66372e+07	1.04903e+07	2.00572e+07	2.02235e+07	1.34024e+07	2.00017e+07	1.48599e+07	1.34659e+07	1.8699e+07	1.26639e+07	1.49415e+07	1.80977e+07	1.41098e+07	High	High	High	High	High	High	High	High	High	High	High	High	High	Peak Found	High	22.73	32.92	21.55	21.93	13.39	3	4	4
Q5VWZ2	LYPLAL1	Lysophospholipase-like protein 1 OS=Homo sapiens GN=LYPLAL1 PE=1 SV=3	22	19	5	26.3		-0.1976	0.276199	0.632268	0.981853	4.16744e+06	3.17293e+06	4.94792e+06	3.48495e+06	2.59547e+06	4.72498e+06	5.17665e+06	4.56452e+06	5.59379e+06	7.58653e+06	6.00883e+06	5.21205e+06	9.81422e+06	7.76424e+06	6.13191e+06	High	High	High	High	Peak Found	High	Peak Found	Peak Found	High	High	High	High	High	High	Peak Found	21.72	29.7	10.13	19.28	23.35	4	4	4
P26440	IVD	Isovaleryl-CoA dehydrogenase, mitochondrial OS=Homo sapiens GN=IVD PE=1 SV=1	27	75	10	46.3	x	-0.0877334	0.126973	0.189034	0.389567	2.03688e+07	1.78892e+07	2.71086e+07	3.28671e+07	2.99757e+07	2.87781e+07	2.83784e+07	2.21212e+07	1.74332e+07	2.92789e+07	2.97784e+07	1.38948e+07	3.59352e+07	3.1216e+07	1.65811e+07	High	High	High	High	High	High	High	High	High	High	High	High	High	High	High	21.9	6.88	24.25	37.13	36.16	8	8	7
Q8N4A0	GALNT4; POC1B-GALNT4	Polypeptide N-acetylgalactosaminyltransferase 4 OS=Homo sapiens GN=GALNT4 PE=1 SV=2	8	15	4	66.6		0.255803	0.221568	0.212881	-0.265345	1.7477e+06	1.6252e+06	1.61232e+06	2.35909e+06	1.98859e+06	1.72198e+06	2.11084e+06	1.62679e+06	1.67433e+06	1.26359e+06	1.46737e+06	1.27534e+06	1.46994e+06	1.70877e+06	913100	High	High	High	Peak Found	Peak Found	High	High	High	High	High	High	Peak Found	Peak Found	High	High	4.5	15.81	14.79	8.57	29.93	3	3	3
Q71UM5	RPS27L	40S ribosomal protein S27-like OS=Homo sapiens GN=RPS27L PE=1 SV=3	40	58	2	9.5		-0.125006	-0.182786	-0.691989	-0.803393	4.84712e+07	4.4294e+07	4.69528e+07	4.77612e+07	38491005	4.04136e+07	4.53813e+07	4.33823e+07	2.40362e+07	5.43332e+07	4.48241e+07	1.53828e+07	5.96492e+07	4.30825e+07	1.63668e+07	High	High	High	High	High	High	High	High	Peak Found	High	High	High	High	High	High	4.54	11.59	31.35	53.19	55.01	2	2	2
P26572	MGAT1	Alpha-1,3-mannosyl-glycoprotein 2-beta-N-acetylglucosaminyltransferase OS=Homo sapiens GN=MGAT1 PE=1 SV=2	25	62	9	50.8		0.423309	0.232661	-0.309359	-0.773491	2.67169e+07	2.39241e+07	2.32985e+07	3.64278e+07	3.51768e+07	2.48578e+07	3.31444e+07	3.0125e+07	1.1685e+07	2.13118e+07	2.48149e+07	8.64841e+06	1.67031e+07	1.8797e+07	5.85268e+06	High	High	High	High	High	High	High	High	High	High	High	High	High	High	Peak Found	7.38	19.75	46.49	46.58	50.41	9	9	9
Q6WKZ4	RAB11FIP1	Rab11 family-interacting protein 1 OS=Homo sapiens GN=RAB11FIP1 PE=1 SV=3	8	16	7	137.1		-0.0335695	0.718088	0.789103	0.92372	4.97539e+06	2.84738e+06	4.5683e+06	2.88038e+06	2.04522e+06	3.742e+06	5.28538e+06	4.57355e+06	6.72507e+06	6.82131e+06	5.99486e+06	9.40067e+06	7.53494e+06	6.6404e+06	7.05693e+06	Peak Found	Peak Found	Peak Found	High	High	Peak Found	High	Peak Found	High	High	High	High	High	High	High	27.35	29.37	19.83	23.99	6.32	4	6	6
Q3LXA3	DAK; TKFC	Triokinase/FMN cyclase OS=Homo sapiens GN=TKFC PE=1 SV=2	15	29	6	58.9		-0.307573	0.178874	0.291604	0.672652	6.05926e+06	4.053e+06	5.33515e+06	2.69482e+06	2.29607e+06	3.50458e+06	3.32844e+06	3.25401e+06	4.47653e+06	5.34803e+06	3.42876e+06	4.79682e+06	8.3935e+06	5.09684e+06	4.92209e+06	High	High	High	High	High	High	High	High	Peak Found	High	High	High	High	Peak Found	High	19.73	21.75	18.59	21.84	31.87	6	4	6
P13667	PDIA4	Protein disulfide-isomerase A4 OS=Homo sapiens GN=PDIA4 PE=1 SV=2	57	734	40	72.9	x	0.107018	0.163499	0.222805	0.0962619	1.00208e+09	9.91658e+08	1.01733e+09	1.16986e+09	1.18996e+09	9.74489e+08	1.21586e+09	1.06581e+09	9.60123e+08	1.1018e+09	1.16411e+09	9.18167e+08	1.09779e+09	1.11851e+09	9.24551e+08	High	High	High	High	High	High	High	High	High	High	High	High	High	High	High	1.29	10.71	11.89	12.05	10.17	39	37	39
P18669	PGAM1; LOC643576	Phosphoglycerate mutase 1 OS=Homo sapiens GN=PGAM1 PE=1 SV=2	78	341	16	28.8	x	0.128293	0.46048	0.617298	0.457332	4.00216e+08	3.80163e+08	4.01142e+08	4.20306e+08	4.07224e+08	5.00061e+08	5.40631e+08	5.87193e+08	6.67688e+08	7.18562e+08	4.78893e+08	7.18489e+08	6.95104e+08	4.4391e+08	7.16678e+08	High	High	High	High	High	High	High	High	High	High	High	High	High	High	High	3.01	11.36	10.74	21.66	24.51	12	15	14
Q8N6M0	OTUD6B	OTU domain-containing protein 6B OS=Homo sapiens GN=OTUD6B PE=1 SV=1	11	7	2	33.8		0.115033	0.347099	0.136191	-0.121863	870327	1.22895e+06	1.22284e+06	1.09777e+06	1.42603e+06	1.3526e+06	1.35153e+06	1.73994e+06	1.09355e+06	1.21032e+06	1.17212e+06	892481	773429	1.00992e+06	904795	Peak Found	Peak Found	High	Peak Found	Peak Found	Peak Found	High	Peak Found	Peak Found	High	Peak Found	High	Peak Found	High	High	18.54	13.33	23.32	15.9	13.22	2	2	2
Q03519	TAP2	Antigen peptide transporter 2 OS=Homo sapiens GN=TAP2 PE=1 SV=1	29	98	13	75.6		1.75232	2.1107	1.96421	1.72028	1.27423e+07	1.38366e+07	1.20694e+07	5.33016e+07	5.38422e+07	2.07237e+07	5.70047e+07	4.8086e+07	1.82718e+07	4.21229e+07	4.98934e+07	1.84657e+07	3.90484e+07	3.98331e+07	1.54738e+07	High	High	High	High	High	High	High	High	High	High	High	High	High	High	High	6.92	44.5	49.33	44.45	44.01	9	11	10
Q8NBM4	UBAC2	Ubiquitin-associated domain-containing protein 2 OS=Homo sapiens GN=UBAC2 PE=1 SV=1	20	11	4	38.9		0.380729	0.85997	1.12499	0.813935	2.22871e+06	1.66072e+06	1.66635e+06	2.17605e+06	2.19714e+06	2.4607e+06	2.89629e+06	2.80517e+06	3.86557e+06	3.42974e+06	3.54342e+06	4.42045e+06	3.42793e+06	3.45786e+06	2.85949e+06	Peak Found	High	Peak Found	Peak Found	High	Peak Found	Peak Found	High	Peak Found	High	High	High	High	High	Peak Found	17.62	6.96	18.43	14.28	10.38	2	3	3
O15347	HMGB3	High mobility group protein B3 OS=Homo sapiens GN=HMGB3 PE=1 SV=4	27	48	6	23		-0.129734	-0.392137	0.157044	0.0440443	2.54856e+07	3.34934e+07	1.97599e+07	1.93461e+07	2.48306e+07	1.98939e+07	1.84185e+07	2.59091e+07	2.41091e+07	2.73578e+07	2.23159e+07	2.48729e+07	2.71151e+07	2.14365e+07	3.12486e+07	High	High	High	High	High	High	High	High	High	High	High	High	High	High	High	26.28	14.14	17.14	10.15	18.52	5	6	6
Q9NRZ9	HELLS	Lymphoid-specific helicase OS=Homo sapiens GN=HELLS PE=1 SV=1	4	2	2	97		-0.771027	-0.512514	-0.732165	-1.27579	560791	596345	330667	263856	328421	344658	388500	396609	392924	199197	316004	367875	218112	139364	246085	Peak Found	High	Peak Found	Peak Found	High	Peak Found	Peak Found	Peak Found	Not Found	Peak Found	Peak Found	Not Found	Peak Found	Peak Found	Not Found	29.08	13.69	1.03	29.35	27.51	1	1	1
Q13232	NME3	Nucleoside diphosphate kinase 3 OS=Homo sapiens GN=NME3 PE=1 SV=2	33	44	4	19		-0.229382	-0.0335695	0.31034	0.318461	7.97213e+06	7.55671e+06	9.18921e+06	9.07902e+06	6.65271e+06	7.85022e+06	8.51154e+06	6.05053e+06	7.08537e+06	9.29295e+06	8.11153e+06	7.49403e+06	1.05019e+07	9.17989e+06	7.22952e+06	High	High	High	High	High	High	High	High	High	High	High	High	High	High	High	10.3	15.43	17.12	11.01	18.35	4	4	4
Q9BZD4	NUF2	Kinetochore protein Nuf2 OS=Homo sapiens GN=NUF2 PE=1 SV=2	6	4	3	54.3		-0.117161	0.305679	0.257011		1.32755e+06	2.53638e+06	856407	4.90862e+06	8173257	3.66306e+06	5.10594e+06	3.40097e+06	2.27382e+06	1.46869e+06	1.94479e+06	1.77487e+06	1.87471e+06	1.41929e+06	836121	High	Peak Found	Peak Found	Peak Found	High	Peak Found	Peak Found	High	High	Peak Found	Peak Found	Peak Found	Peak Found	Peak Found	Peak Found	55.07	41.73	39.68	13.95	37.81	2	2	2
P13798	APEH	Acylamino-acid-releasing enzyme OS=Homo sapiens GN=APEH PE=1 SV=4	28	124	14	81.2		-0.277534	-0.171368	-0.0831412	0.0538064	5.24307e+07	4.38522e+07	4.93486e+07	3.99478e+07	3.33661e+07	4.53305e+07	4.14778e+07	4.07282e+07	5.403e+07	4.32437e+07	3.178e+07	5.57931e+07	5.50949e+07	3.11735e+07	5.44887e+07	High	High	High	High	High	High	High	High	High	High	High	High	High	High	High	8.95	15.15	16.46	27.54	29.07	13	12	12
Q96EY4	TMA16	Translation machinery-associated protein 16 OS=Homo sapiens GN=TMA16 PE=1 SV=2	17	25	2	23.8		0.147958	0.237564	-0.0543923	-0.171368	4.24999e+06	3.66593e+06	3.38138e+06	3.85621e+06	4.29222e+06	3.87563e+06	4.81145e+06	4.25081e+06	4.29675e+06	3.86835e+06	3.35962e+06	3.34131e+06	4.83183e+06	3.83929e+06	3.05217e+06	High	High	High	Peak Found	High	High	High	High	High	High	High	High	Peak Found	High	Peak Found	11.76	6.15	6.99	8.49	22.82	2	2	2
P04066	FUCA1	Tissue alpha-L-fucosidase OS=Homo sapiens GN=FUCA1 PE=1 SV=4	10	11	3	53.7		0.299831	1.64155	2.90458	3.49838	101922	126305	209887	125431	231876	247734	317997	330053	826477	763158	790069	1.93361e+06	1.34018e+06	1.42739e+06	1.61491e+06	Peak Found	Peak Found	Peak Found	Peak Found	Peak Found	Peak Found	Peak Found	Peak Found	High	High	Peak Found	High	High	High	High	38.77	32.98	59.03	57.48	9.61		1	1
Q9H2H9	SLC38A1	Sodium-coupled neutral amino acid transporter 1 OS=Homo sapiens GN=SLC38A1 PE=1 SV=1	4	24	2	54		-0.174621	-0.405451	-0.671164	-0.798366	1.21174e+07	1.01944e+07	5.3334e+06	1.02995e+07	9.47853e+06	4.42993e+06	8.90235e+06	8.84069e+06	2.91638e+06	6.52322e+06	8.75176e+06	1.82277e+06	6.36786e+06	7.15705e+06	2.48283e+06	High	High	High	High	High	High	High	High	High	High	High	High	High	High	High	37.94	39.39	49.93	62.06	46.89	2	2	2
Q9BZE4	GTPBP4	Nucleolar GTP-binding protein 1 OS=Homo sapiens GN=GTPBP4 PE=1 SV=3	34	182	18	73.9	x	0.0894982	0.107018	-0.137648	-0.192645	7.90942e+07	7.31707e+07	6.73133e+07	7.42405e+07	8.17801e+07	8.9235e+07	7.46582e+07	7.39817e+07	7.07752e+07	6.26716e+07	7.36332e+07	4.64262e+07	5.25949e+07	6.92432e+07	4.92057e+07	High	High	High	High	High	High	High	High	High	High	High	High	High	High	High	8.05	9.17	2.84	22.47	18.81	17	17	17
Q14439	GPR176	Probable G-protein coupled receptor 176 OS=Homo sapiens GN=GPR176 PE=2 SV=1	4	6	2	57		-0.510457	-0.277534	-0.625934	-1.19429	3.25859e+06	1.88342e+06	1.72664e+06	2.28687e+06	2.09331e+06	989420	1.72265e+06	1.58413e+06	1.24288e+06	1.28317e+06	1.62294e+06	1.02255e+06	859641	1.13012e+06	746678	High	Peak Found	Peak Found	High	Peak Found	Peak Found	High	Peak Found	Peak Found	Peak Found	High	Peak Found	Peak Found	Peak Found	Not Found	36.81	39.11	16.28	22.99	21.6	2	2	2
A4D1P6	WDR91	WD repeat-containing protein 91 OS=Homo sapiens GN=WDR91 PE=1 SV=2	2	6	2	83.3		-0.187707	0.292782	0.301002	0.385155	507240	370565	530004	390508	325530	544075	453891	457402	965307	608778	456699	887720	637803	593282	692186	Peak Found	Peak Found	Peak Found	High	Peak Found	High	High	High	Peak Found	Peak Found	Peak Found	High	Peak Found	Peak Found	Peak Found	18.38	26.72	47.04	33.58	7.73	1	1	1
Q9NQH7	XPNPEP3	Probable Xaa-Pro aminopeptidase 3 OS=Homo sapiens GN=XPNPEP3 PE=1 SV=1	22	63	5	57		-0.0543923	0.228973	0.682573	0.669027	2.78058e+06	2.60994e+06	2.34046e+06	4.80772e+06	5.43076e+06	4.722e+06	2.57057e+06	3.19053e+06	4.56864e+06	3.21294e+06	4.08414e+06	4.58206e+06	2.68385e+06	4.94953e+06	4.65173e+06	High	High	High	High	High	High	High	High	High	High	High	High	High	High	High	8.61	7.76	29.7	17.5	30.06	3	4	4
P51911	CNN1	Calponin-1 OS=Homo sapiens GN=CNN1 PE=1 SV=2	53	107	11	33.2		-0.0603973	-0.263612	-0.397828	-0.341903	1.05187e+08	7.81898e+07	7.86061e+07	9.77085e+07	7.90817e+07	7.21107e+07	7.47314e+07	6.8058e+07	6.2987e+07	7.29967e+07	5.78784e+07	6.47598e+07	6.94009e+07	6.41019e+07	6.29428e+07	High	High	High	High	High	High	High	High	High	High	High	High	High	High	High	17.71	15.95	8.59	11.61	5.26	9	11	11
Q9BYN0	SRXN1	Sulfiredoxin-1 OS=Homo sapiens GN=SRXN1 PE=1 SV=2	25	12	2	14.3		-0.205896	-0.416962	-0.37146	-0.0649175	2.61461e+06	1.68545e+06	2.20887e+06	2.37244e+06	1.46938e+06	2.77967e+06	2.29599e+06	1.69037e+06	2.26813e+06	2.85697e+06	1.55365e+06	2.32201e+06	3.32587e+06	1.5508e+06	3.47702e+06	High	High	High	High	Peak Found	High	Peak Found	High	High	High	Peak Found	High	High	High	High	21.47	30.38	16.4	29.19	38.47	1	1	1
Q96DI7	SNRNP40	U5 small nuclear ribonucleoprotein 40 kDa protein OS=Homo sapiens GN=SNRNP40 PE=1 SV=1	43	64	10	39.3	x	0.200379	0.337996	0.283329	0.149259	2.36004e+07	3.39143e+07	3.2309e+07	2.64475e+07	4.22452e+07	3.45396e+07	3.07374e+07	4.40704e+07	3.93624e+07	2.99548e+07	4.94278e+07	3.53414e+07	2.17559e+07	4.89884e+07	3.16842e+07	High	High	High	High	High	High	High	High	High	High	High	High	High	High	High	18.54	22.96	17.77	26.29	40.36	9	9	9
Q7L8L6	FASTKD5	FAST kinase domain-containing protein 5 OS=Homo sapiens GN=FASTKD5 PE=1 SV=1	6	7	3	86.5	x	0.301002	0.39835	0.396159	0.283329	1.35018e+06	1.36383e+06	1.15964e+06	915419	825067	1.03617e+06	1.74234e+06	1.41223e+06	1.78644e+06	1.51231e+06	1.54406e+06	2.3448e+06	1.51325e+06	1.63606e+06	1.77178e+06	Peak Found	Peak Found	Peak Found	Peak Found	High	High	High	High	High	Peak Found	Peak Found	High	Peak Found	Peak Found	High	8.84	11.44	12.42	26.2	7.88	3	2	3
Q9BV57	ADI1	1,2-dihydroxy-3-keto-5-methylthiopentene dioxygenase OS=Homo sapiens GN=ADI1 PE=1 SV=1	20	20	3	21.5	x	-0.506353	-0.207561	0.182692	0.172488	1.26531e+07	8.90128e+06	1.10952e+07	6.47653e+06	6.49774e+06	1.45888e+07	8.53347e+06	1.03205e+07	1.17011e+07	1.31486e+07	1.06079e+07	9.69288e+06	1.50956e+07	1.05883e+07	8.59708e+06	High	Peak Found	High	Peak Found	High	High	High	High	High	High	High	High	High	High	High	17.32	50.91	15.59	16.06	29.14	3	3	3
P14174	MIF	Macrophage migration inhibitory factor OS=Homo sapiens GN=MIF PE=1 SV=4	18	24	2	12.5	x	-0.16004	0.794936	0.22404	0.133564	2.35896e+07	2.55344e+07	8.73429e+06	1.37681e+07	22858902	8.88264e+06	1.87332e+07	4.43073e+07	1.69888e+07	2.75483e+07	2.85634e+07	2.05684e+07	1.85426e+07	2.80142e+07	2.22148e+07	High	High	High	High	High	High	High	High	High	High	High	High	High	High	High	47.65	46.76	57.33	17.03	20.83	1	1	1
Q99459	CDC5L	Cell division cycle 5-like protein OS=Homo sapiens GN=CDC5L PE=1 SV=2	47	256	22	92.2		0.375178	0.695103	0.705757	0.667211	5.46822e+07	5.33416e+07	4.45326e+07	6.54761e+07	6.90987e+07	6.75435e+07	8.02397e+07	7.919e+07	9.63765e+07	7.99953e+07	8.41167e+07	9.02506e+07	7.26882e+07	8.90943e+07	8.72754e+07	High	High	High	High	High	High	High	High	High	High	High	High	High	High	High	10.84	2.7	11.3	6.09	10.83	18	21	21
P43487	RANBP1	Ran-specific GTPase-activating protein OS=Homo sapiens GN=RANBP1 PE=1 SV=1	49	78	6	23.3	x	-0.0262051	0.0676387	-0.0528949	-0.137648	8.52016e+07	1.17569e+08	8.94171e+07	8.99544e+07	9.73452e+07	1.30615e+08	7.51726e+07	1.12589e+08	2.10548e+08	8.88198e+07	8.23584e+07	2.14778e+08	8.75372e+07	8.21674e+07	2.08727e+08	High	High	High	High	High	High	High	High	High	High	High	High	High	High	High	18.07	20.44	52.65	58.03	56.74	6	6	6
Q7Z4H8	KDELC2	KDEL motif-containing protein 2 OS=Homo sapiens GN=KDELC2 PE=1 SV=2	45	151	16	58.5		0.377401	0.289244	0.380729	-0.0619024	4.3007e+07	4.60792e+07	3.37176e+07	6.33539e+07	7.1644e+07	3.81885e+07	6.42121e+07	6.50804e+07	3.67923e+07	4.68719e+07	6.07099e+07	2.85402e+07	3.55188e+07	6.61866e+07	2.60049e+07	High	High	High	High	High	High	High	High	High	High	High	High	High	High	High	15.72	30.18	29.06	35.56	49.33	13	15	15
Q13315	ATM	Serine-protein kinase ATM OS=Homo sapiens GN=ATM PE=1 SV=4	2	9	6	350.5	x	-0.560643	-0.268817	0.282143	0.822934	1.86014e+06	1.60087e+06	1.71125e+06	1.03954e+06	1.22199e+06	1.22541e+06	1.04227e+06	1.41394e+06	2.6422e+06	1.91775e+06	1.96971e+06	3.43567e+06	2.37236e+06	2.98357e+06	3.54985e+06	Peak Found	Peak Found	Peak Found	Peak Found	Peak Found	Peak Found	Peak Found	Peak Found	High	High	Peak Found	High	High	High	High	7.55	9.15	49.27	35.3	19.84	5	5	5
Q96TC7	FAM82A2; RMDN3	Regulator of microtubule dynamics protein 3 OS=Homo sapiens GN=RMDN3 PE=1 SV=2	19	68	7	52.1		0.308011	0.705757	0.851199	0.980391	1.32662e+07	1.0128e+07	1.18685e+07	1.48265e+07	1.27906e+07	1.44337e+07	2.05277e+07	1.49042e+07	2.24126e+07	2.05508e+07	1.77002e+07	2.2402e+07	2.10834e+07	2.02912e+07	2.04469e+07	High	High	High	High	High	High	High	High	High	High	High	High	High	High	High	13.38	7.71	20.26	11.72	2.04	6	6	6
O60784	TOM1	Target of Myb protein 1 OS=Homo sapiens GN=TOM1 PE=1 SV=2	41	99	12	53.8		0.0840643	0.173767	0.211635	-0.00288828	1.91242e+07	1.73397e+07	2.4356e+07	1.93699e+07	1.66179e+07	2.62234e+07	2.2811e+07	2.25804e+07	1.98766e+07	2.23984e+07	2.08813e+07	2.03072e+07	2.21893e+07	2.0659e+07	1.34483e+07	High	High	High	High	High	High	High	High	High	High	High	High	High	High	High	17.99	23.85	7.5	5.1	24.88	11	12	12
P01116	KRAS	GTPase KRas OS=Homo sapiens GN=KRAS PE=1 SV=1	52	51	2	21.6		-0.027675	-0.148801	-0.550043	-0.356606	4.95369e+06	5.94729e+06	6.37322e+06	6.38855e+06	5.53596e+06	4.75913e+06	6.09177e+06	5.32669e+06	3.56277e+06	4.50024e+06	5.5254e+06	2.31236e+06	5.01517e+06	5.17948e+06	2.68821e+06	High	High	High	High	High	High	High	High	High	High	High	High	High	High	High	12.65	14.66	25.97	39.91	32.45	2	2	2
Q7Z2T5	TRMT1L	TRMT1-like protein OS=Homo sapiens GN=TRMT1L PE=1 SV=2	28	37	9	81.7		0.448901	0.910733	1.1137	0.919912	3.5209e+06	5.53877e+06	4.99793e+06	5.42865e+06	7.17837e+06	5.66571e+06	8.53014e+06	1.21033e+07	8.49519e+06	8.58427e+06	1.22082e+07	7.96635e+06	9.85567e+06	1.07784e+07	6.09157e+06	Peak Found	High	Peak Found	High	High	High	High	High	High	High	High	High	High	High	Peak Found	22.29	15.58	21.35	23.9	27.87	8	8	7
Q05086	UBE3A	Ubiquitin-protein ligase E3A OS=Homo sapiens GN=UBE3A PE=1 SV=4	21	60	14	100.6		-0.179515	0.0593553	0.0717627	0.204141	1.56862e+07	1.30793e+07	1.20296e+07	1.20011e+07	1.04639e+07	1.34401e+07	1.39925e+07	1.19196e+07	1.7396e+07	3.1539e+07	1.15463e+07	1.40242e+07	1.93897e+07	1.13804e+07	1.70274e+07	High	High	High	High	High	High	High	High	High	High	High	High	High	High	High	13.85	12.44	19.15	57.25	25.83	13	12	12
P09486	SPARC	SPARC OS=Homo sapiens GN=SPARC PE=1 SV=1	48	70	10	34.6		-0.668868	-1.17462	-1.4344	-1.46993	8.86135e+07	6.83596e+07	5.78127e+07	4.76403e+07	50850578	2.73489e+07	3.28324e+07	3.8764e+07	1.95011e+07	2.79246e+07	4.03106e+07	1.25173e+07	2.34819e+07	3.29563e+07	1.09865e+07	High	High	High	High	High	High	High	High	High	High	High	High	High	High	High	21.86	30.38	32.49	51.73	49.03	9	10	9
Q8IWA4	MFN1	Mitofusin-1 OS=Homo sapiens GN=MFN1 PE=1 SV=2	15	20	6	84		0.561693	0.710173	0.654436	0.648005	2.75982e+06	3.0006e+06	2.51369e+06	4.31713e+06	3.72247e+06	4.28048e+06	4.67846e+06	4.45352e+06	7.49984e+06	3.24583e+06	3.75545e+06	4.9619e+06	3.02966e+06	4.4648e+06	5.70845e+06	High	Peak Found	Peak Found	High	High	Peak Found	High	High	High	Peak Found	Peak Found	High	Peak Found	Peak Found	High	8.83	8.11	30.62	22.1	30.46	5	6	4
Q9BRZ2	TRIM56	E3 ubiquitin-protein ligase TRIM56 OS=Homo sapiens GN=TRIM56 PE=1 SV=3	5	3	2	81.4		0.246104	0.403813	0.478195	0.848798	504800	749609	929396	453127	974555	1.12629e+06	590460	981772	1.42806e+06	851425	1.17041e+06	1.15567e+06	399333	307913	375667	Peak Found	High	Peak Found	Peak Found	Peak Found	High	Peak Found	Peak Found	High	Peak Found	Peak Found	Peak Found	Not Found	Peak Found	Peak Found	29.28	41.48	41.91	17	13.14	1	2	2
Q7L5N1	COPS6	COP9 signalosome complex subunit 6 OS=Homo sapiens GN=COPS6 PE=1 SV=1	39	115	9	36.1		-0.205896	0.134878	0.206643	0.219091	5.53754e+07	4.77371e+07	5.20294e+07	4.45221e+07	3.871e+07	5.17142e+07	5.22801e+07	5.27419e+07	7.06021e+07	6.47394e+07	4.70507e+07	6.99812e+07	6.56972e+07	4.79811e+07	7.28793e+07	High	High	High	High	High	High	High	High	High	High	High	High	High	High	High	7.4	14.48	17.85	19.83	20.61	9	9	9
Q6UW68	TMEM205	Transmembrane protein 205 OS=Homo sapiens GN=TMEM205 PE=1 SV=1	16	19	2	21.2		-0.0846703	0.361768	0.855192	1.00863	1.41333e+07	1.18941e+07	1.65316e+07	1.50592e+07	1.24866e+07	1.1983e+07	2.24548e+07	1.71806e+07	1.42402e+07	2.95209e+07	2.65779e+07	1.48149e+07	3.36428e+07	3.28308e+07	1.78478e+07	High	High	High	High	High	High	High	High	High	High	High	High	High	High	High	16.35	12.52	23.18	32.92	31.64	2	2	2
O15118	NPC1	Niemann-Pick C1 protein OS=Homo sapiens GN=NPC1 PE=1 SV=2	14	105	13	142.1		0.553852	0.932817	1.02998	0.884403	2.72121e+07	2.54997e+07	2.48405e+07	4.16737e+07	4.21788e+07	3.39959e+07	6.38377e+07	4.97977e+07	3.57708e+07	5.80212e+07	5.75901e+07	2.76037e+07	5.66177e+07	5.63136e+07	2.58173e+07	High	High	High	High	High	High	High	High	High	High	High	High	High	High	High	4.74	11.67	28.18	36.53	38.26	10	11	11
P00390	GSR	Glutathione reductase, mitochondrial OS=Homo sapiens GN=GSR PE=1 SV=2	53	105	15	56.2	x	-0.181149	0.0786098	0.126973	0.155749	5.85178e+07	4.72328e+07	4.9118e+07	4.70524e+07	4.44306e+07	6.52075e+07	5.07322e+07	5.20974e+07	6.76348e+07	5.87327e+07	4.62504e+07	6.74558e+07	5.06018e+07	4.6477e+07	6.50525e+07	High	High	High	High	High	High	High	High	High	High	High	High	High	High	High	11.71	21.66	16.52	18.54	18.05	13	13	12
P13674	P4HA1	Prolyl 4-hydroxylase subunit alpha-1 OS=Homo sapiens GN=P4HA1 PE=1 SV=2	56	287	26	61	x	0.125651	0.332278	0.24732	-0.187707	3.11342e+08	2.8158e+08	2.95019e+08	3.51094e+08	3.34382e+08	2.81498e+08	4.46509e+08	4.06737e+08	2.2137e+08	3.72262e+08	3.92348e+08	1.79131e+08	2.92398e+08	3.16027e+08	1.67659e+08	High	High	High	High	High	High	High	High	High	High	High	High	High	High	High	5.04	11.27	33.54	37.43	30.82	24	25	25
Q8IWE4	DCUN1D3	DCN1-like protein 3 OS=Homo sapiens GN=DCUN1D3 PE=1 SV=1	5	24	2	34.3		-0.249822	0.0745054	0.0827026	0.0717627	1.81137e+06	1.29975e+06	1.65211e+06	1.32941e+06	1.35675e+06	1.51034e+06	1.94214e+06	1.62711e+06	1.29614e+06	1.59044e+06	1.86793e+06	1.40049e+06	1.75053e+06	1.83136e+06	1.08271e+06	High	High	High	High	High	High	High	High	High	High	High	High	High	High	High	16.49	6.97	19.92	14.51	26.43	2	2	2
O14562	UBFD1	Ubiquitin domain-containing protein UBFD1 OS=Homo sapiens GN=UBFD1 PE=1 SV=2	54	71	9	33.4		-0.0846703	-0.114035	-0.522841	-0.426625	1.77299e+07	1.68573e+07	1.5177e+07	1.67814e+07	1.28574e+07	1.90589e+07	1.62952e+07	1.34037e+07	1.91376e+07	1.43132e+07	9.53435e+06	1.37334e+07	1.73658e+07	9.31823e+06	1.66071e+07	High	High	High	High	High	High	High	High	High	High	High	High	High	High	High	7.82	19.33	17.61	20.82	30.79	7	7	7
Q15393	SF3B3	Splicing factor 3B subunit 3 OS=Homo sapiens GN=SF3B3 PE=1 SV=4	37	312	35	135.5		0.104337	0.132248	0.155749	0.0648829	1.70716e+08	1.64716e+08	1.3923e+08	1.71768e+08	1.88032e+08	1.51825e+08	1.79401e+08	1.91568e+08	1.68803e+08	1.6125e+08	2.06218e+08	1.55105e+08	1.54438e+08	1.95409e+08	1.37741e+08	High	High	High	High	High	High	High	High	High	High	High	High	High	High	High	10.57	10.63	6.33	16.02	18.26	30	32	30
P41227	NAA10	N-alpha-acetyltransferase 10 OS=Homo sapiens GN=NAA10 PE=1 SV=1	50	88	9	26.4	x	-0.0740006	-0.0785637	-0.237864	-0.248108	3.8609e+07	3.28819e+07	3.62821e+07	3.35054e+07	3.14729e+07	3.73978e+07	3.48056e+07	3.10874e+07	3.87735e+07	3.31551e+07	2.55556e+07	3.48054e+07	3.35232e+07	2.3506e+07	3.52701e+07	High	High	High	High	High	High	High	High	High	High	High	High	High	High	High	8.02	8.82	11.02	15.83	20.63	9	9	9
Q8NBI6	XXYLT1	Xyloside xylosyltransferase 1 OS=Homo sapiens GN=XXYLT1 PE=1 SV=1	19	24	4	43.8		0.397255	0.69332	0.827006	0.574344	1.17967e+06	871543	834889	1.26488e+06	1.19773e+06	1.11061e+06	3.02517e+06	2.50715e+06	1.61821e+06	1.96455e+06	1.95693e+06	1.71034e+06	2.28375e+06	2.49295e+06	2.20913e+06	High	High	High	High	High	Peak Found	High	High	High	High	High	High	High	High	High	19.68	6.49	29.85	7.7	6.32	3	3	3
P05166	PCCB	Propionyl-CoA carboxylase beta chain, mitochondrial OS=Homo sapiens GN=PCCB PE=1 SV=3	29	60	10	58.2	x	0.0328061	0.0328061	0.57918	0.848798	9.98086e+06	7.90671e+06	8.75017e+06	9.92405e+06	8.86758e+06	8.50176e+06	9.63399e+06	7.59561e+06	8.81774e+06	1.16818e+07	1.16104e+07	1.33021e+07	1.36067e+07	1.2829e+07	1.44742e+07	High	High	High	High	High	High	High	High	High	High	High	High	High	High	High	11.75	8.12	11.82	7.84	6.04	9	9	9
Q13636	RAB31	Ras-related protein Rab-31 OS=Homo sapiens GN=RAB31 PE=1 SV=1	37	37	4	21.6		0.246104	0.565597	0.718088	0.534062	5.90176e+06	4.97473e+06	6.2661e+06	6.76792e+06	6.54764e+06	6.51262e+06	8.58059e+06	7.09568e+06	9.04407e+06	8.54195e+06	9.04381e+06	9.30954e+06	7.27368e+06	8.08994e+06	7.70621e+06	High	High	Peak Found	High	High	High	High	High	High	High	High	High	High	High	High	11.65	2.09	12.35	4.35	5.31	4	4	4
Q96S94	CCNL2	Cyclin-L2 OS=Homo sapiens GN=CCNL2 PE=1 SV=1	8	4	2	58.1		0.797428	0.75446	1.37239	1.17441	178682	302140	303094	657273	694639	755575	695005	814495	1.16726e+06	792226	922689	1.57399e+06	882769	784598	1.17925e+06	Peak Found	High	Peak Found	Peak Found	Peak Found	Peak Found	Peak Found	Peak Found	Peak Found	High	High	High	Peak Found	Peak Found	Peak Found	27.38	7.06	27.52	38.2	21.65	1	1	1
Q8NHP6	MOSPD2	Motile sperm domain-containing protein 2 OS=Homo sapiens GN=MOSPD2 PE=1 SV=1	9	6	3	59.7		0.485427	0.117695	-0.296899	-0.244685	4.87433e+06	4.72231e+06	2.0361e+06	6.7571e+06	5.69666e+06	3.12067e+06	4.52268e+06	3.52601e+06	3.05615e+06	2.77647e+06	2.52696e+06	3.52881e+06	3.12205e+06	1.38001e+06	3.40388e+06	High	Peak Found	Peak Found	High	Peak Found	Peak Found	High	Peak Found	Peak Found	High	Peak Found	Peak Found	Peak Found	Peak Found	Peak Found	41.17	36.02	20.23	17.71	41.6	2	3	3
A5PLL7	TMEM189; TMEM189-UBE2V1	Transmembrane protein 189 OS=Homo sapiens GN=TMEM189 PE=1 SV=3	9	7	2	31.1		0.510962	0.849599	0.655352	0.528071	304797	879022	820615	578423	892615	970712	633073	910323	1.51078e+06	470921	1.05307e+06	1.94603e+06	994055	967018	1.17808e+06	Peak Found	Peak Found	High	Peak Found	High	Peak Found	High	High	Peak Found	Peak Found	High	Peak Found	Peak Found	High	High	47.3	25.51	44.07	64.24	10.98	2	2	2
Q96S44	TP53RK	TP53-regulating kinase OS=Homo sapiens GN=TP53RK PE=1 SV=2	23	33	4	28.1		-0.00578235	0.15056	0.675364	0.561693	4.83778e+06	3.64849e+06	4.14268e+06	3.89538e+06	3.42889e+06	4.91739e+06	4.42705e+06	4.40185e+06	7.9288e+06	7.44624e+06	4.1547e+06	8.43076e+06	7.46089e+06	4.80677e+06	9.5763e+06	High	Peak Found	High	High	Peak Found	High	High	High	High	High	High	High	High	High	High	14.19	18.66	36.32	33.54	32.82	4	4	4
P21964	COMT	Catechol O-methyltransferase OS=Homo sapiens GN=COMT PE=1 SV=2	57	185	14	30	x	0.264236	0.484396	0.6107	0.420078	6.48684e+07	7.31253e+07	6.32558e+07	8.38137e+07	9.32847e+07	6.37735e+07	9.67706e+07	1.01126e+08	5.3945e+07	9.24859e+07	9.90999e+07	4.31466e+07	8.35198e+07	9.03418e+07	4.62177e+07	High	High	High	High	High	High	High	High	High	High	High	High	High	High	High	7.89	18.77	31.06	39.08	32.38	13	13	14
Q8IWR0	ZC3H7A	Zinc finger CCCH domain-containing protein 7A OS=Homo sapiens GN=ZC3H7A PE=1 SV=1	15	72	9	110.5		0.0356239	0.144046	0.0172093	-0.0588937	1.22983e+07	1.03257e+07	1.11788e+07	1.14754e+07	1.10664e+07	1.23125e+07	1.1937e+07	1.32596e+07	1.47064e+07	1.12839e+07	1.16548e+07	1.2484e+07	1.16372e+07	1.1303e+07	1.06416e+07	High	High	High	High	High	High	High	High	High	High	High	High	High	High	High	8.78	5.47	10.41	5.2	4.53	8	9	9
Q7LG56	RRM2B	Ribonucleoside-diphosphate reductase subunit M2 B OS=Homo sapiens GN=RRM2B PE=1 SV=1	25	33	4	40.7		0.169925	0.892197	1.3051	1.01792	899102	846750	1.82463e+06	1.02211e+06	795631	2.17721e+06	1.80224e+06	1.58576e+06	2.56418e+06	2.85974e+06	1.65737e+06	2.93575e+06	2.1479e+06	1.85406e+06	2.35164e+06	Peak Found	Peak Found	High	High	High	High	High	High	High	High	High	High	High	High	High	46.22	55.64	25.9	28.87	11.81	2	2	2
P26583	HMGB2	High mobility group protein B2 OS=Homo sapiens GN=HMGB2 PE=1 SV=2	30	112	6	24	x	-0.275786	-0.321928	-0.56918	-0.334607	3.77541e+07	8.29721e+07	4.81122e+07	4.10348e+07	6.44733e+07	4.28184e+07	3.30993e+07	5.6408e+07	3.01376e+07	3.4563e+07	4.21114e+07	1.93231e+07	3.08019e+07	3.86735e+07	2.994e+07	High	High	High	High	High	High	High	High	High	High	High	High	High	High	High	42.09	26.39	36.08	36.28	14.52	6	6	6
Q9Y3Z3	SAMHD1	Deoxynucleoside triphosphate triphosphohydrolase SAMHD1 OS=Homo sapiens GN=SAMHD1 PE=1 SV=2	52	238	26	72.2	x	2.2225	2.76702	2.92505	2.84499	5.51326e+07	5.23774e+07	4.71968e+07	1.53634e+08	1.69017e+08	9.12204e+07	2.18091e+08	2.12826e+08	6.89407e+07	2.73802e+08	2.20444e+08	5.49752e+07	2.69662e+08	2.2352e+08	5.44714e+07	High	High	High	High	High	High	High	High	High	High	High	High	High	High	High	7.81	29.86	50.79	62.32	62.06	21	20	21
P49792	RANBP2	E3 SUMO-protein ligase RanBP2 OS=Homo sapiens GN=RANBP2 PE=1 SV=2	31	395	49	358	x	0.147958	0.257011	0.168642	0.243669	3.97795e+08	3.37343e+08	3.85165e+08	3.1545e+08	3.2599e+08	3.7581e+08	3.45928e+08	3.65429e+08	3.85513e+08	3.57326e+08	3.42674e+08	3.69162e+08	3.71954e+08	3.15923e+08	3.19275e+08	High	High	High	High	High	High	High	High	High	High	High	High	High	High	High	8.54	9.51	5.41	3.72	9.36	52	61	56
O75940	SMNDC1	Survival of motor neuron-related-splicing factor 30 OS=Homo sapiens GN=SMNDC1 PE=1 SV=1	34	35	4	26.7	x	0.403813	0.484396	0.254594	0.159629	9.3504e+06	7.61438e+06	6.78767e+06	1.0277e+07	1.01144e+07	1.03486e+07	1.06544e+07	1.11651e+07	1.05845e+07	9.59709e+06	8.62067e+06	9.08546e+06	8.38945e+06	7.4337e+06	7.82807e+06	High	High	High	Peak Found	High	High	High	High	High	High	High	High	High	High	High	16.52	1.17	2.93	5.37	6.09	3	4	4
Q8IXM6	NRM	Nurim OS=Homo sapiens GN=NRM PE=1 SV=1	13	15	3	29.4		0.271426	0.42975	0.52707	0.584963	5.15466e+06	4.31657e+06	3.59477e+06	6.36356e+06	6.50177e+06	6.69797e+06	7.63607e+06	7.66672e+06	7.31491e+06	9.07622e+06	8.75655e+06	7.20364e+06	9.41559e+06	1.03429e+07	7.17497e+06	Peak Found	High	Peak Found	High	High	High	High	High	Peak Found	High	High	Peak Found	Peak Found	High	High	17.92	2.58	2.58	12	18.14	2	2	2
P82675	MRPS5	28S ribosomal protein S5, mitochondrial OS=Homo sapiens GN=MRPS5 PE=1 SV=2	25	43	7	48		0.253384	0.351628	0.324235	0.27262	8.16235e+06	9.71103e+06	1.07463e+07	1.1809e+07	1.14202e+07	9.72503e+06	1.26751e+07	1.16889e+07	1.2761e+07	1.05991e+07	1.43253e+07	1.47519e+07	1.17697e+07	1.55257e+07	1.48595e+07	High	High	High	High	High	High	High	High	High	High	High	High	High	High	High	13.63	10.09	4.81	17.27	14.26	6	7	7
Q9NV31	IMP3	U3 small nucleolar ribonucleoprotein protein IMP3 OS=Homo sapiens GN=IMP3 PE=1 SV=1	29	28	4	21.8		0.176323	0.402722	0.263034	0.27858	7.20285e+06	5.90862e+06	6.45344e+06	7.09555e+06	7.17125e+06	7.66817e+06	8.74155e+06	7.84312e+06	1.04661e+07	7.14501e+06	8.09587e+06	9.86192e+06	7.29856e+06	7.87929e+06	8.7997e+06	High	High	High	High	High	High	High	High	High	High	High	High	High	High	High	9.96	4.25	14.78	16.48	9.47	4	4	4
P12110	COL6A2	Collagen alpha-2(VI) chain OS=Homo sapiens GN=COL6A2 PE=1 SV=4	33	437	26	108.5	x	0.0908534	-0.341903	-0.524915	-0.311148	4.68744e+08	4.89987e+08	4.6749e+08	5.15593e+08	5.51656e+08	4.1251e+08	5.12671e+08	4.39647e+08	3.04628e+08	5.99354e+08	5.68016e+08	2.95003e+08	5.89328e+08	6.13413e+08	2.94388e+08	High	High	High	High	High	High	High	High	High	High	High	High	High	High	High	2.66	14.64	25.19	34.34	35.6	26	25	26
Q6UW02	CYP20A1	Cytochrome P450 20A1 OS=Homo sapiens GN=CYP20A1 PE=1 SV=1	16	20	6	52.4		0.0717627	0.0813396	0.00144197	-0.134477	6.47441e+06	5.8773e+06	4.93667e+06	6.28057e+06	6.79078e+06	5.17334e+06	6.80319e+06	6.668e+06	3.73831e+06	6.26596e+06	6.95434e+06	3.13898e+06	5.92452e+06	7.01739e+06	2.72106e+06	High	High	High	High	High	High	High	High	High	Peak Found	High	Peak Found	High	High	Peak Found	13.45	13.6	30.19	37.29	42.77	5	5	5
Q9BRX5	GINS3	DNA replication complex GINS protein PSF3 OS=Homo sapiens GN=GINS3 PE=1 SV=1	17	8	3	24.5		0.0172093	0.587845	0.41792	0.295135	1.55326e+06	1.3565e+06	967394	775159	1.26798e+06	859842	2.03456e+06	1.85437e+06	2.03378e+06	2.05496e+06	1.31707e+06	1.85847e+06	1.63691e+06	1.12694e+06	1.59547e+06	Peak Found	High	Peak Found	Peak Found	High	High	High	High	Peak Found	High	Peak Found	Peak Found	Peak Found	High	Peak Found	23.07	27.23	5.26	21.92	19.49	3	3	2
O75165	DNAJC13	DnaJ homolog subfamily C member 13 OS=Homo sapiens GN=DNAJC13 PE=1 SV=5	32	447	53	254.3	x	-0.137648	0.100305	0.233888	0.240009	1.02474e+08	8.91424e+07	1.03495e+08	8.79147e+07	8.126e+07	1.00315e+08	1.00441e+08	1.00437e+08	1.15551e+08	1.1425e+08	1.08507e+08	1.2484e+08	1.15894e+08	1.05801e+08	1.33491e+08	High	High	High	High	High	High	High	High	High	High	High	High	High	High	High	8.14	10.77	8.27	7.15	11.84	43	48	46
Q15542	TAF5	Transcription initiation factor TFIID subunit 5 OS=Homo sapiens GN=TAF5 PE=1 SV=3	4	8	3	86.8		0.27858	0.476122	0.540027	0.541019	929743	982471	932934	1.0621e+06	1.21385e+06	1.22511e+06	1.29849e+06	1.48385e+06	1.20885e+06	1.15457e+06	1.59248e+06	1.31642e+06	1.23005e+06	1.70243e+06	1.15385e+06	Peak Found	High	Peak Found	Peak Found	High	Peak Found	Peak Found	High	Peak Found	Peak Found	High	Peak Found	High	High	Peak Found	3.12	7.8	10.54	16.35	21.82	3	3	3
Q14974	KPNB1	Importin subunit beta-1 OS=Homo sapiens GN=KPNB1 PE=1 SV=2	46	453	31	97.1	x	-0.077041	-0.013043	-0.0846703	-0.229382	3.93424e+08	4.59197e+08	4.10023e+08	3.94517e+08	4.16013e+08	4.21316e+08	3.79907e+08	3.96046e+08	4.27369e+08	3.72515e+08	3.47589e+08	4.09746e+08	3.1343e+08	3.25273e+08	3.8249e+08	High	High	High	High	High	High	High	High	High	High	High	High	High	High	High	8.13	3.46	6.02	8.31	10.85	26	27	26
Q9Y224	C14orf166; RTRAF	UPF0568 protein C14orf166 OS=Homo sapiens GN=C14orf166 PE=1 SV=1	58	139	12	28.1	x	-0.0892673	0.0717627	0.185232	0.240009	7.74735e+07	8.30944e+07	7.17856e+07	7.78225e+07	7.52507e+07	7.35516e+07	8.05271e+07	7.75101e+07	7.58571e+07	8.46342e+07	7.43007e+07	8.43109e+07	8.99283e+07	7.24953e+07	8.14407e+07	High	High	High	High	High	High	High	High	High	High	High	High	High	High	High	7.3	2.85	3.04	7.25	10.72	12	12	12
P19367	HK1	Hexokinase-1 OS=Homo sapiens GN=HK1 PE=1 SV=3	42	361	31	102.4	x	0.0935602	0.423309	0.52707	0.630405	2.70304e+08	2.2377e+08	2.66952e+08	2.91629e+08	2.87505e+08	2.72929e+08	3.7073e+08	3.26588e+08	2.559e+08	3.67667e+08	3.68234e+08	2.61077e+08	4.05954e+08	3.88402e+08	2.81411e+08	High	High	High	High	High	High	High	High	High	High	High	High	High	High	High	10.23	3.46	18.23	18.57	18.8	31	30	31
Q9H0A8	COMMD4	COMM domain-containing protein 4 OS=Homo sapiens GN=COMMD4 PE=1 SV=1	32	31	4	21.8		0.0143553	0.362891	0.335712	0.0676387	2.43063e+06	2.46159e+06	2.46307e+06	2.47629e+06	2.19294e+06	2.86207e+06	2.84562e+06	2.99805e+06	3.74616e+06	3.44598e+06	2.59928e+06	4.09287e+06	1.77899e+06	2.43245e+06	3.88604e+06	High	High	High	High	High	High	High	High	High	High	High	High	High	High	High	0.75	13.38	15.08	22.16	39.96	3	3	3
Q9BYC5	FUT8	Alpha-(1,6)-fucosyltransferase OS=Homo sapiens GN=FUT8 PE=1 SV=2	18	28	8	66.5		0.21661	0.35727	0.196607	0.301002	6.07799e+06	6.6178e+06	4.9109e+06	7.09456e+06	8.87712e+06	5.69984e+06	8.55295e+06	8.03764e+06	4.56183e+06	6.35934e+06	8.6733e+06	3.72311e+06	7.45981e+06	8.00493e+06	4.43261e+06	High	High	Peak Found	High	High	High	High	High	Peak Found	High	High	Peak Found	High	High	Peak Found	14.87	22.05	30.79	39.62	29.02	7	7	7
P50991	CCT4	T-complex protein 1 subunit delta OS=Homo sapiens GN=CCT4 PE=1 SV=4	61	484	25	57.9	x	-0.140826	-0.0439433	-0.093879	-0.0365259	4.80327e+08	4.41449e+08	4.45946e+08	4.06494e+08	3.55279e+08	4.83266e+08	4.13044e+08	4.2831e+08	5.90069e+08	4.75242e+08	3.83827e+08	5.83441e+08	4.84333e+08	3.89529e+08	5.55881e+08	High	High	High	High	High	High	High	High	High	High	High	High	High	High	High	4.66	15.52	20.56	20.78	17.51	23	24	23
Q15648	MED1	Mediator of RNA polymerase II transcription subunit 1 OS=Homo sapiens GN=MED1 PE=1 SV=4	5	30	6	168.4	x	0.397255	0.572405	0.690641	0.68437	3.34846e+06	3.48852e+06	2.77894e+06	2.84409e+06	3.4382e+06	4.27458e+06	4.34504e+06	4.93889e+06	5.20127e+06	4.34153e+06	4.33607e+06	6.67477e+06	3.66885e+06	3.71807e+06	4.57532e+06	High	Peak Found	Peak Found	High	High	High	High	High	High	High	High	High	Peak Found	High	High	11.73	20.42	9.09	26.35	12.78	5	6	6
Q8TDZ2	MICAL1	Protein-methionine sulfoxide oxidase MICAL1 OS=Homo sapiens GN=MICAL1 PE=1 SV=2	13	54	9	117.8		-0.231075	-0.304006	-0.137648	-0.202572	1.19286e+07	1.02103e+07	1.1356e+07	9.15258e+06	8.17871e+06	1.11217e+07	8.85147e+06	9.25541e+06	1.06967e+07	1.20001e+07	8.5506e+06	1.16983e+07	1.1668e+07	8.28929e+06	1.10481e+07	High	High	High	High	High	High	High	High	High	High	High	High	High	High	High	7.84	15.81	10.1	17.77	17.4	8	7	8
Q9NYY8	FASTKD2	FAST kinase domain-containing protein 2 OS=Homo sapiens GN=FASTKD2 PE=1 SV=1	11	28	5	81.4		0.126973	0.313826	0.321928	0.190299	4.89343e+06	4.27322e+06	3.70819e+06	4.09718e+06	4.48582e+06	9.27724e+06	5.51307e+06	4.31541e+06	6.24633e+06	4.65035e+06	5.30249e+06	6.56804e+06	3.75757e+06	4.82023e+06	5.54126e+06	High	High	High	High	High	High	High	High	High	High	High	High	High	High	High	13.81	48.46	18.19	17.71	19.07	5	5	5
P33240	CSTF2	Cleavage stimulation factor subunit 2 OS=Homo sapiens GN=CSTF2 PE=1 SV=1	26	66	4	60.9		0.298658	0.261832	0.333424	0.480265	1.3185e+07	1.17487e+07	9.69702e+06	1.31448e+07	1.32847e+07	1.25889e+07	1.43123e+07	1.40895e+07	1.49221e+07	1.3431e+07	1.48392e+07	1.56635e+07	1.64836e+07	1.57963e+07	1.56886e+07	High	High	High	High	High	High	High	High	High	High	High	High	High	High	High	15.19	2.83	2.98	7.71	2.7	7	8	7
Q6PL18	ATAD2	ATPase family AAA domain-containing protein 2 OS=Homo sapiens GN=ATAD2 PE=1 SV=1	4	7	4	158.5		0.331132	-0.652901	-1.11092	-1.1047	1.39829e+06	2.14698e+06	1.26946e+06	1.66786e+06	3.05525e+06	1.84976e+06	1.15771e+06	1.05805e+06	1.09628e+06	676616	686370	1.05656e+06	827136	548879	655317	High	High	Peak Found	High	High	High	Peak Found	Peak Found	Peak Found	Peak Found	Peak Found	Peak Found	Peak Found	Peak Found	Peak Found	29.52	34.41	4.55	26.86	20.74	3	3	2
Q8IZP0	ABI1	Abl interactor 1 OS=Homo sapiens GN=ABI1 PE=1 SV=4	23	92	8	55		0.107018	0.353888	0.375178	0.154454	2.47196e+07	2.06536e+07	2.22224e+07	2.40412e+07	2.1314e+07	2.68719e+07	2.83817e+07	2.81533e+07	2.79839e+07	3.04953e+07	2.52155e+07	2.63366e+07	2.67657e+07	2.23687e+07	2.59257e+07	High	High	High	High	High	High	High	High	High	High	High	High	High	High	High	9.1	11.54	0.71	10.17	9.33	6	7	7
P35998	PSMC2	26S protease regulatory subunit 7 OS=Homo sapiens GN=PSMC2 PE=1 SV=3	58	287	25	48.6	x	0.0440443	0.189034	0.252173	0.215368	2.29557e+08	2.19837e+08	2.03422e+08	2.35797e+08	2.0941e+08	2.30549e+08	2.35499e+08	2.31759e+08	2.53636e+08	2.38063e+08	2.0378e+08	2.42799e+08	2.57644e+08	2.03053e+08	2.41569e+08	High	High	High	High	High	High	High	High	High	High	High	High	High	High	High	6.07	6.2	4.87	9.33	11.98	25	25	25
P12236	SLC25A6	ADP/ATP translocase 3 OS=Homo sapiens GN=SLC25A6 PE=1 SV=4	52	407	2	32.8	x	-0.469929	-0.442222	-0.403542	-0.0724828	6.57181e+07	4.31439e+07	5.129e+07	4.8816e+07	4.2134e+07	4.75818e+07	6.09104e+07	4.53387e+07	7.00379e+07	5.92998e+07	5.41672e+07	8.4144e+07	7.40661e+07	6.34747e+07	7.98063e+07	High	High	High	High	High	High	High	High	High	High	High	High	High	High	High	21.41	7.7	21.25	24.34	11.44	2	2	2
P29373	CRABP2	Cellular retinoic acid-binding protein 2 OS=Homo sapiens GN=CRABP2 PE=1 SV=2	25	10	3	15.7		0.0299829	1.47457	1.90149	1.96901	2.74862e+06	2.14322e+06	2.67677e+06	2.281e+06	1.8148e+06	3.05548e+06	5.81543e+06	1.10567e+07	9.20726e+06	1.3294e+07	1.2262e+07	1.21025e+07	1.50726e+07	1.21571e+07	1.24104e+07	Peak Found	Peak Found	Peak Found	Peak Found	Peak Found	Peak Found	Peak Found	High	High	Peak Found	High	High	High	High	High	13.11	26.29	30.58	5.15	12.22	1	2	2
Q9H0A0	NAT10	RNA cytidine acetyltransferase OS=Homo sapiens GN=NAT10 PE=1 SV=2	41	216	33	115.7		0.227741	0.43082	0.339137	0.266637	5.87918e+07	5.63708e+07	5.0989e+07	6.50849e+07	6.85377e+07	5.27337e+07	7.78497e+07	7.32372e+07	5.65499e+07	5.84108e+07	7.04677e+07	4.47295e+07	5.46124e+07	6.33341e+07	4.05559e+07	High	High	High	High	High	High	High	High	High	High	High	High	High	High	High	7.21	13.38	16.19	22.25	21.75	30	32	28
Q04837	SSBP1	Single-stranded DNA-binding protein, mitochondrial OS=Homo sapiens GN=SSBP1 PE=1 SV=1	56	142	8	17.2	x	0.264236	0.391768	0.535058	0.603122	6.52667e+07	8.69101e+07	7.29566e+07	1.14177e+08	1.0845e+08	8.56633e+07	1.05211e+08	7.95346e+07	8.59157e+07	1.02374e+08	9.93152e+07	8.36522e+07	1.16645e+08	1.1652e+08	1.03622e+08	High	High	High	High	High	High	High	High	High	High	High	High	High	High	High	14.62	14.68	14.82	10.56	6.67	7	7	7
Q9NR50	EIF2B3	Translation initiation factor eIF-2B subunit gamma OS=Homo sapiens GN=EIF2B3 PE=1 SV=1	20	54	7	50.2		-0.202572	0.149259	0.221568	0.171207	1.31448e+07	9.43154e+06	1.09952e+07	9.01038e+06	8.43479e+06	1.08539e+07	1.18508e+07	1.01751e+07	1.43416e+07	1.17897e+07	9.07393e+06	1.69728e+07	1.35679e+07	9.54317e+06	1.69339e+07	High	High	High	High	High	High	High	High	High	High	High	High	High	High	High	16.66	13.4	17.29	31.82	27.72	7	7	7
Q13630	TSTA3	GDP-L-fucose synthase OS=Homo sapiens GN=TSTA3 PE=1 SV=1	21	25	5	35.9		-0.0159576	0.391768	0.0731347	0.252173	1.07128e+07	8.11153e+06	9.27198e+06	8.32985e+06	6.75751e+06	9.37808e+06	9.2343e+06	7.964e+06	1.4363e+07	8.82995e+06	7.05244e+06	1.3854e+07	1.29447e+07	8.52983e+06	1.91654e+07	High	High	High	High	High	Peak Found	High	High	High	High	High	High	High	High	High	13.91	16.17	32.2	35.59	39.44	4	4	3
P18887	XRCC1	DNA repair protein XRCC1 OS=Homo sapiens GN=XRCC1 PE=1 SV=2	11	18	4	69.4		0.574344	-0.687335	-0.0484122	-1.14242	532612	2.44844e+06	488321	3.63072e+06	5.29731e+06	3.03396e+06	3.11584e+06	3.59458e+06	2.78224e+06	3.3837e+06	3.24646e+06	4.19602e+06	3.46739e+06	3.4696e+06	2.81179e+06	Peak Found	High	High	High	High	High	High	High	High	High	High	High	High	High	High	96.77	29.42	12.9	14.22	11.67	2	2	2
Q9UBP9	GULP1	PTB domain-containing engulfment adapter protein 1 OS=Homo sapiens GN=GULP1 PE=1 SV=1	18	18	5	34.5		-0.150401	-0.0724828	-0.428566	-0.766112	5.64734e+06	5.82924e+06	4.94471e+06	5.22508e+06	5.64434e+06	3.99116e+06	5.5288e+06	5.72463e+06	1.48346e+06	3.9514e+06	5.25257e+06	1.87807e+06	4.75229e+06	4.69845e+06	1.55593e+06	High	High	High	High	Peak Found	High	High	High	High	High	Peak Found	Peak Found	Peak Found	High	Peak Found	8.53	17.35	56.39	46.07	49.88	3	3	3
O95747	OXSR1	Serine/threonine-protein kinase OSR1 OS=Homo sapiens GN=OXSR1 PE=1 SV=1	33	96	9	58		-0.0454314	0.107018	0.176323	0.130931	2.09843e+07	1.88559e+07	1.77371e+07	2.02398e+07	1.81285e+07	1.81294e+07	2.06128e+07	2.21121e+07	2.00894e+07	2.41472e+07	1.79191e+07	2.30243e+07	2.69798e+07	1.69292e+07	1.99742e+07	High	High	High	High	High	High	High	High	High	High	High	High	High	High	High	8.59	6.47	5.01	15.3	24.2	12	12	12
O75882	ATRN	Attractin OS=Homo sapiens GN=ATRN PE=1 SV=2	5	16	4	158.4		0.225275	0.207893	0.0579701	-0.086201	2.50329e+06	1.93187e+06	2.12994e+06	2.76537e+06	2.24322e+06	2.78016e+06	2.5108e+06	2.26305e+06	3.10872e+06	2.55561e+06	2.51464e+06	2.06684e+06	2.33099e+06	2.67165e+06	2.14559e+06	Peak Found	High	High	Peak Found	High	Peak Found	High	High	Peak Found	High	High	High	High	High	High	13.26	11.78	16.55	11.4	11.2	4	4	4
P11172	UMPS	Uridine 5'-monophosphate synthase OS=Homo sapiens GN=UMPS PE=1 SV=1	36	94	13	52.2		-0.115597	0.181421	0.459432	0.399445	5.40096e+07	4.60191e+07	4.91168e+07	4.1869e+07	3.85534e+07	6.07852e+07	5.17534e+07	4.98184e+07	7.79023e+07	6.13111e+07	5.32523e+07	9.01763e+07	5.76055e+07	5.05223e+07	8.5761e+07	High	High	High	High	High	High	High	High	High	High	High	High	High	High	High	8.1	25.48	26.22	28.45	28.84	11	11	10
Q96T51	RUFY1	RUN and FYVE domain-containing protein 1 OS=Homo sapiens GN=RUFY1 PE=1 SV=2	21	40	10	79.8		0.123004	0.158337	0.0662614	0.212881	1.27208e+07	8.92587e+06	1.00753e+07	1.19501e+07	1.1207e+07	1.22859e+07	1.31953e+07	1.14451e+07	1.08651e+07	1.11465e+07	1.01355e+07	1.18634e+07	1.17122e+07	8.53394e+06	1.07774e+07	High	High	High	High	High	High	High	High	High	High	High	High	High	High	High	18.4	4.67	10.25	7.86	15.8	9	9	8
P39687	ANP32A	Acidic leucine-rich nuclear phosphoprotein 32 family member A OS=Homo sapiens GN=ANP32A PE=1 SV=1	24	102	2	28.6		-0.500218	-0.662004	-1.32193	-0.744197	3.1279e+07	3.21759e+07	2.13993e+07	2.81893e+07	20373924	1.62948e+07	2.25826e+07	1.45031e+07	1.17026e+07	2.32273e+07	1.4318e+07	9.67178e+06	3.42371e+07	1.7094e+07	1.14594e+07	High	High	High	High	High	High	High	High	High	High	High	Peak Found	High	High	High	21.14	27.96	34.74	43.77	56.68	2	2	2
P49069	CAMLG	Calcium signal-modulating cyclophilin ligand OS=Homo sapiens GN=CAMLG PE=1 SV=1	15	12	2	32.9		0.1137	-0.222633	0.418999	0.896853	1.98577e+06	1.73415e+06	2.50778e+06	2.13534e+06	1.69243e+06	2.74656e+06	1.70814e+06	1.70243e+06	2.26345e+06	2.56303e+06	2.73618e+06	2.4175e+06	4.342e+06	3.12091e+06	2.6734e+06	Peak Found	Peak Found	Peak Found	Peak Found	Peak Found	High	High	Peak Found	High	Peak Found	High	High	Peak Found	High	High	19.01	24.15	17.04	6.2	25.56	1	2	2
O94885	SASH1	SAM and SH3 domain-containing protein 1 OS=Homo sapiens GN=SASH1 PE=1 SV=3	3	4	2	136.6		-0.550043	-0.263612	-0.279284	-1.03209	1.24282e+06	1.11837e+06	1.06243e+06	263560	212829	330440	303866	278064	419132	1.10165e+06	832397	893244	101569	178358	310495	High	Peak Found	High	Peak Found	Peak Found	High	Peak Found	Not Found	Peak Found	Peak Found	Peak Found	Peak Found	High	Peak Found	Peak Found	8.09	21.93	22.51	14.98	53.7	2	2	1
Q9BRR3	TMEM246	Transmembrane protein 246 OS=Homo sapiens GN=TMEM246 PE=1 SV=1	5	3	2	46.6		0.471968	0.986957	1.12433	1.04474	1.04531e+06	774007	907238	1.28069e+06	1.40624e+06	1.23209e+06	2.1653e+06	1.78565e+06	1.62564e+06	2.08758e+06	2.18681e+06	1.38827e+06	1.75622e+06	2.25061e+06	1.52931e+06	Peak Found	Peak Found	Peak Found	Peak Found	Peak Found	Peak Found	High	Peak Found	Peak Found	High	Peak Found	Peak Found	Peak Found	Peak Found	High	14.93	6.88	14.91	23.06	19.99	2	2	1
Q9Y3E1	HDGFRP3; HDGFL3	Hepatoma-derived growth factor-related protein 3 OS=Homo sapiens GN=HDGFRP3 PE=1 SV=1	32	31	3	22.6		-0.152003	-0.272297	-1	-0.558517	7.22352e+06	7.25098e+06	5.20951e+06	6.74066e+06	6.56297e+06	4.09675e+06	5.90409e+06	5.07349e+06	3.09162e+06	4.65877e+06	4.81114e+06	519788	6.04643e+06	4.31608e+06	827731	Peak Found	High	High	Peak Found	High	High	Peak Found	High	High	High	High	Peak Found	High	High	Peak Found	17.84	25.48	30.81	73.12	71.27	2	2	2
P80217	IFI35	Interferon-induced 35 kDa protein OS=Homo sapiens GN=IFI35 PE=1 SV=5	32	69	9	31.5		2.04299	1.9542	1.61447	0.957543	3.88474e+06	3.59093e+06	4.55853e+06	2.40202e+07	2.3198e+07	1.10486e+07	1.99015e+07	1.93259e+07	9.40981e+06	1.46901e+07	1.56972e+07	7.62927e+06	1.18339e+07	1.23099e+07	5.86336e+06	High	High	High	High	High	High	High	High	High	High	High	High	High	High	High	12.37	37.4	36.38	34.69	35.92	5	6	6
Q9H6R4	NOL6	Nucleolar protein 6 OS=Homo sapiens GN=NOL6 PE=1 SV=2	23	127	16	127.5		0.210389	0.301002	0.202888	0.0524159	2.41254e+07	2.3138e+07	2.48561e+07	2.62553e+07	2.81946e+07	3.14138e+07	2.88282e+07	2.66395e+07	3.22891e+07	2.47289e+07	2.69704e+07	2.68768e+07	2.19282e+07	2.62106e+07	2.53922e+07	High	High	High	High	High	High	High	High	High	High	High	High	High	High	High	3.59	9.1	9.74	4.84	9.28	14	14	14
Q9NVM1	EVA1B	Protein eva-1 homolog B OS=Homo sapiens GN=EVA1B PE=1 SV=1	35	19	2	18.4		0.120352	0.362891	0.221568	-0.486004	3.9236e+06	4.39567e+06	6.96389e+06	4.77952e+06	4.78006e+06	5.60464e+06	5.73748e+06	5.52486e+06	6.62512e+06	4.97446e+06	6.02096e+06	4.63429e+06	2.6116e+06	5.90285e+06	2.82654e+06	High	High	High	High	High	High	High	High	High	High	High	Peak Found	High	High	High	32.12	9.42	9.79	13.87	48.71	2	2	2
Q8NDT2	RBM15B	Putative RNA-binding protein 15B OS=Homo sapiens GN=RBM15B PE=1 SV=3	11	21	5	97.1		0.350497	0.257011	0.399445	0.167358	2.29049e+06	2.39176e+06	2.73559e+06	2.39705e+06	3.50056e+06	3.99547e+06	3.84578e+06	3.16945e+06	3.79496e+06	3.08912e+06	4.23866e+06	2.06255e+06	2.66303e+06	4.23219e+06	1.80377e+06	Peak Found	High	High	High	Peak Found	High	High	High	Peak Found	High	High	Peak Found	High	High	Peak Found	9.44	24.81	10.45	34.78	42.47	2	3	3
Q9P2Q2	FRMD4A	FERM domain-containing protein 4A OS=Homo sapiens GN=FRMD4A PE=1 SV=3	7	17	5	115.4		-0.444184	-0.75877	-0.808437	-0.579922	3.52899e+06	3.20542e+06	2.73777e+06	2.48197e+06	2.31139e+06	1.47525e+06	2.52061e+06	1.82307e+06	1.47705e+06	1.1074e+06	1.12405e+06	930706	1.35674e+06	1.12246e+06	1.12917e+06	High	High	High	High	Peak Found	High	High	High	High	High	High	Peak Found	High	High	Peak Found	12.6	25.78	27.4	10.17	11.09	5	5	4
P09382	LGALS1	Galectin-1 OS=Homo sapiens GN=LGALS1 PE=1 SV=2	90	1341	10	14.7	x	-0.112475	-0.104697	0.077243	-0.362158	3.71615e+09	3.48042e+09	3.21947e+09	3.85242e+09	3.3323e+09	2.73664e+09	3.64436e+09	3.32409e+09	2.01112e+09	3.24174e+09	3.97463e+09	1.48179e+09	3.01602e+09	3.84029e+09	1.57113e+09	High	High	High	High	High	High	High	High	High	High	High	High	High	High	High	7.16	16.88	28.91	44.19	40.89	8	8	8
P08670	VIM	Vimentin OS=Homo sapiens GN=VIM PE=1 SV=4	84	6304	48	53.6	x	-0.00288828	-0.136062	-0.169745	-0.300448	2.89135e+10	2.69797e+10	3.36821e+10	2.97522e+10	2.91932e+10	3.00734e+10	2.84277e+10	2.76142e+10	2.14887e+10	2.57201e+10	2.99523e+10	1.75829e+10	2.6849e+10	2.97036e+10	1.64894e+10	High	High	High	High	High	High	High	High	High	High	High	High	High	High	High	11.55	1.5	14.68	25.75	28.56	48	51	51
Q5T440	IBA57	Putative transferase CAF17, mitochondrial OS=Homo sapiens GN=IBA57 PE=1 SV=1	15	10	3	38.1	x	-0.131313	0.555816	0.953824	0.945608	1.05794e+06	813815	968854	1.37552e+06	1.23907e+06	1.56187e+06	1.7066e+06	1.92285e+06	2.13545e+06	2.3159e+06	2.36366e+06	2.64001e+06	2.23713e+06	2.80211e+06	2.68307e+06	Peak Found	High	High	Peak Found	Peak Found	High	Peak Found	Peak Found	High	High	High	Peak Found	High	High	High	13.05	11.64	11.16	7.17	11.57	2	2	2
Q4LDE5	SVEP1	Sushi, von Willebrand factor type A, EGF and pentraxin domain-containing protein 1 OS=Homo sapiens GN=SVEP1 PE=1 SV=3	1	4	2	389.9		-9.96578	-9.96578	0.533065	0.735522	923280	406500	342376							1.72656e+06	1.1474e+06	1.22205e+06	1.09776e+06	1.12207e+06	1.17847e+06	Peak Found	Peak Found	Peak Found	Not Found	Not Found	Not Found	Not Found	High	Not Found	High	High	Not Found	Peak Found	Peak Found	Not Found	57.14			23.07	3.65	1	1	1
Q9Y3Q8	TSC22D4	TSC22 domain family protein 4 OS=Homo sapiens GN=TSC22D4 PE=1 SV=2	10	19	2	41		-0.148801	0.301002	0.121679	0.015783	1.42556e+06	1.74818e+06	1.57302e+06	1.24107e+06	1.19985e+06	2.10446e+06	1.65112e+06	1.86935e+06	3.30687e+06	1.54904e+06	1.28703e+06	3.46778e+06	1.36306e+06	1.14562e+06	3.02957e+06	Peak Found	High	Peak Found	Peak Found	Peak Found	High	High	High	High	Peak Found	High	High	Peak Found	High	High	10.21	33.71	39.53	56.66	55.83	2	1	2
O00443	PIK3C2A	Phosphatidylinositol 4-phosphate 3-kinase C2 domain-containing subunit alpha OS=Homo sapiens GN=PIK3C2A PE=1 SV=2	9	39	12	190.6		0.15056	0.52707	0.766383	0.964953	3.18156e+06	2.64344e+06	3.23918e+06	3.9662e+06	3.5737e+06	5.18375e+06	5.46826e+06	4.72553e+06	1.0099e+07	5.11407e+06	6.0438e+06	1.30492e+07	7.42088e+06	5.79384e+06	1.09089e+07	High	High	High	High	High	High	High	High	High	High	High	High	High	High	High	10.88	19.79	43.05	53.76	32.5	8	8	7
Q9UJW0	DCTN4	Dynactin subunit 4 OS=Homo sapiens GN=DCTN4 PE=1 SV=1	35	99	9	52.3		-0.140826	0.140124	0.255803	0.141433	2.17351e+07	2.29937e+07	2.78438e+07	1.78003e+07	2.08913e+07	2.53393e+07	2.16261e+07	2.81804e+07	3.26794e+07	3.11217e+07	2.55471e+07	3.14093e+07	3.10801e+07	2.63462e+07	2.88384e+07	High	High	High	High	High	High	High	High	High	High	High	High	High	High	High	13.33	17.76	20.22	11.26	8.24	9	9	8
Q03701	CEBPZ	CCAAT/enhancer-binding protein zeta OS=Homo sapiens GN=CEBPZ PE=1 SV=3	23	85	18	120.9	x	0.298658	0.469886	0.411426	0.314986	1.51085e+07	1.46621e+07	1.21107e+07	1.72142e+07	2.15987e+07	1.93876e+07	2.08825e+07	1.89004e+07	2.49677e+07	1.65413e+07	1.99698e+07	2.41746e+07	1.54252e+07	1.76817e+07	1.93943e+07	High	High	High	High	High	High	High	High	High	High	High	High	High	High	High	11.59	11.3	14.33	18.9	11.38	13	12	13
P09012	SNRPA	U1 small nuclear ribonucleoprotein A OS=Homo sapiens GN=SNRPA PE=1 SV=3	40	81	6	31.3	x	0.15056	-0.277534	-0.430509	-0.358454	5.73269e+07	7.7007e+07	4.83271e+07	9.25877e+07	8.51822e+07	5.14539e+07	6.25591e+07	4.5288e+07	3.65544e+07	5.03031e+07	4.61686e+07	4.22906e+07	5.435e+07	4.72341e+07	4.04782e+07	High	High	High	High	High	High	High	High	High	High	High	High	High	High	High	24.09	28.7	27.49	8.66	14.65	6	6	6
P29353	SHC1	SHC-transforming protein 1 OS=Homo sapiens GN=SHC1 PE=1 SV=4	25	59	8	62.8		-0.189351	-0.471929	-0.373327	-0.362158	8.91765e+06	9.05301e+06	1.05555e+07	7.82022e+06	8.21327e+06	1.11173e+07	6.76072e+06	7.85078e+06	8.05538e+06	7.55716e+06	6.51568e+06	7.38176e+06	5.53443e+06	5.90786e+06	5.63222e+06	High	High	High	High	High	High	High	High	High	High	High	High	High	High	High	9.56	19.9	9.21	7.8	3.4	5	4	5
O95793	STAU1	Double-stranded RNA-binding protein Staufen homolog 1 OS=Homo sapiens GN=STAU1 PE=1 SV=2	32	98	14	63.1		0.306846	0.508936	0.445727	0.27858	4.42246e+07	3.91959e+07	4.6254e+07	6.21953e+07	5.3068e+07	6.77683e+07	6.78904e+07	6.36478e+07	7.93241e+07	6.32114e+07	6.01634e+07	7.63253e+07	5.10771e+07	4.83491e+07	6.24716e+07	High	High	High	High	High	High	High	High	High	High	High	High	High	High	High	8.41	12.16	11.54	12.9	13.88	10	10	11
Q16658	FSCN1	Fascin OS=Homo sapiens GN=FSCN1 PE=1 SV=3	52	311	20	54.5	x	-0.274041	-0.558517	-0.865122	-0.867752	4.67408e+08	4.49074e+08	3.75218e+08	3.33391e+08	3.42789e+08	3.39468e+08	3.02355e+08	3.46608e+08	2.73768e+08	2.93689e+08	2.63083e+08	2.62826e+08	2.97391e+08	2.3502e+08	2.5174e+08	High	High	High	High	High	High	High	High	High	High	High	High	High	High	High	11.33	1.41	11.93	6.5	12.35	19	19	19
Q9BPY3	FAM118B	Protein FAM118B OS=Homo sapiens GN=FAM118B PE=1 SV=1	12	20	2	39.5		-0.117161	0.240009	0.366252	0.240009	1.03276e+06	1.06784e+06	887912	904620	984087	926611	820284	1.21939e+06	2.85641e+06	1.3313e+06	893230	3.96581e+06	1.21941e+06	880925	3.15514e+06	High	High	High	High	High	High	High	High	High	High	High	High	High	High	High	9.57	4.37	66.11	80.54	70.04	1	1	1
P19320	VCAM1	Vascular cell adhesion protein 1 OS=Homo sapiens GN=VCAM1 PE=1 SV=1	10	15	5	81.2		0.748461	1.40708	1.59072	2.24215	697500	267342	704192	829715	630042	528025	812539	1.04876e+06	848922	2.66602e+06	3.08916e+06	2.71543e+06	5.16841e+06	9.56263e+06	5.17765e+06	Peak Found	Peak Found	Peak Found	Peak Found	Peak Found	Peak Found	Peak Found	Peak Found	Peak Found	High	High	Peak Found	High	High	Peak Found	44.99	23.16	14.08	8.19	38.19	2	2	2
O14613	CDC42EP2	Cdc42 effector protein 2 OS=Homo sapiens GN=CDC42EP2 PE=1 SV=1	25	14	2	22.5		-0.0291463	-0.0365259	-0.0394883	0.0989585	2.55609e+06	1.41203e+06	1.54762e+06	2.94858e+06	1.43044e+06	2.40767e+06	2.70867e+06	1.74841e+06	2.21655e+06	1.9949e+06	2.00368e+06	1.78409e+06	1.68245e+06	930798	1.53626e+06	Peak Found	High	High	High	High	High	High	High	Peak Found	High	High	Peak Found	High	Peak Found	Not Found	34	34.01	21.59	6.45	28.81	2	2	2
Q9NR45	NANS	Sialic acid synthase OS=Homo sapiens GN=NANS PE=1 SV=2	31	79	9	40.3	x	-0.217591	0.151859	0.335712	0.379621	5.85459e+07	4.5161e+07	4.07388e+07	4.26822e+07	3.67435e+07	4.85851e+07	4.91493e+07	4.75841e+07	7.41899e+07	6.63201e+07	4.01684e+07	9.30783e+07	7.97738e+07	4.43329e+07	9.46247e+07	High	High	High	High	High	High	High	High	High	High	High	High	High	High	High	19.26	13.88	26.2	39.77	35.44	9	8	9
P50914	RPL14	60S ribosomal protein L14 OS=Homo sapiens GN=RPL14 PE=1 SV=4	30	126	6	23.4	x	-0.00868224	-0.15682	-0.345564	-0.597278	3.69799e+08	4.09859e+08	2.71997e+08	3.6531e+08	4.12991e+08	2.76496e+08	3.56532e+08	3.86158e+08	2.09955e+08	2.77278e+08	3.03706e+08	1.68174e+08	2.13358e+08	2.55479e+08	1.71397e+08	High	High	High	High	High	High	High	High	High	High	High	High	High	High	High	20.23	19.7	29.71	28.77	19.7	6	6	6
O75110	ATP9A	Probable phospholipid-transporting ATPase IIA OS=Homo sapiens GN=ATP9A PE=1 SV=3	6	49	5	118.5	x	-0.236164	-0.086201	0.00575927	0.0440443	5.49861e+06	4.43593e+06	5.52199e+06	4.39534e+06	3.9501e+06	4.84117e+06	4.59321e+06	4.23246e+06	5.97898e+06	4.51863e+06	5.254e+06	6.15327e+06	4.78914e+06	5.54326e+06	5.24228e+06	High	High	High	High	High	High	High	High	High	High	High	High	High	High	High	12.04	10.14	18.68	15.42	7.31	4	4	4
Q9H3Q1	CDC42EP4	Cdc42 effector protein 4 OS=Homo sapiens GN=CDC42EP4 PE=1 SV=1	31	40	6	38		-0.139236	0.325386	0.173767	-0.0908029	5.51188e+06	4.81696e+06	5.34535e+06	3.64144e+06	3.2648e+06	5.45681e+06	5.18504e+06	5.23226e+06	6.34229e+06	6.56043e+06	5.93105e+06	5.62541e+06	4.05755e+06	4.49335e+06	3.86767e+06	High	High	High	High	High	High	High	High	High	High	High	Peak Found	High	High	High	6.94	28.44	11.72	7.89	7.75	5	6	5
Q9BW27	NUP85	Nuclear pore complex protein Nup85 OS=Homo sapiens GN=NUP85 PE=1 SV=1	27	55	12	75	x	0.180148	0.387363	0.471968	0.414677	1.81846e+07	1.85148e+07	1.6586e+07	1.53383e+07	1.8099e+07	1.5214e+07	1.97861e+07	1.86005e+07	2.06526e+07	1.48401e+07	2.11025e+07	2.39754e+07	1.21689e+07	2.21969e+07	1.85777e+07	High	High	High	High	High	High	High	High	High	High	High	High	High	High	High	5.81	10.06	5.23	23.39	28.78	10	10	10
P07900	HSP90AA1	Heat shock protein HSP 90-alpha OS=Homo sapiens GN=HSP90AA1 PE=1 SV=5	59	1704	30	84.6	x	-0.0649175	-0.0159576	-0.279284	-0.304006	3.84057e+09	3.78395e+09	3.51532e+09	3.18956e+09	3.107e+09	4.59965e+09	3.45909e+09	3.46649e+09	5.17695e+09	3.34536e+09	2.69773e+09	4.73798e+09	3.87892e+09	2.4253e+09	4.6795e+09	High	High	High	High	High	High	High	High	High	High	High	High	High	High	High	4.68	23.1	24.53	29.01	31.21	44	45	46
Q9NUI1	DECR2	Peroxisomal 2,4-dienoyl-CoA reductase OS=Homo sapiens GN=DECR2 PE=1 SV=1	13	24	3	30.8		0.140124	0.263034	0.466758	0.520045	3.20832e+06	2.37568e+06	3.92083e+06	4.10611e+06	2.88168e+06	3.18919e+06	4.32341e+06	3.77436e+06	3.2639e+06	5.12548e+06	5.12605e+06	2.59944e+06	4.60108e+06	6.1215e+06	2.71556e+06	High	High	High	High	High	High	High	High	Peak Found	High	High	High	High	High	Peak Found	24.41	18.78	13.99	34.05	38.09	3	3	3
Q96LW7	C9orf89; CARD19	Caspase recruitment domain-containing protein 19 OS=Homo sapiens GN=CARD19 PE=1 SV=1	15	4	3	25.6		-0.0528949	0.378512	0.56267	0.464668	2.84115e+06	2.6294e+06	3.01148e+06	2.2371e+06	2.39128e+06	2.24785e+06	3.36809e+06	2.97184e+06	2.76232e+06	4.77649e+06	4.83026e+06	3.18528e+06	3.38729e+06	5.10203e+06	3.64923e+06	Peak Found	Peak Found	Peak Found	Peak Found	Peak Found	Peak Found	Peak Found	Peak Found	Peak Found	High	Peak Found	Peak Found	High	Peak Found	High	6.77	3.76	10.14	21.92	22.83	3	3	3
Q92575	UBXN4	UBX domain-containing protein 4 OS=Homo sapiens GN=UBXN4 PE=1 SV=2	23	43	5	56.7		-0.115597	0.0731347	0.237564	0.530071	2.03814e+07	1.72272e+07	2.28641e+07	1.41154e+07	1.83978e+07	2.3698e+07	1.57603e+07	2.4132e+07	2.42218e+07	1.92085e+07	3.24309e+07	2.09458e+07	1.95636e+07	3.51499e+07	2.14087e+07	High	High	High	Peak Found	High	High	High	High	High	High	High	High	High	High	High	14.02	25.62	22.74	29.7	33.56	3	4	4
Q12923	PTPN13	Tyrosine-protein phosphatase non-receptor type 13 OS=Homo sapiens GN=PTPN13 PE=1 SV=2	1	4	2	276.7		-0.612637	-0.875672	-0.657445	0.0129262	1.12642e+06	1.26806e+06	1.11142e+06	1.02614e+06	831457	503253	781821	505736	606841	428365	386030	322076	681883	399495	672287	High	High	High	Peak Found	Peak Found	Peak Found	Peak Found	Peak Found	Peak Found	Peak Found	Peak Found	Not Found	Peak Found	Peak Found	Not Found	7.4	33.58	22.12	14.13	27.43	2	2	2
P63220	RPS21	40S ribosomal protein S21 OS=Homo sapiens GN=RPS21 PE=1 SV=1	46	145	5	9.1	x	-0.0365259	-0.0619024	-0.136062	-0.248108	1.11385e+08	1.07978e+08	9.91323e+07	9.50797e+07	1.02792e+08	1.06653e+08	1.04794e+08	1.19385e+08	8.81753e+07	9.60213e+07	1.21927e+08	5.78757e+07	9.65635e+07	1.0332e+08	6.73682e+07	High	High	High	High	High	High	High	High	High	High	High	High	High	High	High	5.96	5.81	15	35.04	21.45	5	5	5
Q96EY1	DNAJA3	DnaJ homolog subfamily A member 3, mitochondrial OS=Homo sapiens GN=DNAJA3 PE=1 SV=2	26	73	9	52.5	x	0.311503	0.545968	0.509949	0.708408	1.83542e+07	1.82888e+07	1.86935e+07	2.11616e+07	2.2227e+07	2.26014e+07	2.70565e+07	2.29253e+07	3.16065e+07	2.3704e+07	2.3465e+07	3.24323e+07	2.8349e+07	2.54497e+07	3.4611e+07	High	High	High	High	High	High	High	High	High	High	High	High	High	High	High	1.18	3.4	15.97	19.26	15.89	9	9	8
P51687	SUOX	Sulfite oxidase, mitochondrial OS=Homo sapiens GN=SUOX PE=1 SV=2	19	35	5	60.2		0.452068	0.675364	0.927517	0.745883	3.1052e+06	2.82644e+06	3.11543e+06	5.20081e+06	3.97755e+06	2.94931e+06	4.71616e+06	4.99772e+06	3.33978e+06	6.53699e+06	5.80633e+06	3.08555e+06	5.57225e+06	6.71331e+06	2.47131e+06	Peak Found	High	High	High	High	High	High	High	High	High	High	High	High	High	Peak Found	5.44	27.88	20.39	35.37	44.63	5	5	5
Q9NUJ3	TCP11L1	T-complex protein 11-like protein 1 OS=Homo sapiens GN=TCP11L1 PE=1 SV=1	8	26	4	57		-0.018878	0.171207	0.41684	0.328836	1.96965e+06	1.44493e+06	1.92921e+06	1.67762e+06	1.16116e+06	2.12776e+06	1.82597e+06	1.67169e+06	2.64941e+06	2.42991e+06	1.48075e+06	3.17272e+06	2.43739e+06	1.53947e+06	2.484e+06	High	High	High	High	High	High	High	High	High	High	High	Peak Found	High	High	Peak Found	16.39	29.22	25.65	35.92	24.72	4	4	4
P18206	VCL	Vinculin OS=Homo sapiens GN=VCL PE=1 SV=4	62	1023	58	123.7	x	-0.332789	-0.597278	-0.694321	-0.749038	1.6175e+09	1.35929e+09	1.43495e+09	1.1465e+09	9.56114e+08	1.17314e+09	1.06146e+09	9.82148e+08	9.08053e+08	1.00986e+09	7.50327e+08	7.06066e+08	1.09062e+09	7.56342e+08	6.66281e+08	High	High	High	High	High	High	High	High	High	High	High	High	High	High	High	9.03	10.84	7.8	19.96	26.69	56	57	57
Q9NW64	RBM22	Pre-mRNA-splicing factor RBM22 OS=Homo sapiens GN=RBM22 PE=1 SV=1	11	25	5	46.9	x	0.145351	0.275007	0.111031	-0.0247367	7.44249e+06	6.85144e+06	5.51634e+06	7.83242e+06	7.94866e+06	7.49923e+06	7.92444e+06	7.19048e+06	5.56543e+06	6.30624e+06	6.71427e+06	4.64564e+06	7.02021e+06	5.7283e+06	4.15243e+06	High	High	High	High	High	High	High	Peak Found	Peak Found	High	High	Peak Found	High	High	High	14.94	3.01	17.51	18.61	25.49	4	4	4
Q14156	EFR3A	Protein EFR3 homolog A OS=Homo sapiens GN=EFR3A PE=1 SV=2	15	28	9	92.9		0.169925	0.337996	0.438293	0.669027	4.09687e+06	3.37745e+06	3.81126e+06	5.72736e+06	5.16227e+06	5.00533e+06	5.14527e+06	4.76879e+06	4.22497e+06	5.61579e+06	5.50641e+06	4.78986e+06	5.79326e+06	5.85018e+06	4.37619e+06	High	High	High	High	High	High	High	High	High	High	High	High	High	High	High	9.63	7.17	9.82	8.46	15.64	5	4	4
Q16531	DDB1	DNA damage-binding protein 1 OS=Homo sapiens GN=DDB1 PE=1 SV=1	40	345	38	126.9	x	0.0229004	0.351628	0.509949	0.550901	1.58268e+08	1.59718e+08	1.63642e+08	1.5851e+08	1.7222e+08	1.84291e+08	1.75618e+08	1.97656e+08	2.4222e+08	2.0639e+08	2.12191e+08	2.53809e+08	2.23218e+08	2.29639e+08	2.65411e+08	High	High	High	High	High	High	High	High	High	High	High	High	High	High	High	1.73	7.51	16.54	11.54	9.5	32	33	33
Q9UJV9	DDX41	Probable ATP-dependent RNA helicase DDX41 OS=Homo sapiens GN=DDX41 PE=1 SV=2	13	17	5	69.8		0.136191	0.364012	0.364012	0.258217	4.21372e+06	3.89905e+06	3.53263e+06	3.7876e+06	4.17655e+06	4.786e+06	4.95514e+06	4.45138e+06	5.70177e+06	5.2956e+06	5.14765e+06	4.73515e+06	4.63582e+06	5.03477e+06	4.63161e+06	High	High	Peak Found	High	High	High	High	Peak Found	High	High	High	Peak Found	High	Peak Found	High	8.78	11.84	12.49	5.74	4.86	4	4	4
Q5JSH3	WDR44	WD repeat-containing protein 44 OS=Homo sapiens GN=WDR44 PE=1 SV=1	25	68	16	101.3		0.0717627	-0.00868224	-0.0694519	-0.0320936	1.95122e+07	1.38069e+07	1.67987e+07	1.7647e+07	1.40382e+07	1.87419e+07	1.49715e+07	1.29152e+07	1.4412e+07	1.52936e+07	1.07159e+07	1.16652e+07	1.76952e+07	8.96817e+06	1.2059e+07	High	High	High	High	High	High	High	High	High	High	High	High	High	High	High	17.08	14.64	7.54	19.24	34.28	15	15	14
O00483	NDUFA4	Cytochrome c oxidase subunit NDUFA4 OS=Homo sapiens GN=NDUFA4 PE=1 SV=1	47	35	4	9.4	x	0.286881	-0.571322	-1.61264	-0.790859	2.84137e+07	4.8921e+07	2.27584e+07	5.365e+07	55792935	2.29298e+07	3.76095e+07	3.31172e+07	1.23478e+07	2.52772e+07	3.33289e+07	1.6832e+07	3.84425e+07	3.59411e+07	1.71785e+07	High	High	High	High	High	High	High	High	Peak Found	High	High	High	High	High	High	41.26	41.67	48.67	32.81	38.08	3	3	3
Q8WXI9	GATAD2B	Transcriptional repressor p66-beta OS=Homo sapiens GN=GATAD2B PE=1 SV=1	17	25	5	65.2		0.291604	-0.0159576	-0.134477	0.0881416	2.34085e+06	2.81252e+06	2.25547e+06	2.13845e+06	3.73644e+06	2.51051e+06	3.27796e+06	4.70965e+06	2.26642e+06	2.57686e+06	3.47044e+06	1.87194e+06	3.61104e+06	4.15314e+06	2.35572e+06	Peak Found	High	Peak Found	High	High	High	High	High	High	Peak Found	High	Peak Found	Peak Found	Peak Found	Peak Found	12.15	29.91	35.92	30.35	27.33	3	4	2
P24941	CDK2	Cyclin-dependent kinase 2 OS=Homo sapiens GN=CDK2 PE=1 SV=2	39	49	6	33.9		0.217851	0.435095	0.126973	-0.498179	1.02851e+07	1.44209e+07	9.7817e+06	8.42638e+06	1.77978e+07	1.40615e+07	1.41067e+07	1.87191e+07	1.68822e+07	1.19926e+07	1.44566e+07	1.32719e+07	7.6002e+06	1.20854e+07	1.07281e+07	High	High	High	High	High	High	High	High	High	High	Peak Found	High	High	High	High	22.14	35.13	14.01	9.31	22.69	6	7	7
P31946	YWHAB	14-3-3 protein beta/alpha OS=Homo sapiens GN=YWHAB PE=1 SV=3	61	327	7	28.1	x	-0.013043	-0.248108	-0.0923402	-0.305788	2.13245e+08	2.24901e+08	1.81521e+08	2.41994e+08	1.93157e+08	1.88507e+08	1.80717e+08	1.47832e+08	1.47981e+08	1.94462e+08	1.27909e+08	1.28548e+08	2.0292e+08	1.15073e+08	1.27421e+08	High	High	High	High	High	High	High	High	High	High	High	High	High	High	High	10.87	14.25	11.93	25.44	32.03	6	7	7
Q969T9	WBP2	WW domain-binding protein 2 OS=Homo sapiens GN=WBP2 PE=1 SV=1	26	23	4	28.1		-0.475936	0.302173	-0.0908029	0.427606	3.30931e+06	1.97432e+06	4.27534e+06	2.84683e+06	2.16445e+06	6.0894e+06	6.76357e+06	9.51078e+06	1.47119e+07	4.33842e+06	3.28053e+06	4.46292e+06	4.44754e+06	4.13334e+06	5.45501e+06	High	High	High	High	Peak Found	High	High	High	High	Peak Found	High	High	High	High	High	36.26	56.67	39.08	16.13	14.76	2	2	2
P56192	MARS	Methionine--tRNA ligase, cytoplasmic OS=Homo sapiens GN=MARS PE=1 SV=2	39	254	25	101.1	x	-0.171368	-0.0394883	0.191563	0.219091	1.27728e+08	1.32119e+08	1.27747e+08	1.13023e+08	1.19809e+08	1.23276e+08	1.22068e+08	1.28106e+08	1.58614e+08	1.37848e+08	1.38458e+08	1.76074e+08	1.56593e+08	1.42615e+08	1.7645e+08	High	High	High	High	High	High	High	High	High	High	High	High	High	High	High	1.96	4.39	14.38	14.52	10.72	23	24	22
O43731	KDELR3	ER lumen protein-retaining receptor 3 OS=Homo sapiens GN=KDELR3 PE=2 SV=1	9	10	2	25		-0.018878	-0.212568	-0.0954196	-0.140826	9.59809e+06	1.2967e+07	1.50901e+07	9.48055e+06	1.40047e+07	1.31927e+07	9.05506e+06	1.30109e+07	7.66572e+06	7.63626e+06	1.6723e+07	6.57218e+06	5.31725e+06	1.67782e+07	5.18049e+06	Peak Found	High	Peak Found	Peak Found	High	Peak Found	Peak Found	High	High	High	High	Peak Found	High	High	Peak Found	22.06	19.73	27.98	54.11	73.22	2	2	2
Q8N465	D2HGDH	D-2-hydroxyglutarate dehydrogenase, mitochondrial OS=Homo sapiens GN=D2HGDH PE=1 SV=3	6	16	2	56.4		-0.2567	-0.694321	0.457332	1.17887	961201	933101	1.08344e+06	437264	350683	572309	911654	670987	913457	1.93325e+06	1.0545e+06	1.27683e+06	2.67842e+06	2.03242e+06	1.79176e+06	Peak Found	Peak Found	Peak Found	High	High	High	High	High	High	High	High	High	High	High	High	8.05	24.63	16.76	32.14	21.15	2	1	2
Q9BYD3	MRPL4	39S ribosomal protein L4, mitochondrial OS=Homo sapiens GN=MRPL4 PE=1 SV=1	36	75	6	34.9		0.197865	0.484396	0.809003	0.865523	1.52773e+07	1.30353e+07	1.50652e+07	1.61891e+07	1.57562e+07	1.67104e+07	1.95408e+07	1.70328e+07	2.21571e+07	2.23663e+07	2.40984e+07	3.08519e+07	2.58239e+07	2.81218e+07	2.55931e+07	High	High	High	High	High	High	High	High	High	High	High	High	High	High	High	8.56	2.95	13.09	17.4	5.27	5	5	5
Q9H3N1	TMX1	Thioredoxin-related transmembrane protein 1 OS=Homo sapiens GN=TMX1 PE=1 SV=1	28	85	10	31.8		0.559737	0.66175	0.470927	0.228973	7.15958e+07	5.71696e+07	5.29645e+07	1.02171e+08	8.72771e+07	6.72708e+07	1.24864e+08	1.04194e+08	5.03041e+07	9.02235e+07	1.00874e+08	4.03591e+07	9.09533e+07	8.08503e+07	3.83858e+07	High	High	High	High	High	High	High	High	High	High	High	High	High	High	High	16.13	20.46	41.34	41.87	39.81	9	9	8
Q96ST3	SIN3A	Paired amphipathic helix protein Sin3a OS=Homo sapiens GN=SIN3A PE=1 SV=2	18	99	16	145.1	x	0.210389	0.526069	0.598365	0.496718	1.15631e+07	1.25472e+07	9.57303e+06	1.33799e+07	1.49542e+07	1.13997e+07	1.52672e+07	1.56854e+07	1.48082e+07	1.43562e+07	1.71394e+07	1.54507e+07	1.46275e+07	1.68219e+07	1.51941e+07	High	High	High	High	High	High	High	High	High	High	High	High	High	High	High	13.49	13.45	2.88	8.96	7.33	14	15	14
Q460N5	PARP14	Poly [ADP-ribose] polymerase 14 OS=Homo sapiens GN=PARP14 PE=1 SV=3	27	149	35	202.7	x	2.07758	1.74244	1.41954	1.39177	1.47409e+07	1.87878e+07	1.38081e+07	6.03133e+07	5.89046e+07	3.26451e+07	4.32086e+07	4.23103e+07	2.6492e+07	3.41255e+07	3.22762e+07	2.00113e+07	3.56639e+07	3.26809e+07	2.26574e+07	Peak Found	High	High	High	High	High	High	High	High	High	High	High	High	High	High	16.78	30.78	25.18	26.63	22.46	17	19	17
P52565	ARHGDIA	Rho GDP-dissociation inhibitor 1 OS=Homo sapiens GN=ARHGDIA PE=1 SV=3	81	203	12	23.2	x	-0.00144342	0.0648829	0.109695	0.041243	1.89457e+08	2.24057e+08	2.57055e+08	1.83858e+08	1.98861e+08	2.9918e+08	1.83678e+08	2.6545e+08	4.11175e+08	2.62194e+08	2.3425e+08	4.06935e+08	2.28936e+08	2.29753e+08	4.04281e+08	High	High	High	High	High	High	High	High	High	High	High	High	High	High	High	15.12	27.59	40.18	30.78	35.11	10	10	10
O00762	UBE2C	Ubiquitin-conjugating enzyme E2 C OS=Homo sapiens GN=UBE2C PE=1 SV=1	26	27	3	19.6		-0.773491	0.255803	-0.394032	-0.641604	6.5034e+06	5.03433e+06	3.04904e+06	2.24878e+06	2.79784e+06	3.92186e+06	5.79424e+06	4.24113e+06	8.95655e+06	3.96689e+06	2.37354e+06	5.02181e+06	1.80813e+06	2.07024e+06	3.34031e+06	High	High	High	High	High	High	High	High	High	High	High	High	Peak Found	High	High	35.65	28.53	37.96	35.2	34.06	3	3	3
P11908	PRPS2	Ribose-phosphate pyrophosphokinase 2 OS=Homo sapiens GN=PRPS2 PE=1 SV=2	39	81	3	34.7		-0.0291463	0.38405	0.319618	0.183963	6.36399e+06	4.83851e+06	4.298e+06	5.39068e+06	4.20648e+06	5.75732e+06	6.46205e+06	5.86359e+06	7.09566e+06	7.26094e+06	4.89451e+06	7.07878e+06	7.57652e+06	4.195e+06	7.41213e+06	Peak Found	High	High	High	High	High	High	High	High	High	High	High	High	High	High	20.74	15.84	9.52	20.54	29.82	3	3	3
Q7Z7K0	CMC1	COX assembly mitochondrial protein homolog OS=Homo sapiens GN=CMC1 PE=1 SV=1	19	9	2	12.5		0.296311	0.614474	0.641546	0.652601	1.30365e+06	1.36736e+06	1.37284e+06	1.67908e+06	1624080	1.6853e+06	2.52358e+06	2.09297e+06	1.28186e+06	2.13255e+06	2.71862e+06	992999	2.49271e+06	2.14937e+06	1.39403e+06	Peak Found	High	Peak Found	High	Peak Found	High	High	Peak Found	Peak Found	High	High	Peak Found	Peak Found	High	Peak Found	2.85	2.03	32.07	45.04	27.94	1	1	1
Q9H1B7	IRF2BPL	Interferon regulatory factor 2-binding protein-like OS=Homo sapiens GN=IRF2BPL PE=1 SV=1	11	32	5	82.6		-0.249822	-0.0203404	0.425459	-0.0543923	7.14381e+06	6.59599e+06	5.06203e+06	6.23145e+06	6.84032e+06	3.21528e+06	6.36653e+06	6.67268e+06	4.16885e+06	7.68629e+06	7.44882e+06	5.84028e+06	7.76994e+06	6.39629e+06	3.23757e+06	High	High	High	High	High	High	High	High	Peak Found	High	High	Peak Found	High	High	High	17.22	35.76	23.81	14.36	40.06	5	5	5
Q86VM9	ZC3H18	Zinc finger CCCH domain-containing protein 18 OS=Homo sapiens GN=ZC3H18 PE=1 SV=2	9	49	7	106.3	x	0.271426	-0.123434	-1.58208	-1.23786	8.25238e+06	1.17745e+07	8.57084e+06	1.21933e+07	1.47809e+07	1.02523e+07	1.158e+07	1.18029e+07	6.9487e+06	8.39999e+06	1.05552e+07	5.01497e+06	8.07366e+06	9.08151e+06	5.42185e+06	High	High	High	High	High	High	High	High	High	High	High	High	High	High	Peak Found	20.44	18.31	27.11	34.95	25.12	7	7	7
P60033	CD81	CD81 antigen OS=Homo sapiens GN=CD81 PE=1 SV=1	28	62	4	25.8		-0.117161	0.286881	0.510962	0.738984	4.35979e+07	4.09731e+07	4.87973e+07	4.95622e+07	3.51635e+07	4.04985e+07	5.95407e+07	5.67495e+07	5.23245e+07	7.23331e+07	6.94199e+07	5.87512e+07	7.4976e+07	6.69385e+07	5.19666e+07	High	High	High	High	High	High	High	High	High	High	High	High	High	High	High	8.96	17.44	6.47	10.7	18.07	4	4	4
Q9H4L7	SMARCAD1	SWI/SNF-related matrix-associated actin-dependent regulator of chromatin subfamily A containing DEAD/H box 1 OS=Homo sapiens GN=SMARCAD1 PE=1 SV=2	8	15	5	117.3		0.195348	0.215368	0.364012	0.230203	1.57517e+06	1.88649e+06	1.64822e+06	1.50099e+06	2.28957e+06	2.00432e+06	1.67163e+06	1.94112e+06	2.35316e+06	1.62612e+06	2.11795e+06	2.99312e+06	866289	1.45802e+06	1.97969e+06	High	High	High	High	High	High	High	High	High	Peak Found	Peak Found	Peak Found	High	High	High	9.56	20.67	17.26	30.83	38.83	4	4	4
Q5TGY1	TMCO4	Transmembrane and coiled-coil domain-containing protein 4 OS=Homo sapiens GN=TMCO4 PE=2 SV=1	7	9	2	67.9		0.0881416	0.908429	0.720716	0.0621217	299315	259112	233353	334957	275491	196691	496185	438011	521669	596696	384632	384765	266192	358852	243526	Peak Found	High	Peak Found	Peak Found	High	Peak Found	High	High	High	Peak Found	High	High	Not Found	High	Peak Found	12.6	25.78	8.84	26.88	21.1	1	1	1
Q02880	TOP2B	DNA topoisomerase 2-beta OS=Homo sapiens GN=TOP2B PE=1 SV=3	30	325	30	183.2		-0.150401	-0.132894	0.0200577	0.0342157	5.94541e+07	6.20079e+07	4.45416e+07	5.37438e+07	5.40387e+07	4.07661e+07	4.90225e+07	4.8204e+07	5.56406e+07	4.80497e+07	5.5009e+07	5.31396e+07	4.70033e+07	5.76987e+07	4.92984e+07	High	High	High	High	High	High	High	High	High	High	High	High	High	High	High	17.05	15.31	8	6.92	10.97	25	27	26
Q9UJU6	DBNL	Drebrin-like protein OS=Homo sapiens GN=DBNL PE=1 SV=1	37	110	11	48.2	x	-0.186065	-0.0785637	-0.0291463	-0.200913	6.39566e+07	5.45123e+07	6.31119e+07	5.95948e+07	4.79548e+07	5.67818e+07	6.61867e+07	5.91867e+07	4.99496e+07	6.54606e+07	4.95368e+07	4.21097e+07	6.94719e+07	4.87176e+07	4.13917e+07	High	High	High	High	High	High	High	High	High	High	High	High	High	High	High	8.63	11.09	13.94	22.78	27.38	11	11	11
Q96D15	RCN3	Reticulocalbin-3 OS=Homo sapiens GN=RCN3 PE=1 SV=1	68	177	14	37.5		-0.0528949	-0.00578235	-0.0923402	-0.212568	1.0905e+08	1.04479e+08	1.12487e+08	1.06835e+08	1.22452e+08	9.81344e+07	1.25153e+08	1.22042e+08	9.21586e+07	1.14984e+08	1.60394e+08	8.32951e+07	1.0602e+08	1.448e+08	7.25868e+07	High	High	High	High	High	High	High	High	High	High	High	High	High	High	High	3.7	11.29	16.11	32.41	33.52	13	13	13
Q01105	SET	Protein SET OS=Homo sapiens GN=SET PE=1 SV=3	45	138	9	33.5	x	-0.161653	-0.0923402	0.0243197	0.0243197	1.80064e+08	2.05409e+08	1.44087e+08	1.50034e+08	1.69281e+08	1.20717e+08	1.43456e+08	1.54417e+08	1.01952e+08	1.50896e+08	1.33104e+08	9.91186e+07	1.66563e+08	1.26576e+08	9.95853e+07	High	High	High	High	High	High	High	High	High	High	High	High	High	High	High	17.46	16.67	20.77	20.6	25.74	8	8	8
P55072	VCP	Transitional endoplasmic reticulum ATPase OS=Homo sapiens GN=VCP PE=1 SV=4	72	925	49	89.3	x	-0.0262051	0.00144197	-0.0365259	-0.0101344	1.17671e+09	1.10365e+09	1.04649e+09	1.12456e+09	1.0375e+09	1.09757e+09	1.06836e+09	1.10672e+09	1.24031e+09	1.09909e+09	1.0545e+09	1.16576e+09	1.2276e+09	1.04778e+09	1.05493e+09	High	High	High	High	High	High	High	High	High	High	High	High	High	High	High	5.89	4.1	7.93	5.06	9.17	44	44	44
Q14165	MLEC	Malectin OS=Homo sapiens GN=MLEC PE=1 SV=1	43	94	12	32.2		-0.109359	0.16092	0.205393	0.339137	7.51972e+07	6.10265e+07	8.19616e+07	6.2905e+07	6.39707e+07	7.83003e+07	7.83168e+07	7.18422e+07	8.86835e+07	8.20425e+07	8.6889e+07	9.32426e+07	9.15115e+07	9.51595e+07	1.06507e+08	High	High	High	High	High	High	High	High	High	High	High	High	High	High	High	14.69	12.57	10.67	6.43	8	9	11	11
Q9H832	UBE2Z	Ubiquitin-conjugating enzyme E2 Z OS=Homo sapiens GN=UBE2Z PE=1 SV=2	18	24	6	38.2		0.0840643	0.222805	0.0908534	0.151859	1.20571e+07	1.22401e+07	1.12953e+07	1.16036e+07	9.1932e+06	1.48978e+07	1.25942e+07	1.40119e+07	1.41371e+07	1.55745e+07	1.1376e+07	1.29595e+07	1.70425e+07	8.03717e+06	1.36233e+07	High	High	High	High	High	High	High	High	High	High	Peak Found	High	High	Peak Found	High	4.22	24.07	6.31	15.94	35.24	6	6	5
Q5VTL8	PRPF38B	Pre-mRNA-splicing factor 38B OS=Homo sapiens GN=PRPF38B PE=1 SV=1	10	35	5	64.4		-0.0724828	0.489543	0.683472	0.624803	3.02444e+06	3.84834e+06	3.41346e+06	2.79191e+06	3.61864e+06	4.52357e+06	3.54509e+06	5.01011e+06	7.14259e+06	4.83232e+06	4.98016e+06	7.17194e+06	3.27786e+06	5.31098e+06	7.33425e+06	High	High	High	High	High	High	High	High	High	High	High	High	High	High	High	12.02	23.76	34.57	23.14	38.21	4	4	4
P26358	DNMT1	DNA (cytosine-5)-methyltransferase 1 OS=Homo sapiens GN=DNMT1 PE=1 SV=2	21	128	27	183.1	x	0.045443	-0.356606	-0.907793	-1.24469	5.2437e+07	6.85922e+07	3.68409e+07	3.97752e+07	6.97031e+07	4.52334e+07	4.15098e+07	4.53496e+07	3.9676e+07	2.55343e+07	2.69312e+07	2.00302e+07	1.85681e+07	1.72005e+07	1.47424e+07	High	High	High	High	High	High	High	High	High	High	High	High	High	High	High	30.17	30.91	6.86	15.1	11.51	25	27	26
Q8NFC6	BOD1L1	Biorientation of chromosomes in cell division protein 1-like 1 OS=Homo sapiens GN=BOD1L1 PE=1 SV=2	7	34	11	330.3	x	0.480265	0.31034	-0.560643	-0.646112	3.48979e+06	4.26848e+06	3.23381e+06	5.88736e+06	7.72202e+06	5.1798e+06	4.78574e+06	5.02101e+06	2.82566e+06	2.39612e+06	4.52545e+06	1.94535e+06	2.00855e+06	3.82444e+06	1.88433e+06	High	Peak Found	High	High	High	High	High	High	Peak Found	Peak Found	High	Peak Found	High	High	High	14.71	20.95	28.62	46.62	42.22	7	7	7
O15427	SLC16A3	Monocarboxylate transporter 4 OS=Homo sapiens GN=SLC16A3 PE=1 SV=1	11	65	5	49.4		-0.148801	-0.107803	-0.547932	-0.96016	5.47242e+07	5.82092e+07	5.43676e+07	6.68234e+07	6.50854e+07	3.74108e+07	7.1329e+07	5.68973e+07	2.17128e+07	4.96462e+07	5.50722e+07	1.81156e+07	4.25408e+07	3.897e+07	1.42404e+07	High	High	High	High	High	High	High	High	High	High	High	High	High	High	High	3.81	29.24	51.06	48.74	48.29	5	5	5
Q15818	NPTX1	Neuronal pentraxin-1 OS=Homo sapiens GN=NPTX1 PE=2 SV=2	8	8	3	47.1		-0.114035	-0.2567	-1.39973	-1.79586	2.13471e+06	2.22399e+06	2.2735e+06	1.77144e+06	3.00753e+06	1.96979e+06	1.18991e+06	1.70613e+06	537555	371226	625038	510919	327044	270071	181078	Peak Found	High	High	High	High	Peak Found	Peak Found	High	Peak Found	Peak Found	Peak Found	Peak Found	Not Found	Peak Found	Peak Found	3.18	29.51	51.17	25.3	28.36	3	3	3
Q8NBL1	POGLUT1	Protein O-glucosyltransferase 1 OS=Homo sapiens GN=POGLUT1 PE=1 SV=1	29	43	10	46.2		0.206643	0.533065	0.675364	0.629473	1.06946e+07	1.14981e+07	1.19844e+07	1.55923e+07	1.50597e+07	1.2546e+07	1.66579e+07	1.59777e+07	1.28045e+07	1.4633e+07	1.7845e+07	1.65285e+07	1.62366e+07	1.81056e+07	1.40276e+07	High	High	High	High	High	High	High	High	High	High	High	High	High	High	High	5.72	11.3	13.58	9.88	12.66	9	9	8
Q13438	OS9	Protein OS-9 OS=Homo sapiens GN=OS9 PE=1 SV=1	27	38	9	75.5		-0.0380063	0.120352	0.370722	0.438293	6.3796e+06	7.79359e+06	7.78459e+06	6.53212e+06	8.17528e+06	8.78825e+06	1.12378e+07	1.23676e+07	1.34487e+07	1.10717e+07	1.66141e+07	1.59707e+07	1.20969e+07	1.38644e+07	1.57561e+07	High	High	High	High	High	High	High	High	High	High	High	High	High	High	High	11.12	14.9	8.95	20.83	13.16	7	6	7
O43657	TSPAN6	Tetraspanin-6 OS=Homo sapiens GN=TSPAN6 PE=1 SV=1	10	20	2	27.5		0.102994	0.151859	0.560715	0.637842	4.99772e+06	4.9694e+06	5.35622e+06	5.12125e+06	5.7731e+06	5.54998e+06	5.71172e+06	6.1726e+06	4.30796e+06	7.76111e+06	6.89896e+06	4.81488e+06	8.93725e+06	8.13494e+06	2.70621e+06	High	High	High	High	High	High	High	High	High	High	High	High	High	High	High	4.22	6.04	17.99	23.33	51.42	2	2	2
Q15043	SLC39A14	Zinc transporter ZIP14 OS=Homo sapiens GN=SLC39A14 PE=1 SV=3	5	23	2	54.2		0.181421	0.267835	0.117695	-0.210897	1.48564e+07	9.14328e+06	9.29354e+06	1.10539e+07	1.08068e+07	1.26354e+07	1.31656e+07	1.07391e+07	1.65046e+07	1.10554e+07	1.32066e+07	9.38472e+06	8.80184e+06	1.01814e+07	8.02894e+06	High	High	High	High	High	High	High	High	High	High	High	High	High	High	High	29.34	8.63	21.49	17.08	12.11	2	2	2
P23381	WARS	Tryptophan--tRNA ligase, cytoplasmic OS=Homo sapiens GN=WARS PE=1 SV=2	66	306	25	53.1	x	0.887525	1.05381	0.813935	0.734655	1.45213e+08	1.21601e+08	9.51327e+07	4.28001e+08	2.16865e+08	1.16683e+08	3.39193e+08	2.5383e+08	1.40535e+08	4.26535e+08	1.86964e+08	1.474e+08	3.78485e+08	1.87126e+08	1.56649e+08	High	High	High	High	High	High	High	High	High	High	High	High	High	High	High	20.77	62.6	40.76	59.55	49.95	21	19	22
Q9UMX0	UBQLN1	Ubiquilin-1 OS=Homo sapiens GN=UBQLN1 PE=1 SV=2	50	210	9	62.5		0.0607392	0.423309	0.511974	0.424385	4.99564e+07	5.95765e+07	6.72749e+07	5.98075e+07	6.45162e+07	9.27539e+07	6.45046e+07	7.22027e+07	1.10963e+08	6.92072e+07	7.35295e+07	1.26455e+08	6.4951e+07	7.04641e+07	1.06995e+08	High	High	High	High	High	High	High	High	High	High	High	High	High	High	High	14.72	24.63	30.16	35.53	28.28	10	11	11
P07585	DCN	Decorin OS=Homo sapiens GN=DCN PE=1 SV=1	21	18	5	39.7		-0.673463	-1.39214	-0.831358	-0.265345	1.31698e+07	8.90505e+06	7.51855e+06	9.44561e+06	6.29165e+06	2.2645e+07	5.18073e+06	4.60647e+06	1.60074e+06	4.13547e+06	5.52803e+06	3.41611e+06	7.65881e+06	8.59433e+06	4.7644e+06	High	High	High	High	High	High	Peak Found	High	Peak Found	Peak Found	High	High	High	High	High	29.86	67.81	50.65	24.63	28.5	4	5	5
P22413	ENPP1	Ectonucleotide pyrophosphatase/phosphodiesterase family member 1 OS=Homo sapiens GN=ENPP1 PE=1 SV=2	15	29	8	104.9		0.0949116	0.695103	1.20664	1.16157	4.745e+06	3.49071e+06	4.74276e+06	4.12611e+06	5.14061e+06	4.51378e+06	5.52883e+06	5.52824e+06	8.76929e+06	7.4255e+06	7.40014e+06	1.05634e+07	9.82969e+06	9.43874e+06	1.10063e+07	Peak Found	High	High	High	Peak Found	High	Peak Found	High	High	Peak Found	High	High	High	High	High	16.72	11.14	28.31	21.49	8.09	4	4	4
P10155	TROVE2	60 kDa SS-A/Ro ribonucleoprotein OS=Homo sapiens GN=TROVE2 PE=1 SV=2	34	126	14	60.6	x	-0.15682	0.0271541	0.285698	0.259423	4.09064e+07	4.03874e+07	5.07894e+07	3.37562e+07	2.7045e+07	4.86316e+07	3.71553e+07	3.78015e+07	5.03945e+07	5.94237e+07	4.9043e+07	6.39365e+07	6.00302e+07	5.78453e+07	6.52562e+07	High	High	High	High	High	High	High	High	High	High	High	High	High	High	High	13.31	30.29	17.86	13.29	6.24	13	13	13
P46100	ATRX	Transcriptional regulator ATRX OS=Homo sapiens GN=ATRX PE=1 SV=5	1	5	2	282.4	x	0.0398403	-0.114035	-0.1976	-0.0218044	2.51334e+06	2.20164e+06	2.25484e+06	2.44117e+06	2.42406e+06	2.12772e+06	2.41131e+06	2.6199e+06	1.96736e+06	2.55002e+06	2.78354e+06	1.45369e+06	2.78966e+06	2.77895e+06	1.7125e+06	Peak Found	High	Peak Found	Peak Found	Peak Found	Peak Found	Peak Found	High	Peak Found	Peak Found	High	Peak Found	Peak Found	High	Peak Found	7.18	7.56	14.29	31.38	25.5	2	2	2
Q9Y2X3	NOP58	Nucleolar protein 58 OS=Homo sapiens GN=NOP58 PE=1 SV=1	43	230	18	59.5	x	0.124328	0.24245	0.214125	0.317304	8.73776e+07	9.76802e+07	8.17067e+07	9.98746e+07	1.22899e+08	8.69192e+07	9.54485e+07	1.09566e+08	9.04515e+07	7.99111e+07	1.10137e+08	9.37768e+07	9.13116e+07	1.1656e+08	9.29099e+07	High	High	High	High	High	High	High	High	High	High	High	High	High	High	High	9.11	17.65	10.07	15.99	14.1	16	17	18
Q15758	SLC1A5	Neutral amino acid transporter B(0) OS=Homo sapiens GN=SLC1A5 PE=1 SV=2	32	94	13	56.6	x	-0.327348	-0.785875	-0.785875	-0.76366	1.17589e+08	1.03922e+08	7.35714e+07	1.02001e+08	9.09419e+07	5.14729e+07	6.06697e+07	5.3129e+07	4.25198e+07	5.49097e+07	5.8004e+07	4.4185e+07	5.76466e+07	5.85468e+07	4.44879e+07	High	High	High	High	High	High	High	High	High	High	High	High	High	High	High	22.91	32.6	17.5	13.85	14.69	13	13	12
Q96G03	PGM2	Phosphoglucomutase-2 OS=Homo sapiens GN=PGM2 PE=1 SV=4	26	74	12	68.2		0.0243197	0.342555	0.355016	0.495695	2.42445e+07	2.24954e+07	1.74184e+07	2.14614e+07	1.80791e+07	2.73029e+07	2.7216e+07	2.42886e+07	4.36229e+07	3.33738e+07	2.07315e+07	5.38702e+07	4.17467e+07	2.06771e+07	5.22961e+07	High	High	High	High	High	High	High	High	High	High	High	High	High	High	High	16.58	20.94	32.86	46.47	42.1	9	10	10
O15381	NVL	Nuclear valosin-containing protein-like OS=Homo sapiens GN=NVL PE=1 SV=1	5	11	3	95		0.288063	0.543991	0.488515	0.102994	1.93324e+06	1.49047e+06	1.56751e+06	1.86929e+06	2.06139e+06	2.12021e+06	2.42902e+06	2.41347e+06	1.19903e+06	2.51733e+06	2.70007e+06	1.69511e+06	1.77876e+06	1.5877e+06	975757	High	Peak Found	Peak Found	High	High	Peak Found	High	High	Peak Found	High	High	Peak Found	High	Peak Found	Peak Found	14.22	6.51	35.04	23.23	28.98	3	3	3
Q99848	EBNA1BP2	Probable rRNA-processing protein EBP2 OS=Homo sapiens GN=EBNA1BP2 PE=1 SV=2	34	81	9	34.8	x	0.169925	0.109695	-0.0709665	-0.0619024	3.64274e+07	3.86323e+07	3.77822e+07	4.09003e+07	4.0414e+07	4.12864e+07	4.37647e+07	3.95304e+07	3.5453e+07	3.66523e+07	4.31371e+07	3.12056e+07	3.77173e+07	3.98652e+07	2.72544e+07	High	High	High	High	High	High	High	High	High	High	High	High	High	High	High	2.96	1.07	10.5	16.14	19.31	8	9	9
Q9UNF0	PACSIN2	Protein kinase C and casein kinase substrate in neurons protein 2 OS=Homo sapiens GN=PACSIN2 PE=1 SV=2	34	133	13	55.7	x	-0.176251	-0.0218044	-0.0877334	-0.227692	5.74273e+07	4.84466e+07	4.75119e+07	4.79156e+07	4.07194e+07	4.97764e+07	5.36426e+07	4.76849e+07	5.29791e+07	5.53584e+07	3.96505e+07	5.19442e+07	6.19711e+07	3.74243e+07	4.9988e+07	High	High	High	High	High	High	High	High	High	High	High	High	High	High	High	10.71	10.37	6.35	16.87	24.65	11	11	11
Q96N66	MBOAT7	Lysophospholipid acyltransferase 7 OS=Homo sapiens GN=MBOAT7 PE=1 SV=2	16	56	6	52.7		0.217851	-0.011588	0.120352	-0.137648	3.29319e+07	3.79496e+07	3.16871e+07	5.04732e+07	4.47084e+07	2.99605e+07	4.596e+07	3.73693e+07	2.83156e+07	4.30667e+07	4.33488e+07	3.6297e+07	4.88476e+07	4.41868e+07	3.23803e+07	High	High	High	High	High	High	High	High	High	High	High	High	High	High	High	9.7	25.36	23.71	9.76	20.3	5	5	5
P35520	CBS; LOC102724560; CBSL	Cystathionine beta-synthase OS=Homo sapiens GN=CBS PE=1 SV=2	25	65	8	60.5		-0.244685	-0.163268	-0.150401	0.49774	1.6995e+07	1.43915e+07	1.18781e+07	1.36683e+07	9.8906e+06	1.31163e+07	9.79828e+06	1.1412e+07	1.7165e+07	1.16546e+07	1.01307e+07	2.36415e+07	2.20248e+07	1.14136e+07	2.91582e+07	High	High	High	High	High	High	High	High	High	High	High	High	High	High	High	17.74	16.69	30.27	48.87	42.79	6	8	8
Q16773	CCBL1; KYAT1	Kynurenine--oxoglutarate transaminase 1 OS=Homo sapiens GN=CCBL1 PE=1 SV=1	10	5	3	47.8		-0.307573	0.396159	0.166073	0.558757	908023	581797	1.09917e+06	585448	492111	1.00799e+06	681032	796068	1.52447e+06	1.05557e+06	720206	1.60888e+06	859823	798258	2.10164e+06	Peak Found	Peak Found	High	Peak Found	Peak Found	Peak Found	Peak Found	High	High	Peak Found	Peak Found	High	Peak Found	Peak Found	Peak Found	30.31	39.54	45.71	39.78	58.68	2	2	2
Q9NVP1	DDX18	ATP-dependent RNA helicase DDX18 OS=Homo sapiens GN=DDX18 PE=1 SV=2	38	164	18	75.4	x	0.24732	0.259423	0.0881416	-0.086201	3.65521e+07	3.77684e+07	3.30238e+07	4.09881e+07	4.96603e+07	4.43407e+07	4.29388e+07	4.392e+07	4.40001e+07	3.18433e+07	3.96722e+07	3.34178e+07	3.01177e+07	3.70301e+07	3.05684e+07	High	High	High	High	High	High	High	High	High	High	High	High	High	High	High	6.89	9.72	1.35	11.84	11.87	16	17	16
P49720	PSMB3	Proteasome subunit beta type-3 OS=Homo sapiens GN=PSMB3 PE=1 SV=2	41	86	6	22.9	x	-0.0320936	0.285698	0.405992	0.511974	8.96811e+07	6.44643e+07	7.69567e+07	7.5206e+07	6.24692e+07	8.61729e+07	8.92772e+07	8.82813e+07	1.19249e+08	1.13157e+08	8.99226e+07	1.21445e+08	1.20005e+08	9.3676e+07	1.11121e+08	High	High	High	High	High	High	High	High	High	High	High	High	High	High	High	16.37	15.9	17.79	15.11	12.37	5	5	5
Q96K17	BTF3L4	Transcription factor BTF3 homolog 4 OS=Homo sapiens GN=BTF3L4 PE=1 SV=1	41	31	5	17.3		-0.0424568	0.0854247	-0.172994	0.0243197	1.58455e+07	2.00528e+07	1.40941e+07	1.27145e+07	1.76769e+07	1.77315e+07	1.52081e+07	2.15588e+07	2.19807e+07	1.35361e+07	1.8378e+07	1.57648e+07	1.77136e+07	1.85087e+07	1.4638e+07	High	High	High	High	High	High	High	High	High	High	Peak Found	High	High	High	High	18.38	17.96	19.38	15.25	12.06	4	4	4
P53367	ARFIP1	Arfaptin-1 OS=Homo sapiens GN=ARFIP1 PE=1 SV=2	33	50	7	41.7		0.137504	0.181421	-0.018878	0.0100637	1.62058e+07	1.50581e+07	1.60565e+07	1.80898e+07	1.48936e+07	2.02238e+07	1.96305e+07	1.83413e+07	1.64965e+07	2.0302e+07	1.44128e+07	1.41491e+07	2.13374e+07	1.41277e+07	1.48212e+07	High	High	High	High	High	High	High	High	High	High	High	High	High	High	High	3.96	15.13	8.68	21.36	23.73	8	8	8
Q9UFG5	C19orf25	UPF0449 protein C19orf25 OS=Homo sapiens GN=C19orf25 PE=1 SV=2	33	18	2	12.9		0.124328	0.752749	0.824564	0.809826	1.96772e+06	1.49708e+06	2.20324e+06	1.94023e+06	1.7576e+06	2.5375e+06	2.48078e+06	2.61571e+06	3.67835e+06	2.85343e+06	3.02331e+06	3.6919e+06	1.72577e+06	3.41073e+06	3.04533e+06	Peak Found	High	Peak Found	High	High	Peak Found	High	High	High	High	High	Peak Found	High	High	High	19.03	19.63	22.43	13.9	32.5	2	2	2
O43719	HTATSF1	HIV Tat-specific factor 1 OS=Homo sapiens GN=HTATSF1 PE=1 SV=1	26	73	12	85.8	x	0.282143	0.589763	0.522056	0.455229	1.26212e+07	1.39996e+07	1.26851e+07	1.77374e+07	2.14021e+07	1.72021e+07	2.09859e+07	2.26217e+07	1.96965e+07	1.91682e+07	2.10398e+07	1.94175e+07	1.83067e+07	2.01579e+07	1.88892e+07	High	High	High	High	High	High	High	High	High	High	High	High	High	High	High	5.94	12.17	6.95	5.11	4.95	9	10	9
Q9P265	DIP2B	Disco-interacting protein 2 homolog B OS=Homo sapiens GN=DIP2B PE=1 SV=3	12	58	13	171.4		0.402722	0.602172	0.369606	0.16092	8.10171e+06	5.79382e+06	5.93067e+06	1.20187e+07	9834529	9.57993e+06	1.03703e+07	8.69472e+06	1.11373e+07	9.32053e+06	6.2513e+06	8.94887e+06	8.26788e+06	5.71282e+06	8.35173e+06	High	High	High	High	High	High	High	High	High	High	High	High	High	High	High	19.59	12.79	12.41	20.49	20.15	10	8	10
P21399	ACO1	Cytoplasmic aconitate hydratase OS=Homo sapiens GN=ACO1 PE=1 SV=3	48	318	32	98.3		-0.741783	-0.867752	-0.84944	-0.599462	1.84553e+08	1.44401e+08	1.86596e+08	1.01476e+08	7.64072e+07	1.33982e+08	8.56788e+07	8.70302e+07	1.29493e+08	8.70748e+07	7.33764e+07	1.58357e+08	9.673e+07	8.4685e+07	1.53761e+08	High	High	High	High	High	High	High	High	High	High	High	High	High	High	High	13.85	27.77	24.73	42.93	33.03	28	29	28
Q9Y2L1	DIS3	Exosome complex exonuclease RRP44 OS=Homo sapiens GN=DIS3 PE=1 SV=2	25	107	16	108.9		-0.0454314	0.192825	0.295135	0.545968	2.99754e+07	2.12867e+07	2.44201e+07	2.18792e+07	1.85037e+07	2.91298e+07	2.50372e+07	2.55239e+07	3.32404e+07	3.44761e+07	2.61775e+07	3.42792e+07	3.55016e+07	2.56842e+07	3.91607e+07	High	High	High	High	High	High	High	High	High	High	High	High	High	High	High	17.44	23.43	16.47	14.96	20.83	13	15	13
Q9Y5Q0	FADS3	Fatty acid desaturase 3 OS=Homo sapiens GN=FADS3 PE=2 SV=1	18	19	5	51.1		0.210389	-0.00433459	0.112367	0.276199	4.24948e+06	5.96014e+06	4.56955e+06	1.32225e+07	7.29473e+06	4.40037e+06	4.46131e+06	3.71512e+06	3.74807e+06	3.91449e+06	4.44536e+06	4.04493e+06	4.42241e+06	4.49036e+06	4.03006e+06	High	Peak Found	High	High	High	Peak Found	High	High	High	High	High	High	High	High	High	18.46	54.14	10.61	6.69	5.76	5	5	4
O60313	OPA1	Dynamin-like 120 kDa protein, mitochondrial OS=Homo sapiens GN=OPA1 PE=1 SV=3	35	214	28	111.6	x	0.24245	0.452068	0.72334	0.770618	4.43332e+07	4.1207e+07	4.72224e+07	5.51849e+07	5.21965e+07	5.35749e+07	6.50875e+07	5.6274e+07	6.46844e+07	6.82384e+07	7.5668e+07	6.65764e+07	7.70188e+07	7.96282e+07	6.60788e+07	High	High	High	High	High	High	High	High	High	High	High	High	High	High	High	6.8	2.79	8.02	6.9	9.68	26	26	24
O96007	MOCS2	Molybdopterin synthase catalytic subunit OS=Homo sapiens GN=MOCS2 PE=1 SV=1	19	13	2	20.9		-0.263612	0.266637	0.0758749	0.0894982	492562	464587	633708	397098	335085	634292	494739	532036	1.01622e+06	510452	432713	972546	553278	425956	825377	Peak Found	High	Peak Found	Peak Found	Peak Found	High	High	High	High	High	Peak Found	High	Peak Found	High	High	17.09	34.67	42.72	45.7	33.92	2	2	2
P16989	CSDA; YBX3	Y-box-binding protein 3 OS=Homo sapiens GN=YBX3 PE=1 SV=4	57	223	8	40.1		-0.0394883	0.266637	0.104337	-0.0985055	3.90775e+07	3.81598e+07	3.71052e+07	3.56694e+07	3.53522e+07	3.97575e+07	4.12055e+07	3.97087e+07	4.4949e+07	3.97682e+07	3.77637e+07	3.4106e+07	4.40005e+07	3.5324e+07	3.85467e+07	High	High	High	High	High	High	High	High	High	High	High	High	High	High	High	2.59	6.65	6.43	7.72	11.16	4	7	7
Q8WZA9	IRGQ	Immunity-related GTPase family Q protein OS=Homo sapiens GN=IRGQ PE=1 SV=1	21	38	9	62.7		-0.0203404	-0.131313	-0.971431	-0.701342	1.58727e+07	1.30308e+07	1.03604e+07	1.3614e+07	1.15906e+07	1.36215e+07	1.29959e+07	1.03983e+07	9.79314e+06	9.87634e+06	7.52229e+06	6.7354e+06	1.02544e+07	7.22884e+06	7.35766e+06	High	High	High	High	High	High	High	High	High	High	High	High	High	Peak Found	High	21.06	9.04	15.38	20.32	20.66	7	8	7
Q9NX58	LYAR	Cell growth-regulating nucleolar protein OS=Homo sapiens GN=LYAR PE=1 SV=2	30	70	8	43.6	x	0.377401	0.244887	0.533065	0.329985	1.70804e+07	1.70737e+07	1.29375e+07	1.81961e+07	2.46825e+07	1.8939e+07	1.87293e+07	1.91651e+07	2.05826e+07	1.63212e+07	2.00336e+07	1.95742e+07	1.81294e+07	1.88162e+07	1.95298e+07	High	High	High	High	High	High	High	High	High	High	High	High	High	High	High	15.23	17.23	4.97	10.86	3.72	6	8	8
P82650	MRPS22	28S ribosomal protein S22, mitochondrial OS=Homo sapiens GN=MRPS22 PE=1 SV=1	40	106	10	41.3	x	0.0935602	0.499782	0.791606	0.867896	2.20938e+07	1.95696e+07	2.15651e+07	2.01579e+07	2.20131e+07	2.28081e+07	2.82308e+07	2.83954e+07	3.52666e+07	3.43521e+07	3.60059e+07	3.80007e+07	3.82476e+07	3.85098e+07	3.66283e+07	High	High	High	High	High	High	High	High	High	High	High	High	High	High	High	6.32	6.28	13.11	5.06	2.7	9	9	9
Q13617	CUL2	Cullin-2 OS=Homo sapiens GN=CUL2 PE=1 SV=2	29	104	18	86.9		0.0989585	0.355016	0.205393	0.151859	3.89328e+07	4.02609e+07	4.31508e+07	3.81985e+07	3.79319e+07	5.21868e+07	4.55169e+07	4.56771e+07	6.69369e+07	4.30103e+07	3.95348e+07	6.49448e+07	4.74366e+07	4.07758e+07	5.84785e+07	High	High	High	High	High	High	High	High	High	High	High	High	High	High	High	5.29	19.06	23.37	28.02	18.29	15	16	16
O95391	SLU7	Pre-mRNA-splicing factor SLU7 OS=Homo sapiens GN=SLU7 PE=1 SV=2	14	6	4	68.3		0.39835	0.491597	0.163499	0.412511	1.5137e+06	1.24543e+06	1.1763e+06	1.89245e+06	2.33223e+06	2.49344e+06	1.99253e+06	1.6968e+06	2.05403e+06	1.36199e+06	1.84046e+06	2.89729e+06	1.1178e+06	1.64989e+06	2.22804e+06	Peak Found	Peak Found	Peak Found	High	High	High	Peak Found	Peak Found	Peak Found	Peak Found	Peak Found	High	Peak Found	Peak Found	High	13.59	13.89	9.98	38.64	33.35	1	2	2
Q4G0N4	NADK2; NADKD1	NAD kinase 2, mitochondrial OS=Homo sapiens GN=NADK2 PE=1 SV=2	22	24	6	49.4		0.0786098	0.393965	0.673556	0.715454	5.16151e+06	4.80891e+06	4.87382e+06	6.4923e+06	5.85941e+06	5.49256e+06	8.99854e+06	7.93766e+06	6.12416e+06	1.094e+07	9.93816e+06	7.36775e+06	1.14186e+07	1.09772e+07	6.97996e+06	High	Peak Found	High	High	High	High	High	High	High	High	High	High	High	High	High	3.79	8.5	18.91	19.57	24.97	5	4	5
P21281	ATP6V1B2	V-type proton ATPase subunit B, brain isoform OS=Homo sapiens GN=ATP6V1B2 PE=1 SV=3	69	356	24	56.5	x	0.230203	0.462576	0.539035	0.525067	8.9257e+07	9.48678e+07	1.08578e+08	1.09544e+08	1.08571e+08	1.49082e+08	1.22667e+08	1.25677e+08	1.99412e+08	1.39868e+08	1.29686e+08	2.01047e+08	1.39066e+08	1.34833e+08	2.04748e+08	High	High	High	High	High	High	High	High	High	High	High	High	High	High	High	10.19	18.88	29.12	24.61	24.57	23	23	23
Q9NY93	DDX56	Probable ATP-dependent RNA helicase DDX56 OS=Homo sapiens GN=DDX56 PE=1 SV=1	12	19	6	61.6		0.16092	0.0496308	-0.483985	-0.831358	1.0828e+07	1.1126e+07	8.19551e+06	1.09562e+07	1.34993e+07	9.91911e+06	1.27433e+07	9.15729e+06	5.54975e+06	6.31714e+06	6.93576e+06	2.81932e+06	5.85955e+06	5.97058e+06	2.86903e+06	High	High	High	High	High	High	High	High	Peak Found	High	High	Peak Found	High	High	Peak Found	16.05	16.08	39.31	41.43	35.91	5	6	6
Q9H9Q2	COPS7B	COP9 signalosome complex subunit 7b OS=Homo sapiens GN=COPS7B PE=1 SV=1	24	35	4	29.6		0.0186342	0.0114956	-0.33825	0.00144197	4.65462e+06	6.11315e+06	6.02012e+06	4.34695e+06	5195619	6.87967e+06	5.01215e+06	5.85092e+06	4.31236e+06	3.69145e+06	4.60477e+06	4.83888e+06	4.60454e+06	3.348e+06	5.52356e+06	High	High	High	High	High	High	High	High	High	High	High	High	High	High	High	14.59	23.55	15.23	13.85	24.31	3	3	3
O43865	AHCYL1	Adenosylhomocysteinase 2 OS=Homo sapiens GN=AHCYL1 PE=1 SV=2	24	67	4	58.9	x	-0.125006	0.0313952	-0.0877334	0.0551957	2.77721e+06	2.86288e+06	2.84156e+06	2.24129e+06	2.63002e+06	3.13776e+06	1.92496e+06	3.33173e+06	3.83628e+06	2.70527e+06	2.01905e+06	3.23074e+06	2.96275e+06	2.52742e+06	3.10343e+06	High	High	High	Peak Found	Peak Found	High	Peak Found	Peak Found	High	Peak Found	Peak Found	High	High	Peak Found	High	1.58	16.84	32.68	22.91	10.48	2	3	2
Q6P3W7	SCYL2	SCY1-like protein 2 OS=Homo sapiens GN=SCYL2 PE=1 SV=1	16	56	10	103.6		0.0607392	0.389567	0.356144	0.561693	1.1497e+07	1.00555e+07	1.16956e+07	1.17175e+07	1.03541e+07	1.79556e+07	1.12938e+07	1.27232e+07	2.34236e+07	1.49476e+07	1.12015e+07	2.24145e+07	1.77802e+07	1.26584e+07	2.06128e+07	High	High	High	High	High	High	High	High	High	High	High	High	High	High	High	8.08	30.38	41.92	35.26	23.69	8	9	9
Q13451	FKBP5	Peptidyl-prolyl cis-trans isomerase FKBP5 OS=Homo sapiens GN=FKBP5 PE=1 SV=2	33	53	11	51.2		0.250962	0.778209	0.906891	1.01721	8.36821e+06	8.34747e+06	6.94989e+06	8.44983e+06	1.13458e+07	8.33301e+06	1.50767e+07	1.56111e+07	1.71307e+07	1.55425e+07	1.41924e+07	1.80476e+07	1.71026e+07	1.45602e+07	1.92372e+07	Peak Found	High	Peak Found	High	High	High	High	High	High	High	High	High	High	High	High	10.31	18.2	6.69	12.28	13.8	7	9	8
Q5VIR6	VPS53	Vacuolar protein sorting-associated protein 53 homolog OS=Homo sapiens GN=VPS53 PE=1 SV=1	10	9	4	79.6	x	-0.24127	0.00288251	0.00288251	0.340277	3.07386e+06	3.09484e+06	3.18799e+06	1.50334e+06	2.6436e+06	3.04231e+06	2.66535e+06	3.48167e+06	3.16632e+06	3.50241e+06	3.189e+06	2.30748e+06	4.51159e+06	3.40898e+06	2.91082e+06	High	High	Peak Found	Peak Found	Peak Found	Peak Found	Peak Found	High	High	Peak Found	Peak Found	High	High	Peak Found	Peak Found	1.95	33.33	13.26	20.65	22.69	3	3	3
Q8N3D4	EHBP1L1	EH domain-binding protein 1-like protein 1 OS=Homo sapiens GN=EHBP1L1 PE=1 SV=2	4	19	4	161.8		-0.027675	0.137504	0.116365	0.190299	2.36036e+06	1.62401e+06	2.00322e+06	2.10578e+06	1.58598e+06	1.82556e+06	2.24368e+06	2.14341e+06	2.28299e+06	1.93458e+06	2.12181e+06	2.30676e+06	2.98814e+06	2.02537e+06	1.94013e+06	High	Peak Found	High	High	High	Peak Found	Peak Found	High	High	High	High	Peak Found	High	High	High	18.45	14.15	3.24	8.77	25.11	3	4	4
Q92820	GGH	Gamma-glutamyl hydrolase OS=Homo sapiens GN=GGH PE=1 SV=2	37	95	10	35.9		0.0285692	0.50284	1.34369	1.83147	3.00347e+07	3.67777e+07	2.81489e+07	4.18031e+07	4.20321e+07	3.0994e+07	5.12675e+07	4.65416e+07	6.74268e+07	7.87682e+07	7.46324e+07	1.32403e+08	1.07084e+08	1.11187e+08	1.61858e+08	High	High	High	High	High	High	High	High	High	High	High	High	High	High	High	14.33	16.48	19.88	33.83	24.08	8	8	8
Q9UH65	SWAP70	Switch-associated protein 70 OS=Homo sapiens GN=SWAP70 PE=1 SV=1	39	95	17	69		-0.0159576	0.265437	0.167358	0.147958	2.81361e+07	2.52178e+07	2.89895e+07	2.19616e+07	2.42605e+07	3.62244e+07	2.63499e+07	2.91818e+07	4.86923e+07	2.30676e+07	2.38537e+07	5.47241e+07	2.65317e+07	2.40871e+07	5.60347e+07	High	High	High	High	High	High	High	High	High	High	High	High	High	High	High	7.21	27.86	35.01	53.29	50.02	11	11	12
P0C0S5	H2AFZ	Histone H2A.Z OS=Homo sapiens GN=H2AFZ PE=1 SV=2	54	107	3	13.5	x	0.0214797	0.0285692	-0.50226	-0.58208	1.78393e+08	2.24147e+08	1.38704e+08	1.90669e+08	2.23552e+08	1.23262e+08	2.32592e+08	2.25006e+08	1.03214e+08	1.95744e+08	2.20921e+08	5.62762e+07	1.63391e+08	2.17483e+08	8.50746e+07	High	High	High	High	High	High	High	High	High	High	High	High	High	High	High	23.7	28.54	38.84	56.26	42.86	3	3	3
Q9P273	TENM3	Teneurin-3 OS=Homo sapiens GN=TENM3 PE=2 SV=3	3	13	5	300.8		-0.334607	-0.573467	-0.434403	-0.668868	3.60778e+06	2.95894e+06	2.68084e+06	2.50417e+06	2.77106e+06	1.96841e+06	1.87665e+06	2.16915e+06	2.21078e+06	2.70577e+06	2.52133e+06	2.63242e+06	1.71255e+06	2.31394e+06	1.87262e+06	High	High	High	Peak Found	High	High	High	High	Peak Found	Peak Found	High	Peak Found	High	Peak Found	Peak Found	15.43	16.93	8.73	3.54	15.84	4	4	4
Q96MW1	CCDC43	Coiled-coil domain-containing protein 43 OS=Homo sapiens GN=CCDC43 PE=1 SV=2	22	17	3	25.2		0.181421	-0.134477	-1.5649	-0.948976	3.61913e+06	2.73314e+06	2.11926e+06	3.32454e+06	2.44506e+06	3.79128e+06	3.29793e+06	2.48658e+06	1.91551e+06	2.2831e+06	1.59946e+06	623516	3.12194e+06	1.23926e+06	1.07044e+06	High	High	High	High	High	High	High	High	High	High	Peak Found	High	High	Peak Found	High	26.7	21.45	27.07	55.53	62.9	2	2	2
Q9BQ48	MRPL34	39S ribosomal protein L34, mitochondrial OS=Homo sapiens GN=MRPL34 PE=1 SV=1	24	6	2	10.2		0.219091	0.0214797	-1.9105	-1.46993	1.69724e+06	4.06582e+06	3.00358e+06	3.71501e+06	4.97234e+06	3.19362e+06	2.4574e+06	3.09833e+06	3.64168e+06	1.60472e+06	3.91096e+06	4.03973e+06	862527	4.27803e+06	2.63142e+06	Peak Found	Peak Found	Peak Found	High	High	High	Peak Found	High	Peak Found	Peak Found	High	Peak Found	Peak Found	High	Peak Found	40.6	23.09	19.34	43.02	65.93	2	2	2
Q08209	PPP3CA	Serine/threonine-protein phosphatase 2B catalytic subunit alpha isoform OS=Homo sapiens GN=PPP3CA PE=1 SV=1	32	110	12	58.7	x	-0.26708	-0.360305	-0.360305	-0.434403	6.08062e+07	5.95971e+07	6.38776e+07	5.13705e+07	4.74697e+07	5.73868e+07	4.81211e+07	5.03179e+07	4.43993e+07	5.21314e+07	4.41294e+07	4.06097e+07	5.28289e+07	4.40036e+07	3.44802e+07	High	High	High	High	High	High	High	High	High	High	High	High	High	High	High	3.59	9.59	6.28	12.94	20.97	11	11	11
Q9Y371	SH3GLB1	Endophilin-B1 OS=Homo sapiens GN=SH3GLB1 PE=1 SV=1	27	69	7	40.8		0.0229004	0.225275	-0.0724828	-0.164884	2.07963e+07	1.82087e+07	2.30157e+07	2.32081e+07	2.13383e+07	2.54711e+07	2.64997e+07	2.3566e+07	1.9076e+07	2.47882e+07	1.83134e+07	1.4622e+07	2.55941e+07	1.66824e+07	1.66544e+07	High	High	High	High	High	High	High	High	High	High	High	High	High	High	High	11.64	8.87	16.22	26.75	26.23	7	7	7
Q86X29	LSR	Lipolysis-stimulated lipoprotein receptor OS=Homo sapiens GN=LSR PE=1 SV=4	10	7	4	71.4					9.96578													1.35364e+06	517390	3.17598e+06	Not Found	Not Found	Not Found	Not Found	Not Found	Not Found	Not Found	Not Found	Not Found	Not Found	Not Found	High	Not Found	Peak Found	High					80.81
Q14676	MDC1	Mediator of DNA damage checkpoint protein 1 OS=Homo sapiens GN=MDC1 PE=1 SV=3	15	41	12	226.5	x	0.172488	0.0962619	-0.142417	0.225275	4.64868e+06	4.61216e+06	4.25262e+06	5.31942e+06	6.31751e+06	4.83262e+06	4.85202e+06	4.83185e+06	5.78684e+06	2.42447e+06	2.91065e+06	4.57118e+06	2.22481e+06	2.48099e+06	3.86407e+06	High	High	High	High	High	High	High	High	High	Peak Found	High	High	Peak Found	High	High	4.86	13.79	10.58	34.09	30.87	4	7	6
P29083	GTF2E1	General transcription factor IIE subunit 1 OS=Homo sapiens GN=GTF2E1 PE=1 SV=2	14	31	4	49.4	x	0.111031	0.109695	-0.0543923	-0.0694519	1.32669e+06	2.00994e+06	1.49398e+06	1.58277e+06	2.02841e+06	1.67047e+06	1.54972e+06	1.56039e+06	1.94154e+06	2.02689e+06	1.28908e+06	1.91974e+06	2.04272e+06	1.3037e+06	1.74242e+06	High	High	High	High	High	High	High	High	High	High	High	High	High	High	High	22.12	13.41	13.26	22.84	21.91	2	3	3
Q96T23	RSF1	Remodeling and spacing factor 1 OS=Homo sapiens GN=RSF1 PE=1 SV=2	17	75	17	163.7	x	0.353888	0.302173	0.077243	0.240009	1.30824e+07	1.3101e+07	1.01406e+07	1.54018e+07	1.65875e+07	1.19713e+07	1.51796e+07	1.57175e+07	1.17213e+07	1.34517e+07	1.53028e+07	9.41668e+06	1.46955e+07	1.43951e+07	9.0599e+06	High	High	High	High	High	High	High	High	High	High	High	High	High	High	High	14.07	16.36	15.27	23.66	24.93	15	17	16
Q6DKJ4	NXN	Nucleoredoxin OS=Homo sapiens GN=NXN PE=1 SV=2	43	102	13	48.4		-0.516636	-0.386468	-0.253257	-0.364013	2.10463e+07	1.65309e+07	2.2966e+07	1.38972e+07	1.00401e+07	1.92068e+07	1.47098e+07	1.60804e+07	1.55271e+07	1.74075e+07	1.37871e+07	1.51682e+07	1.9629e+07	1.39563e+07	1.28284e+07	High	High	High	High	High	High	High	High	High	High	High	High	High	High	High	16.37	32	4.47	11.82	23.56	11	11	12
Q96CB8	INTS12	Integrator complex subunit 12 OS=Homo sapiens GN=INTS12 PE=1 SV=1	12	11	4	48.8	x	0.168642	0.121679	-0.717857	-0.619271	2.44261e+06	2.41963e+06	2.28895e+06	2.57678e+06	2.79007e+06	2.36052e+06	2.54763e+06	2.76506e+06	1.40575e+06	1.95315e+06	2.79872e+06	1.04724e+06	2.41676e+06	2.23062e+06	1.47226e+06	Peak Found	High	Peak Found	High	High	High	Peak Found	High	Peak Found	High	Peak Found	Peak Found	Peak Found	High	High	3.48	8.34	32.6	45.31	24.53	2	3	2
O75521	ECI2	Enoyl-CoA delta isomerase 2, mitochondrial OS=Homo sapiens GN=ECI2 PE=1 SV=4	43	116	13	43.6	x	-0.0954196	0.334568	0.706641	0.763836	4.51776e+07	3.5251e+07	4.48221e+07	3.8004e+07	3.58901e+07	2.97901e+07	5.14706e+07	4.71426e+07	3.93983e+07	5.97016e+07	6.31256e+07	5.12656e+07	6.6271e+07	7.7331e+07	5.75543e+07	High	High	High	High	High	High	High	High	High	High	High	High	High	High	High	13.49	12.34	13.29	10.52	14.78	11	12	13
P62318	SNRPD3	Small nuclear ribonucleoprotein Sm D3 OS=Homo sapiens GN=SNRPD3 PE=1 SV=1	48	106	4	13.9	x	0.0100637	0.248535	0.308011	0.263034	1.36259e+08	1.11578e+08	1.01241e+08	1.22905e+08	1.47606e+08	1.00215e+08	1.4622e+08	1.59415e+08	1.08201e+08	1.49879e+08	1.67138e+08	9.34936e+07	1.61556e+08	1.651e+08	1.00441e+08	High	High	High	High	High	High	High	High	High	High	High	High	High	High	High	15.46	19.18	19.28	28.15	25.53	4	4	4
O14662	STX16	Syntaxin-16 OS=Homo sapiens GN=STX16 PE=1 SV=3	28	50	6	37		0.237564	0.582074	0.85997	0.925999	4.67587e+06	3.34252e+06	4.01363e+06	5.13026e+06	4.38037e+06	5.70678e+06	6.53026e+06	5.52308e+06	8.91253e+06	1.63857e+07	1.08372e+07	1.2041e+07	7.79536e+06	7.68575e+06	9.7299e+06	High	High	High	High	High	High	High	High	High	High	High	High	High	High	High	16.62	13.11	24.91	22.3	13.68	4	4	4
Q9NXH9	TRMT1	tRNA (guanine(26)-N(2))-dimethyltransferase OS=Homo sapiens GN=TRMT1 PE=1 SV=1	20	47	9	72.2		-0.237864	-0.0262051	-0.0709665	-0.136062	7.8479e+06	7.67961e+06	7.3053e+06	5.44106e+06	6.55587e+06	6.05626e+06	6.86142e+06	6.8824e+06	7.98689e+06	7.61538e+06	5.33142e+06	9.2204e+06	7.13507e+06	5.3515e+06	8.1629e+06	High	High	High	High	High	High	High	High	High	High	High	High	Peak Found	High	High	3.65	9.28	8.89	26.45	20.67	9	9	8
P33176	KIF5B	Kinesin-1 heavy chain OS=Homo sapiens GN=KIF5B PE=1 SV=1	55	411	44	109.6		-0.166503	-0.205896	-0.388355	-0.409278	1.83551e+08	1.68269e+08	1.64158e+08	1.50608e+08	1.384e+08	1.86317e+08	1.55905e+08	1.52941e+08	1.74718e+08	1.52913e+08	1.19879e+08	1.55927e+08	1.67778e+08	1.10852e+08	1.44194e+08	High	High	High	High	High	High	High	High	High	High	High	High	High	High	High	5.94	15.72	7.33	13.99	20.29	39	43	41
Q8N163	KIAA1967; CCAR2	Cell cycle and apoptosis regulator protein 2 OS=Homo sapiens GN=CCAR2 PE=1 SV=2	43	243	25	102.8	x	0.205393	0.356144	0.397255	0.368489	7.73373e+07	9.54252e+07	7.85573e+07	9.70736e+07	1.111e+08	8.60876e+07	9.83996e+07	1.09085e+08	1.0123e+08	9.35173e+07	1.09026e+08	9.31189e+07	7.93529e+07	1.11831e+08	9.19825e+07	High	High	High	High	High	High	High	High	High	High	High	High	High	High	High	12.07	12.78	5.38	9.2	17.35	22	23	23
Q8WXA3	RUFY2	RUN and FYVE domain-containing protein 2 OS=Homo sapiens GN=RUFY2 PE=1 SV=2	5	8	2	75		-0.0144996	0.140124	-0.0923402	0.0731347	508195	316773	529736	322093	337860	524569	349087	431842	611153	415840	496955	328060	568300	374086	333161	Peak Found	Peak Found	Peak Found	Peak Found	Peak Found	High	High	High	Peak Found	High	High	Peak Found	High	Peak Found	Peak Found	25.96	28.52	28.87	20.42	29.55	1	1	1
Q8NFF5	FLAD1	FAD synthase OS=Homo sapiens GN=FLAD1 PE=1 SV=1	29	38	9	65.2		0.345964	0.727703	1.00504	0.992043	4.10984e+06	4.82127e+06	5.06128e+06	4.95877e+06	5.52123e+06	7.27622e+06	6.18226e+06	6.19252e+06	1.17232e+07	7.62805e+06	7.47511e+06	1.39324e+07	6.08801e+06	8.19166e+06	1.33444e+07	High	Peak Found	High	High	High	High	High	High	High	High	High	High	High	High	High	10.61	20.42	39.79	38.07	40.55	7	9	9
Q15629	TRAM1	Translocating chain-associated membrane protein 1 OS=Homo sapiens GN=TRAM1 PE=1 SV=3	17	118	6	43		0.0229004	-0.226004	-0.37146	-0.610433	1.24767e+08	2.22291e+08	1.42809e+08	3.00806e+08	2.42451e+08	1.04873e+08	1.26639e+08	6.47664e+07	4.06953e+07	6.39511e+07	5.26334e+07	2.81877e+07	7.21921e+07	5.49467e+07	2.26633e+07	High	High	High	High	High	High	High	High	High	High	High	High	High	High	High	31.78	46.56	57.31	37.88	50.35	5	6	6
Q13017	ARHGAP5	Rho GTPase-activating protein 5 OS=Homo sapiens GN=ARHGAP5 PE=1 SV=2	4	5	3	172.4		-0.207561	0.117695	0.27262	0.438293	530633	552652	522496	410332	394626	539699	501558	618747	799855	633681	621002	890535	791263	717776	652726	Peak Found	Peak Found	Peak Found	Peak Found	High	Peak Found	Peak Found	Peak Found	Peak Found	Peak Found	High	Peak Found	High	High	Peak Found	2.91	17.76	23.48	21.27	9.62	2	2	2
Q9Y2S7	POLDIP2	Polymerase delta-interacting protein 2 OS=Homo sapiens GN=POLDIP2 PE=1 SV=1	37	77	9	42		0.0813396	0.533065	0.607863	0.459432	2.08432e+07	2.17147e+07	2.4973e+07	2.04422e+07	2.5287e+07	2.77029e+07	2.7684e+07	3.07274e+07	3.80511e+07	2.71946e+07	3.51936e+07	3.72513e+07	2.70636e+07	3.68431e+07	3.07699e+07	High	High	High	High	High	High	High	High	High	High	High	High	High	High	High	9.67	15.11	16.57	16	15.64	7	8	8
Q9UDY2	TJP2	Tight junction protein ZO-2 OS=Homo sapiens GN=TJP2 PE=1 SV=2	37	200	32	133.9	x	0.0621217	-0.0409718	-0.461959	-0.614845	6.11045e+07	6.70957e+07	6.10236e+07	6.89953e+07	6.616e+07	6.79346e+07	6.40908e+07	6.10242e+07	4.90328e+07	4.71794e+07	4.86746e+07	3.79567e+07	4.40471e+07	4.13671e+07	2.90356e+07	High	High	High	High	High	High	High	High	High	High	High	High	High	High	High	5.52	2.12	13.71	13.01	20.99	29	32	32
Q10471	GALNT2	Polypeptide N-acetylgalactosaminyltransferase 2 OS=Homo sapiens GN=GALNT2 PE=1 SV=1	33	220	17	64.7		0.0731347	-0.0218044	-0.0350469	-0.104697	9.30131e+07	1.19289e+08	1.1534e+08	1.14225e+08	1.40612e+08	1.16478e+08	1.09666e+08	1.11049e+08	9.19623e+07	9.27968e+07	1.11572e+08	9.0359e+07	8.80858e+07	1.14155e+08	8.47419e+07	High	High	High	High	High	High	High	High	High	High	High	High	High	High	High	12.97	11.82	10.21	11.82	16.83	17	17	17
Q9NVH6	TMLHE	Trimethyllysine dioxygenase, mitochondrial OS=Homo sapiens GN=TMLHE PE=1 SV=1	10	24	5	49.5	x	0.0299829	0.694212	1.02006	1.2394	1.76884e+06	1.12473e+06	2.32305e+06	2.11227e+06	1.34088e+06	1.72395e+06	2.95075e+06	1.97452e+06	2.40883e+06	3.85525e+06	3.57745e+06	2.99907e+06	4.49941e+06	4.02427e+06	3.3281e+06	Peak Found	High	High	High	High	High	High	High	High	High	High	High	High	High	High	34.49	22.35	20.01	12.56	14.91	3	2	3
Q5U5X0	LYRM7	Complex III assembly factor LYRM7 OS=Homo sapiens GN=LYRM7 PE=1 SV=1	24	11	2	11.9		-0.0908029	-0.231075	-0.446148	-0.231075	4.45584e+06	5.11677e+06	3.70079e+06	4.7054e+06	4.6016e+06	4.0996e+06	4.6025e+06	2.92032e+06	3.16528e+06	3.16538e+06	3.00268e+06	2.89434e+06	3.71711e+06	2.86177e+06	2.83874e+06	Peak Found	High	Peak Found	High	High	High	High	High	Peak Found	Peak Found	High	Peak Found	Peak Found	High	Peak Found	16.01	7.25	25.51	4.52	15.95	1	2	2
Q9NTK5	OLA1	Obg-like ATPase 1 OS=Homo sapiens GN=OLA1 PE=1 SV=2	43	125	13	44.7	x	0.0313952	0.298658	0.479231	0.291604	6.01301e+07	5.49784e+07	5.74912e+07	5.64878e+07	4.80496e+07	7.11462e+07	6.85965e+07	6.51822e+07	8.76287e+07	8.09255e+07	5.63763e+07	9.45735e+07	7.81059e+07	5.42712e+07	9.17016e+07	High	High	High	High	High	High	High	High	High	High	High	High	High	High	High	4.48	19.96	16.39	25.04	25.37	12	12	12
Q8IX04	UEVLD	Ubiquitin-conjugating enzyme E2 variant 3 OS=Homo sapiens GN=UEVLD PE=1 SV=2	11	17	3	52.2		0.303342	0.881273	0.784923	0.841571	1.04352e+06	1.04112e+06	1.1176e+06	1.02914e+06	976123	1.58988e+06	1.61608e+06	1.79603e+06	2.43697e+06	1.53854e+06	1.27188e+06	2.62377e+06	1.52849e+06	1.55464e+06	1.82742e+06	Peak Found	High	Peak Found	High	High	High	High	High	High	High	High	High	High	Peak Found	High	4.07	28.38	22.13	39.53	10.11	3	2	3
P49750	YLPM1	YLP motif-containing protein 1 OS=Homo sapiens GN=YLPM1 PE=1 SV=3	16	82	18	219.8	x	0.0129262	0.0840643	-0.123434	0.191563	1.70376e+07	1.98853e+07	1.81386e+07	1.73228e+07	2.40082e+07	1.81767e+07	1.96254e+07	2.17219e+07	1.74713e+07	1.46906e+07	2.41946e+07	1.71773e+07	1.85404e+07	2.45193e+07	1.57517e+07	High	High	High	High	High	High	High	High	High	High	High	High	High	High	High	7.82	18.34	10.84	26.37	22.85	12	16	16
P39019	RPS19	40S ribosomal protein S19 OS=Homo sapiens GN=RPS19 PE=1 SV=2	56	183	10	16.1	x	-0.0816138	0.015783	-0.0247367	-0.0846703	5.02476e+08	4.50157e+08	4.52301e+08	4.15357e+08	4.38146e+08	4.68181e+08	4.77641e+08	4.56601e+08	5.01178e+08	4.17223e+08	4.3515e+08	4.25893e+08	4.0901e+08	4.18514e+08	4.07094e+08	High	High	High	High	High	High	High	High	High	High	High	High	High	High	High	6.32	6.01	4.66	2.1	1.49	10	10	10
Q15437	SEC23B	Protein transport protein Sec23B OS=Homo sapiens GN=SEC23B PE=1 SV=2	45	172	21	86.4		0.508936	0.913799	0.931305	0.961994	1.47893e+07	1.52005e+07	1.25042e+07	2.00842e+07	1.98999e+07	2.67784e+07	2.66062e+07	2.46542e+07	4.79292e+07	2.77606e+07	2.15414e+07	5.27775e+07	2.97656e+07	2.36682e+07	5.09174e+07	High	High	High	High	High	High	High	High	High	High	High	High	High	High	High	10.26	17.61	39.05	48.59	41.11	15	16	16
Q01433	AMPD2	AMP deaminase 2 OS=Homo sapiens GN=AMPD2 PE=1 SV=2	13	57	9	100.6		-0.277534	-0.237864	-0.217591	-0.388355	1.88512e+07	1.53668e+07	1.89459e+07	1.06527e+07	1.07953e+07	1.90611e+07	1.59916e+07	1.41761e+07	2.02519e+07	1.59885e+07	1.04468e+07	1.89401e+07	1.68295e+07	1.07569e+07	1.72447e+07	High	High	High	High	High	High	High	High	High	High	High	High	High	High	High	11.51	35.65	18.56	28.51	24.3	7	8	8
Q12893	TMEM115	Transmembrane protein 115 OS=Homo sapiens GN=TMEM115 PE=1 SV=1	16	18	3	38.2		0.333424	0.298658	0.329985	0.27858	3.6078e+06	3.01717e+06	3.77555e+06	4.23325e+06	3.80958e+06	4.99862e+06	3.85998e+06	4.39716e+06	3.74038e+06	3.46536e+06	4.44081e+06	3.44642e+06	3.34279e+06	4.17752e+06	3.40569e+06	High	High	High	High	High	High	Peak Found	High	Peak Found	High	High	High	High	High	High	11.49	13.86	8.75	15.03	12.76	3	3	3
Q9Y3A3	MOB4	MOB-like protein phocein OS=Homo sapiens GN=MOB4 PE=1 SV=1	46	35	6	26		0.0257376	0.390668	0.459432	0.413594	1.28475e+07	1.04343e+07	8.66683e+06	1.09677e+07	1.04908e+07	1.02359e+07	1.3279e+07	1.39226e+07	1.42807e+07	1.53643e+07	1.27081e+07	1.42051e+07	1.62859e+07	1.36574e+07	1.3481e+07	High	High	High	High	High	High	High	High	High	High	High	High	High	High	High	19.71	3.52	3.67	9.45	10.85	6	6	6
Q9Y5Y2	NUBP2	Cytosolic Fe-S cluster assembly factor NUBP2 OS=Homo sapiens GN=NUBP2 PE=1 SV=1	20	24	2	28.8		-0.32916	0.0524159	0.212881	0.73292	2.07752e+06	3.57415e+06	3.36298e+06	2.17442e+06	2.65797e+06	3.72356e+06	2.87046e+06	3.46247e+06	6.77974e+06	3.83593e+06	3.15874e+06	7.23732e+06	5.46185e+06	3.22154e+06	6.60645e+06	High	High	High	High	High	High	High	High	High	High	High	High	High	High	High	26.96	27.79	48.21	46.07	33.78	2	2	2
P10253	GAA	Lysosomal alpha-glucosidase OS=Homo sapiens GN=GAA PE=1 SV=4	33	171	18	105.3		0.0143553	0.240009	0.876566	1.19472	2.60881e+07	2.42508e+07	3.916e+07	2.9166e+07	2.6038e+07	3.56729e+07	3.48341e+07	2.92251e+07	4.42836e+07	5.07546e+07	4.80743e+07	6.94017e+07	5.61006e+07	7.77328e+07	8.25995e+07	High	High	High	High	High	High	High	High	High	High	High	High	High	High	High	27.25	16.23	21.07	20.72	19.55	16	16	16
O43353	RIPK2	Receptor-interacting serine/threonine-protein kinase 2 OS=Homo sapiens GN=RIPK2 PE=1 SV=2	5	16	2	61.2		-0.0335695	0.261832	0.240009	0.0989585	2.22136e+06	1.53634e+06	2.50364e+06	2.43413e+06	1.39245e+06	2.30516e+06	2.98383e+06	1.82323e+06	2.59373e+06	2.87848e+06	1.65507e+06	2.6948e+06	3.01243e+06	1.40034e+06	2.31129e+06	High	High	High	High	High	High	High	High	High	High	High	High	High	Peak Found	High	23.83	27.78	23.94	27.38	36.06	1	2	2
P48723	HSPA13	Heat shock 70 kDa protein 13 OS=Homo sapiens GN=HSPA13 PE=1 SV=1	25	64	10	51.9	x	0.261832	0.423309	0.485427	0.492622	1.40126e+07	1.49274e+07	1.31084e+07	1.63557e+07	1.70059e+07	1.93181e+07	1.82103e+07	1.51036e+07	2.22802e+07	1.54516e+07	1.66448e+07	2.24068e+07	1.73736e+07	1.75585e+07	2.08087e+07	High	High	High	High	High	High	High	High	High	High	High	High	High	High	High	6.49	8.87	19.42	20.47	10.4	9	9	9
Q9H000	MKRN2	Probable E3 ubiquitin-protein ligase makorin-2 OS=Homo sapiens GN=MKRN2 PE=1 SV=2	12	25	4	46.9		-0.169745	-0.0454314	-0.171368	-0.42082	9.20782e+06	6.91908e+06	8.57779e+06	6.49532e+06	6.32101e+06	7.71192e+06	5.38115e+06	4.99593e+06	8.2161e+06	7.37004e+06	5.94223e+06	8.98864e+06	7.00071e+06	5.33036e+06	6.65423e+06	High	High	High	High	High	High	High	High	High	High	High	High	High	High	High	14.36	11.07	28.37	20.5	13.93	4	3	4
Q9UHB7	AFF4	AF4/FMR2 family member 4 OS=Homo sapiens GN=AFF4 PE=1 SV=1	5	23	4	127.4	x	1.13093	1.16672	0.893751	0.647084	1.67314e+06	3.43436e+06	3.51127e+06	3.44731e+06	5.50211e+06	9.24718e+06	2.93795e+06	5.79555e+06	8.47671e+06	3.77868e+06	5.34024e+06	6.07891e+06	3.67288e+06	5.47253e+06	6.68626e+06	Peak Found	High	Peak Found	High	High	High	Peak Found	High	Peak Found	Peak Found	High	High	High	High	High	36.19	48.48	48.28	23.18	28.73	3	4	4
Q9UBC2	EPS15L1	Epidermal growth factor receptor substrate 15-like 1 OS=Homo sapiens GN=EPS15L1 PE=1 SV=1	42	154	24	94.2		0.0731347	0.388465	0.532068	0.655352	3.3957e+07	2.76481e+07	3.34334e+07	3.24288e+07	2.82592e+07	4.26733e+07	4.15227e+07	4.04669e+07	5.73918e+07	4.83748e+07	4.14638e+07	6.02689e+07	5.73836e+07	4.24891e+07	5.86529e+07	High	High	High	High	High	High	High	High	High	High	High	High	High	High	High	11.05	21.53	20.41	19.01	17.01	19	21	21
Q92542	NCSTN	Nicastrin OS=Homo sapiens GN=NCSTN PE=1 SV=2	22	92	10	78.4		0.231432	0.427606	0.685267	0.370722	2.46761e+07	2.93163e+07	3.47401e+07	3.37784e+07	4.15239e+07	3.75403e+07	4.43877e+07	4.76106e+07	3.14135e+07	3.66995e+07	5.4308e+07	2.66853e+07	3.16167e+07	4.70475e+07	2.0357e+07	High	High	High	High	High	High	High	High	High	High	High	High	High	High	High	17.03	10.3	20.84	35.65	40.6	9	10	10
O15145	ARPC3	Actin-related protein 2/3 complex subunit 3 OS=Homo sapiens GN=ARPC3 PE=1 SV=3	37	77	7	20.5	x	-0.00433459	-0.150401	-0.0394883	-0.232769	5.2147e+07	6.89494e+07	5.59237e+07	6.43002e+07	6.48243e+07	6.09412e+07	5.21365e+07	4.61791e+07	6.256e+07	4.40475e+07	4.38229e+07	6.81189e+07	3.27591e+07	4.82558e+07	5.58049e+07	High	High	High	High	High	High	High	High	High	High	High	High	High	High	High	14.94	3.33	15.46	26.85	25.76	5	6	6
Q13111	CHAF1A	Chromatin assembly factor 1 subunit A OS=Homo sapiens GN=CHAF1A PE=1 SV=2	4	4	2	106.9		0.331132	0.343692	-0.341903	-0.867752	1.15773e+06	1.53936e+06	858182	891856	1.99193e+06	1.09715e+06	1.38561e+06	1.66797e+06	1.09065e+06	1.12074e+06	817484	902434	601315	796692	680123	Peak Found	High	Peak Found	Peak Found	High	Peak Found	Peak Found	High	Peak Found	Peak Found	Peak Found	Peak Found	Peak Found	Peak Found	Not Found	28.81	44.08	20.9	16.52	14.19	2	2	2
Q96AG3	SLC25A46	Solute carrier family 25 member 46 OS=Homo sapiens GN=SLC25A46 PE=1 SV=1	8	5	2	46.1		0.228973	0.129613	0.568519	0.320773	3.20417e+06	1.45468e+06	2.76415e+06	2.97298e+06	2.60545e+06	2.88422e+06	3.22304e+06	1.97846e+06	2.89477e+06	3.29056e+06	3.00439e+06	4.22258e+06	3.49851e+06	3.19173e+06	2.77383e+06	Peak Found	Peak Found	Peak Found	High	Peak Found	High	High	Peak Found	High	Peak Found	Peak Found	High	Peak Found	Peak Found	Peak Found	36.78	6.8	23.9	18.17	11.53	2	2	2
Q92576	PHF3	PHD finger protein 3 OS=Homo sapiens GN=PHF3 PE=1 SV=3	6	34	9	229.3		0.369606	0.526069	0.403813	0.319618	2.69886e+06	3.22681e+06	2.3487e+06	3.86964e+06	4.52249e+06	3.51211e+06	4.82259e+06	4.98426e+06	4.76163e+06	4.29978e+06	4.63802e+06	5.04043e+06	4.3804e+06	4.15569e+06	3.98213e+06	High	High	Peak Found	High	High	High	High	High	High	High	High	Peak Found	High	High	High	16.03	12.91	2.37	7.96	4.79	5	7	7
Q8TCZ2	CD99L2	CD99 antigen-like protein 2 OS=Homo sapiens GN=CD99L2 PE=1 SV=1	13	19	3	28		0.121679	0.163499	-0.323733	-0.341903	3.64574e+06	4.23406e+06	4.83858e+06	4.81934e+06	4.48075e+06	4.63419e+06	4.68937e+06	6.072e+06	3.04064e+06	4.4708e+06	4.7045e+06	1.38901e+06	4.05443e+06	4.64223e+06	1.22565e+06	High	High	High	High	High	High	High	High	High	High	High	Peak Found	High	High	Peak Found	14.07	3.65	32.99	52.55	55.23	3	3	3
O95379	TNFAIP8	Tumor necrosis factor alpha-induced protein 8 OS=Homo sapiens GN=TNFAIP8 PE=1 SV=1	22	11	3	23		-0.0846703	-0.018878	0.211635	-0.0877334	2.0427e+06	1.61575e+06	2.07222e+06	2.08597e+06	1.4892e+06	1.9111e+06	2.36397e+06	2.08431e+06	1.53337e+06	2.92592e+06	2.1332e+06	1.54195e+06	3.68039e+06	2.09783e+06	1.58059e+06	Peak Found	Peak Found	High	High	High	High	High	Peak Found	High	High	Peak Found	Peak Found	Peak Found	Peak Found	High	13.37	16.78	21.2	31.56	44.6	2	2	2
Q00169	PITPNA	Phosphatidylinositol transfer protein alpha isoform OS=Homo sapiens GN=PITPNA PE=1 SV=2	41	77	7	31.8	x	0.0676387	0.225275	0.464668	0.421156	8.9788e+06	9.08746e+06	1.14319e+07	8.76096e+06	8.93577e+06	1.39772e+07	1.00731e+07	1.17573e+07	1.45751e+07	1.50117e+07	1.04492e+07	1.48685e+07	1.55705e+07	9.89425e+06	1.62484e+07	High	High	High	High	High	High	High	High	High	High	High	High	High	High	High	14.1	28.06	18.74	19.29	25.1	6	6	6
Q9BSC4	NOL10	Nucleolar protein 10 OS=Homo sapiens GN=NOL10 PE=1 SV=1	15	55	7	80.3		0.204141	0.380729	0.124328	-0.242977	8.75551e+06	8.74385e+06	8.18676e+06	9.09526e+06	1.01377e+07	1.0035e+07	1.16271e+07	1.05629e+07	8.3274e+06	8.54584e+06	9.11134e+06	6.33917e+06	5.25267e+06	6.60409e+06	3.99514e+06	High	High	High	High	High	High	High	High	High	High	High	High	High	High	High	3.8	5.89	16.56	18.31	24.69	7	7	6
Q13509	TUBB3	Tubulin beta-3 chain OS=Homo sapiens GN=TUBB3 PE=1 SV=2	66	1100	7	50.4	x	-0.227692	-0.184425	-0.279284	-0.504305	2.52349e+08	2.43808e+08	2.98263e+08	1.94615e+08	1.93557e+08	2.73443e+08	2.19565e+08	2.3e+08	2.73731e+08	2.1997e+08	1.9758e+08	2.38594e+08	2.22384e+08	1.83689e+08	2.07853e+08	High	High	High	High	High	High	High	High	High	High	High	High	High	High	High	11.06	20.78	11.92	9.39	9.55	7	8	8
Q6NUM9	RETSAT	All-trans-retinol 13,14-reductase OS=Homo sapiens GN=RETSAT PE=1 SV=2	22	61	10	66.8	x	0.273814	0.646163	1.0115	0.786596	9.43559e+06	8.77028e+06	1.13412e+07	1.3496e+07	1.12285e+07	1.09153e+07	1.78932e+07	1.51723e+07	1.22874e+07	1.77936e+07	1.68026e+07	1.59482e+07	1.50912e+07	1.49454e+07	1.24563e+07	High	High	High	High	High	High	High	High	High	High	High	High	High	High	High	13.55	11.85	18.54	5.48	10.46	8	9	9
Q13283	G3BP1	Ras GTPase-activating protein-binding protein 1 OS=Homo sapiens GN=G3BP1 PE=1 SV=1	52	348	16	52.1	x	-0.164884	-0.163268	-0.234465	-0.424688	1.94459e+08	2.33248e+08	2.15145e+08	1.84109e+08	222842218	2.06756e+08	1.69653e+08	1.8247e+08	2.29114e+08	1.7296e+08	1.8123e+08	1.88275e+08	1.39716e+08	1.69858e+08	1.62148e+08	High	High	High	High	High	High	High	High	High	High	High	High	High	High	High	9.06	9.51	16.15	4.24	9.96	13	15	15
Q8WVC0	LEO1	RNA polymerase-associated protein LEO1 OS=Homo sapiens GN=LEO1 PE=1 SV=1	5	13	3	75.4		0.316146	0.358396	0.178874	-0.302226	9.14736e+06	8.41844e+06	6.39432e+06	1.02065e+07	10494816	8.45929e+06	1.16145e+07	9.30795e+06	8.13305e+06	8.62848e+06	9.18332e+06	6.53386e+06	8.75404e+06	8.10591e+06	5.091e+06	Peak Found	High	Peak Found	High	High	Peak Found	High	High	High	High	Peak Found	High	High	High	High	17.86	11.33	18.29	17.22	26.72	3	3	3
Q99523	SORT1	Sortilin OS=Homo sapiens GN=SORT1 PE=1 SV=3	5	5	2	92		-1.26188	-1.75147	-1.15521	-0.541618	1.18253e+06	1.5921e+06	1.23986e+06	493536	614889	592683	417044	473394	344286	557139	490605	1.4992e+06	472876	852345	1.46215e+06	High	High	Peak Found	Peak Found	Peak Found	Peak Found	Peak Found	Peak Found	Not Found	Peak Found	Peak Found	High	Peak Found	Peak Found	High	16.57	11.39	15.73	66.44	53.72	1	1	1
Q5VY43	PEAR1	Platelet endothelial aggregation receptor 1 OS=Homo sapiens GN=PEAR1 PE=1 SV=1	3	8	2	110.6		0.121679	-0.134477	-0.382702	-0.200913	291831	388009	342197	1.29879e+06	1.42623e+06	789284	1.07425e+06	1.16501e+06	691510	796790	968711	811561	231478	348458	297800	High	High	Peak Found	High	High	Peak Found	High	High	Peak Found	Peak Found	Peak Found	Peak Found	Peak Found	High	Peak Found	14.12	28.77	25.72	11.09	20.05	1	1
Q8WUM0	NUP133	Nuclear pore complex protein Nup133 OS=Homo sapiens GN=NUP133 PE=1 SV=2	37	152	29	128.9	x	0.145351	0.445727	0.496718	0.491597	4.73153e+07	4.76137e+07	4.1172e+07	5.02322e+07	5.62758e+07	4.87349e+07	6.11109e+07	5.99288e+07	6.54355e+07	5.84721e+07	6.30739e+07	6.55416e+07	5.63959e+07	6.42691e+07	6.1712e+07	High	High	High	High	High	High	High	High	High	High	High	High	High	High	High	8.01	7.72	4.66	5.75	6.61	25	27	27
P36404	ARL2	ADP-ribosylation factor-like protein 2 OS=Homo sapiens GN=ARL2 PE=1 SV=4	34	34	5	20.9		-0.15682	0.244887	0.411426	0.423309	1.21814e+07	8.78469e+06	1.14943e+07	9.66634e+06	8.17472e+06	1.28171e+07	1.24179e+07	1.10602e+07	1.55789e+07	1.48569e+07	1.15763e+07	1.57425e+07	1.60285e+07	1.29696e+07	1.47515e+07	High	High	High	High	High	High	High	High	High	High	High	High	High	High	High	16.6	23.19	17.81	15.61	10.54	4	5	5
Q03154	ACY1	Aminoacylase-1 OS=Homo sapiens GN=ACY1 PE=1 SV=1	5	14	2	45.9		-0.279284	0.0398403	0.377401	0.769772	1.45291e+06	977334	1.67654e+06	1.23216e+06	741795	1.26881e+06	1.5735e+06	1.66383e+06	1.5185e+06	3.21285e+06	1.66623e+06	1.22513e+06	4.20273e+06	2.22002e+06	1.55433e+06	High	Peak Found	High	Peak Found	Peak Found	High	High	High	High	High	High	High	High	High	High	26.09	27.22	4.63	51.3	51.81	2	2	2
Q99615	DNAJC7	DnaJ homolog subfamily C member 7 OS=Homo sapiens GN=DNAJC7 PE=1 SV=2	41	104	17	56.4		-0.0573917	0.173767	-0.121863	-0.0306192	3.39295e+07	3.26404e+07	2.85113e+07	3.19162e+07	2.90509e+07	3.62262e+07	3.41096e+07	2.98438e+07	4.93827e+07	2.95964e+07	2.5945e+07	5.10378e+07	3.09422e+07	1.89726e+07	4.94739e+07	High	High	High	High	High	High	High	High	High	High	High	High	High	High	High	8.93	11.15	27.19	38.16	46.39	14	14	12
Q86UK7	ZNF598	Zinc finger protein 598 OS=Homo sapiens GN=ZNF598 PE=1 SV=1	8	15	5	98.6		0.158337	0.335712	0.298658	0.311503	2.3753e+06	3.20065e+06	3.09764e+06	3.27471e+06	2.999e+06	4.25606e+06	4.27824e+06	5.6087e+06	6.31999e+06	4.39537e+06	4.7476e+06	5.22618e+06	4.16303e+06	4.62648e+06	4.72832e+06	High	Peak Found	High	High	Peak Found	High	High	High	High	High	Peak Found	High	High	High	High	15.56	18.82	19.18	8.71	6.69	3	4	4
Q96FN4	CPNE2	Copine-2 OS=Homo sapiens GN=CPNE2 PE=1 SV=3	8	17	2	61.2																					Not Found	Not Found	Not Found	Not Found	Not Found	Not Found	Not Found	Not Found	Not Found	Not Found	Not Found	High	Not Found	High	Not Found
Q9UHR5	SAP30BP	SAP30-binding protein OS=Homo sapiens GN=SAP30BP PE=1 SV=1	12	25	3	33.9		0.426533	0.599318	0.558757	0.515006	5.09653e+06	4.93309e+06	3.80084e+06	5.26359e+06	5972477	6.74776e+06	6.33271e+06	6.54876e+06	9.81898e+06	6.82952e+06	6.13258e+06	9.6633e+06	6.92225e+06	5.50317e+06	9.12101e+06	High	High	High	High	High	High	High	High	High	High	High	High	High	High	High	15.31	12.38	25.82	24.8	25.38	3	3	3
Q9UL15	BAG5	BAG family molecular chaperone regulator 5 OS=Homo sapiens GN=BAG5 PE=1 SV=1	9	10	3	51.2		0.205393	0.319618	0.464668	0.238787	1.16526e+06	1.17074e+06	1.17455e+06	1.99781e+06	1.88856e+06	2.40244e+06	1.56259e+06	1.08205e+06	1.51211e+06	1.75798e+06	1.20605e+06	1.33262e+06	3.04958e+06	2.37726e+06	2.38644e+06	High	Peak Found	Peak Found	High	Peak Found	High	High	High	Peak Found	Peak Found	High	High	High	Peak Found	High	0.4	12.91	19.06	20.19	14.8	2	2	2
Q9NSD9	FARSB	Phenylalanine--tRNA ligase beta subunit OS=Homo sapiens GN=FARSB PE=1 SV=3	40	165	19	66.1	x	-0.236164	-0.12658	-0.0101344	0.0271541	1.21435e+08	1.00599e+08	1.08902e+08	9.2031e+07	8.1723e+07	8.35676e+07	9.68254e+07	8.60114e+07	9.11819e+07	1.01907e+08	8.48303e+07	1.13394e+08	1.14004e+08	8.63869e+07	1.1314e+08	High	High	High	High	High	High	High	High	High	High	High	High	High	High	High	9.51	6.41	5.92	14.37	15.02	18	19	18
Q9BXW7	CECR5; HDHD5	Cat eye syndrome critical region protein 5 OS=Homo sapiens GN=CECR5 PE=1 SV=1	31	46	8	46.3		0.483364	0.22404	-0.134477	0.312665	4.74894e+06	6.68181e+06	5.65342e+06	9.99009e+06	7.71241e+06	6.74141e+06	7.65135e+06	6.76292e+06	3.82689e+06	1.19006e+07	1.45612e+07	7.85002e+06	8.58112e+06	1.15302e+07	5.14704e+06	High	Peak Found	High	High	High	High	High	High	High	High	High	High	High	High	High	16.98	20.47	32.92	29.55	37.94	5	4	5
P51610	HCFC1	Host cell factor 1 OS=Homo sapiens GN=HCFC1 PE=1 SV=2	21	210	26	208.6	x	0.232661	0.326537	0.302173	0.204141	4.63868e+07	6.28841e+07	4.87358e+07	5.66305e+07	7.55155e+07	5.42766e+07	5.41506e+07	6.44084e+07	6.04082e+07	5.08739e+07	6.59068e+07	6.99493e+07	5.28586e+07	6.20438e+07	5.32881e+07	High	High	High	High	High	High	High	High	High	High	High	High	High	High	High	16.94	18.74	8.67	16.15	9.25	21	22	22
Q9BXJ8	TMEM120A	Transmembrane protein 120A OS=Homo sapiens GN=TMEM120A PE=1 SV=1	9	2	2	40.6		0.0881416	0.333424	0.470927	0.457332	1.68714e+06	1.5333e+06	1.92336e+06	1.53019e+06	1.95032e+06	1.96907e+06	1.75098e+06	2.09517e+06	2.70231e+06	1.99286e+06	2.1714e+06	3.42724e+06	1.78905e+06	2.19364e+06	3.11319e+06	Peak Found	Peak Found	High	Peak Found	Peak Found	Peak Found	Peak Found	Peak Found	Peak Found	Peak Found	Peak Found	Peak Found	Peak Found	Peak Found	High	11.46	13.66	22.07	30.89	28.69	2	2	2
Q9Y5M8	SRPRB	Signal recognition particle receptor subunit beta OS=Homo sapiens GN=SRPRB PE=1 SV=3	52	130	11	29.7	x	0.0867838	0	0.015783	0.0313952	1.21625e+08	1.1407e+08	1.02199e+08	1.22196e+08	129500682	1.11033e+08	1.24891e+08	1.11851e+08	9.06342e+07	1.14482e+08	1.24077e+08	9.07579e+07	1.14786e+08	1.17985e+08	8.47428e+07	High	High	High	High	High	High	High	High	High	High	High	High	High	High	High	8.69	7.69	15.84	15.62	17.33	11	11	11
P11498	PC	Pyruvate carboxylase, mitochondrial OS=Homo sapiens GN=PC PE=1 SV=2	27	136	20	129.6		0.0854247	0.580145	1.02645	1.34653	2.26711e+07	1.84482e+07	2.15277e+07	2.37412e+07	2.17757e+07	2.38408e+07	2.94237e+07	2.67204e+07	4.91973e+07	3.72336e+07	3.82588e+07	6.90253e+07	4.80569e+07	5.06842e+07	7.74598e+07	High	High	High	High	High	High	High	High	High	High	High	High	High	High	High	10.46	5.04	34.95	37.5	27.7	18	17	17
Q63HR2	TENC1; TNS2	Tensin-2 OS=Homo sapiens GN=TNS2 PE=1 SV=2	5	23	3	152.5		-0.780909	-0.177882	0.178874	0.177599	1.72975e+06	1.35939e+06	1.89589e+06	1.19817e+06	878680	1.02016e+06	1.37e+06	1.74678e+06	1.2703e+06	1.70945e+06	2.0328e+06	1.5657e+06	1.31087e+06	2.06114e+06	1.85658e+06	High	High	High	High	Peak Found	Peak Found	High	High	Peak Found	High	High	Peak Found	High	High	Not Found	16.53	15.51	17.19	13.52	22.25	2	3	3
P04792	HSPB1	Heat shock protein beta-1 OS=Homo sapiens GN=HSPB1 PE=1 SV=2	85	362	15	22.8	x	-0.204233	-0.373327	-0.467932	-0.469929	8.73252e+08	7.11992e+08	6.55457e+08	7.70712e+08	5.10265e+08	6.65387e+08	5.57659e+08	4.78736e+08	7.75759e+08	5.16155e+08	4.55278e+08	8.41125e+08	6.16746e+08	4.33724e+08	6.54241e+08	High	High	High	High	High	High	High	High	High	High	High	High	High	High	High	15.13	20.19	25.47	34.33	20.76	14	15	15
O95967	EFEMP2	EGF-containing fibulin-like extracellular matrix protein 2 OS=Homo sapiens GN=EFEMP2 PE=1 SV=3	22	50	7	49.4		-0.365871	0.0299829	0.713696	1.168	1.32816e+07	9.09647e+06	1.42784e+07	1.14206e+07	7.41166e+06	8.73938e+06	1.80124e+07	1.24651e+07	7.69215e+06	2.91856e+07	1.72829e+07	7.90386e+06	3.37473e+07	2.31005e+07	1.07628e+07	High	High	High	High	High	High	High	High	High	High	High	High	High	High	High	22.5	22.22	40.59	58.85	51.04	7	7	6
Q9H3K6	BOLA2B; BOLA2; LOC107984053	BolA-like protein 2 OS=Homo sapiens GN=BOLA2 PE=1 SV=1	62	48	4	10.1		-0.260152	-0.013043	0.190299	0.469886	2.49854e+07	1.92565e+07	2.02213e+07	1.66936e+07	1.34816e+07	2.943e+07	2.03135e+07	1.95569e+07	3.39447e+07	2.98689e+07	1.62625e+07	3.12948e+07	3.58445e+07	1.69006e+07	3.77358e+07	High	High	High	High	High	High	High	High	High	High	High	High	High	High	High	14.27	42.45	32.91	32.15	38.2	3	4	4
Q8IX01	SUGP2	SURP and G-patch domain-containing protein 2 OS=Homo sapiens GN=SUGP2 PE=1 SV=2	14	22	8	120.1		-0.678072	-0.384584	0.0243197	-0.0740006	6.68705e+06	6.41067e+06	6.71795e+06	3.87912e+06	4.30909e+06	2.51779e+06	5.471e+06	4.87184e+06	3.55996e+06	5.56748e+06	6.52817e+06	5.82931e+06	6.07834e+06	6.97601e+06	3.65397e+06	High	High	High	High	High	Peak Found	Peak Found	High	Peak Found	High	Peak Found	Peak Found	High	High	Peak Found	2.56	26.2	21.09	8.31	30.86	6	6	6
Q86Y39	NDUFA11	NADH dehydrogenase [ubiquinone] 1 alpha subcomplex subunit 11 OS=Homo sapiens GN=NDUFA11 PE=1 SV=3	48	45	4	14.8		0.266637	0.694212	1.1564	1.32596	9.5383e+06	8.53046e+06	1.04641e+07	1.12284e+07	1.02699e+07	1.29384e+07	1.50189e+07	1.43046e+07	1.83211e+07	2.12503e+07	1.97007e+07	2.51343e+07	2.00339e+07	2.56504e+07	2.67265e+07	High	High	High	High	High	High	High	High	High	High	High	High	High	High	High	10.17	11.78	13.49	12.71	14.89	4	4	4
Q8NDX5	PHC3	Polyhomeotic-like protein 3 OS=Homo sapiens GN=PHC3 PE=1 SV=1	8	16	3	106.1		-0.231075	0.447844	0.614474	0.521051	705482	1.61762e+06	1.80041e+06	568938	1.23649e+06	2.62378e+06	1.40669e+06	2.18937e+06	3.04885e+06	2.18586e+06	1.11384e+06	2.32535e+06	960934	1.21875e+06	1.96644e+06	Peak Found	Peak Found	Peak Found	Peak Found	High	High	Peak Found	Peak Found	High	Peak Found	Peak Found	High	Peak Found	Peak Found	High	42.67	71	37.08	35.35	37.79	1	2	2
P05413	FABP3	Fatty acid-binding protein, heart OS=Homo sapiens GN=FABP3 PE=1 SV=4	54	69	8	14.8	x	0.331132	2.5912	2.37212	2.42385	5.44658e+06	4.75484e+06	8.07084e+06	5.52437e+06	4.83163e+06	1.7062e+07	3.59651e+07	4.04961e+07	5.46577e+07	3.69556e+07	3.85118e+07	3.97272e+07	4.80342e+07	3.43157e+07	3.92421e+07	High	Peak Found	High	High	High	High	High	High	High	High	High	High	High	High	High	28.72	75.17	22.31	3.62	17.15	6	6	6
P98172	EFNB1	Ephrin-B1 OS=Homo sapiens GN=EFNB1 PE=1 SV=1	13	16	3	38		-0.888969	-0.586406	-0.380822	-0.516636	4.72501e+06	2.61558e+06	4.28748e+06	2.71465e+06	1.47379e+06	2.11195e+06	2.95618e+06	2.67276e+06	2.6765e+06	3.24043e+06	3.24229e+06	2.01424e+06	2.41556e+06	2.5187e+06	1.17601e+06	High	High	High	High	Peak Found	High	High	Peak Found	Peak Found	High	High	Peak Found	High	High	Peak Found	28.72	29.55	5.87	25.01	36.69	3	3	3
Q13217	DNAJC3	DnaJ homolog subfamily C member 3 OS=Homo sapiens GN=DNAJC3 PE=1 SV=1	50	147	18	57.5		0.209141	0.109695	0.176323	0.0894982	6.95252e+07	4.98882e+07	6.60102e+07	7.23084e+07	7.40746e+07	9.79402e+07	6.46789e+07	6.51263e+07	8.27243e+07	5.45702e+07	6.59619e+07	9.04963e+07	5.75372e+07	6.53967e+07	8.71687e+07	High	High	High	High	High	High	High	High	High	High	High	High	High	High	High	16.94	17.58	14.53	26.1	21.92	14	15	14
Q7Z392	TRAPPC11	Trafficking protein particle complex subunit 11 OS=Homo sapiens GN=TRAPPC11 PE=1 SV=2	2	12	2	128.8		-0.0573917	0.318461	0.409255	0.409255	1.78747e+06	1.67513e+06	1.88189e+06	1.7861e+06	1.55099e+06	1.89496e+06	2.27853e+06	2.25387e+06	1.92937e+06	2.61035e+06	1.98739e+06	1.58882e+06	3.45842e+06	2.21714e+06	2.03222e+06	High	Peak Found	Peak Found	High	High	High	High	High	High	High	High	Peak Found	High	High	High	5.81	10.08	9.05	24.97	30.19	2	2	2
Q9Y508	RNF114	E3 ubiquitin-protein ligase RNF114 OS=Homo sapiens GN=RNF114 PE=1 SV=1	27	38	5	25.7		0.377401	0.648005	0.196607	0.167358	9.15746e+06	8.63449e+06	6.09022e+06	1.14684e+07	1.2699e+07	7.15139e+06	1.17618e+07	1.1793e+07	1.12469e+07	1.05661e+07	8.77093e+06	9.86067e+06	1.15835e+07	6.80415e+06	1.06215e+07	High	High	High	High	High	High	High	High	High	High	High	High	High	High	High	20.61	27.91	2.64	9.29	26.14	5	5	5
O60353	FZD6	Frizzled-6 OS=Homo sapiens GN=FZD6 PE=1 SV=2	3	4	2	79.2		-0.112475	0.0356239	-1.2109		397683	738871	692075	504000	683532	473264	1.99167e+06	1.71365e+06	759195	1.35531e+06	1.6229e+06	515188	770148	922785	1.24104e+06	Peak Found	High	Peak Found	Peak Found	High	Peak Found	High	Peak Found	Peak Found	High	Peak Found	Peak Found	Peak Found	Peak Found	Not Found	30.34	20.51	43.44	49.64	24.57	1	1	1
Q96II8	LRCH3	Leucine-rich repeat and calponin homology domain-containing protein 3 OS=Homo sapiens GN=LRCH3 PE=1 SV=2	8	21	5	86		0.015783	0.105678	0.210389	0.0827026	5.07034e+06	3.6176e+06	4.13787e+06	4.08296e+06	3.61775e+06	5.29907e+06	4.06748e+06	4.01837e+06	6.30787e+06	4.20084e+06	4.10104e+06	5.19335e+06	4.91962e+06	3.69476e+06	4.58013e+06	High	High	High	High	High	High	High	High	High	High	High	High	Peak Found	High	High	17.22	20.03	27.26	13.42	14.38	4	5	4
Q8TDB4	MGARP	Protein MGARP OS=Homo sapiens GN=MGARP PE=1 SV=1	27	9	2	25.4		0.0071955	0.045443	0.851199	0.85997	2.96416e+06	3.59046e+06	3.92671e+06	3.27987e+06	3.68319e+06	3.42138e+06	2.17513e+06	5.27134e+06	3.24379e+06	5.38354e+06	8.7262e+06	3.93645e+06	5.47373e+06	1.02229e+07	4.18234e+06	High	High	Peak Found	Peak Found	High	High	High	High	High	Peak Found	High	Peak Found	Peak Found	Peak Found	Peak Found	13.98	5.91	44.13	40.84	48	2	2	2
A2RU67	KIAA1467; FAM234B	Protein FAM234B OS=Homo sapiens GN=FAM234B PE=1 SV=1	9	5	3	67		0.818851	0.477159	0.0271541	0.215368	357686	322758	213406	630809	510898	411867	1.16886e+06	874595	933963	757501	1.08562e+06	917019	876956	945975	1.37763e+06	Peak Found	Peak Found	Peak Found	Peak Found	Peak Found	High	Peak Found	Peak Found	High	Peak Found	Peak Found	High	Peak Found	Peak Found	High	25.26	21.17	15.68	17.83	25.43	1	1	1
P51648	ALDH3A2	Fatty aldehyde dehydrogenase OS=Homo sapiens GN=ALDH3A2 PE=1 SV=1	11	14	4	54.8		0.172488	1.13225	1.852	2.168	1.14296e+06	1.11506e+06	1.27606e+06	1.38148e+06	1.16447e+06	1.24099e+06	3.06646e+06	3.18431e+06	5.6806e+06	5.2817e+06	5.32968e+06	8.0082e+06	6.08062e+06	6.78232e+06	9.17559e+06	Peak Found	Peak Found	Peak Found	Peak Found	Peak Found	Peak Found	Peak Found	High	High	High	High	High	High	High	High	7.3	8.72	37.12	25.14	22.09	2	3	3
P17301	ITGA2	Integrin alpha-2 OS=Homo sapiens GN=ITGA2 PE=1 SV=1	39	442	32	129.2		0.195348	-0.129734	-0.307573	-0.54372	3.56739e+08	4.20626e+08	3.31137e+08	4.48906e+08	5.29124e+08	2.13235e+08	4.15495e+08	3.85403e+08	1.55949e+08	4.0799e+08	4.03948e+08	1.28887e+08	3.4158e+08	3.75661e+08	1.07888e+08	High	High	High	High	High	High	High	High	High	High	High	High	High	High	High	12.47	41.35	44.51	51.01	53	31	32	31
P09601	HMOX1	Heme oxygenase 1 OS=Homo sapiens GN=HMOX1 PE=1 SV=1	44	91	9	32.8	x	0.379621	0.128293	0.0621217	-0.00433459	2.59238e+07	2.10754e+07	2.92859e+07	3.5839e+07	2.2142e+07	7.69075e+07	2.57111e+07	2.01978e+07	5.26678e+07	1.92716e+07	3.03413e+07	2.7062e+07	2.32468e+07	2.92518e+07	2.21263e+07	High	High	High	High	High	High	High	High	High	High	High	High	High	High	High	16.23	63.39	52.88	22.25	15.4	8	8	8
Q5SRI9	MANEA	Glycoprotein endo-alpha-1,2-mannosidase OS=Homo sapiens GN=MANEA PE=1 SV=1	11	15	3	53.6		0.153157	0.226509	0.172488	-0.0380063	2.47504e+06	2.29875e+06	2.4284e+06	2.76833e+06	3.38842e+06	2.48709e+06	2.97382e+06	3.46433e+06	2.11292e+06	2.48204e+06	3.5649e+06	2.53416e+06	1.30449e+06	3.4122e+06	2.3203e+06	Peak Found	High	High	High	High	High	High	High	Peak Found	High	High	Peak Found	Peak Found	High	Peak Found	3.8	16.01	24	21.35	44.94	3	3	3
Q9BYK8	HELZ2	Helicase with zinc finger domain 2 OS=Homo sapiens GN=HELZ2 PE=1 SV=6	25	164	43	294.5	x	3.13832	2.85519	2.46258	1.89259	5.0711e+06	4.78421e+06	4.56785e+06	7.46942e+07	6.70331e+07	3.46755e+07	5.94022e+07	5.82896e+07	3.30541e+07	4.49139e+07	3.90202e+07	2.57703e+07	2.73434e+07	2.02252e+07	1.64815e+07	High	Peak Found	Peak Found	High	High	High	High	High	High	High	High	High	High	High	High	5.25	36.12	29.66	26.81	25.84	17	16	14
Q9H4G4	GLIPR2	Golgi-associated plant pathogenesis-related protein 1 OS=Homo sapiens GN=GLIPR2 PE=1 SV=3	28	41	3	17.2	x	-0.184425	-0.22095	-0.115597	-0.0846703	2.63393e+07	2.10341e+07	1.90299e+07	2.38573e+07	1.94314e+07	1.552e+07	2.32357e+07	2.08256e+07	7.40522e+06	2.05336e+07	2.41767e+07	4.35397e+06	2.25117e+07	2.4189e+07	5.27676e+06	High	High	High	High	High	High	High	High	High	High	High	High	High	High	High	17.06	21.28	49.72	64.52	60.42	3	3	3
Q96PU8	QKI	Protein quaking OS=Homo sapiens GN=QKI PE=1 SV=1	29	65	7	37.6		-0.0923402	-0.0969617	-0.0247367	-0.0740006	2.47122e+07	2.02886e+07	1.85091e+07	2.27024e+07	2.19586e+07	1.52991e+07	2.18013e+07	2.18223e+07	1.21134e+07	2.29484e+07	2.18258e+07	1.1608e+07	2.25673e+07	2.14082e+07	1.13943e+07	High	High	High	High	High	High	High	High	High	High	High	High	High	High	High	15.09	20.4	30.14	33.25	33.29	6	6	6
O75131	CPNE3	Copine-3 OS=Homo sapiens GN=CPNE3 PE=1 SV=1	40	144	15	60.1	x	-0.104697	0.22404	0.157044	-0.0740006	7.32958e+07	5.90615e+07	6.41111e+07	5.64863e+07	6.13279e+07	7.35157e+07	7.56098e+07	9.23348e+07	8.08795e+07	1.238e+08	6.94678e+07	6.13415e+07	9.11276e+07	5.74658e+07	6.4289e+07	High	High	High	High	High	High	High	High	High	High	High	High	High	High	High	11.02	13.76	10.31	40.01	25.08	13	13	12
Q9NXH8	TOR4A	Torsin-4A OS=Homo sapiens GN=TOR4A PE=1 SV=2	18	21	6	46.9		-0.148801	-0.45799	-0.291592	-0.586406	1.10595e+07	9.1845e+06	9.401e+06	8.95491e+06	7.49029e+06	8.81851e+06	8.08248e+06	6.69076e+06	4.53321e+06	8.60065e+06	8.39844e+06	4.50393e+06	8.25584e+06	8.04886e+06	4.44111e+06	High	High	High	High	High	High	Peak Found	Peak Found	High	High	Peak Found	High	Peak Found	High	High	10.38	9.61	27.79	32.22	31.02	5	5	5
P48960	CD97; ADGRE5	CD97 antigen OS=Homo sapiens GN=CD97 PE=1 SV=4	17	77	7	91.8		0.352759	0.881273	0.817214	0.583038	1.11712e+07	1.24524e+07	1.19744e+07	1.48978e+07	1.98982e+07	1.20945e+07	2.21228e+07	2.35443e+07	1.55309e+07	1.87735e+07	2.43694e+07	1.40177e+07	1.53219e+07	1.76494e+07	1.20933e+07	High	High	High	High	High	High	High	High	High	High	High	High	High	High	High	5.46	25.29	20.96	27.19	18.57	6	6	6
P62070	RRAS2	Ras-related protein R-Ras2 OS=Homo sapiens GN=RRAS2 PE=1 SV=1	34	60	5	23.4		-0.121863	-0.500218	-1.191	-1.28279	2.38954e+07	2.01909e+07	2.58278e+07	2.6987e+07	2.22414e+07	1.80424e+07	2.36578e+07	1.58118e+07	1.10487e+07	1.76595e+07	1.71801e+07	8.90341e+06	1.81367e+07	1.72639e+07	7.59501e+06	High	High	High	High	High	High	High	High	High	High	High	High	High	High	High	12.29	19.96	37.81	33.76	40.82	5	5	5
P28290	SSFA2	Sperm-specific antigen 2 OS=Homo sapiens GN=SSFA2 PE=1 SV=3	7	48	7	138.3		-0.300448	0.0799754	-0.717857	-0.880976	8.89619e+06	1.05997e+07	1.01631e+07	6.47098e+06	6.93089e+06	4.38501e+06	1.2593e+07	8.13063e+06	5.85153e+06	5.59476e+06	6.20811e+06	1.85098e+06	6.95896e+06	3.30683e+06	2.72849e+06	High	High	High	High	High	High	High	High	High	High	High	Peak Found	High	High	Peak Found	8.95	22.88	38.71	51.82	52.96	6	6	7
Q9GZQ3	COMMD5	COMM domain-containing protein 5 OS=Homo sapiens GN=COMMD5 PE=1 SV=1	20	5	3	24.7		-0.442222	-0.136062	0.0200577	0	2.20418e+06	1.67328e+06	2.22879e+06	1.56958e+06	1.27239e+06	2.4832e+06	1.85319e+06	1.91715e+06	2.81646e+06	2.19117e+06	1.95233e+06	3.13427e+06	2.25486e+06	2.06581e+06	2.85168e+06	High	Peak Found	Peak Found	Peak Found	Peak Found	Peak Found	Peak Found	Peak Found	High	Peak Found	Peak Found	Peak Found	High	Peak Found	High	15.42	35.55	24.53	25.76	17.16	2	2	1
Q8NBX0	SCCPDH	Saccharopine dehydrogenase-like oxidoreductase OS=Homo sapiens GN=SCCPDH PE=1 SV=1	26	66	8	47.1		0.138814	0.41792	0.689746	0.819668	3.3881e+07	3.25467e+07	3.77669e+07	2.1584e+07	2.79621e+07	3.11519e+07	4.28131e+07	4.44192e+07	4.8861e+07	2.98286e+07	4.65731e+07	4.11553e+07	3.94518e+07	6.7601e+07	6.20832e+07	High	High	High	High	High	High	High	High	High	High	High	High	High	High	High	7.81	18.11	6.91	21.8	26.46	6	7	7
O94829	IPO13	Importin-13 OS=Homo sapiens GN=IPO13 PE=1 SV=3	4	6	3	108.1		-0.531156	0.589763	0.633199	0.973795	896922	864562	1.12554e+06	687911	567357	743717	1.12732e+06	1.08499e+06	2.15923e+06	1.45386e+06	1.04553e+06	2.06715e+06	1.61389e+06	1.31999e+06	3.00123e+06	Peak Found	Peak Found	Peak Found	Peak Found	Peak Found	Peak Found	High	Peak Found	Peak Found	High	Peak Found	High	High	Peak Found	High	14.78	13.53	41.75	33.78	45.39	2	2	2
Q9NSV4	DIAPH3	Protein diaphanous homolog 3 OS=Homo sapiens GN=DIAPH3 PE=1 SV=4	5	11	3	136.8		0	0.815575	0.380729	0.201634	248120	462333	100467	230008	462396	228317	343975	417481	679258	272884	269227	594328	244313	230065	421943	Peak Found	High	Peak Found	High	High	Peak Found	High	Peak Found	High	Peak Found	Peak Found	High	High	Peak Found	High	67.31	43.88	36.7	49.27	35.78	2	2	2
Q9BWH2	FUNDC2	FUN14 domain-containing protein 2 OS=Homo sapiens GN=FUNDC2 PE=1 SV=2	7	5	2	20.7																					High	Peak Found	Peak Found	High	Peak Found	High	Peak Found	Peak Found	Peak Found	Peak Found	Peak Found	Peak Found	High	Peak Found	Peak Found
Q92520	FAM3C; WNT16	Protein FAM3C OS=Homo sapiens GN=FAM3C PE=1 SV=1	51	60	9	24.7		0.359521	0.205393	0.154454	-0.145605	2.55922e+07	3.44446e+07	2.1934e+07	5.11293e+07	4.93388e+07	2.50464e+07	3.42912e+07	2.5645e+07	1.97201e+07	2.26291e+07	2.41172e+07	2.26884e+07	2.2853e+07	2.44884e+07	2.09434e+07	High	High	High	High	High	High	High	High	High	High	High	High	High	High	High	23.54	34.82	27.6	3.64	7.8	9	9	9
Q9NXE4	SMPD4	Sphingomyelin phosphodiesterase 4 OS=Homo sapiens GN=SMPD4 PE=1 SV=2	16	69	8	93.3		0.141433	0.56267	0.554834	0.543001	8.0421e+06	8.42745e+06	7.25804e+06	8.29579e+06	9.87739e+06	7.96623e+06	1.14375e+07	1.03415e+07	1.14904e+07	9.88487e+06	1.18865e+07	1.13406e+07	9.96012e+06	1.13106e+07	1.10142e+07	High	High	High	High	High	High	High	High	High	High	High	High	High	High	High	7.53	11.73	5.85	9.37	6.6	6	7	7
Q9UHY7	ENOPH1	Enolase-phosphatase E1 OS=Homo sapiens GN=ENOPH1 PE=1 SV=1	33	49	5	28.9		-0.320126	0.0229004	0.119024	-0.0831412	8.74029e+06	6.52122e+06	6.71098e+06	5.84932e+06	5.3523e+06	9.02055e+06	7.84217e+06	7.35251e+06	1.30303e+07	1.07279e+07	6.3345e+06	1.40921e+07	1.16992e+07	5.83545e+06	1.27935e+07	High	High	High	High	High	High	High	High	High	High	High	High	High	High	High	16.79	29.52	33.44	37.46	37.01	5	5	3
P56945	BCAR1	Breast cancer anti-estrogen resistance protein 1 OS=Homo sapiens GN=BCAR1 PE=1 SV=2	21	65	11	93.3		-0.248108	-0.189351	-0.77596	-1.27579	3.05455e+07	2.20454e+07	2.22261e+07	2.07196e+07	1.79397e+07	1.94533e+07	2.00864e+07	2.20906e+07	1.61455e+07	1.53848e+07	1.36091e+07	1.30165e+07	1.42215e+07	9.09014e+06	7.73622e+06	High	High	High	High	High	High	High	High	High	High	High	High	High	High	High	19.47	7.19	15.56	8.8	33.06	9	10	10
P06132	UROD	Uroporphyrinogen decarboxylase OS=Homo sapiens GN=UROD PE=1 SV=2	42	103	9	40.8		-0.202572	0.38405	0.508936	0.729444	2.29532e+07	2.25932e+07	2.80082e+07	1.82614e+07	2.02753e+07	3.5771e+07	2.26651e+07	2.93567e+07	7.12344e+07	3.41424e+07	2.98822e+07	8.80231e+07	3.66985e+07	3.10885e+07	8.34397e+07	High	High	High	High	High	High	High	High	High	High	High	High	High	High	High	12.35	38.68	64.07	63.94	57.02	9	9	9
P39656	DDOST	Dolichyl-diphosphooligosaccharide--protein glycosyltransferase 48 kDa subunit OS=Homo sapiens GN=DDOST PE=1 SV=4	47	305	13	50.8		0.157044	0.428678	0.532068	0.474047	2.42163e+08	2.61119e+08	2.85328e+08	2.48059e+08	3.11377e+08	2.93436e+08	3.07438e+08	3.60852e+08	3.75562e+08	2.90652e+08	4.20794e+08	3.83296e+08	2.53403e+08	4.2811e+08	3.55027e+08	High	High	High	High	High	High	High	High	High	High	High	High	High	High	High	8.23	11.48	10.3	18.36	25.39	13	13	13
Q9NR31	SAR1A	GTP-binding protein SAR1a OS=Homo sapiens GN=SAR1A PE=1 SV=1	60	122	4	22.4	x	0.238787	0.667211	0.49774	0.520045	5.21513e+07	4.08457e+07	4.43778e+07	5.97859e+07	5.27261e+07	5.31663e+07	6.98812e+07	6.67338e+07	8.02246e+07	6.53063e+07	5.49668e+07	7.5585e+07	7.4978e+07	5.75878e+07	6.68552e+07	High	High	High	High	High	High	High	High	High	High	High	High	High	High	High	12.63	7.16	9.76	15.79	13.09	4	4	4
P62906	RPL10A	60S ribosomal protein L10a OS=Homo sapiens GN=RPL10A PE=1 SV=2	41	226	10	24.8	x	-0.136062	-0.00144342	0.0229004	-0.0513992	6.74615e+08	5.61374e+08	5.31722e+08	5.47295e+08	5.29309e+08	5.58211e+08	6.03821e+08	5.43345e+08	5.77401e+08	5.76648e+08	5.06382e+08	5.11936e+08	5.58838e+08	5.09545e+08	4.46713e+08	High	High	High	High	High	High	High	High	High	High	High	High	High	High	High	12.8	2.68	5.27	7.35	11.13	9	10	10
Q10589	BST2	Bone marrow stromal antigen 2 OS=Homo sapiens GN=BST2 PE=1 SV=1	14	23	3	19.8		9.96578	9.96578	9.96578	9.96578				3.68772e+07	2.93647e+07	6.13347e+06	3.69324e+07	3.19594e+07	5.79195e+06	3.43323e+07	3.10621e+07	3.38616e+06	1.97538e+07	1.88141e+07	2.46376e+06	Not Found	Not Found	Not Found	High	High	Peak Found	High	High	Peak Found	High	High	Peak Found	High	High	High		66.44	67.2	74.16	71.09
Q9UK61	FAM208A	Protein TASOR OS=Homo sapiens GN=FAM208A PE=1 SV=3	7	32	8	188.9		0.428678	0.553852	0.691534	0.703987	3.93379e+06	4.26051e+06	3.45085e+06	3.59801e+06	4.15128e+06	4.3914e+06	5.53021e+06	5.12733e+06	5.23229e+06	5.17199e+06	6.23394e+06	5.88537e+06	5.73809e+06	6.28031e+06	4.62087e+06	High	High	Peak Found	High	High	High	High	High	High	High	High	High	High	High	High	10.49	10.05	3.95	9.39	15.26	4	6	7
P49327	FASN	Fatty acid synthase OS=Homo sapiens GN=FASN PE=1 SV=3	50	1180	87	273.3	x	-0.22095	0.231432	-0.00723157	-0.336428	9.23685e+08	8.28067e+08	1.00155e+09	7.5711e+08	6.71299e+08	9.90683e+08	9.70833e+08	1.11483e+09	1.22682e+09	8.36486e+08	8.2856e+08	9.95578e+08	7.28257e+08	6.05074e+08	6.98539e+08	High	High	High	High	High	High	High	High	High	High	High	High	High	High	High	9.47	20.5	11.62	10.62	9.49	78	84	83
O60573	EIF4E2	Eukaryotic translation initiation factor 4E type 2 OS=Homo sapiens GN=EIF4E2 PE=1 SV=1	33	40	5	28.3		0.129613	0.39835	0.592636	0.343692	9.90474e+06	9.60253e+06	9.71859e+06	1.03698e+07	9.91944e+06	1.29791e+07	1.30399e+07	1.15885e+07	1.81455e+07	1.07768e+07	1.05694e+07	1.99111e+07	4.99723e+06	1.0844e+07	1.03565e+07	High	High	High	High	High	High	High	High	High	High	High	High	High	High	High	1.56	14.9	24.16	38.79	37.15	4	5	4
Q8N2F6	ARMC10	Armadillo repeat-containing protein 10 OS=Homo sapiens GN=ARMC10 PE=1 SV=1	18	23	4	37.5		-0.0350469	0.22404	0.572405	0.768925	2.87321e+06	2.56241e+06	2.55747e+06	2.80892e+06	2.29851e+06	2.52813e+06	3.92998e+06	2.66646e+06	2.50392e+06	4.15498e+06	3.98974e+06	2.52881e+06	4.87699e+06	4.85892e+06	2.87864e+06	High	High	High	High	Peak Found	High	High	High	Peak Found	High	High	Peak Found	High	High	High	6.79	10.04	25.73	25.16	27.32	4	4	4
Q6DN03	HIST2H2BC	Putative histone H2B type 2-C OS=Homo sapiens GN=HIST2H2BC PE=5 SV=3	17	48	3	21.5		0.107018	0.549916	0.703987	0.41684	2.30931e+08	2.42979e+08	2.22899e+08	2.48689e+08	293791054	1.88263e+08	3.30701e+08	3.92075e+08	2.26469e+08	3.734e+08	4.55831e+08	2.13924e+08	3.00835e+08	4.35734e+08	2.29153e+08	High	High	High	High	High	High	High	High	High	High	High	High	High	High	High	4.35	21.74	26.46	35.37	32.58	2	2	2
Q9NZW5	MPP6	MAGUK p55 subfamily member 6 OS=Homo sapiens GN=MPP6 PE=1 SV=2	13	11	5	61.1		-0.136062	0.221568	0.404903	0.547943	6.59762e+06	3.3081e+06	4.78128e+06	4.99359e+06	4.1321e+06	4.45106e+06	6.58326e+06	4.35338e+06	6.20814e+06	7.67259e+06	5.79061e+06	6.70269e+06	9.33423e+06	6.22046e+06	6.37767e+06	High	High	High	High	Peak Found	Peak Found	Peak Found	High	High	High	High	High	High	Peak Found	Peak Found	33.66	9.62	20.89	14	23.99	5	5	4
Q9UKR5	C14orf1; ERG28	Probable ergosterol biosynthetic protein 28 OS=Homo sapiens GN=C14orf1 PE=1 SV=1	12	17	2	15.9		0.0976108	1.27858	0.869477	0.953079	5.63194e+06	4.90935e+06	4.70868e+06	6.47842e+06	4817441	5.61968e+06	1.29378e+07	1.19395e+07	5.9274e+06	1.02921e+07	1.52827e+07	3.29862e+06	1.32928e+07	1.35198e+07	4.39436e+06	High	High	High	High	Peak Found	High	High	High	Peak Found	High	High	High	High	High	Peak Found	9.55	14.73	36.93	62.55	50.03	2	2	2
O94874	UFL1	E3 UFM1-protein ligase 1 OS=Homo sapiens GN=UFL1 PE=1 SV=2	32	190	21	89.5	x	0.183963	0.350497	0.443607	0.445727	6.27908e+07	5.73259e+07	6.08585e+07	7.34375e+07	7.23294e+07	6.58195e+07	8.63151e+07	7.60397e+07	6.07331e+07	8.05981e+07	8.86763e+07	5.83282e+07	8.90254e+07	8.99769e+07	5.75216e+07	High	High	High	High	High	High	High	High	High	High	High	High	High	High	High	4.59	5.84	17.31	20.72	23.43	19	17	19
Q96C23	GALM	Aldose 1-epimerase OS=Homo sapiens GN=GALM PE=1 SV=1	11	14	3	37.7		-0.0558912	0.461529	0.913033	0.997834	4.5249e+06	2.86135e+06	4.27886e+06	3.94602e+06	2.67088e+06	5.06657e+06	5.08148e+06	4.44998e+06	6.38278e+06	8.51899e+06	4.78471e+06	7.697e+06	9.70288e+06	4.61714e+06	7.70951e+06	High	High	High	High	High	Peak Found	High	High	High	High	High	Peak Found	High	Peak Found	High	23.09	30.78	18.58	28.03	34.9	2	2	2
Q99836	MYD88	Myeloid differentiation primary response protein MyD88 OS=Homo sapiens GN=MYD88 PE=1 SV=1	29	32	6	33.2		0.428678	0.297485	0.109695	-0.0679388	6.27699e+06	5.40594e+06	6.97035e+06	6.56409e+06	8.22142e+06	9.90424e+06	5.66237e+06	7.88797e+06	7.32354e+06	6.54432e+06	5.80396e+06	5.94193e+06	7.35483e+06	5.58348e+06	5.97087e+06	Peak Found	High	High	High	High	High	High	High	High	High	High	High	High	High	Peak Found	12.61	20.29	16.63	6.46	14.77	5	6	5
Q9UKL0	RCOR1	REST corepressor 1 OS=Homo sapiens GN=RCOR1 PE=1 SV=1	18	53	6	53		0.252173	0.565597	0.648005	0.666302	7.60574e+06	6.46281e+06	6.21258e+06	9.36517e+06	7.95496e+06	9.06902e+06	9.55156e+06	9.04671e+06	1.27537e+07	9.54881e+06	1.04589e+07	1.33388e+07	9.42687e+06	1.01651e+07	1.15204e+07	High	High	High	High	High	High	High	High	High	High	High	High	High	High	High	10.99	8.45	19.24	17.8	10.24	6	6	6
Q7L5D6	GET4	Golgi to ER traffic protein 4 homolog OS=Homo sapiens GN=GET4 PE=1 SV=1	18	44	5	36.5		0.132248	0.522056	0.77989	0.890641	8.12287e+06	7.12045e+06	9.13717e+06	4.54281e+06	4.31837e+06	8.11611e+06	1.06166e+07	1.1127e+07	1.98929e+07	1.66382e+07	1.04734e+07	2.14513e+07	1.45016e+07	1.01285e+07	2.22607e+07	High	Peak Found	High	High	High	High	High	High	High	High	High	High	High	High	High	12.41	37.65	37.57	33.99	39.31	5	5	5
O75044	SRGAP2	SLIT-ROBO Rho GTPase-activating protein 2 OS=Homo sapiens GN=SRGAP2 PE=1 SV=2	8	29	5	120.8		0.191563	0.41792	0.510962	0.512985	2.26574e+06	1.63744e+06	1.72013e+06	3.41637e+06	2.50854e+06	2.53116e+06	2.12641e+06	2.56747e+06	2.88773e+06	2.84857e+06	2.21977e+06	2.69077e+06	4.33285e+06	2.81402e+06	2.94117e+06	Peak Found	Peak Found	High	High	High	High	High	High	High	High	High	High	High	High	Peak Found	18.21	18.37	15.13	12.65	25.06	4	3	3
Q92879	CELF1	CUGBP Elav-like family member 1 OS=Homo sapiens GN=CELF1 PE=1 SV=2	26	30	8	52		0.145351	0.199123	-0.177882	-0.304006	1.36453e+07	1.84083e+07	1.54279e+07	1.59187e+07	2.26704e+07	1.76588e+07	1.62962e+07	1.98785e+07	1.45647e+07	9.87443e+06	1.57555e+07	1.1277e+07	1.0056e+07	1.37315e+07	1.12535e+07	High	High	High	High	High	High	High	High	High	High	High	Peak Found	High	High	High	15.2	18.7	16.02	24.97	16.05	6	7	5
Q9H8H2	DDX31	Probable ATP-dependent RNA helicase DDX31 OS=Homo sapiens GN=DDX31 PE=1 SV=2	8	6	4	94	x	0.395063	0.496718	0.181421	-0.0365259	1.92696e+06	1.73809e+06	1.67295e+06	2.20816e+06	2.35192e+06	2.1762e+06	2.51972e+06	2.62928e+06	2.30842e+06	1.78489e+06	2.13504e+06	2.12004e+06	1.87573e+06	2.15315e+06	1.56389e+06	Peak Found	Peak Found	High	High	High	High	High	Peak Found	Peak Found	Peak Found	Peak Found	Peak Found	Peak Found	Peak Found	Peak Found	7.41	4.17	6.56	9.83	15.81	4	4	4
Q9NV96	TMEM30A	Cell cycle control protein 50A OS=Homo sapiens GN=TMEM30A PE=1 SV=1	19	40	6	40.7		-0.16004	-0.248108	-1.04692	-0.222633	5.19765e+06	6.29332e+06	7.0594e+06	4.56875e+06	5.829e+06	4.03697e+06	4.46744e+06	5.72795e+06	4.13744e+06	3.54387e+06	5.18391e+06	1.64634e+06	3.71257e+06	5.05991e+06	2.23059e+06	High	High	High	High	High	Peak Found	High	High	High	High	High	High	High	High	Peak Found	15.13	19.13	17.57	51.2	38.59	5	4	5
Q9UPN6	SCAF8	Protein SCAF8 OS=Homo sapiens GN=SCAF8 PE=1 SV=1	11	38	6	140.4		0.200379	0.426533	0.260628	0.112367	9.38487e+06	9.94962e+06	9.06783e+06	1.08559e+07	1.17356e+07	1.092e+07	1.05045e+07	1.19924e+07	1.12443e+07	9.22192e+06	1.13878e+07	1.02667e+07	1.06437e+07	1.1689e+07	9.30612e+06	High	High	High	High	High	Peak Found	High	High	High	High	High	Peak Found	High	High	High	4.72	4.39	6.61	10.52	11.33	7	7	7
Q96DH6	MSI2	RNA-binding protein Musashi homolog 2 OS=Homo sapiens GN=MSI2 PE=1 SV=1	9	16	2	35.2		-0.265345	-0.0291463	0.301002	0.539035	2.80758e+06	2.02875e+06	2.84381e+06	1.73082e+06	1.689e+06	2.89781e+06	2.34925e+06	1.98514e+06	3.1696e+06	2.86895e+06	2.74991e+06	3.90734e+06	3.94702e+06	3.05463e+06	3.28445e+06	High	High	High	High	Peak Found	High	High	High	High	High	High	High	High	Peak Found	High	17.99	32.58	24.26	20.05	13.51	2	2	2
Q9NX61	TMEM161A	Transmembrane protein 161A OS=Homo sapiens GN=TMEM161A PE=2 SV=1	12	22	4	53.6		0.372952	-0.0831412	0.194087	0.211635	1.22571e+06	1.45119e+06	1.22006e+06	1.62243e+06	1.66583e+06	1.34739e+06	1.79943e+06	3.63285e+06	2.61359e+06	6.09752e+06	5.03689e+06	6.00853e+06	4.77397e+06	5.85423e+06	5.83814e+06	Peak Found	High	High	High	High	High	High	Peak Found	High	High	High	High	High	High	High	10.15	11.18	34.25	10.3	11.28	3	3	3
Q86XP3	DDX42	ATP-dependent RNA helicase DDX42 OS=Homo sapiens GN=DDX42 PE=1 SV=1	29	113	18	102.9	x	0.0440443	0.304511	0.314986	0.0440443	4.76279e+07	4.13336e+07	4.04522e+07	4.49812e+07	4.53811e+07	4.60765e+07	5.31268e+07	4.962e+07	4.76764e+07	5.25116e+07	5.01371e+07	4.57396e+07	4.88428e+07	4.47412e+07	3.74726e+07	High	High	High	High	High	High	High	High	High	High	High	High	High	High	High	9.07	1.22	5.51	6.95	13.18	14	16	18
Q8N1B4	VPS52	Vacuolar protein sorting-associated protein 52 homolog OS=Homo sapiens GN=VPS52 PE=1 SV=1	9	30	6	82.2		-0.258425	0.0243197	0.21661	0.195348	3.08736e+06	2.57854e+06	3.23836e+06	2.68378e+06	1.66114e+06	3.54707e+06	3.38624e+06	3.07642e+06	3.14618e+06	3.93873e+06	3.02825e+06	3.63584e+06	3.64682e+06	3.27956e+06	3.35801e+06	High	High	High	High	High	High	High	High	High	High	Peak Found	High	High	High	High	11.65	35.89	5.07	13.12	5.64	3	4	5
P40189	IL6ST	Interleukin-6 receptor subunit beta OS=Homo sapiens GN=IL6ST PE=1 SV=2	25	68	14	103.5		0.00575927	-0.926865	-0.929611	-1.60823	3.70953e+07	2.90964e+07	3.53875e+07	3.94913e+07	3.40619e+07	2.34545e+07	2.07295e+07	2.23662e+07	1.10157e+07	1.35713e+07	2.12727e+07	1.268e+07	7.16371e+06	1.10624e+07	7.54929e+06	High	High	High	High	High	High	High	High	Peak Found	High	High	Peak Found	High	High	Peak Found	12.44	25.22	34.02	29.83	25	12	13	13
Q13405	MRPL49	39S ribosomal protein L49, mitochondrial OS=Homo sapiens GN=MRPL49 PE=1 SV=1	30	43	4	19.2		0.0229004	0.302173	0.402722	0.573375	1.57773e+07	1.21254e+07	1.48445e+07	1.4352e+07	1.45319e+07	1.62899e+07	1.92946e+07	1.55976e+07	1.93912e+07	1.91675e+07	1.99477e+07	1.93092e+07	1.96399e+07	2.26622e+07	1.99755e+07	High	High	High	High	High	High	High	High	High	High	High	High	High	High	High	13.32	7.11	11.95	2.13	7.98	4	4	4
Q9H269	VPS16	Vacuolar protein sorting-associated protein 16 homolog OS=Homo sapiens GN=VPS16 PE=1 SV=2	22	71	13	94.6	x	0.0922074	0.438293	0.601221	0.735522	1.66222e+07	1.47184e+07	1.94521e+07	1.7841e+07	1.40914e+07	2.03144e+07	2.22543e+07	1.82004e+07	2.93916e+07	2.60985e+07	2.0544e+07	3.13601e+07	2.94845e+07	2.18392e+07	2.84876e+07	High	High	High	High	High	High	High	High	High	High	High	High	High	High	High	14.07	17.99	24.34	20.8	15.62	11	12	12
Q70CQ2	USP34	Ubiquitin carboxyl-terminal hydrolase 34 OS=Homo sapiens GN=USP34 PE=1 SV=2	1	11	3	404	x	-0.0350469	0.195348	0.608809	0.583038	891502	705416	889286	805230	634370	904141	873437	812279	1.29501e+06	1.16383e+06	979907	1.60486e+06	1.31867e+06	1.00227e+06	1.38976e+06	Peak Found	High	High	Peak Found	High	High	High	High	High	High	Peak Found	High	Peak Found	High	Peak Found	12.89	17.47	26.45	25.7	16.68	3	3	3
Q5T013	HYI	Putative hydroxypyruvate isomerase OS=Homo sapiens GN=HYI PE=1 SV=2	25	18	4	30.4		-0.181149	0.254594	0.512985	0.561693	1.71945e+06	1.35284e+06	1.80027e+06	1.25907e+06	1.21072e+06	1.99425e+06	1.75902e+06	1.6283e+06	2.74804e+06	2.16933e+06	1.80392e+06	3.1566e+06	2.36995e+06	1.67089e+06	3.02726e+06	Peak Found	High	High	Peak Found	Peak Found	High	High	High	High	High	High	Peak Found	High	High	High	14.68	29.51	29.94	29.44	28.79	4	4	4
Q13151	HNRNPA0	Heterogeneous nuclear ribonucleoprotein A0 OS=Homo sapiens GN=HNRNPA0 PE=1 SV=1	35	166	6	30.8		0.077243	0.335712	0.175045	-0.155213	5.50135e+07	7.85054e+07	5.25939e+07	6.22829e+07	8.70014e+07	5.44518e+07	6.15332e+07	7.63748e+07	7.03972e+07	5.30712e+07	8.21079e+07	7.96959e+07	4.02007e+07	7.58776e+07	5.97689e+07	High	High	High	High	High	High	High	High	High	High	High	High	High	High	High	23.07	25.02	10.75	22.5	30.48	6	6	6
P42694	HELZ	Probable helicase with zinc finger domain OS=Homo sapiens GN=HELZ PE=1 SV=2	4	17	5	218.8		-0.475936	-0.152003	0.202888	0.795767	1.26836e+06	909951	1.19559e+06	589052	520712	1.01446e+06	834045	950481	2.63394e+06	1.28615e+06	1.27746e+06	2.9425e+06	2.01258e+06	1.42558e+06	2.51087e+06	Peak Found	High	High	Peak Found	Peak Found	High	High	Peak Found	High	High	Peak Found	High	High	High	High	16.85	37.78	68.39	52.24	27.4	3	4	4
P38435	GGCX	Vitamin K-dependent gamma-carboxylase OS=Homo sapiens GN=GGCX PE=1 SV=2	13	73	8	87.5		0.157044	0.372952	0.397255	0.0593553	1.34548e+07	1.3646e+07	1.34166e+07	1.48045e+07	1.66858e+07	1.41129e+07	1.74725e+07	1.55909e+07	1.48025e+07	1.30933e+07	1.66631e+07	1.29201e+07	1.0689e+07	1.3832e+07	9.85039e+06	High	High	High	High	High	High	High	High	High	High	High	High	High	High	High	0.91	8.76	8.6	14.85	18.32	8	8	8
P30043	BLVRB	Flavin reductase (NADPH) OS=Homo sapiens GN=BLVRB PE=1 SV=3	56	68	7	22.1	x	-0.107803	0.471968	0.878137	1.32998	2.79453e+07	2.41447e+07	2.99833e+07	2.96571e+07	2.20028e+07	3.71065e+07	2.75949e+07	3.26262e+07	5.1835e+07	4.25307e+07	3.17087e+07	6.70144e+07	5.89108e+07	3.8421e+07	8.73812e+07	High	High	High	High	High	High	High	High	High	High	High	High	High	High	High	10.83	25.52	34.25	38.42	39.93	6	7	6
P49116	NR2C2	Nuclear receptor subfamily 2 group C member 2 OS=Homo sapiens GN=NR2C2 PE=1 SV=1	5	11	2	65.4		0.253384	0.495695	0.466758	0.702214	1.59867e+06	1.421e+06	1.33813e+06	1.91453e+06	2.04398e+06	2.04985e+06	2.57694e+06	2.38318e+06	1.2077e+06	2.38739e+06	2.5025e+06	573213	2.98445e+06	2.31204e+06	1.31337e+06	High	High	Peak Found	High	Peak Found	Peak Found	Peak Found	High	High	High	High	Peak Found	High	High	High	9.16	3.82	36.04	59.43	38.16	1	1	1
O60518	RANBP6	Ran-binding protein 6 OS=Homo sapiens GN=RANBP6 PE=1 SV=2	8	81	5	124.6		0.168642	0.46048	0.597412	0.9115	3.36522e+06	2.90116e+06	2.18685e+06	2.89593e+06	3.28682e+06	3.81276e+06	3.66213e+06	3.4703e+06	5.8881e+06	3.95185e+06	3.51112e+06	6.08169e+06	5.22782e+06	4.1314e+06	6.69476e+06	High	High	High	High	High	High	High	High	High	High	High	High	High	High	High	21.07	13.81	30.97	30.45	24.03	5	5	4
P62487	POLR2G	DNA-directed RNA polymerase II subunit RPB7 OS=Homo sapiens GN=POLR2G PE=1 SV=1	35	43	5	19.3		0.166073	0.399445	0.439357	0.45628	7.63009e+06	6.50706e+06	5.12595e+06	7.10339e+06	7.56691e+06	5.98729e+06	8.28692e+06	8.65117e+06	7.70769e+06	7.84581e+06	8.10774e+06	8.41278e+06	7.66312e+06	8.44584e+06	8.21336e+06	High	High	High	High	High	High	High	High	High	High	High	High	High	High	High	19.53	11.79	5.79	3.49	4.96	4	4	4
Q96HC4	PDLIM5	PDZ and LIM domain protein 5 OS=Homo sapiens GN=PDLIM5 PE=1 SV=5	42	143	16	63.9		-0.0159576	-0.158429	-0.732165	-0.888969	5.85258e+07	6.42561e+07	4.64308e+07	5.24232e+07	6.01911e+07	5.28754e+07	4.11493e+07	4.93334e+07	4.20645e+07	4.16756e+07	3.74849e+07	4.45768e+07	2.74791e+07	2.57198e+07	3.49536e+07	High	High	High	High	High	High	High	High	High	High	High	High	High	High	High	16.13	7.9	10.15	8.64	16.69	11	13	12
Q96T58	SPEN	Msx2-interacting protein OS=Homo sapiens GN=SPEN PE=1 SV=1	1	11	2	402		0.556797	0.859174	0.946357	0.130931	254518	516105	503275	374349	680601	770887	797464	893669	1.18738e+06	600399	661075	994516	168381	550905	874515	Peak Found	High	Peak Found	Peak Found	High	Peak Found	High	High	Peak Found	High	Peak Found	Peak Found	Peak Found	Peak Found	Peak Found	34.73	34.15	21.17	28.22	66.53	1	1	1
Q9ULX6	AKAP8L	A-kinase anchor protein 8-like OS=Homo sapiens GN=AKAP8L PE=1 SV=3	14	65	7	71.6		0.404903	0.621056	0.744161	0.832688	1.00172e+07	9.52724e+06	1.06574e+07	1.20868e+07	1.26502e+07	1.601e+07	1.37716e+07	1.39868e+07	2.40918e+07	1.59693e+07	1.50136e+07	2.41966e+07	1.71847e+07	1.53936e+07	2.32963e+07	High	High	High	High	High	High	High	High	High	High	High	High	High	High	High	5.63	15.62	34.12	27.45	22.25	7	7	7
P30405	PPIF	Peptidyl-prolyl cis-trans isomerase F, mitochondrial OS=Homo sapiens GN=PPIF PE=1 SV=1	35	68	4	22	x	0.651683	0.913033	1.02998	0.83754	6.47356e+06	1.74336e+07	1.96422e+07	2.28289e+07	4.11904e+07	3.47152e+07	3.22797e+07	4.5596e+07	5.78321e+07	3.725e+07	5.46172e+07	6.78425e+07	3.03488e+07	6.05196e+07	6.51866e+07	High	High	High	High	High	High	High	High	High	High	High	High	High	High	High	48.58	28.3	28.25	28.82	36.35	3	3	3
Q8NEF9	SRFBP1	Serum response factor-binding protein 1 OS=Homo sapiens GN=SRFBP1 PE=1 SV=1	5	4	2	48.6	x	0.390668	0.554834	0.273814	0.546956	1.53816e+06	1.30972e+06	1.11816e+06	1.62674e+06	1.68009e+06	3.07375e+06	1.87083e+06	1.80397e+06	2.69431e+06	1.45518e+06	1.72964e+06	1.60396e+06	1.79805e+06	1.86121e+06	3.21732e+06	Peak Found	Peak Found	Peak Found	Peak Found	High	Peak Found	Peak Found	Peak Found	High	Peak Found	Peak Found	High	Peak Found	Peak Found	High	15.91	38.58	23.36	8.61	34.98	2	2	2
Q9UGU0	TCF20	Transcription factor 20 OS=Homo sapiens GN=TCF20 PE=1 SV=3	5	8	4	211.6		9.96578	9.96578		9.96578				179493	585852	442721	257016	423465	546945				708007	730987	1.08501e+06	Peak Found	High	Peak Found	Peak Found	High	High	Peak Found	High	Peak Found	Peak Found	Peak Found	High	Peak Found	Peak Found	High		51.19	35.56		25.12
Q96BY6	DOCK10	Dedicator of cytokinesis protein 10 OS=Homo sapiens GN=DOCK10 PE=1 SV=3	6	35	10	249.4	x	-0.0528949	-0.0499049	-0.163268	-0.508403	8.59572e+06	8.67401e+06	6.89597e+06	8.27182e+06	9.353e+06	6.59413e+06	8.76127e+06	8.28041e+06	5.35836e+06	6.43238e+06	7.21232e+06	5.82911e+06	4.79817e+06	4.84487e+06	4.22772e+06	High	High	High	High	High	High	High	High	Peak Found	High	High	Peak Found	Peak Found	High	Peak Found	12.47	17.22	24.66	10.68	7.43	9	10	10
P55145	MANF	Mesencephalic astrocyte-derived neurotrophic factor OS=Homo sapiens GN=MANF PE=1 SV=3	35	132	9	20.7	x	0.137504	0.178874	0.0200577	0.200379	9.58597e+07	1.31663e+08	1.09774e+08	9.67319e+07	1.48049e+08	1.27952e+08	1.13738e+08	1.32992e+08	1.32583e+08	9.36827e+07	1.44432e+08	1.26261e+08	9.74642e+07	1.32263e+08	1.44567e+08	High	High	High	High	High	High	High	High	High	High	High	High	High	High	High	16.05	20.81	8.7	21.17	19.58	9	9	9
P61619	SEC61A1	Protein transport protein Sec61 subunit alpha isoform 1 OS=Homo sapiens GN=SEC61A1 PE=1 SV=2	28	93	11	52.2		0.0579701	-0.512514	-2.02915	-1.1016	1.85243e+08	2.2493e+08	1.60076e+08	2.30244e+08	2.59606e+08	1.37624e+08	1.77417e+08	1.24265e+08	3.32645e+07	7.86133e+07	9.5358e+07	1.61344e+07	1.05487e+08	8.01581e+07	1.74084e+07	High	High	High	High	High	High	High	High	High	High	High	High	High	High	High	17.2	30.44	65.29	65.89	66.99	6	6	7
Q7L7X3	TAOK1	Serine/threonine-protein kinase TAO1 OS=Homo sapiens GN=TAOK1 PE=1 SV=1	3	7	3	116	x	-0.541618	-0.155213	-0.0484122	-0.134477	1.3706e+06	1.19612e+06	1.54551e+06	1.70368e+06	1.04876e+06	2.48652e+06	1.29857e+06	831685	1.47686e+06	1.33476e+06	1.31164e+06	1.24761e+06	1.99241e+06	1.89664e+06	1.51151e+06	High	Peak Found	Peak Found	High	Peak Found	High	Peak Found	Peak Found	High	Peak Found	High	Peak Found	Peak Found	High	Peak Found	12.74	41.22	27.71	3.48	14.14	2	2	2
P10109	FDX1	Adrenodoxin, mitochondrial OS=Homo sapiens GN=FDX1 PE=1 SV=1	24	20	3	19.4		0.658097	0.31034	0.43189	0.458382	1.94993e+06	3.61185e+06	2.78602e+06	6.08713e+06	4.24947e+06	3.64122e+06	3.15222e+06	2.53515e+06	4.81865e+06	2.75865e+06	3.1665e+06	4.80452e+06	3.28117e+06	3.57638e+06	4.7523e+06	Peak Found	High	Peak Found	Peak Found	High	High	High	High	High	High	High	High	High	High	High	29.86	27.33	33.73	30.28	20.11	2	3	3
O95714	HERC2	E3 ubiquitin-protein ligase HERC2 OS=Homo sapiens GN=HERC2 PE=1 SV=2	1	3	2	526.9		0.168642	0.582074	0.701327	0.607863	995505	569034	764390	751752	700065	833640	870766	885567	1.12862e+06	925705	1.13055e+06	1.55889e+06	828594	1.01347e+06	1.06894e+06	Peak Found	Peak Found	High	Peak Found	Peak Found	Peak Found	Peak Found	Peak Found	Peak Found	Peak Found	Peak Found	High	Peak Found	Peak Found	High	27.5	8.84	15.06	26.81	12.97	2	2	2
Q8N4H5	TOMM5	Mitochondrial import receptor subunit TOM5 homolog OS=Homo sapiens GN=TOMM5 PE=1 SV=1	43	17	3	6	x	-0.134477	-0.0588937	-0.962969	-0.0247367	4.17919e+06	3.30125e+06	1.93666e+06	5.28293e+06	1.51673e+06	1.97074e+06	7.71508e+06	1.28852e+06	6.70365e+06	2.9376e+06	1.61105e+06	5.65664e+06	4.21744e+06	2.60382e+06	6.09001e+06	High	High	High	High	High	High	High	Peak Found	Peak Found	High	High	High	High	High	High	36	70.33	66	60.63	40.54	2	2	2
Q93034	CUL5	Cullin-5 OS=Homo sapiens GN=CUL5 PE=1 SV=4	23	91	17	90.9		-0.0603973	0.153157	0.254594	0.378512	1.96125e+07	1.72038e+07	1.85965e+07	1.90766e+07	1.75551e+07	2.05281e+07	2.15127e+07	1.82662e+07	2.27304e+07	2.07067e+07	1.51583e+07	2.10082e+07	2.35629e+07	1.67609e+07	2.45806e+07	High	High	High	High	High	High	High	High	High	High	High	High	High	High	High	6.55	7.8	11.08	17.37	19.65	14	16	16
Q7Z417	NUFIP2	Nuclear fragile X mental retardation-interacting protein 2 OS=Homo sapiens GN=NUFIP2 PE=1 SV=1	32	99	14	76.1		0.16221	0.288063	-0.0232698	-0.24127	3.55034e+07	2.82699e+07	2.93115e+07	3.50773e+07	3.03418e+07	3.68816e+07	3.88542e+07	3.11925e+07	4.80645e+07	3.02218e+07	2.782e+07	3.20163e+07	2.45922e+07	2.42752e+07	2.51272e+07	High	High	High	High	High	High	High	High	High	High	High	High	High	High	High	12.6	9.9	21.46	7.01	1.75	12	13	13
Q9NQX3	GPHN	Gephyrin OS=Homo sapiens GN=GPHN PE=1 SV=1	13	20	7	79.7		0.00863031	0.0758749	-1.06794	-0.121863	3.50418e+06	2.79281e+06	2.33664e+06	3.66104e+06	2.88857e+06	3.52928e+06	3.50583e+06	2.25887e+06	2.94495e+06	2.0574e+06	2.31273e+06	2.34705e+06	2.54865e+06	1.12778e+06	1.9622e+06	High	High	Peak Found	High	Peak Found	High	High	High	Peak Found	Peak Found	High	High	High	High	High	20.45	12.3	21.51	7.07	37.99	4	4	4
Q9UNX4	WDR3	WD repeat-containing protein 3 OS=Homo sapiens GN=WDR3 PE=1 SV=1	23	96	16	106		0.24732	0.407081	0.339137	0.283329	2.02513e+07	1.96021e+07	1.72245e+07	2.31612e+07	2.64144e+07	2.0569e+07	2.56212e+07	2.57224e+07	2.11009e+07	2.07547e+07	2.51679e+07	1.89485e+07	2.00003e+07	2.60902e+07	2.04674e+07	High	High	High	High	High	High	High	High	High	High	High	High	High	High	High	8.38	12.53	10.93	14.8	15.28	14	15	15
Q8NCN5	PDPR	Pyruvate dehydrogenase phosphatase regulatory subunit, mitochondrial OS=Homo sapiens GN=PDPR PE=1 SV=2	23	78	14	99.3	x	0.214125	0.658097	1.06005	1.25278	1.15137e+07	9.93007e+06	1.05527e+07	1.26517e+07	1.17987e+07	1.23512e+07	1.66844e+07	1.55352e+07	2.03454e+07	2.07618e+07	2.13126e+07	2.4463e+07	2.2306e+07	2.591e+07	2.76071e+07	High	High	High	High	High	High	High	High	High	High	High	High	High	High	High	7.48	3.53	14.34	9	10.71	13	12	12
P01033	TIMP1	Metalloproteinase inhibitor 1 OS=Homo sapiens GN=TIMP1 PE=1 SV=1	41	25	5	23.2		0.102994	0.112367	0.0496308	0.181421	3.2805e+07	2.864e+07	2.65482e+07	3.75179e+07	3.40412e+07	2.27409e+07	3.7924e+07	2.99883e+07	2.49476e+07	4.07818e+07	3.50437e+07	1.6817e+07	4.06191e+07	3.44627e+07	2.11853e+07	High	High	High	High	High	Peak Found	High	High	Peak Found	High	High	Peak Found	High	High	High	10.86	24.58	21.13	40.52	30.95	5	5	4
P36959	GMPR	GMP reductase 1 OS=Homo sapiens GN=GMPR PE=1 SV=1	37	35	8	37.4	x	1.87539	2.40163	2.4163	2.6688	1.0132e+06	3.05947e+06	2.59519e+06	1.11988e+07	1.23057e+07	8.36962e+06	1.30874e+07	1.49901e+07	7.31145e+06	1.6883e+07	1.06816e+07	7.33938e+06	1.6379e+07	9.331e+06	9.66256e+06	Peak Found	Peak Found	Peak Found	High	High	Peak Found	High	High	High	High	High	Peak Found	High	High	High	48.27	19.11	33.9	41.62	33.73	5	4	5
O15056	SYNJ2	Synaptojanin-2 OS=Homo sapiens GN=SYNJ2 PE=1 SV=3	6	15	5	165.4		-0.281036	-0.236164	-0.199255	-0.312939	3.89515e+06	3.46001e+06	2.84669e+06	2.84293e+06	2.61277e+06	2.98589e+06	3.40566e+06	2.6788e+06	2.86137e+06	3.15808e+06	2.32784e+06	2.93361e+06	2.91021e+06	1.79315e+06	2.5363e+06	High	High	High	High	High	High	High	High	High	High	High	Peak Found	Peak Found	Peak Found	High	15.49	6.69	12.68	15.3	23.56	3	5	5
Q00535	CDK5	Cyclin-dependent-like kinase 5 OS=Homo sapiens GN=CDK5 PE=1 SV=3	25	23	5	33.3		-0.107803	0.250962	0.835116	1.04264	4.54678e+06	3.83907e+06	5.87906e+06	3.69572e+06	3.46017e+06	6.28807e+06	5.20219e+06	5.85117e+06	9.93769e+06	9.88903e+06	6.2756e+06	1.3078e+07	1.08117e+07	7.09815e+06	1.4262e+07	High	Peak Found	Peak Found	High	High	High	Peak Found	High	High	High	Peak Found	High	Peak Found	Peak Found	High	21.78	35.01	36.69	34.92	33.41	4	4	4
Q9NTG7	SIRT3	NAD-dependent protein deacetylase sirtuin-3, mitochondrial OS=Homo sapiens GN=SIRT3 PE=1 SV=2	6	9	2	43.5		-0.00433459	0.680774	1.24975	1.56803	388917	264940	347811	387926	317570	343127	1.42941e+06	1.3616e+06	1.42787e+06	2.22614e+06	2.01741e+06	2.06355e+06	2.8184e+06	2.34213e+06	1.85721e+06	Peak Found	Peak Found	Peak Found	Peak Found	Peak Found	Peak Found	Peak Found	High	High	High	High	High	High	High	High	18.91	10.19	2.75	5.22	20.55	1	1	1
Q9ULT8	HECTD1	E3 ubiquitin-protein ligase HECTD1 OS=Homo sapiens GN=HECTD1 PE=1 SV=3	8	45	14	289.2		-0.32916	-0.224317	-0.550043	-0.761213	3.34362e+07	3.01078e+07	2.81072e+07	3.05557e+07	2.42167e+07	2.16141e+07	2.27426e+07	1.82494e+07	1.50232e+07	1.63037e+07	1.19557e+07	1.04519e+07	1.4776e+07	1.00556e+07	8.92528e+06	High	High	High	High	High	High	High	High	High	High	High	High	High	Peak Found	Peak Found	8.81	18.06	20.76	23.55	27.58	15	15	15
Q9UBE0	SAE1	SUMO-activating enzyme subunit 1 OS=Homo sapiens GN=SAE1 PE=1 SV=1	50	119	13	38.4	x	-0.120294	0.123004	0.100305	0.151859	6.1354e+07	5.43084e+07	4.45328e+07	4.86507e+07	4.81947e+07	4.8572e+07	5.64873e+07	5.98316e+07	6.18786e+07	6.53667e+07	4.73143e+07	5.44e+07	7.1662e+07	4.71984e+07	5.81972e+07	High	High	High	High	High	High	High	High	High	High	High	High	High	High	High	15.82	0.5	4.58	16.33	20.76	11	11	10
O95059	RPP14	Ribonuclease P protein subunit p14 OS=Homo sapiens GN=RPP14 PE=1 SV=3	23	9	2	13.7		0.54498	0.324235	0.681674	0.549916	830956	1.18115e+06	958862	1.27202e+06	1.61273e+06	1.21896e+06	1.41104e+06	1.24715e+06	1.05037e+06	1.26446e+06	1.69088e+06	1.0092e+06	1.5068e+06	1.39077e+06	1.03866e+06	Peak Found	High	Peak Found	Peak Found	High	High	Peak Found	High	Peak Found	High	High	High	High	Peak Found	Peak Found	17.89	15.62	14.61	26.06	18.58	1	2	2
Q9Y263	PLAA	Phospholipase A-2-activating protein OS=Homo sapiens GN=PLAA PE=1 SV=2	37	159	21	87.1	x	0.109695	0.409255	0.41792	0.415759	4.15204e+07	4.07739e+07	4.05515e+07	4.46919e+07	3.88318e+07	5.33463e+07	5.42192e+07	4.75975e+07	6.81189e+07	6.24039e+07	4.52679e+07	6.57677e+07	6.8193e+07	4.61709e+07	6.36305e+07	High	High	High	High	High	High	High	High	High	High	High	High	High	High	High	1.24	16	18.49	19.02	19.59	20	20	20
Q9UJX3	ANAPC7	Anaphase-promoting complex subunit 7 OS=Homo sapiens GN=ANAPC7 PE=1 SV=4	21	23	9	66.8	x	0.284514	0.67084	0.528071	0.530071	6.89707e+06	7.86066e+06	5.12198e+06	7.85481e+06	8.87666e+06	7.71075e+06	9.57098e+06	1.01889e+07	1.18015e+07	8.72271e+06	9.6037e+06	1.0997e+07	9.1797e+06	8.36145e+06	1.03779e+07	High	High	Peak Found	Peak Found	High	High	High	High	High	High	High	High	High	High	High	20.96	7.8	10.95	11.73	10.9	8	9	8
P82094	TMF1	TATA element modulatory factor OS=Homo sapiens GN=TMF1 PE=1 SV=2	20	55	17	122.8		0.575312	0.314986	-0.132894	-0.354759	1.54841e+07	1.61458e+07	1.28827e+07	2.58606e+07	2.24178e+07	1.98654e+07	1.91458e+07	1.54504e+07	1.55154e+07	8.81258e+06	1.17204e+07	1.15338e+07	1.04565e+07	9.65829e+06	9.1811e+06	High	High	High	High	High	High	High	High	High	High	High	Peak Found	High	High	Peak Found	11.63	13.25	12.66	15.23	6.6	12	13	10
Q9UNH7	SNX6	Sorting nexin-6 OS=Homo sapiens GN=SNX6 PE=1 SV=1	31	90	11	46.6	x	0.041243	0.238787	0.259423	0.267835	5.5934e+07	4.67867e+07	4.66124e+07	5.59485e+07	4.79706e+07	5.1769e+07	5.15755e+07	3.97488e+07	3.21717e+07	4.4582e+07	3.59158e+07	3.01316e+07	5.23166e+07	3.23413e+07	3.05896e+07	High	High	High	High	High	High	High	High	High	High	High	High	High	High	High	10.71	7.69	23.76	19.72	31.42	9	10	10
Q15118	PDK1	[Pyruvate dehydrogenase (acetyl-transferring)] kinase isozyme 1, mitochondrial OS=Homo sapiens GN=PDK1 PE=1 SV=1	17	18	5	49.2		0.296311	0.584	0.367371	0.0854247	1.42643e+06	1.46131e+06	2.866e+06	3.27768e+06	3.01217e+06	3.28062e+06	5.02487e+06	4.13657e+06	4.45161e+06	3.25918e+06	3.20451e+06	4.08539e+06	3.25781e+06	2.90318e+06	2.86192e+06	High	High	High	High	High	High	High	High	High	High	High	Peak Found	High	High	Peak Found	42.82	4.83	9.92	14.04	7.24	4	3	4
Q2NL82	TSR1	Pre-rRNA-processing protein TSR1 homolog OS=Homo sapiens GN=TSR1 PE=1 SV=1	24	61	12	91.8		0.112367	0.22033	0.0482362	-0.300448	1.35285e+07	1.41536e+07	1.09666e+07	1.41743e+07	1.50579e+07	1.58739e+07	1.39857e+07	1.4101e+07	1.76506e+07	1.39592e+07	1.21188e+07	1.80247e+07	1.01491e+07	9.2144e+06	1.29529e+07	High	High	High	High	High	High	High	High	High	High	High	High	High	High	High	13.11	5.65	13.67	20.56	18.06	9	10	10
O75676	RPS6KA4	Ribosomal protein S6 kinase alpha-4 OS=Homo sapiens GN=RPS6KA4 PE=1 SV=1	3	6	2	85.6		-0.244685	0.225275	0.0703893	0.176323	764131	703630	647475	572951	681975	599116	753452	855238	886125	1.09774e+06	790440	894225	577530	512821	565135	Peak Found	Peak Found	High	Peak Found	High	Peak Found	High	High	Peak Found	High	Peak Found	Peak Found	High	Peak Found	Peak Found	8.27	9.21	8.35	16.85	6.22	1	2	2
O75818	RPP40	Ribonuclease P protein subunit p40 OS=Homo sapiens GN=RPP40 PE=1 SV=3	16	23	4	41.8		0.166073	0.473008	0.597412	0.751035	1.22225e+06	1.31313e+06	1.42687e+06	2.97825e+06	2.52755e+06	3.47898e+06	3.60362e+06	3.02793e+06	5.25796e+06	2.02104e+06	2.21106e+06	2.97411e+06	3.06905e+06	4.573e+06	5.46192e+06	Peak Found	High	High	High	High	High	High	High	High	High	High	High	High	High	High	7.76	15.89	29.21	21	27.69	2	3	3
Q5T8P6	RBM26	RNA-binding protein 26 OS=Homo sapiens GN=RBM26 PE=1 SV=3	12	52	9	113.5	x	0.172488	0.351628	0.151859	-0.15682	7.85154e+06	6.63885e+06	6.72902e+06	7.66536e+06	6502741	7.07556e+06	9.72206e+06	8.22338e+06	6.47529e+06	8.27142e+06	7.50965e+06	6.40196e+06	7.96021e+06	5.85086e+06	6.06098e+06	High	High	High	High	High	High	High	High	High	High	High	High	High	High	High	9.55	8.21	19.96	12.71	17.54	8	8	7
Q8NAT1	GTDC2; POMGNT2	Protein O-linked-mannose beta-1,4-N-acetylglucosaminyltransferase 2 OS=Homo sapiens GN=POMGNT2 PE=1 SV=1	10	13	3	66.6		0.597412	1.33971	1.70399	1.78157	213329	172644	325849	261236	324332	440658	545575	436919	765043	502251	709796	1.06164e+06	711143	713684	1.12037e+06	Peak Found	Peak Found	High	High	High	Peak Found	High	High	High	High	High	High	High	High	High	33.45	26.61	28.69	37.31	27.76	1	1	1
P36507	MAP2K2	Dual specificity mitogen-activated protein kinase kinase 2 OS=Homo sapiens GN=MAP2K2 PE=1 SV=1	41	111	9	44.4		-0.0424568	0.115033	-0.222633	-0.24127	5.31313e+07	5.31091e+07	5.55359e+07	4.51939e+07	4.89666e+07	6.62382e+07	5.48867e+07	5.76332e+07	4.7975e+07	4.44042e+07	4.45738e+07	3.58705e+07	4.88136e+07	3.52106e+07	3.86481e+07	High	High	High	High	High	High	High	High	High	High	High	High	High	High	High	2.59	20.99	9.3	11.96	17.3	11	13	13
Q5VT25	CDC42BPA	Serine/threonine-protein kinase MRCK alpha OS=Homo sapiens GN=CDC42BPA PE=1 SV=1	5	31	5	197.2		-0.512514	-0.415037	-0.195946	0.180148	3.46064e+06	2.52698e+06	3.27879e+06	2.34573e+06	1.99217e+06	2.24885e+06	2.72032e+06	2.0822e+06	2.49249e+06	3.10097e+06	2.8736e+06	2.20512e+06	4.02601e+06	3.68196e+06	2.86194e+06	High	High	High	High	High	Peak Found	High	Peak Found	High	High	High	High	High	High	High	16.02	8.32	13.3	17.08	16.97	5	5	5
Q86UY8	NT5DC3	5'-nucleotidase domain-containing protein 3 OS=Homo sapiens GN=NT5DC3 PE=1 SV=1	35	72	14	63.4	x	0.372952	0.683472	0.648926	0.819668	1.47912e+07	1.57894e+07	1.59062e+07	1.69813e+07	1.85943e+07	2.13453e+07	2.21962e+07	2.37967e+07	3.12856e+07	1.77663e+07	2.25371e+07	3.16118e+07	1.60535e+07	2.38707e+07	2.92809e+07	High	High	High	High	High	High	High	High	High	High	High	High	High	High	High	3.95	11.63	18.84	29.34	28.83	9	11	9
P46821	MAP1B	Microtubule-associated protein 1B OS=Homo sapiens GN=MAP1B PE=1 SV=2	54	956	81	270.5	x	-0.378944	-0.490051	-0.621488	-0.749038	5.53221e+08	5.46426e+08	6.12928e+08	3.98338e+08	3.94277e+08	5.24485e+08	3.61747e+08	4.05883e+08	4.63862e+08	3.89008e+08	3.35281e+08	3.23525e+08	4.2012e+08	3.39436e+08	2.55427e+08	High	High	High	High	High	High	High	High	High	High	High	High	High	High	High	6.41	16.86	12.48	10	24.34	74	79	80
O00429	DNM1L	Dynamin-1-like protein OS=Homo sapiens GN=DNM1L PE=1 SV=2	52	254	24	81.8		0.201634	0.655352	0.77484	0.701327	3.68957e+07	3.94831e+07	4.21407e+07	3.8175e+07	4.11039e+07	6.10509e+07	5.28432e+07	5.08112e+07	1.03344e+08	6.36961e+07	5.49299e+07	1.17525e+08	5.77406e+07	5.65395e+07	9.92726e+07	High	High	High	High	High	High	High	High	High	High	High	High	High	High	High	6.64	26.61	43.13	43.06	34.18	22	22	21
Q14137	BOP1	Ribosome biogenesis protein BOP1 OS=Homo sapiens GN=BOP1 PE=1 SV=2	37	137	16	83.6		0.0313952	0.144046	0.105678	-0.0800879	4.33783e+07	3.99808e+07	3.78382e+07	3.6234e+07	4.09309e+07	3.7559e+07	4.3371e+07	4.16809e+07	4.21722e+07	3.55951e+07	3.57931e+07	3.11473e+07	3.0913e+07	3.59331e+07	2.99424e+07	High	High	High	High	High	High	High	High	High	High	High	High	High	High	High	6.92	6.33	2.05	7.69	9.97	14	15	14
P50225	SULT1A1	Sulfotransferase 1A1 OS=Homo sapiens GN=SULT1A1 PE=1 SV=3	11	5	2	34.1	x		9.96578	9.96578	9.96578							394149	221425	498030	1.27173e+06	536602	1.3257e+06	1.87501e+06	970812	1.43211e+06	Peak Found	Peak Found	Peak Found	Peak Found	Peak Found	Peak Found	Peak Found	Peak Found	Peak Found	High	Peak Found	High	High	High	Peak Found			37.64	42.2	31.71
Q9Y2R4	DDX52	Probable ATP-dependent RNA helicase DDX52 OS=Homo sapiens GN=DDX52 PE=1 SV=3	21	25	8	67.5		0.284514	0.27858	0.283329	0.377401	6.28715e+06	6.5304e+06	5.472e+06	8.10462e+06	1.08865e+07	6.69456e+06	7.82739e+06	4.12388e+06	8.46283e+06	2.85138e+06	6.89164e+06	7.52181e+06	2.93147e+06	7.12007e+06	7.49099e+06	High	High	High	High	High	High	High	High	High	High	High	High	Peak Found	High	High	9.09	24.91	34.44	44.04	43.3	5	8	8
Q96AC1	FERMT2	Fermitin family homolog 2 OS=Homo sapiens GN=FERMT2 PE=1 SV=1	58	296	29	77.8	x	-0.174621	-0.289827	-0.320126	-0.345564	1.47555e+08	1.37918e+08	1.06479e+08	1.31518e+08	1.14919e+08	1.06374e+08	1.20477e+08	1.15478e+08	9.73285e+07	1.08205e+08	1.01857e+08	9.61665e+07	1.15099e+08	9.99713e+07	8.16178e+07	High	High	High	High	High	High	High	High	High	High	High	High	High	High	High	16.44	10.87	10.96	5.9	16.95	26	27	27
Q96P11	NSUN5	Probable 28S rRNA (cytosine-C(5))-methyltransferase OS=Homo sapiens GN=NSUN5 PE=1 SV=2	6	16	2	46.7		0.390668	0.868687	0.675364	0.41684	592516	471143	392099	1.41679e+06	1.61217e+06	1.85924e+06	1.99503e+06	2.21554e+06	2.3774e+06	1.79428e+06	1.93724e+06	1.22236e+06	1.47518e+06	1.39285e+06	1.29457e+06	Peak Found	High	High	High	High	High	High	High	High	High	High	High	Peak Found	High	High	20.8	13.61	8.74	22.91	6.52	1	1	1
Q9UNF1	MAGED2	Melanoma-associated antigen D2 OS=Homo sapiens GN=MAGED2 PE=1 SV=2	38	112	11	64.9		-0.253257	-0.375197	-0.450084	-0.586406	4.15393e+07	3.65965e+07	4.11974e+07	2.99355e+07	2.72653e+07	3.902e+07	2.84386e+07	3.10913e+07	3.93325e+07	2.65328e+07	2.31719e+07	3.92569e+07	2.65418e+07	2.26731e+07	4.26257e+07	High	High	High	High	High	High	High	High	High	High	High	High	High	High	High	6.94	19.21	17.24	28.61	34.56	11	12	12
Q99747	NAPG	Gamma-soluble NSF attachment protein OS=Homo sapiens GN=NAPG PE=1 SV=1	38	86	10	34.7		0.180148	0.385155	0.347099	0.178874	1.69779e+07	1.6384e+07	1.75514e+07	2.02903e+07	1.78593e+07	2.18431e+07	2.33778e+07	2.17608e+07	1.98042e+07	2.35517e+07	2.14411e+07	1.63859e+07	2.36307e+07	1.96448e+07	1.69158e+07	High	High	High	High	High	High	High	High	High	High	High	High	High	High	High	3.44	10.04	8.27	18	16.83	10	10	10
P26640	VARS; VARS2	Valine--tRNA ligase OS=Homo sapiens GN=VARS PE=1 SV=4	46	436	40	140.4	x	-0.189351	-0.189351	-0.184425	-0.0543923	2.39972e+08	2.39731e+08	2.44074e+08	2.29954e+08	2.16697e+08	2.31181e+08	2.12295e+08	1.9843e+08	2.08933e+08	2.13142e+08	1.81462e+08	2.11608e+08	2.39477e+08	1.81684e+08	2.19122e+08	High	High	High	High	High	High	High	High	High	High	High	High	High	High	High	1.01	3.55	3.5	8.84	13.73	35	35	35
P61513	RPL37A	60S ribosomal protein L37a OS=Homo sapiens GN=RPL37A PE=1 SV=2	41	67	3	10.3	x	-0.086201	-0.281036	-0.875672	-1.26534	3.35787e+07	6.58037e+07	2.92321e+07	2.59908e+07	6.41155e+07	2.72835e+07	2.48151e+07	5.3096e+07	2.47357e+07	1.82024e+07	3.32979e+07	2.28969e+07	1.32007e+07	3.32299e+07	1.98419e+07	High	High	High	High	High	High	High	High	High	High	High	High	High	High	High	46.6	55.32	47.79	31.15	46.18	3	3	3
Q9Y617	PSAT1	Phosphoserine aminotransferase OS=Homo sapiens GN=PSAT1 PE=1 SV=2	51	129	14	40.4	x	-0.394032	-0.296899	-0.309359	-0.0740006	1.27113e+08	1.08785e+08	6.24083e+07	7.06112e+07	7.41636e+07	8.47005e+07	7.23529e+07	8.51688e+07	9.01473e+07	8.946e+07	6.9674e+07	9.60317e+07	9.36352e+07	6.70547e+07	1.17293e+08	High	High	High	High	High	High	High	High	High	High	High	High	High	High	High	33.54	9.58	11.12	16.13	27.12	14	14	14
Q15363	TMED2	Transmembrane emp24 domain-containing protein 2 OS=Homo sapiens GN=TMED2 PE=1 SV=1	31	149	5	22.7		0.0229004	-0.0923402	0.250962	0.115033	4.68043e+07	5.82739e+07	4.66265e+07	6.2215e+07	6.31955e+07	4.51055e+07	5.41948e+07	3.69299e+07	2.98907e+07	3.9267e+07	3.96951e+07	3.07349e+07	4.73809e+07	4.09347e+07	3.0534e+07	High	High	High	High	High	High	High	High	High	High	High	High	High	High	High	13.2	17.9	31	13.82	21.46	5	5	5
O75116	ROCK2	Rho-associated protein kinase 2 OS=Homo sapiens GN=ROCK2 PE=1 SV=4	29	160	26	160.8	x	-0.171368	0.0313952	-0.0499049	-0.0877334	4.95986e+07	4.74605e+07	4.67837e+07	4.93061e+07	4.24231e+07	4.42376e+07	4.79229e+07	4.8183e+07	4.1957e+07	5.06266e+07	4.5242e+07	3.76529e+07	5.67444e+07	4.0941e+07	3.64551e+07	High	High	High	High	High	High	High	High	High	High	High	High	High	High	High	3.06	7.87	7.65	14.64	23.84	23	25	23
O75394	MRPL33	39S ribosomal protein L33, mitochondrial OS=Homo sapiens GN=MRPL33 PE=1 SV=1	38	14	2	7.6	x	-0.0335695	0.181421	0.489543	0.623867	3.89609e+06	2.98639e+06	3.24491e+06	3.49427e+06	3.51547e+06	2.83978e+06	3.86973e+06	4.08335e+06	3.8281e+06	5.10884e+06	5.13655e+06	3.82145e+06	5.61591e+06	5.97231e+06	3.37981e+06	High	Peak Found	Peak Found	High	High	High	Peak Found	High	High	High	High	High	High	High	Peak Found	13.89	11.7	3.49	16.03	28.16	2	2	2
O75694	NUP155	Nuclear pore complex protein Nup155 OS=Homo sapiens GN=NUP155 PE=1 SV=1	23	192	24	155.1		0.204141	0.329985	0.41792	0.427606	5.10281e+07	5.56355e+07	4.40677e+07	5.38156e+07	6.17236e+07	4.98412e+07	5.80249e+07	6.43763e+07	6.6074e+07	5.44709e+07	6.92992e+07	6.45808e+07	5.88815e+07	7.59183e+07	6.94304e+07	High	High	High	High	High	High	High	High	High	High	High	High	High	High	High	11.59	10.97	6.75	12.07	12.63	20	23	22
Q01581	HMGCS1	Hydroxymethylglutaryl-CoA synthase, cytoplasmic OS=Homo sapiens GN=HMGCS1 PE=1 SV=2	38	56	13	57.3	x	0.680774	1.33457	-0.0846703	-0.828793	2.04719e+07	1.57025e+07	1.33202e+07	3.272e+07	2.8437e+07	2.02707e+07	3.6151e+07	3.69725e+07	3.29984e+07	1.28856e+07	1.36485e+07	1.23791e+07	8.02923e+06	7.23593e+06	6.25241e+06	High	High	High	High	High	High	High	High	High	High	High	High	Peak Found	Peak Found	Peak Found	22.07	23.3	5.93	4.93	12.41	10	11	11
Q86Y07	VRK2	Serine/threonine-protein kinase VRK2 OS=Homo sapiens GN=VRK2 PE=1 SV=3	24	45	8	58.1		0.522056	0.718964	0.733788	0.532068	5.96548e+06	5.14938e+06	5.23941e+06	7.95001e+06	8.78583e+06	6.35589e+06	9.58352e+06	8.99819e+06	7.59232e+06	8.54216e+06	9.13185e+06	8.1715e+06	8.51557e+06	8.00668e+06	7.14625e+06	High	High	High	High	High	High	High	High	High	High	High	High	High	High	High	8.21	16.04	11.73	5.62	8.77	7	7	7
P78540	ARG2	Arginase-2, mitochondrial OS=Homo sapiens GN=ARG2 PE=1 SV=1	25	9	4	38.6			9.96578	9.96578	9.96578							473812	510062	372756	2.84212e+06	2.69255e+06	1.19075e+07	581272	693302	5.63982e+06	Not Found	Not Found	Not Found	Not Found	Not Found	Not Found	Peak Found	Peak Found	High	Peak Found	Peak Found	High	Peak Found	Peak Found	High			15.74	90.77	125.34
Q9UBP0	SPAST	Spastin OS=Homo sapiens GN=SPAST PE=1 SV=1	6	3	2	67.2		-0.163268	0.176323	1.04194	0.950095	266611	319290	418515	238206	256608	445865	358923	301192	1.02166e+06	702450	445104	861612	616962	347472	829556	Peak Found	Peak Found	Peak Found	Peak Found	Peak Found	High	Peak Found	Peak Found	High	Not Found	Peak Found	High	Not Found	Peak Found	Peak Found	23.04	36.66	71.41	31.38	40.4	1	1	1
Q7L2H7	EIF3M	Eukaryotic translation initiation factor 3 subunit M OS=Homo sapiens GN=EIF3M PE=1 SV=1	42	132	13	42.5		-0.0969617	0.284514	0.333424	0.214125	5.17201e+07	4.83407e+07	5.44634e+07	4.36462e+07	4.57729e+07	6.17255e+07	5.05302e+07	5.88935e+07	9.54053e+07	5.20937e+07	5.8749e+07	1.09466e+08	5.2191e+07	5.2286e+07	8.26793e+07	High	High	High	High	High	High	High	High	High	High	High	High	High	High	High	5.95	19.61	34.95	42.73	28.17	10	11	11
Q92522	H1FX	Histone H1x OS=Homo sapiens GN=H1FX PE=1 SV=1	31	32	5	22.5	x	0.469886	0.78576	0.869477	0.595504	2.53362e+07	2.67276e+07	1.64965e+07	2.81852e+07	39581074	9.06119e+06	4.9951e+07	4.68572e+07	1.812e+07	5.17545e+07	4.6596e+07	1.8444e+07	4.00036e+07	4.46346e+07	1.89333e+07	High	High	High	High	High	High	High	High	High	High	High	High	High	High	High	24.28	60.22	45.82	46.05	39.68	4	4	4
Q9BRJ6	C7orf50	Uncharacterized protein C7orf50 OS=Homo sapiens GN=C7orf50 PE=1 SV=1	29	29	3	22.1		0.0229004	0.159629	-0.190997	-0.401635	5.57568e+06	9.2964e+06	9.16223e+06	6.33e+06	9.67966e+06	8.69531e+06	6.6978e+06	1.09746e+07	7.71181e+06	7.36185e+06	9.11826e+06	4.13678e+06	4.94211e+06	7.49796e+06	5.508e+06	High	High	High	High	High	High	High	High	High	High	High	Peak Found	High	High	Peak Found	26.34	20.91	26.41	36.76	22.44	3	3	3
P18615	NELFE; RDBP	Negative elongation factor E OS=Homo sapiens GN=NELFE PE=1 SV=3	28	52	7	43.2		-0.0101344	0.196607	0.237564	0.172488	6.17477e+06	7.9821e+06	6.80931e+06	5.74046e+06	8.29481e+06	7.31001e+06	6.33e+06	8.8135e+06	9.20331e+06	6.97012e+06	7.81028e+06	7.84488e+06	6.41692e+06	7.43893e+06	8.82289e+06	High	High	High	High	High	High	High	High	High	High	High	High	High	High	High	13.12	18.11	19.21	6.57	15.97	7	7	7
P25787	PSMA2	Proteasome subunit alpha type-2 OS=Homo sapiens GN=PSMA2 PE=1 SV=2	43	152	7	25.9	x	0.166073	0.202888	0.343692	0.202888	7.13771e+07	8.72991e+07	8.29364e+07	9.08081e+07	9.30612e+07	9.75563e+07	8.4884e+07	8.68356e+07	1.35144e+08	8.93368e+07	9.00293e+07	1.52368e+08	6.13746e+07	8.9792e+07	1.35085e+08	High	High	High	High	High	High	High	High	High	High	High	High	High	High	High	10.22	3.66	27.83	32.73	38.96	6	7	7
Q9H078	CLPB	Caseinolytic peptidase B protein homolog OS=Homo sapiens GN=CLPB PE=1 SV=1	16	45	8	78.7	x	0.200379	0.349365	0.27858	0.453122	1.40171e+07	1.44085e+07	1.19283e+07	1.59623e+07	1.62668e+07	1.50745e+07	1.89743e+07	1.3989e+07	1.58667e+07	1.58337e+07	1.67816e+07	1.2645e+07	1.84008e+07	1.73335e+07	1.45052e+07	High	High	High	High	High	High	High	High	High	High	High	High	High	High	High	9.91	3.93	15.47	14.36	12.02	8	8	8
O95819	MAP4K4	Mitogen-activated protein kinase kinase kinase kinase 4 OS=Homo sapiens GN=MAP4K4 PE=1 SV=2	11	70	6	142		-0.00868224	-0.179515	-0.14401	-0.508403	2.23791e+07	2.0516e+07	2.32787e+07	2.41621e+07	2.16675e+07	1.84002e+07	2.31478e+07	2.11217e+07	1.26542e+07	2.19584e+07	1.83493e+07	1.72257e+07	1.63952e+07	1.67014e+07	1.04454e+07	High	Peak Found	High	High	High	High	High	High	High	High	High	Peak Found	High	High	Peak Found	6.39	13.5	29.34	12.89	24.3	12	12	12
Q15545	TAF7	Transcription initiation factor TFIID subunit 7 OS=Homo sapiens GN=TAF7 PE=1 SV=1	6	4	2	40.2		0.200379	0.0172093	-0.590745	-0.413115	2.19786e+06	1.64133e+06	1.64179e+06	1.92233e+06	1.76563e+06	2.75786e+06	2.01162e+06	1.97615e+06	1.60812e+06	1.45377e+06	1.23309e+06	957513	1.64999e+06	1.15939e+06	1.2557e+06	Peak Found	Peak Found	Peak Found	Peak Found	High	High	Peak Found	High	Peak Found	High	Peak Found	Peak Found	Peak Found	Peak Found	Peak Found	17.58	24.83	11.98	20.47	19.18	2	2	2
Q12824	SMARCB1	SWI/SNF-related matrix-associated actin-dependent regulator of chromatin subfamily B member 1 OS=Homo sapiens GN=SMARCB1 PE=1 SV=2	24	29	7	44.1		-0.00578235	0.183963	0.22404	0.319618	1.49065e+07	1.44187e+07	1.25978e+07	1.21785e+07	1.38541e+07	1.42866e+07	1.55637e+07	1.49686e+07	1.9323e+07	1.44326e+07	1.64314e+07	1.88864e+07	1.48673e+07	1.65398e+07	1.77986e+07	High	High	High	High	High	High	High	High	High	High	High	High	High	High	High	8.71	8.29	14.21	13.45	8.97	6	7	6
O43765	SGTA	Small glutamine-rich tetratricopeptide repeat-containing protein alpha OS=Homo sapiens GN=SGTA PE=1 SV=1	22	61	6	34		0.0482362	0.0172093	-0.302226	-0.147202	2.80304e+07	2.86028e+07	2.33951e+07	2.86849e+07	2.14875e+07	3.15708e+07	3.37823e+07	2.60358e+07	3.50994e+07	3.17048e+07	2.09108e+07	2.63205e+07	3.41046e+07	2.02718e+07	3.16424e+07	High	High	High	High	High	High	High	High	High	High	High	High	High	High	High	10.71	19.06	15.48	20.51	25.74	5	6	6
Q8NI60	ADCK3; COQ8A	Atypical kinase ADCK3, mitochondrial OS=Homo sapiens GN=ADCK3 PE=1 SV=1	7	8	3	71.9		-0.184425	0.594549	0.428678	0.995665	745138	547221	689395	482367	413740	673552	308184	338848	547895	1.2683e+06	755388	1.01589e+06	1.58521e+06	878969	2.018e+06	Peak Found	Peak Found	Peak Found	Peak Found	Peak Found	Peak Found	Peak Found	Peak Found	Peak Found	High	Peak Found	High	High	High	High	15.45	25.73	32.75	25.31	38.48	1	2	2
Q13637	RAB32	Ras-related protein Rab-32 OS=Homo sapiens GN=RAB32 PE=1 SV=3	72	162	13	25		-0.0969617	0.0214797	0.0854247	0.0186342	8.78175e+07	7.75572e+07	1.00655e+08	8.00519e+07	8.00459e+07	9.10789e+07	9.49928e+07	8.88055e+07	9.672e+07	8.36555e+07	1.02924e+08	9.11466e+07	8.95517e+07	1.02416e+08	7.64865e+07	High	High	High	High	High	High	High	High	High	High	High	High	High	High	High	13.05	7.61	4.45	10.49	14.49	12	12	12
O75592	MYCBP2	E3 ubiquitin-protein ligase MYCBP2 OS=Homo sapiens GN=MYCBP2 PE=1 SV=3	2	17	6	509.8		-0.286304	0.111031	0.186501	0.183963	3.43085e+06	2.81118e+06	3.50978e+06	2.55393e+06	2.39571e+06	3.05504e+06	3.18267e+06	3.47256e+06	3.91661e+06	3.48561e+06	3.82036e+06	4.28907e+06	4.11775e+06	3.70052e+06	4.06332e+06	High	Peak Found	High	High	Peak Found	High	High	High	High	High	High	Peak Found	High	Peak Found	High	11.77	12.9	10.49	10.44	5.73	6	6	6
Q8ND56	LSM14A	Protein LSM14 homolog A OS=Homo sapiens GN=LSM14A PE=1 SV=3	19	19	6	50.5		-0.226004	-0.26708	-0.209228	-0.298673	8.46898e+06	7.2712e+06	5.66197e+06	6.73095e+06	5.59426e+06	6.67258e+06	5.69834e+06	6.87584e+06	9.35591e+06	7.43296e+06	5.81763e+06	9.46471e+06	7.17522e+06	5.72554e+06	7.69806e+06	High	High	Peak Found	High	High	High	High	Peak Found	Peak Found	High	Peak Found	High	High	High	High	19.74	10.11	25.54	24.14	14.88	4	6	6
P08559	PDHA1	Pyruvate dehydrogenase E1 component subunit alpha, somatic form, mitochondrial OS=Homo sapiens GN=PDHA1 PE=1 SV=3	45	119	14	43.3	x	0.0854247	0.372952	0.697774	0.878137	6.99042e+07	6.84197e+07	7.1668e+07	7.92592e+07	7.99691e+07	7.25079e+07	9.41847e+07	9.72152e+07	9.71684e+07	1.0774e+08	1.22709e+08	1.19082e+08	1.08369e+08	1.4103e+08	1.24816e+08	High	High	High	High	High	High	High	High	High	High	High	High	High	High	High	2.32	5.33	1.81	6.7	13.09	13	14	13
Q13200	PSMD2	26S proteasome non-ATPase regulatory subunit 2 OS=Homo sapiens GN=PSMD2 PE=1 SV=3	54	385	38	100.1	x	0.0257376	0.00575927	-0.0664274	-0.158429	2.12093e+08	2.75262e+08	2.26358e+08	2.31221e+08	2.65865e+08	2.442e+08	2.2893e+08	2.30683e+08	2.57521e+08	2.24512e+08	2.08903e+08	2.5862e+08	2.21185e+08	2.07056e+08	2.53227e+08	High	High	High	High	High	High	High	High	High	High	High	High	High	High	High	13.93	7.08	6.7	11.02	10.41	28	33	33
O14734	ACOT8	Acyl-coenzyme A thioesterase 8 OS=Homo sapiens GN=ACOT8 PE=1 SV=1	13	8	4	35.9	x	-0.00578235	-0.16004	0.0342157	0.556797	1.67689e+06	1.67186e+06	2.34986e+06	1.78958e+06	1.59122e+06	2.10747e+06	6.37266e+06	4.99586e+06	5.34729e+06	6.98871e+06	6.17493e+06	9.17514e+06	2.87288e+06	2.22764e+06	2.76371e+06	Peak Found	Peak Found	High	High	High	Peak Found	Peak Found	Peak Found	Peak Found	High	Peak Found	High	Peak Found	High	High	20.53	14.24	12.84	20.84	13.17	2	3	3
Q9NQ29	LUC7L	Putative RNA-binding protein Luc7-like 1 OS=Homo sapiens GN=LUC7L PE=1 SV=1	18	28	4	43.7		-0.277534	-0.76366	-0.506353	-0.826233	5.51417e+06	6.45011e+06	3.8883e+06	4.54872e+06	4.64881e+06	3.65709e+06	3.23484e+06	2.99589e+06	5.03369e+06	3.15287e+06	2.89549e+06	3.9803e+06	3.28184e+06	2.94192e+06	4.27493e+06	High	High	High	Peak Found	High	High	High	High	High	Peak Found	High	High	High	High	High	24.53	12.74	29.67	16.96	19.79	4	4	4
P03905	ND4	NADH-ubiquinone oxidoreductase chain 4 OS=Homo sapiens GN=MT-ND4 PE=1 SV=1	12	27	5	51.5		0.0908534	0.259423	0.595504	0.541019	2.97205e+06	4.81191e+06	4.05846e+06	5.89231e+06	5757924	3.69528e+06	4.26483e+06	3.48713e+06	4.12492e+06	5.11887e+06	5.08905e+06	6.49238e+06	4.51428e+06	6.59651e+06	5.79485e+06	High	High	High	High	High	High	High	High	High	High	High	High	High	High	High	23.43	24.08	10.47	14.4	18.64	5	5	5
Q9H6E4	CCDC134	Coiled-coil domain-containing protein 134 OS=Homo sapiens GN=CCDC134 PE=1 SV=1	25	32	4	26.5		0.189034	0.584	0.687061	0.550901	5.14882e+06	4.7365e+06	4.68449e+06	5.49036e+06	5.5984e+06	5.40307e+06	8.00914e+06	7.45272e+06	6.65429e+06	6.86693e+06	8.06734e+06	7.27123e+06	7.29398e+06	6.95499e+06	7.86748e+06	High	High	High	High	High	High	High	High	High	High	High	High	High	High	High	5.24	1.78	9.24	8.25	6.26	4	4	4
P19971	TYMP; SCO2	Thymidine phosphorylase OS=Homo sapiens GN=TYMP PE=1 SV=2	35	57	10	49.9		1.57434	2.55533	3.09221	2.8488	1.78898e+06	1.42315e+06	1.39995e+06	7.09608e+06	6.57842e+06	3.38812e+06	1.54691e+07	1.26038e+07	6.93959e+06	1.54177e+07	9.98412e+06	5.30169e+06	1.06944e+07	9.15391e+06	6.28483e+06	Peak Found	Peak Found	Peak Found	High	High	Peak Found	High	High	High	High	High	High	High	High	High	14.19	35.31	37.19	49.47	25.69	3	3	2
Q9NXA8	SIRT5	NAD-dependent protein deacylase sirtuin-5, mitochondrial OS=Homo sapiens GN=SIRT5 PE=1 SV=2	13	14	3	33.9		0.0100637	0.549916	0.507921	1.1551	966531	846989	1.13454e+06	688075	562710	974179	1.41219e+06	1.45704e+06	1.0119e+06	1.62094e+06	1.22509e+06	809960	2.58543e+06	1.55118e+06	2.70228e+06	Peak Found	Peak Found	High	High	Peak Found	High	High	High	High	High	Peak Found	High	High	High	High	14.7	28.44	18.94	33.28	27.79	2	1	2
Q14247	CTTN	Src substrate cortactin OS=Homo sapiens GN=CTTN PE=1 SV=2	44	245	24	61.5	x	-0.0232698	-0.275786	-0.659723	-0.639355	2.82833e+08	2.60386e+08	2.71068e+08	3.30385e+08	233000674	2.67455e+08	2.53706e+08	2.16181e+08	2.12953e+08	1.9276e+08	1.91073e+08	1.75909e+08	2.63358e+08	1.8229e+08	1.39972e+08	High	High	High	High	High	High	High	High	High	High	High	High	High	High	High	4.14	17.83	9.95	4.97	32.12	21	19	21
[truncated: 4,306 more rows]
[truncated: 12 more columns]

## Sheet: TableS1B- Virus Total Protein
Supplementary Table 1B: List of cellular and viral proteins detected in the proteome of HCMV infected cells. This tab illustrates all HCMV proteins and their quantified relative abundances.
[truncated: 92 more rows]

## Sheet: TableS1C- GO BP Proteins
Supplementary Table 1C: Bioloical Processes for WP analysis
Enriched GO Biological Processes for proteins increasig in abundance during infection
GO Biological Process	p-value	FDR	genes
[truncated: 457 more rows]
