# Supplementary material for: Orchestration of protein acetylation as a toggle for cellular defense and virus replication
Source: Nat Commun. 2018 Nov 23;9:4967. doi: 10.1038/s41467-018-07179-w (PMC6251895; doi:10.1038/s41467-018-07179-w)
Supplement: Supplementary file 5 — Supplementary Data 2 [file 41467_2018_7179_MOESM5_ESM.xlsx]

## Sheet: Table S2- Acetyl-Peptides
Supplementary Table 2: List of identified cellular protein acetylations during HCMV infection.
Primary Uniprot Protein Accession #	Gene symbol	Protein description	Acetylated Peptide	AcetylK in master protein	AcetylK position in peptide + any additional modifications	Localization probability	# PSMs	Ave Log2 AcetylK Intensity (24 hpi/m)	Ave Log2 AcetylK Intensity (48 hpi/m)	Ave Log2 AcetylK Intensity (72 hpi/m)	Ave Log2 AcetylK Intensity (96 hpi/m)	Log2 AcetylK normalized to protein (24 hpi/m)	Log2 AcetylK normalized to protein (48 hpi/m)	Log2 AcetylK normalized to protein (72 hpi/m)	Log2 AcetylK normalized to protein (96 hpi/m)	Normalized Ave Intensity mock	Normalized Ave Intensity 24hpi	Normalized Ave Intensity 48hpi	Normalized Ave Intensity 72hpi	Normalized Ave Intensity 96hpi	Normalized Intensity (with imputation) mock 01	Normalized Intensity (with imputation) mock 02	Normalized Intensity (with imputation) mock 03	Normalized Intensity (with imputation) 24hpi 01	Normalized Intensity (with imputation) 24hpi 02	Normalized Intensity (with imputation) 24hpi 03	Normalized Intensity (with imputation) 48hpi 01	Normalized Intensity (with imputation) 48hpi 02	Normalized Intensity (with imputation) 48hpi 03	Normalized Intensity (with imputation) 72hpi 01	Normalized Intensity (with imputation) 72hpi 02	Normalized Intensity (with imputation) 72hpi 03	Normalized Intensity (with imputation) 96hpi 01	Normalized Intensity (with imputation) 96hpi 02	Normalized Intensity (with imputation) 96hpi 03	Normalized Intensity mock 01	Normalized Intensity mock 02	Normalized Intensity mock 03	Normalized Intensity 24hpi 01	Normalized Intensity 24hpi 02	Normalized Intensity 24hpi 03	Normalized Intensity 48hpi 01	Normalized Intensity 48hpi 02	Normalized Intensity 48hpi 03	Normalized Intensity 72hpi 01	Normalized Intensity 72hpi 02	Normalized Intensity 72hpi 03	Normalized Intensity 96hpi 01	Normalized Intensity 96hpi 02
O75947	ATP5H	ATP synthase subunit d, mitochondrial OS=Homo sapiens GN=ATP5H PE=1 SV=3	[K].NLIPFDQMTIEDLNEAFPETKLDK.[K]	K144	1xAcetyl [K21(100)]	100	9	0.801856	1.83805	2.39127	2.50279	0.745272	1.51036	1.8642	1.83557	0.333885	0.582076	1.19373	1.75163	1.89239	0.199956	0.045622	0.756078	0.470709	0.04973	1.22579	1.18309	0.710708	1.68738	2.38203	0.397339	2.47552	1.91393	0.572804	3.19044	0.199956	NaN	0.756078	0.470709	NaN	1.22579	1.18309	0.710708	1.68738	2.38203	0.397339	2.47552	1.91393	0.572804
Q9Y5S1	TRPV2	Transient receptor potential cation channel subfamily V member 2 OS=Homo sapiens GN=TRPV2 PE=1 SV=1	[R].NLQDLTPLKLAAK.[E]	K299	1xAcetyl [K9(100)]	100	1	1.13352	1.55924	2.37126	2.28965	0.850186	1.19075	1.90242	1.9471	0.0675133	0.148119	0.19896	0.349309	0.330098	0.0549637	0.0670797	0.0804965	0.254292	0.0378436	0.152222	0.0934033	0.436933	0.0665442	0.349063	0.648499	0.0503661	0.24182	0.466135	0.282339	NaN	NaN	NaN	0.254292	NaN	0.152222	NaN	0.436933	NaN	0.349063	0.648499	NaN	0.24182	0.466135
P55265	ADAR	Double-stranded RNA-specific adenosine deaminase OS=Homo sapiens GN=ADAR PE=1 SV=4	[K].NIFLLFKK.[L]	K1166	1xAcetyl [K7(99.8)]	99.8	7	4.22391	4.5757	4.06468	2.94988	3.42068	3.90577	3.47204	2.67845	0.0815523	1.52391	1.94473	1.36467	0.630142	0.0990528	0.0639414	0.0816627	2.90675	1.55841	0.106574	3.63166	2.13266	0.0698728	2.61124	1.43815	0.0446128	0.639516	1.14471	0.106199	0.0990528	NaN	0.0816627	2.90675	1.55841	NaN	3.63166	2.13266	NaN	2.61124	1.43815	NaN	0.639516	1.14471
Q14192	FHL2	Four and a half LIM domains protein 2 OS=Homo sapiens GN=FHL2 PE=1 SV=3	[R].NSLVDKPFAAK.[E]	K78	1xAcetyl [K6(100)]	100	1	2.40452	1.53761	1.99997	1.79096	2.84479	2.4427	2.7563	2.60699	0.0909102	0.481334	0.263924	0.363634	0.314589	0.0903891	0.111819	0.0705225	0.605209	0.0454205	0.793372	0.0426882	0.127769	0.621314	0.0776602	0.941347	0.0718946	0.0579134	0.652996	0.232859	0.0903891	0.111819	NaN	0.605209	NaN	0.793372	NaN	0.127769	0.621314	NaN	0.941347	NaN	NaN	0.652996
P04264	KRT1	Keratin, type II cytoskeletal 1 OS=Homo sapiens GN=KRT1 PE=1 SV=6	[R].NSKIEISELNR.[V]	K395	1xAcetyl [K3(100)]	100	20	3.94331	4.39382	4.92869	5.21291	#N/A	#N/A	#N/A	#N/A	0.0888861	1.36738	1.86855	2.70719	3.29668	0.0715742	0.0662242	0.12886	0.0750505	3.93876	0.088316	1.79143	3.73471	0.079503	4.32065	3.73202	0.0688919	6.5496	3.25466	0.0857724	NaN	NaN	NaN	NaN	3.93876	NaN	1.79143	3.73471	NaN	4.32065	3.73202	NaN	6.5496	3.25466
P04179	SOD2	Superoxide dismutase [Mn], mitochondrial OS=Homo sapiens GN=SOD2 PE=1 SV=2	[K].NVRPDYLKAIWNVINWENVTER.[Y]	K202	1xAcetyl [K8(100)]	100	4	1.25104	1.87682	2.14162	2.26873	0.828806	1.28898	0.974903	1.00991	0.193588	0.460763	0.71098	0.854219	0.932898	0.075777	0.0336048	0.471381	0.225474	0.26098	0.895836	0.149155	0.195526	1.78826	1.6441	0.165709	0.752847	1.60905	0.0963755	1.09327	0.075777	0.0336048	0.471381	0.225474	0.26098	0.895836	0.149155	0.195526	1.78826	1.6441	0.165709	0.752847	1.60905	0.0963755
P11413	G6PD	Glucose-6-phosphate 1-dehydrogenase OS=Homo sapiens GN=G6PD PE=1 SV=4	[K].NVKLPDAYER.[L]	K432	1xAcetyl [K3(100)]	100	14	5.29691	1.59561	4.93444	5.48482	5.50614	1.95777	5.45521	6.05615	0.0837805	3.29361	0.253204	2.56187	3.7518	0.0774983	0.0793225	0.0945208	2.14971	2.63118	5.09994	0.178325	0.104784	0.476503	1.47896	3.98476	2.22189	4.88413	2.73288	3.63839	NaN	NaN	NaN	2.14971	2.63118	5.09994	0.178325	NaN	0.476503	1.47896	3.98476	2.22189	4.88413	2.73288
Q00839	HNRNPU	Heterogeneous nuclear ribonucleoprotein U OS=Homo sapiens GN=HNRNPU PE=1 SV=6	[K].NQSQGYNQWQQGQFWGQKPWSQHYHQGYY.[-]	K814	1xAcetyl [K18(100)];1xDeamidated [N]	100	11	4.26251	1.78935	4.38079	3.45193	4.05963	1.8956	4.5344	4.13694	0.127458	2.44631	0.440569	2.65531	1.39477	0.072816	0.223419	0.0861386	0.556782	6.69146	0.0906844	0.0737804	0.0759875	1.17194	2.15856	0.096072	5.7113	1.95653	1.99102	0.236749	NaN	0.223419	NaN	0.556782	6.69146	NaN	NaN	NaN	1.17194	2.15856	NaN	5.7113	1.95653	1.99102
P31949	S100A11	Protein S100-A11 OS=Homo sapiens GN=S100A11 PE=1 SV=2	[K].NQKDPGVLDR.[M]	K55	1xAcetyl [K3(100)]	100	6	4.05185	4.01386	3.27634	2.75874	4.12281	4.33218	3.58928	3.00685	0.0815486	1.35252	1.31737	0.79012	0.551925	0.0583807	0.063537	0.122728	0.953013	1.31906	1.78549	1.4367	2.13727	0.378134	0.675593	1.47286	0.221907	1.15615	0.117602	0.382024	NaN	NaN	NaN	0.953013	1.31906	1.78549	1.4367	2.13727	0.378134	0.675593	1.47286	0.221907	1.15615	NaN
P67809	YBX1	Nuclease-sensitive element-binding protein 1 OS=Homo sapiens GN=YBX1 PE=1 SV=3	[-].MSSEAETQQPPAAPPAAPALSAADTKPGTTGSGAGSGGPGGLTSAAPAGGDKK.[V]	K52	1xAcetyl [K52(99.6)];1xMet-loss+Acetyl [N-Term]	99.6	2	1.78877	2.8383	2.67075	2.04714	1.85671	3.06937	3.52019	3.1181	0.115989	0.400766	0.829529	0.738576	0.479367	0.131021	0.0984413	0.118506	0.106052	0.0442159	1.05203	0.668178	0.0785287	1.74188	0.888439	0.0885387	1.23875	0.0547393	0.0487717	1.33459	NaN	NaN	NaN	NaN	NaN	1.05203	0.668178	NaN	1.74188	0.888439	NaN	1.23875	NaN	NaN
P05413	FABP3	Fatty acid-binding protein, heart OS=Homo sapiens GN=FABP3 PE=1 SV=4	[-].MVDAFLGTWKLVDSK.[N]	K10	1xAcetyl [K10(100)];1xMet-loss+Acetyl [N-Term]	100	9	0.15387	3.15288	2.69908	2.53863	-0.177262	0.561682	0.326959	0.11478	0.0838971	0.0933398	0.746207	0.544816	0.487472	0.128063	0.00968742	0.113941	0.0763437	0.0617506	0.141925	0.847508	0.86784	0.523273	0.815885	0.743411	0.0751513	0.535899	0.466777	0.459741	0.128063	0.00968742	NaN	NaN	NaN	0.141925	0.847508	0.86784	0.523273	0.815885	0.743411	0.0751513	0.535899	0.466777
P07305	H1F0	Histone H1.0 OS=Homo sapiens GN=H1F0 PE=1 SV=3	[-].MTENSTSAPAAKPK.[R]	K12	1xAcetyl [K12(100)];1xMet-loss+Acetyl [N-Term]	100	6	2.67616	4.00162	2.31537	2.86945	1.43554	2.606	0.836138	1.45585	0.11108	0.709971	1.77928	0.552882	0.81176	0.162971	0.0987636	0.0715064	0.0554678	1.93475	0.139695	1.76298	3.47488	0.0999667	1.45509	0.149096	0.0544609	1.39449	0.981846	0.0589427	0.162971	0.0987636	NaN	NaN	1.93475	NaN	1.76298	3.47488	NaN	1.45509	0.149096	NaN	1.39449	0.981846
O75475	PSIP1	PC4 and SFRS1-interacting protein OS=Homo sapiens GN=PSIP1 PE=1 SV=1	[K].MVKQPCPSESDIITEEDKSK.[K]	K201	1xAcetyl [K3(100)];1xCarbamidomethyl [C6]	100	2	1.35904	2.07165	1.69017	1.84734	0.960691	1.34133	1.1168	1.71904	0.0699183	0.179351	0.293913	0.225623	0.251591	0.0678632	0.0564437	0.0854479	0.403215	0.051215	0.0836217	0.185166	0.0802099	0.616363	0.0605673	0.151096	0.465206	0.0471984	0.0934023	0.614171	NaN	NaN	NaN	0.403215	NaN	NaN	0.185166	NaN	0.616363	NaN	NaN	0.465206	NaN	NaN
Q9BZ95	NSD3	Histone-lysine N-methyltransferase NSD3 OS=Homo sapiens GN=WHSC1L1 PE=1 SV=1	[R].NEKPTQSVSSPEATSGSTGSVEKK.[Q]	K554	1xAcetyl [K3(100)]	100	1	2.29213	2.76243	0.406402	2.39893	#N/A	#N/A	#N/A	#N/A	0.212678	0.148366	0.0870493	0.0751343	0.0772688	0.0876428	0.084646	0.465746	0.10192	0.093535	0.249644	0.133196	0.100979	0.026973	0.0726322	0.0994444	0.0533262	0.0384486	0.0968719	0.096486	NaN	NaN	0.465746	NaN	NaN	0.249644	0.133196	NaN	0.026973	NaN	NaN	NaN	NaN	NaN
Q8TCS8	PNPT1	Polyribonucleotide nucleotidyltransferase 1, mitochondrial OS=Homo sapiens GN=PNPT1 PE=1 SV=2	[K].NFMLHYEFPPYATNEIGKVTGLNR.[R]	K439	1xAcetyl [K18(100)]	100	4	0.536454	2.26519	1.15952	3.27396	-1.11293	0.31771	-0.821237	1.5802	0.0983029	0.142579	0.472559	0.219592	0.950882	0.0727096	0.10665	0.115549	0.0708968	0.0687476	0.288092	0.100237	0.861699	0.455741	0.0894695	0.0551224	0.514184	0.695084	0.685822	1.47174	NaN	NaN	NaN	NaN	NaN	0.288092	NaN	0.861699	0.455741	NaN	0.0551224	0.514184	0.695084	0.685822
Q9Y6N5	SQOR	Sulfide:quinone oxidoreductase, mitochondrial OS=Homo sapiens GN=SQRDL PE=1 SV=1	[K].NCIHTDDDEKISYR.[Y]	K135	1xAcetyl [K10(100)];1xCarbamidomethyl [C2]	100	20	1.06933	1.67326	2.91946	4.08126	0.281057	0.676875	1.61845	2.77792	0.472023	0.990517	1.50545	3.57114	7.98998	0.0454317	0.0789272	1.29171	1.2964	0.104262	1.57089	2.69178	1.00398	0.820582	8.47495	1.31674	0.921736	19.9599	2.33509	1.67494	NaN	NaN	1.29171	1.2964	NaN	1.57089	2.69178	1.00398	0.820582	8.47495	1.31674	0.921736	19.9599	2.33509
Q04837	SSBP1	Single-stranded DNA-binding protein, mitochondrial OS=Homo sapiens GN=SSBP1 PE=1 SV=1	[R].QVEGKNPVTIFSLATNEMWR.[S]	K51	1xAcetyl [K5(100)]	100	10	0.667185	2.28937	2.80605	2.88364	0.402948	1.8976	2.271	2.28051	0.181354	0.287985	0.886537	1.26833	1.33841	0.13644	0.0935012	0.314121	0.101413	0.495831	0.266711	0.240617	0.827694	1.5913	0.735699	0.273181	2.79612	0.481998	0.508642	3.02458	0.13644	0.0935012	0.314121	0.101413	0.495831	0.266711	0.240617	0.827694	1.5913	0.735699	0.273181	2.79612	0.481998	0.508642
P42765	ACAA2	3-ketoacyl-CoA thiolase, mitochondrial OS=Homo sapiens GN=ACAA2 PE=1 SV=2	[K].QTMQVDEHARPQTTLEQLQKLPPVFK.[K]	K234	1xAcetyl [K20(100)];1xOxidation [M3]	100	1	2.23387	2.39815	3.92627	2.95208	2.11884	2.13031	3.31652	2.063	0.0776596	0.365306	0.409364	1.18065	0.600979	0.0867458	0.0732581	0.0729748	0.875333	0.113141	0.107443	0.464155	0.113071	0.650867	1.49811	0.0788736	1.96496	0.444617	1.28344	0.074881	NaN	NaN	NaN	0.875333	NaN	NaN	0.464155	NaN	0.650867	1.49811	NaN	1.96496	0.444617	1.28344
Q8WXI4	ACOT11	Acyl-coenzyme A thioesterase 11 OS=Homo sapiens GN=ACOT11 PE=1 SV=1	[K].QTEVPLSVPWDPSNQVYLSYNNVSSLKMLVAK.[D]	K396	1xAcetyl [K27(100)];1xOxidation [M28]	100	3	1.16092	1.96662	2.53865	2.47678	#N/A	#N/A	#N/A	#N/A	0.119937	0.268179	0.468774	0.696887	0.667632	0.22009	0.0779437	0.0617758	0.650207	0.0458693	0.10846	0.749509	0.569749	0.0870633	0.859532	1.1495	0.08163	0.351558	1.25685	0.394487	0.22009	0.0779437	NaN	0.650207	0.0458693	NaN	0.749509	0.569749	NaN	0.859532	1.1495	NaN	0.351558	1.25685
Q86U86	PBRM1	Protein polybromo-1 OS=Homo sapiens GN=PBRM1 PE=1 SV=1	[R].RDDIEDGDSMISSATSDTGSAKR.[K]	K511	1xAcetyl [K22(100)]	100	3	0.220213	2.07913	2.31639	3.20679	0.115876	1.75605	1.96024	2.8631	0.102993	0.119977	0.435199	0.512989	0.950927	0.154595	0.060307	0.0940761	0.0629452	0.182894	0.114091	0.401404	0.0899197	0.814272	0.882723	0.103136	0.553109	1.7476	0.234419	0.870762	NaN	NaN	NaN	NaN	NaN	NaN	0.401404	NaN	0.814272	0.882723	NaN	0.553109	1.7476	0.234419
P42224	STAT1	Signal transducer and activator of transcription 1-alpha/beta OS=Homo sapiens GN=STAT1 PE=1 SV=2	[R].QYLAQWLEKQDWEHAANDVSFATIR.[F]	K40	1xAcetyl [K9(100)]	100	2	1.23188	1.95086	1.79728	1.96636	-0.6642	-0.345749	-0.502549	0.0422635	0.0978166	0.229744	0.378163	0.339976	0.382249	0.102701	0.0836648	0.107084	0.507529	0.0818559	0.0998482	0.646766	0.386456	0.101266	0.884368	0.0660384	0.0695214	0.423677	0.649873	0.0731985	NaN	NaN	NaN	0.507529	NaN	NaN	0.646766	0.386456	NaN	0.884368	NaN	NaN	0.423677	0.649873
P42704	LRPPRC	Leucine-rich PPR motif-containing protein, mitochondrial OS=Homo sapiens GN=LRPPRC PE=1 SV=3	[R].QYFHQLEKMNVK.[I]	K613	1xAcetyl [K8(100)]	100	3	1.2786	3.63621	4.21403	3.47413	0.95898	3.2129	3.78321	3.09562	0.0968316	0.234916	1.204	1.79707	1.07606	0.0621108	0.100789	0.127595	0.561282	0.0875823	0.0558852	1.44198	2.06312	0.106901	2.34787	2.77467	0.268679	0.0890551	3.07706	0.0620513	NaN	NaN	NaN	0.561282	NaN	NaN	1.44198	2.06312	NaN	2.34787	2.77467	0.268679	NaN	3.07706
Q9NSE4	IARS2	Isoleucine--tRNA ligase, mitochondrial OS=Homo sapiens GN=IARS2 PE=1 SV=2	[K].QYDFGKVVR.[L]	K781	1xAcetyl [K6(100)]	100	1	2.18398	2.11922	1.96361	2.61092	2.07028	1.71978	1.36906	1.88933	0.644868	2.93032	2.80169	2.51522	3.93946	0.978908	0.836437	0.119258	0.702517	0.342859	7.74558	0.45477	1.03167	6.91862	0.0784912	1.77817	5.689	0.0495907	1.98272	9.78607	0.978908	0.836437	NaN	0.702517	0.342859	7.74558	0.45477	1.03167	6.91862	NaN	1.77817	5.689	NaN	1.98272
O43414	ERI3	ERI1 exoribonuclease 3 OS=Homo sapiens GN=ERI3 PE=1 SV=2	[K].QWINLKK.[A]	K276	1xAcetyl [K6(99.7)]	99.7	6	0.65612	1.59572	1.82065	4.47828	0.928417	2.10823	2.30061	4.88374	0.0723722	0.114047	0.218742	0.255648	1.61313	0.045995	0.0773062	0.0938153	0.0674286	0.12579	0.148922	0.0959577	0.0837362	0.476531	0.0720721	0.170692	0.524181	3.73588	0.60182	0.501695	NaN	0.0773062	NaN	NaN	0.12579	0.148922	NaN	NaN	0.476531	NaN	0.170692	0.524181	3.73588	0.60182
Q4VC05	BCL7A	B-cell CLL/lymphoma 7 protein family member A OS=Homo sapiens GN=BCL7A PE=1 SV=1	[R].QPSGDSGLAAETSAISQDLEGVPPSKK.[M]	K196	1xAcetyl [K26(99.6)]	99.6	7	1.569	1.77832	2.50198	1.70264	#N/A	#N/A	#N/A	#N/A	0.16337	0.484715	0.560402	0.92543	0.531761	0.118619	0.246661	0.124829	1.31823	0.0687894	0.0671264	1.23526	0.0921633	0.353782	1.42691	0.110041	1.23934	0.0720814	0.893152	0.630049	NaN	0.246661	NaN	1.31823	NaN	NaN	1.23526	NaN	0.353782	1.42691	NaN	1.23934	0.0720814	0.893152
P10809	HSPD1	60 kDa heat shock protein, mitochondrial OS=Homo sapiens GN=HSPD1 PE=1 SV=2	[K].QSKPVTTPEEIAQVATISANGDKEIGNIISDAMKK.[V]	K191	1xAcetyl [K34(99.6)];1xDeamidated [N]	99.6	10	2.30312	2.00476	2.14738	3.90083	2.18277	1.74775	1.73921	3.29675	0.0731367	0.360947	0.293513	0.324011	1.09245	0.052876	0.07468	0.091854	0.274057	0.0763795	0.732406	0.0768558	0.0518086	0.751875	0.261701	0.0852304	0.625103	0.566315	0.0475288	2.6635	NaN	0.07468	NaN	0.274057	NaN	0.732406	NaN	NaN	0.751875	0.261701	NaN	0.625103	0.566315	NaN
Q9UGM6	WARS2	Tryptophan--tRNA ligase, mitochondrial OS=Homo sapiens GN=WARS2 PE=1 SV=1	[K].SDPDKLATVR.[I]	K234	1xAcetyl [K5(100)]	100	1	0.783379	1.98963	4.06998	2.49882	0.903673	1.4716	3.66944	2.15854	0.0745455	0.128305	0.296047	1.25201	0.421348	0.0631206	0.055541	0.104975	0.209917	0.0652458	0.109751	0.617656	0.206618	0.0638667	3.39123	0.0672433	0.297544	1.07094	0.0968583	0.0962446	NaN	NaN	NaN	0.209917	NaN	NaN	0.617656	0.206618	NaN	3.39123	NaN	0.297544	1.07094	0.0968583
O75131	CPNE3	Copine-3 OS=Homo sapiens GN=CPNE3 PE=1 SV=1	[K].SDPYLEFHKQTSDGNWLMVHR.[T]	K167	1xAcetyl [K9(100)]	100	6	2.18394	2.88327	3.02232	2.31809	2.28863	2.65923	2.86527	2.39209	0.170713	0.775707	1.25956	1.387	0.851301	0.120558	0.140686	0.250896	0.421409	0.96473	0.940983	1.39461	1.73463	0.64944	1.17041	1.41729	1.57329	0.303703	1.6999	0.5503	NaN	0.140686	0.250896	0.421409	0.96473	0.940983	1.39461	1.73463	0.64944	1.17041	1.41729	1.57329	0.303703	1.6999
P08559	PDHA1	Pyruvate dehydrogenase E1 component subunit alpha, somatic form, mitochondrial OS=Homo sapiens GN=PDHA1 PE=1 SV=3	[K].SDPIMLLKDR.[M]	K321	1xAcetyl [K8(100)];1xOxidation [M5]	100	25	0.717085	2.51422	2.89127	2.43948	0.63166	2.14127	2.19349	1.56135	3.01507	4.95634	17.2248	22.3694	16.3552	2.71309	3.50159	2.83053	4.42959	4.58435	5.85509	4.85408	7.84604	38.9742	8.67259	15.7395	42.6962	6.62897	11.6851	30.7514	2.71309	3.50159	2.83053	4.42959	4.58435	5.85509	4.85408	7.84604	38.9742	8.67259	15.7395	42.6962	6.62897	11.6851
P08559	PDHA1	Pyruvate dehydrogenase E1 component subunit alpha, somatic form, mitochondrial OS=Homo sapiens GN=PDHA1 PE=1 SV=3	[K].SDPIMLLKDR.[M]	K321	1xAcetyl [K8(100)]	100	12	5.77777	6.84077	7.62992	7.65889	5.69235	6.46781	6.93215	6.78075	0.102236	5.60902	11.7187	20.2507	20.6614	0.113446	0.0506791	0.142583	7.68709	4.50705	4.63291	9.26391	12.2713	13.6209	20.0992	21.7081	18.9447	18.3687	18.3279	25.2875	NaN	NaN	NaN	7.68709	4.50705	4.63291	9.26391	12.2713	13.6209	20.0992	21.7081	18.9447	18.3687	18.3279
Q9GZZ1	NAA50	N-alpha-acetyltransferase 50 OS=Homo sapiens GN=NAA50 PE=1 SV=1	[K].RLNQVIFPVSYNDKFYKDVLEVGELAK.[L]	K34	1xAcetyl [K14(100)]	100	4	1.43585	2.07159	1.51477	1.86207	1.57986	2.24458	1.86217	2.2058	0.205979	0.557258	0.865829	0.588591	0.74879	0.183736	0.0635425	0.370658	0.262787	0.565474	0.843512	0.0649373	0.265721	2.26683	0.0488828	0.0610395	1.65585	0.158472	0.267348	1.82055	0.183736	NaN	0.370658	0.262787	0.565474	0.843512	NaN	0.265721	2.26683	NaN	0.0610395	1.65585	0.158472	0.267348
P11142	HSPA8	Heat shock cognate 71 kDa protein OS=Homo sapiens GN=HSPA8 PE=1 SV=1	[R].RFDDAVVQSDMKHWPFMVVNDAGRPK.[V]	K88	1xAcetyl [K12(100)]	100	11	2.48668	0.874544	3.06849	3.37371	2.37833	0.694396	3.00775	3.33246	0.309612	1.73534	0.567651	2.59732	3.20925	0.171368	0.287737	0.469731	0.04783	0.089612	5.06857	0.383337	0.0940673	1.22555	2.91157	0.400293	4.4801	0.601001	0.452641	8.57412	0.171368	0.287737	0.469731	NaN	NaN	5.06857	0.383337	NaN	1.22555	2.91157	0.400293	4.4801	0.601001	0.452641
Q9Y263	PLAA	Phospholipase A-2-activating protein OS=Homo sapiens GN=PLAA PE=1 SV=2	[R].SAASKTMNIYFPK.[K]	K529	1xAcetyl [K5(100)];1xOxidation [M7]	100	5	2.82287	2.32766	0.542943	2.11262	2.71317	1.9184	0.125023	1.69686	0.140652	0.995206	0.706057	0.204921	0.608284	0.122752	0.207761	0.0914416	0.197366	0.0349812	2.75327	0.339768	0.655713	1.12269	0.378339	0.075688	0.160736	0.691077	0.754191	0.379583	NaN	0.207761	NaN	0.197366	NaN	2.75327	0.339768	0.655713	1.12269	0.378339	NaN	0.160736	0.691077	0.754191
O14879	IFIT3	Interferon-induced protein with tetratricopeptide repeats 3 OS=Homo sapiens GN=IFIT3 PE=1 SV=1	[R].SAAKFYR.[R]	K249	1xAcetyl [K4(100)]	100	6	3.82791	3.91727	2.39648	1.85771	-2.73441	-2.63977	-3.50731	-3.40671	0.111731	1.58669	1.68807	0.588283	0.404951	0.0746312	0.0340036	0.226559	0.796374	1.49158	2.47211	3.91125	0.235192	0.917763	1.264	0.148482	0.352368	0.0341514	0.667798	0.512903	NaN	0.0340036	0.226559	0.796374	1.49158	2.47211	3.91125	0.235192	0.917763	1.264	0.148482	0.352368	NaN	0.667798
P14625	HSP90B1	Endoplasmin OS=Homo sapiens GN=HSP90B1 PE=1 SV=1	[K].QDKIYFMAGSSR.[K]	K537	1xAcetyl [K3(100)]	100	3	1.99421	3.23374	2.39055	2.91831	1.97273	3.13209	2.2439	2.9712	0.242042	0.964293	2.27691	1.26917	1.82974	0.0608017	0.10813	0.557195	2.25993	0.0890246	0.543923	3.06974	2.50605	1.25493	0.0361061	1.56777	2.20363	0.949773	2.16138	2.37807	NaN	NaN	0.557195	2.25993	NaN	0.543923	3.06974	2.50605	1.25493	NaN	1.56777	2.20363	0.949773	2.16138
O14879	IFIT3	Interferon-induced protein with tetratricopeptide repeats 3 OS=Homo sapiens GN=IFIT3 PE=1 SV=1	[K].QFSTDVLKQAIELSPDNQYVK.[V]	K197	1xAcetyl [K8(100)]	100	2	0.86766	3.3443	1.33073	2.30516	-5.69466	-3.21274	-4.57306	-2.95926	0.062543	0.114122	0.635205	0.157314	0.309102	0.0544862	0.0570406	0.0761021	0.0809096	0.152341	0.109116	0.538673	1.28897	0.0779715	0.301558	0.094917	0.0754667	0.0464986	0.122007	0.758801	NaN	NaN	NaN	NaN	0.152341	NaN	0.538673	1.28897	NaN	0.301558	NaN	NaN	0.0464986	NaN
O95786	DDX58	Probable ATP-dependent RNA helicase DDX58 OS=Homo sapiens GN=DDX58 PE=1 SV=2	[K].QFSSFEKR.[A]	K858	1xAcetyl [K7(100)]	100	4	2.40908	3.21369	2.13415	3.61932	-1.30142	-0.561883	-1.37263	0.619323	0.217457	1.15499	2.0174	0.95459	2.67238	0.195698	0.15057	0.306102	1.38432	1.99715	0.0834996	5.15424	0.286036	0.61191	1.26769	1.55206	0.0440191	4.61083	2.86733	0.538966	0.195698	0.15057	0.306102	1.38432	1.99715	NaN	5.15424	0.286036	0.61191	1.26769	1.55206	NaN	4.61083	2.86733
Q9NPJ3	ACOT13	Acyl-coenzyme A thioesterase 13 OS=Homo sapiens GN=ACOT13 PE=1 SV=1	[K].QGKTLAFTSVDLTNK.[A]	K111	1xAcetyl [K3(100)]	100	3	-0.037018	2.19958	2.44365	3.10628	-0.0684135	1.85361	1.91358	2.13322	0.0747399	0.0728465	0.343314	0.406598	0.643629	0.0691827	0.0576141	0.0974229	0.0832427	0.062426	0.0728709	0.068581	0.347247	0.614113	0.354335	0.0580918	0.807368	0.522397	0.591871	0.81662	NaN	NaN	NaN	NaN	NaN	NaN	NaN	0.347247	0.614113	0.354335	NaN	0.807368	0.522397	0.591871
P00367	GLUD1	Glutamate dehydrogenase 1, mitochondrial OS=Homo sapiens GN=GLUD1 PE=1 SV=2	[K].NYTDNELEKITR.[R]	K200	1xAcetyl [K9(100)]	100	3	-0.22166	2.50485	3.08804	2.80338	-0.294794	2.22271	2.65722	2.27032	0.143313	0.122902	0.813433	1.21865	1.00044	0.107355	0.0768692	0.245716	0.0541264	0.104851	0.20973	0.096974	0.691584	1.65174	0.369024	1.18926	2.09767	0.660087	0.386371	1.95485	NaN	NaN	0.245716	NaN	NaN	0.20973	NaN	0.691584	1.65174	0.369024	1.18926	2.09767	0.660087	0.386371
P42224	STAT1	Signal transducer and activator of transcription 1-alpha/beta OS=Homo sapiens GN=STAT1 PE=1 SV=2	[R].NYKVMAAENIPENPLK.[Y]	K652	1xAcetyl [K3(100)];1xOxidation [M5]	100	25	1.822	2.32178	2.30981	1.35373	-0.0740801	0.0251802	0.00998114	-0.570371	2.0961	7.4112	10.4795	10.3929	5.35705	1.47832	1.48678	3.32321	6.1714	11.0169	5.04531	8.95542	10.9492	11.5338	9.6707	10.0499	11.458	3.00286	8.6409	4.42739	1.47832	1.48678	3.32321	6.1714	11.0169	5.04531	8.95542	10.9492	11.5338	9.6707	10.0499	11.458	3.00286	8.6409
P42224	STAT1	Signal transducer and activator of transcription 1-alpha/beta OS=Homo sapiens GN=STAT1 PE=1 SV=2	[R].NYKVMAAENIPENPLK.[Y]	K652	1xAcetyl [K3(100)]	100	3	1.09067	2.43388	2.17868	1.70334	-0.805411	0.137273	-0.121148	-0.220765	0.0839701	0.178833	0.453727	0.380166	0.273451	0.082182	0.0662172	0.103511	0.333459	0.0684613	0.134579	0.628111	0.666606	0.0664638	0.370739	0.71119	0.0585691	0.19235	0.550873	0.0771298	NaN	NaN	NaN	0.333459	NaN	NaN	0.628111	0.666606	NaN	0.370739	0.71119	NaN	0.19235	0.550873
P38646	HSPA9	Stress-70 protein, mitochondrial OS=Homo sapiens GN=HSPA9 PE=1 SV=2	[R].QATKDAGQISGLNVLR.[V]	K206	1xAcetyl [K4(100)]	100	4	0.875025	3.21542	3.34817	3.91817	0.548488	2.74138	2.76899	3.09198	0.0955815	0.1753	0.887794	0.973358	1.44498	0.0843809	0.0914167	0.110947	0.0648479	0.0642623	0.396791	0.0538061	0.459187	2.15039	0.597249	0.109464	2.21336	1.06801	0.738599	2.52832	0.0843809	NaN	NaN	NaN	NaN	0.396791	NaN	0.459187	2.15039	0.597249	NaN	2.21336	1.06801	0.738599
Q13263	TRIM28	Transcription intermediary factor 1-beta OS=Homo sapiens GN=TRIM28 PE=1 SV=5	[K].QGSGSSQPMEVQEGYGFGSGDDPYSSAEPHVSGVKR.[S]	K469	1xAcetyl [K35(100)]	100	1	1.1723	3.09316	3.15736	0.431169	1.19557	2.95565	2.96453	0.419673	0.0582614	0.131304	0.49718	0.519805	0.0785554	0.0850786	0.0438472	0.0458585	0.217457	0.100282	0.0761725	0.410205	0.123905	0.957431	0.558598	0.0920846	0.908732	0.0599918	0.132944	0.0427303	NaN	NaN	NaN	0.217457	NaN	NaN	0.410205	NaN	0.957431	0.558598	NaN	0.908732	NaN	NaN
P14868	DARS	Aspartate--tRNA ligase, cytoplasmic OS=Homo sapiens GN=DARS PE=1 SV=2	[K].QMVKFAANINK.[E]	K103	1xAcetyl [K4(100)]	100	1	2.28825	3.04971	1.81916	1.90166	2.24982	2.79028	1.56819	1.59365	0.164004	0.801101	1.35802	0.578727	0.612787	0.0761533	0.305333	0.110525	0.352484	0.0517485	1.99907	0.381859	0.916487	2.77572	0.144039	0.138893	1.45325	0.0654215	0.48865	1.28429	NaN	0.305333	NaN	0.352484	NaN	1.99907	0.381859	0.916487	2.77572	NaN	0.138893	1.45325	NaN	0.48865
P36542	ATP5F1C	ATP synthase subunit gamma, mitochondrial OS=Homo sapiens GN=ATP5C1 PE=1 SV=1	[K].QMKSEVATLTAAGK.[E]	K115	1xAcetyl [K3(100)]	100	1	1.06363	1.65156	2.07272	2.73565	0.750967	1.35761	1.53965	2.16034	0.0857688	0.179273	0.269464	0.360811	0.571271	0.0625813	0.127127	0.0675981	0.143332	0.0570917	0.337395	0.0826712	0.0543205	0.671399	0.0614556	0.20517	0.815806	0.0539609	0.192242	1.46761	NaN	NaN	NaN	0.143332	NaN	0.337395	NaN	NaN	0.671399	NaN	0.20517	0.815806	NaN	0.192242
Q71U36	TUBA1A	Tubulin alpha-1A chain OS=Homo sapiens GN=TUBA1A PE=1 SV=1	[R].QLFHPEQLITGKEDAANNYAR.[G]	K96	1xAcetyl [K12(100)]	100	3	0.110367	2.72822	3.46944	1.6391	#N/A	#N/A	#N/A	#N/A	0.0831557	0.0897668	0.551022	0.921079	0.259006	0.0433975	0.137569	0.0685005	0.130915	0.0602334	0.0781519	0.109128	0.798164	0.745774	0.0905154	0.534443	2.13828	0.120965	0.594536	0.061517	NaN	NaN	NaN	NaN	NaN	NaN	NaN	0.798164	0.745774	NaN	0.534443	2.13828	0.120965	0.594536
Q9UNL4	ING4	Inhibitor of growth protein 4 OS=Homo sapiens GN=ING4 PE=1 SV=1	[K].QIESSDYDSSSSKGKKK.[G]	K127, K129, K130	3xAcetyl [K13(100);K15(100);K16(99.8)]	100, 100, 99.8	18	1.66564	2.5457	1.09814	2.7059	#N/A	#N/A	#N/A	#N/A	0.554607	1.75951	3.2383	1.1873	3.61863	0.0458054	0.0883757	1.52964	1.14837	2.03521	2.09496	6.32181	2.91942	0.473658	1.28544	2.17508	0.101368	9.723	0.81563	0.317248	NaN	0.0883757	1.52964	1.14837	2.03521	2.09496	6.32181	2.91942	0.473658	1.28544	2.17508	0.101368	9.723	0.81563
P05455	SSB	Lupus La protein OS=Homo sapiens GN=SSB PE=1 SV=2	[K].QKLEEDAEMKSLEEK.[I]	K224	1xAcetyl [K10(100)]	100	4	3.07174	3.76059	3.92914	4.87252	3.06886	3.89032	4.04161	4.96333	0.0978331	0.822567	1.32598	1.4903	2.8659	0.0747717	0.0494265	0.169301	0.0779837	0.0746763	2.31504	0.0748104	0.726268	3.17685	1.55685	0.0834591	2.8306	3.81428	0.259929	4.52349	NaN	NaN	0.169301	NaN	NaN	2.31504	0.0748104	0.726268	3.17685	1.55685	NaN	2.8306	3.81428	0.259929
Q9H2U2	PPA2	Inorganic pyrophosphatase 2, mitochondrial OS=Homo sapiens GN=PPA2 PE=1 SV=2	[K].NVTGHYISPFHDIPLKVNSK.[E]	K69	1xAcetyl [K16(100)]	100	9	1.96594	3.30568	2.7842	2.4293	1.9191	3.01998	1.98761	1.44234	0.542637	2.11991	5.3656	3.73799	2.92281	0.86846	0.383441	0.376009	3.92631	1.64773	0.785678	4.06726	8.32076	3.70877	3.5059	1.29502	6.41305	1.0501	6.22047	1.49787	0.86846	0.383441	0.376009	3.92631	1.64773	0.785678	4.06726	8.32076	3.70877	3.5059	1.29502	6.41305	1.0501	6.22047
Q99798	ACO2	Aconitate hydratase, mitochondrial OS=Homo sapiens GN=ACO2 PE=1 SV=2	[R].LQLLEPFDKWDGKDLEDLQILIK.[V]	K573	1xAcetyl [K9(100)]	100	6	0.557041	1.68413	2.39236	3.11239	0.355407	1.13224	1.29408	1.63316	0.0936261	0.137747	0.300863	0.491552	0.809693	0.0697328	0.0949195	0.116226	0.0886534	0.0951574	0.229431	0.202479	0.164954	0.535157	0.479265	0.0764658	0.918925	0.524953	0.265617	1.63851	0.0697328	NaN	NaN	NaN	NaN	0.229431	0.202479	0.164954	0.535157	0.479265	0.0764658	0.918925	0.524953	0.265617
O14879	IFIT3	Interferon-induced protein with tetratricopeptide repeats 3 OS=Homo sapiens GN=IFIT3 PE=1 SV=1	[R].LSDAQIYVDKVK.[Q]	K119	1xAcetyl [K10(99.8)]	99.8	6	2.82487	3.74302	3.6292	2.78847	-3.73745	-2.81402	-2.27459	-2.47595	0.0836896	0.592982	1.12056	1.03555	0.578211	0.0449677	0.0476322	0.158469	1.184	0.50929	0.0856556	0.978546	2.30481	0.0783113	0.59903	2.43102	0.0765897	0.456567	1.19339	0.0846748	NaN	NaN	NaN	1.184	0.50929	NaN	0.978546	2.30481	NaN	0.59903	2.43102	NaN	0.456567	1.19339
P25789	PSMA4	Proteasome subunit alpha type-4 OS=Homo sapiens GN=PSMA4 PE=1 SV=1	[K].LSAEKVEIATLTR.[E]	K210	1xAcetyl [K5(100)]	100	2	1.61686	2.7568	3.02244	2.55624	1.57002	2.65381	3.25691	2.78224	0.136283	0.417989	0.921132	1.10736	0.801576	0.0364543	0.0662263	0.306168	0.38091	0.371797	0.50126	0.646086	1.05401	1.0633	0.56468	1.03118	1.72621	0.0468384	0.951031	1.40686	NaN	NaN	0.306168	0.38091	0.371797	0.50126	0.646086	1.05401	1.0633	0.56468	1.03118	1.72621	NaN	0.951031
P00367	GLUD1	Glutamate dehydrogenase 1, mitochondrial OS=Homo sapiens GN=GLUD1 PE=1 SV=2	[R].LTFKYER.[D]	K457	1xAcetyl [K4(100)]	100	14	-0.215287	2.87175	3.37338	5.24563	-0.288422	2.58961	2.94256	4.71257	0.283893	0.244538	2.07796	2.942	10.7708	0.140917	0.0547735	0.655988	0.0681914	0.166079	0.499344	0.0742238	5.5293	0.63036	8.29457	0.0795067	0.451919	31.6946	0.0751367	0.542634	0.140917	NaN	0.655988	NaN	0.166079	0.499344	NaN	5.5293	0.63036	8.29457	NaN	0.451919	31.6946	NaN
P09913	IFIT2	Interferon-induced protein with tetratricopeptide repeats 2 OS=Homo sapiens GN=IFIT2 PE=1 SV=1	[R].LSDVQIYVDKVK.[H]	K119	1xAcetyl [K10(99.8)]	99.8	4	3.14649	3.73779	3.14565	2.10387	-2.01471	-1.4749	-1.3243	-1.55845	0.0798467	0.707042	1.06523	0.706628	0.343229	0.0773676	0.0543474	0.107825	0.992616	0.980944	0.147567	1.17742	1.71209	0.306178	0.456242	1.57666	0.0869835	0.102487	0.875781	0.0514196	NaN	NaN	NaN	0.992616	0.980944	0.147567	1.17742	1.71209	0.306178	0.456242	1.57666	NaN	0.102487	0.875781
P34932	HSPA4	Heat shock 70 kDa protein 4 OS=Homo sapiens GN=HSPA4 PE=1 SV=4	[K].ISKFFGK.[E]	K356	1xAcetyl [K3(100)]	100	2	-0.249537	5.44251	5.39259	0.819379	-0.177054	5.21724	5.18845	0.596575	0.0935189	0.0786649	4.06686	3.92853	0.165028	0.0649486	0.102564	0.113044	0.0840483	0.0497735	0.102173	4.9453	7.15534	0.0999428	5.88182	5.83001	0.0737635	0.326489	0.105323	0.0632713	NaN	NaN	NaN	NaN	NaN	NaN	4.9453	7.15534	NaN	5.88182	5.83001	NaN	0.326489	NaN
P07339	CTSD	Cathepsin D OS=Homo sapiens GN=CTSD PE=1 SV=1	[K].LSPEDYTLKVSQAGK.[T]	K357	1xAcetyl [K9(100)]	100	6	0.515159	2.14561	2.92515	2.63319	0.536963	1.48568	1.81612	1.35282	0.1536	0.219518	0.679646	1.16667	0.952926	0.1925	0.160401	0.107899	0.168276	0.117633	0.372644	0.389531	0.514627	1.13478	0.430561	1.16315	1.90631	0.563859	1.10643	1.18849	0.1925	0.160401	NaN	0.168276	NaN	0.372644	0.389531	0.514627	1.13478	0.430561	1.16315	1.90631	0.563859	1.10643
P46013	MKI67	Antigen KI-67 OS=Homo sapiens GN=MKI67 PE=1 SV=2	[K].ISLGKVGVK.[E]	K2005	1xAcetyl [K5(100)]	100	1	3.24437	2.7782	1.04824	1.3261	2.96579	1.81991	0.619561	1.27787	0.184548	1.74889	1.26599	0.381646	0.462707	0.0840138	0.0883721	0.381258	3.37228	0.0603929	1.81399	1.85643	0.170579	1.77096	0.105337	0.0601493	0.979452	0.0315617	0.0969189	1.25964	NaN	NaN	0.381258	3.37228	NaN	1.81399	1.85643	0.170579	1.77096	NaN	NaN	0.979452	NaN	NaN
P34897	SHMT2	Serine hydroxymethyltransferase, mitochondrial OS=Homo sapiens GN=SHMT2 PE=1 SV=3	[R].IMGLDLPDGGHLTHGYMSDVKR.[I]	K181	1xAcetyl [K21(100)];1xOxidation [M2]	100	9	2.11878	3.55249	3.21076	-0.830841	2.01982	3.34835	2.80259	-1.37285	0.122398	0.531606	1.43608	1.13321	0.0688122	0.0727333	0.0816971	0.212763	1.34039	0.0914879	0.162941	0.11933	1.25761	2.9313	0.0884701	0.100566	3.21058	0.0848142	0.0541929	0.0674296	NaN	NaN	0.212763	1.34039	NaN	NaN	NaN	1.25761	2.9313	NaN	NaN	3.21058	NaN	NaN
Q9H8X9	ZDHHC11	Probable palmitoyltransferase ZDHHC11 (EC 2.3.1.225) (Zinc finger DHHC domain-containing protein 11) (DHHC-11) (Zinc finger protein 399)	[R].LMKNYSQPMPLFDR.[S]	K104	1xAcetyl [K3(100)];1xDeamidated [N4];2xOxidation [M2;M9]	100	1	3.37401	3.21378	3.17961	2.64417	#N/A	#N/A	#N/A	#N/A	0.115394	1.19636	1.0706	1.04554	0.721371	0.133831	0.110832	0.101519	1.16327	1.53726	0.888548	0.676608	0.659806	1.87538	0.827551	1.25289	1.05618	0.639241	0.806516	0.718356	NaN	NaN	NaN	1.16327	1.53726	0.888548	0.676608	0.659806	1.87538	0.827551	1.25289	1.05618	0.639241	0.806516
Q9Y4A5	TRRAP	Transformation/transcription domain-associated protein OS=Homo sapiens GN=TRRAP PE=1 SV=3	[R].LMSIFPTEPSTSSVASKYEELECLYAAVGK.[V]	K2235	1xAcetyl [K17(100)];1xCarbamidomethyl [C23]	100	3	0.51404	1.70162	2.52619	2.55128	0.359587	0.966102	1.96254	2.00334	0.0649407	0.0927381	0.211231	0.374089	0.380653	0.0540318	0.0725506	0.0682396	0.0602747	0.0727227	0.145217	0.2716	0.0709757	0.291116	0.480832	0.100981	0.540454	0.61323	0.047516	0.481214	NaN	NaN	NaN	NaN	NaN	0.145217	0.2716	NaN	0.291116	0.480832	NaN	0.540454	0.61323	NaN
P49327	FASN	Fatty acid synthase OS=Homo sapiens GN=FASN PE=1 SV=3	[K].LMSAISKTFCPAHK.[S]	K1878	1xAcetyl [K7(100)];1xCarbamidomethyl [C10]	100	1	4.80971	2.849	5.97439	2.00195	5.03066	2.61757	5.98162	2.33837	0.11341	3.18066	0.81712	7.13051	0.454252	0.0919628	0.125461	0.122806	0.061952	8.56249	0.917543	0.601359	0.162591	1.68741	20.385	0.150374	0.856168	0.0982735	0.0637224	1.20076	NaN	0.125461	NaN	NaN	8.56249	0.917543	0.601359	NaN	1.68741	20.385	NaN	0.856168	0.0982735	NaN
Q96C19	EFHD2	EF-hand domain-containing protein D2 OS=Homo sapiens GN=EFHD2 PE=1 SV=1	[K].LMMEKLGAPQTHLGLK.[SN]	K123	1xAcetyl [K5(100)];2xOxidation [M2;M3]	100	1	1.85558	2.40441	2.09599	0.27422	1.97745	2.62032	2.35097	0.43426	0.0805724	0.29159	0.426564	0.344463	0.0974395	0.102274	0.0570126	0.0824307	0.44341	0.367962	0.0633989	0.109338	0.0825554	1.0878	0.0882731	0.0744463	0.870669	0.0500944	0.124637	0.117587	NaN	NaN	NaN	0.44341	0.367962	NaN	NaN	NaN	1.0878	NaN	NaN	0.870669	NaN	NaN
P55084	HADHB	Trifunctional enzyme subunit beta, mitochondrial OS=Homo sapiens GN=HADHB PE=1 SV=3	[K].LMLDLNKAK.[S]	K188	1xAcetyl [K7(100)];1xOxidation [M2]	100	27	0.124686	3.81145	4.08208	3.99481	-0.0452386	3.50344	3.51648	3.26624	1.30159	1.41909	18.2741	22.0447	20.7507	0.619726	1.23062	2.05443	0.135477	0.122186	3.9996	20.8465	30.5226	3.45306	21.3032	38.7283	6.10253	52.9947	1.79345	7.46389	0.619726	1.23062	2.05443	NaN	NaN	3.9996	20.8465	30.5226	3.45306	21.3032	38.7283	6.10253	52.9947	1.79345
Q9BZE4	GTPBP4	Nucleolar GTP-binding protein 1 OS=Homo sapiens GN=GTPBP4 PE=1 SV=3	[R].LMKYGDSLYR.[C]	K118	1xAcetyl [K3(100)];1xOxidation [M2]	100	4	0.140599	3.71507	3.51337	3.52264	0.0511004	3.60806	3.65102	3.71528	0.0865468	0.0954059	1.13658	0.988282	0.994652	0.0448214	0.11234	0.102479	0.0760638	0.109115	0.101039	0.514161	0.0622479	2.83333	0.654396	0.447079	1.86337	1.06198	0.0641446	1.85783	NaN	NaN	NaN	NaN	NaN	NaN	0.514161	NaN	2.83333	0.654396	0.447079	1.86337	1.06198	NaN
Q15369	ELOC	Transcription elongation factor B polypeptide 1 OS=Homo sapiens GN=TCEB1 PE=1 SV=1	[K].LISSDGHEFIVKR.[E]	K32	1xAcetyl [K12(100)]	100	1	1.36834	1.51952	2.11639	2.4326	1.41229	1.57092	2.15737	2.34853	0.0946729	0.244421	0.271423	0.41051	0.511104	0.0917335	0.0951458	0.0971394	0.0845891	0.125177	0.523497	0.0648039	0.0851018	0.664363	0.0642181	0.0737818	1.09353	0.038161	0.0422223	1.45293	NaN	NaN	NaN	NaN	0.125177	0.523497	NaN	NaN	0.664363	NaN	NaN	1.09353	NaN	NaN
Q9BSH5	HDHD3	Haloacid dehalogenase-like hydrolase domain-containing protein 3 OS=Homo sapiens GN=HDHD3 PE=1 SV=1	[R].LLTWDVKDTLLR.[L]	K15	1xAcetyl [K7(100)]	100	7	1.18043	2.10041	3.42426	4.49923	0.350172	0.360135	1.27337	2.28076	0.578767	1.31174	2.48194	6.2131	13.089	0.466766	0.822142	0.447392	0.636147	1.20236	2.09671	1.77622	4.00126	1.66834	6.50342	8.64944	3.48643	7.24281	15.5321	16.4921	0.466766	0.822142	0.447392	0.636147	1.20236	2.09671	1.77622	4.00126	1.66834	6.50342	8.64944	3.48643	7.24281	15.5321
O76021	RSL1D1	Ribosomal L1 domain-containing protein 1 OS=Homo sapiens GN=RSL1D1 PE=1 SV=3	[K].LPEKWESVK.[L]	K244	1xAcetyl [K4(100)]	100	1	2.22372	-0.132345	2.65535	2.47573	2.01084	-0.311219	2.72783	2.82864	0.0730153	0.341052	0.0666153	0.459996	0.406146	0.095303	0.055596	0.0681469	0.0986623	0.127938	0.796555	0.0576835	0.0629106	0.0792518	0.0908134	0.810774	0.478402	0.261414	0.104176	0.852847	NaN	NaN	NaN	NaN	0.127938	0.796555	NaN	NaN	NaN	NaN	0.810774	0.478402	0.261414	NaN
Q16795	NDUFA9	NADH dehydrogenase [ubiquinone] 1 alpha subcomplex subunit 9, mitochondrial OS=Homo sapiens GN=NDUFA9 PE=1 SV=2	[K].LPHLPGLEDLGIQATPLELKAIEVLR.[R]	K348	1xAcetyl [K20(100)]	100	3	1.58478	2.33005	2.30639	2.53834	1.32897	1.84359	1.50813	1.73429	0.11708	0.351196	0.588706	0.579132	0.680145	0.107105	0.0724494	0.171687	0.16063	0.531319	0.36164	0.331835	0.812281	0.622003	0.519474	0.453724	0.764199	0.56134	0.658679	0.820415	NaN	NaN	0.171687	0.16063	0.531319	0.36164	0.331835	0.812281	0.622003	0.519474	0.453724	0.764199	0.56134	0.658679
Q8TCS8	PNPT1	Polyribonucleotide nucleotidyltransferase 1, mitochondrial OS=Homo sapiens GN=PNPT1 PE=1 SV=2	[K].LPGIPIKIVMEAIQQASVAK.[K]	K569	1xAcetyl [K7(100)]	100	4	0.488561	2.18293	2.25691	3.20752	-1.16083	0.235452	0.276154	1.51376	0.0712863	0.100018	0.323693	0.340725	0.658517	0.0496965	0.0119464	0.152216	0.0468193	0.0216852	0.231549	0.302586	0.290656	0.377838	0.960308	0.0110379	0.0508287	1.65503	0.276154	0.0443656	0.0496965	0.0119464	0.152216	NaN	0.0216852	0.231549	0.302586	0.290656	0.377838	0.960308	0.0110379	0.0508287	1.65503	0.276154
P24539	ATP5F1	ATP synthase F(0) complex subunit B1, mitochondrial OS=Homo sapiens GN=ATP5F1 PE=1 SV=2	[K].LNEQKLAQLEEAK.[Q]	K131	1xAcetyl [K5(100)]	100	1	0.362008	1.77751	2.63946	2.93896	0.231077	1.43837	1.85537	2.04056	0.0895302	0.115065	0.30694	0.557861	0.686569	0.17406	0.036398	0.0581327	0.190695	0.0564015	0.0980998	0.200021	0.0570853	0.663715	0.182527	0.601707	0.88935	0.73766	0.596731	0.725317	0.17406	NaN	NaN	0.190695	NaN	NaN	0.200021	NaN	0.663715	0.182527	0.601707	0.88935	0.73766	0.596731
P09622	DLD	Dihydrolipoyl dehydrogenase, mitochondrial OS=Homo sapiens GN=DLD PE=1 SV=2	[R].LNLDKMMEQK.[S]	K122	1xAcetyl [K5(100)];1xOxidation [M]	100	9	1.66029	1.16272	1.88497	2.30896	1.56403	1.02915	1.65723	2.01501	0.559782	1.76936	1.25323	2.06753	2.77387	0.440552	0.0858445	1.15295	1.3091	1.52889	2.47008	0.105208	0.325728	3.32876	0.711451	2.44155	3.04958	3.03763	0.578179	4.70581	0.440552	0.0858445	1.15295	1.3091	1.52889	2.47008	0.105208	0.325728	3.32876	0.711451	2.44155	3.04958	3.03763	0.578179
Q09472	EP300	Histone acetyltransferase p300 OS=Homo sapiens GN=EP300 PE=1 SV=2	[K].MEKLGLGLDDESNNQQAAATQSPGDSRR.[L]	K1707	1xAcetyl [K3(100)]	100	3	-0.132687	2.46251	3.08239	3.60849	-0.187882	2.19108	2.62086	3.17019	0.142031	0.12955	0.782835	1.20302	1.73239	0.0650425	0.243986	0.117063	0.0939316	0.0791538	0.215566	0.0758388	0.0957563	2.17691	0.749206	0.0531718	2.80669	0.898602	0.0815242	4.21703	NaN	NaN	NaN	NaN	NaN	0.215566	NaN	NaN	2.17691	0.749206	NaN	2.80669	0.898602	NaN
P52565	ARHGDIA	Rho GDP-dissociation inhibitor 1 OS=Homo sapiens GN=ARHGDIA PE=1 SV=3	[-].MAEQEPTAEQLAQIAAENEEDEHSVNYKPPAQK.[S]	K28	1xAcetyl [K28(100)];1xMet-loss+Acetyl [N-Term]	100	2	1.39634	2.10638	1.8342	2.26426	1.39778	2.04149	1.7245	2.22301	0.11274	0.296769	0.485469	0.402002	0.541611	0.142064	0.0914956	0.104661	0.0648168	0.0737223	0.751768	0.086471	0.0760352	1.2939	0.0660133	0.0993812	1.04061	0.546959	0.209171	0.868704	NaN	NaN	NaN	NaN	NaN	0.751768	NaN	NaN	1.2939	NaN	NaN	1.04061	0.546959	0.209171
P38646	HSPA9	Stress-70 protein, mitochondrial OS=Homo sapiens GN=HSPA9 PE=1 SV=2	[K].MKETAENYLGHTAKNAVITVPAYFNDSQR.[Q]	K187	1xAcetyl [K14(100)];1xOxidation [M1]	100	5	0.683226	2.94262	4.35996	2.34334	0.356689	2.46857	3.78078	1.51715	0.0704447	0.113115	0.541583	1.44653	0.357491	0.0480408	0.0753532	0.08794	0.15814	0.0961897	0.0850149	0.59325	0.0622807	0.969219	1.93885	0.293804	2.10694	0.0437778	0.567238	0.461457	NaN	NaN	NaN	0.15814	NaN	NaN	0.59325	NaN	0.969219	1.93885	0.293804	2.10694	NaN	0.567238
O75947	ATP5H	ATP synthase subunit d, mitochondrial OS=Homo sapiens GN=ATP5H PE=1 SV=3	[R].IVEYEKEMEK.[M]	K117	1xAcetyl [K6(100)];1xOxidation [M8]	100	7	0.437148	2.25148	2.17681	3.67492	0.380564	1.92379	1.64974	3.00771	0.0930819	0.126026	0.443229	0.420872	1.18885	0.11684	0.0764807	0.0859251	0.0659107	0.228171	0.0839961	0.489355	0.0937568	0.746575	0.149938	0.578629	0.534048	2.23356	0.0816658	1.25133	NaN	NaN	NaN	NaN	0.228171	NaN	0.489355	NaN	0.746575	0.149938	0.578629	0.534048	2.23356	NaN
P02545	LMNA	Prelamin-A/C OS=Homo sapiens GN=LMNA PE=1 SV=1	[R].LVEIDNGKQR.[E]	K233	1xAcetyl [K8(100)]	100	4	2.14389	2.7599	1.24721	1.44729	1.96757	2.93452	1.78883	2.08216	0.116285	0.513923	0.787655	0.276039	0.317103	0.145981	0.0843575	0.118516	0.0792832	0.964575	0.497911	0.865456	1.36467	0.132839	0.076691	0.704293	0.0471325	0.821957	0.0941621	0.0351895	NaN	NaN	NaN	NaN	0.964575	0.497911	0.865456	1.36467	0.132839	NaN	0.704293	0.0471325	0.821957	NaN
O75533	SF3B1	Splicing factor 3B subunit 1 OS=Homo sapiens GN=SF3B1 PE=1 SV=3	[K].IVLKVVK.[Q]	K790	1xAcetyl [K4(100)]	100	1	0.378593	3.93826	-0.066647	3.27595	0.259569	3.72912	-0.190975	3.33785	0.0830477	0.107968	1.2731	0.0792984	0.804428	0.068146	0.115766	0.065231	0.126185	0.0772102	0.120509	1.41313	2.35707	0.0490943	0.0744225	0.0932461	0.0702267	2.25635	0.0619309	0.0950028	NaN	NaN	NaN	NaN	NaN	NaN	1.41313	2.35707	NaN	NaN	NaN	NaN	2.25635	NaN
O14497	ARID1A	AT-rich interactive domain-containing protein 1A OS=Homo sapiens GN=ARID1A PE=1 SV=3	[R].LTMKDIGTPEAWR.[V]	K1662	1xAcetyl [K4(100)]	100	1	3.20038	0.340158	2.71725	0.780242	3.1136	0.303128	2.87246	1.06303	0.0787883	0.724224	0.0997378	0.518125	0.135313	0.0770888	0.0720335	0.0872427	1.50285	0.514612	0.155211	0.0946821	0.0822173	0.122314	0.796353	0.652848	0.105175	0.193585	0.0415976	0.170755	NaN	NaN	NaN	1.50285	0.514612	0.155211	0.0946821	NaN	NaN	0.796353	0.652848	NaN	0.193585	NaN
P78344	EIF4G2	Eukaryotic translation initiation factor 4 gamma 2 OS=Homo sapiens GN=EIF4G2 PE=1 SV=1	[K].LTPEKFDK.[L]	K92	1xAcetyl [K5(100)]	100	1	-0.358451	3.03106	2.33725	3.28674	-0.127376	3.28949	2.65019	3.66945	0.095676	0.0746275	0.782066	0.483488	0.933709	0.0760874	0.112666	0.0982747	0.0549714	0.0837202	0.0851908	1.7329	0.494804	0.118493	0.122948	1.27383	0.053686	1.79027	0.895847	0.11501	NaN	NaN	0.0982747	NaN	NaN	NaN	1.7329	0.494804	0.118493	0.122948	1.27383	NaN	1.79027	0.895847
P62277	RPS13	40S ribosomal protein S13 OS=Homo sapiens GN=RPS13 PE=1 SV=2	[K].LTSDDVKEQIYK.[L]	K34	1xAcetyl [K7(100)]	100	2	1.90945	1.31083	1.75269	2.45121	2.02818	1.05262	1.63899	2.42548	0.0866073	0.325355	0.214859	0.291855	0.473634	0.141891	0.0660155	0.0519153	0.226007	0.531052	0.219005	0.143024	0.414038	0.0875163	0.677231	0.138692	0.0596422	0.235615	0.524462	0.660825	0.141891	NaN	NaN	0.226007	0.531052	0.219005	NaN	0.414038	NaN	0.677231	NaN	NaN	0.235615	0.524462
P20700	LMNB1	Lamin-B1 OS=Homo sapiens GN=LMNB1 PE=1 SV=2	[R].LYKEELEQTYHAK.[L]	K261	1xAcetyl [K3(100)]	100	2	1.1685	1.77862	1.84542	2.26609	1.0682	1.90678	2.13172	2.65256	0.130677	0.293734	0.448351	0.469596	0.628581	0.149283	0.0930068	0.149741	0.188479	0.169981	0.522741	0.361697	0.10485	0.878507	0.506283	0.0759542	0.826552	0.136449	0.639655	1.10964	0.149283	NaN	NaN	0.188479	0.169981	0.522741	0.361697	0.10485	0.878507	0.506283	NaN	0.826552	0.136449	0.639655
P21980	TGM2	Protein-glutamine gamma-glutamyltransferase 2 OS=Homo sapiens GN=TGM2 PE=1 SV=2	[K].LVVNFESDKLK.[A]	K672	1xAcetyl [K9(100)]	100	2	0.996457	2.69	4.20128	2.32356	0.710759	2.11468	3.26167	1.31349	0.155372	0.309981	1.00263	2.85813	0.777736	0.166467	0.231546	0.0681018	0.255716	0.052776	0.621451	0.340865	0.434716	2.23231	0.319165	1.00665	7.24857	1.34622	0.827674	0.159314	0.166467	0.231546	NaN	0.255716	NaN	0.621451	0.340865	0.434716	2.23231	0.319165	1.00665	7.24857	1.34622	0.827674
P13804	ETFA	Electron transfer flavoprotein subunit alpha, mitochondrial OS=Homo sapiens GN=ETFA PE=1 SV=1	[K].VLVAQHDVYKGLLPEELTPLILATQK.[Q]	K85	1xAcetyl [K10(100)]	100	6	1.52415	2.00437	2.47989	2.72713	1.52993	1.94363	2.01836	1.94389	0.263828	0.758811	1.05851	1.47177	1.74691	0.0751471	0.0734098	0.642926	0.56522	0.846316	0.864897	0.787063	1.2491	1.13938	1.26753	1.73153	1.41626	0.734308	2.55496	1.95145	NaN	NaN	0.642926	0.56522	0.846316	0.864897	0.787063	1.2491	1.13938	1.26753	1.73153	1.41626	0.734308	2.55496
Q9Y6C9	MTCH2	Mitochondrial carrier homolog 2 OS=Homo sapiens GN=MTCH2 PE=1 SV=1	[K].VLQHYQESDKGEELGPGNVQK.[E]	K100	1xAcetyl [K10(100)]	100	5	1.53005	1.5982	2.30619	3.70162	1.42303	1.29136	1.75332	2.78553	0.141454	0.408512	0.428273	0.699596	1.84041	0.114877	0.07672	0.232764	0.0726527	0.0458238	1.10706	0.117617	0.0464624	1.12074	0.755189	0.0991501	1.24445	1.84053	0.116589	3.5641	NaN	NaN	0.232764	NaN	NaN	1.10706	NaN	NaN	1.12074	0.755189	NaN	1.24445	1.84053	NaN
P15531	NME1	Nucleoside diphosphate kinase A OS=Homo sapiens GN=NME1 PE=1 SV=1	[R].VMLGETNPADSKPGTIR.[G]	K100	1xAcetyl [K12(100)]	100	5	1.56056	2.79519	2.59687	2.39096	1.61046	2.8768	2.76176	2.63053	0.199323	0.587938	1.38354	1.20585	1.04546	0.45923	0.043997	0.0947423	0.0820178	1.47726	0.204537	0.902353	1.73988	1.5084	1.50935	0.594503	1.5137	1.24748	0.0838746	1.80504	0.45923	NaN	NaN	NaN	1.47726	0.204537	0.902353	1.73988	1.5084	1.50935	0.594503	1.5137	1.24748	NaN
P11021	HSPA5	78 kDa glucose-regulated protein OS=Homo sapiens GN=HSPA5 PE=1 SV=2	[R].VMEHFIKLYK.[K]	K268	1xAcetyl [K7(100)];1xOxidation [M2]	100	2	3.01717	1.08365	1.41818	3.79333	3.00139	1.1531	1.44145	3.8643	0.0934025	0.756165	0.197957	0.249616	1.29499	0.132363	0.0551065	0.0927379	0.0915618	0.0794341	2.0975	0.0941853	0.225736	0.273949	0.0738651	0.0674428	0.607541	0.100243	0.0756804	3.70904	0.132363	NaN	NaN	NaN	NaN	2.0975	NaN	0.225736	0.273949	NaN	NaN	0.607541	NaN	0.0756804
P40939	HADHA	Trifunctional enzyme subunit alpha, mitochondrial OS=Homo sapiens GN=HADHA PE=1 SV=2	[K].VIIVVKDGPGFYTTR.[C]	K540	1xAcetyl [K6(100)]	100	8	3.19227	3.86932	4.31521	3.96634	2.9944	3.41726	3.55137	3.0945	0.0705013	0.644415	1.03034	1.40348	1.10201	0.0937182	0.0566792	0.0611064	0.812816	0.721899	0.398529	1.58463	1.38502	0.121364	1.67034	1.60797	0.932116	0.549458	2.15829	0.598272	NaN	NaN	NaN	0.812816	0.721899	0.398529	1.58463	1.38502	NaN	1.67034	1.60797	0.932116	0.549458	2.15829
Q9HCS7	XAB2	Pre-mRNA-splicing factor SYF1 OS=Homo sapiens GN=XAB2 PE=1 SV=2	[R].VILEKATK.[V]	K420	1xAcetyl [K5(100)]	100	2	2.83064	3.53861	2.01914	-0.30624	2.39875	3.08548	1.68114	-0.613086	0.0885419	0.629877	1.0289	0.358898	0.071608	0.120427	0.0776741	0.0675247	1.6732	0.0721464	0.144286	2.20693	0.81496	0.0648249	0.045103	0.733791	0.2978	0.0319211	0.0802169	0.102686	NaN	NaN	NaN	1.6732	NaN	NaN	2.20693	0.81496	NaN	NaN	0.733791	0.2978	NaN	NaN
P09913	IFIT2	Interferon-induced protein with tetratricopeptide repeats 2 OS=Homo sapiens GN=IFIT2 PE=1 SV=1	[K].VLLALKLHK.[M]	K218	1xAcetyl [K6(100)]	100	2	2.96067	2.88029	1.89333	0.529215	-2.20054	-2.33239	-2.57662	-3.1331	0.0758973	0.590847	0.558832	0.281952	0.109531	0.0660581	0.102404	0.0592297	1.48742	0.192652	0.0924702	1.27662	0.333256	0.0666201	0.603925	0.176217	0.0657131	0.034472	0.183731	0.110389	NaN	NaN	NaN	1.48742	0.192652	NaN	1.27662	0.333256	NaN	0.603925	0.176217	NaN	NaN	0.183731
Q9Y6N5	SQOR	Sulfide:quinone oxidoreductase, mitochondrial OS=Homo sapiens GN=SQRDL PE=1 SV=1	[R].VILAEFDYKAEPLETFPFDQSK.[E]	K396	1xAcetyl [K9(100)]	100	5	1.72381	2.66937	3.29895	2.87665	0.935542	1.67298	1.99795	1.57331	0.107158	0.353951	0.681689	1.05465	0.787016	0.0374697	0.218882	0.0651225	0.283336	0.32546	0.453058	0.743487	1.03242	0.269159	1.42257	1.18027	0.561102	0.486204	1.02176	0.853084	NaN	0.218882	NaN	0.283336	0.32546	0.453058	0.743487	1.03242	0.269159	1.42257	1.18027	0.561102	0.486204	1.02176
O14879	IFIT3	Interferon-induced protein with tetratricopeptide repeats 3 OS=Homo sapiens GN=IFIT3 PE=1 SV=1	[K].VLLGLKLQK.[M]	K216	1xAcetyl [K6(100)]	100	6	3.81581	4.37503	4.20351	4.04411	-2.74651	-2.18201	-1.70027	-1.22032	0.0742245	1.04525	1.54015	1.36751	1.22446	0.0801379	0.0430401	0.0994955	1.69088	1.10952	0.335349	2.70639	1.38889	0.525167	2.03561	1.30545	0.761466	1.29838	1.93135	0.443648	NaN	NaN	NaN	1.69088	1.10952	0.335349	2.70639	1.38889	0.525167	2.03561	1.30545	0.761466	1.29838	1.93135
P09382	LGALS1	Galectin-1 OS=Homo sapiens GN=LGALS1 PE=1 SV=2	[R].VRGEVAPDAKSFVLNLGK.[D]	K29	1xAcetyl [K10(100)]	100	8	4.36636	5.02507	6.05459	4.2173	4.47884	5.12977	5.97735	4.57946	0.23414	4.82928	7.62383	15.5629	4.35521	0.100628	0.0767534	0.525039	2.32265	1.37278	10.7924	6.65908	0.0986967	16.1137	25.1482	0.154178	21.3863	7.43466	0.105066	5.52591	0.100628	NaN	0.525039	2.32265	1.37278	10.7924	6.65908	NaN	16.1137	25.1482	NaN	21.3863	7.43466	0.105066
Q14204	DYNC1H1	Cytoplasmic dynein 1 heavy chain 1 OS=Homo sapiens GN=DYNC1H1 PE=1 SV=5	[K].VNLKYDSWHK.[E]	K1119	1xAcetyl [K4(100)]	100	2	2.64499	2.21429	2.52659	2.76028	2.74349	2.17165	2.48395	2.67758	0.088025	0.550588	0.408484	0.507207	0.596393	0.0521319	0.097458	0.114485	0.0914527	0.10348	1.45683	0.125641	0.157889	0.941922	0.608036	0.105239	0.808347	0.0468052	0.053564	1.68881	NaN	NaN	NaN	NaN	0.10348	1.45683	NaN	0.157889	0.941922	0.608036	NaN	0.808347	NaN	0.053564
P63027	VAMP2	Vesicle-associated membrane protein 2 OS=Homo sapiens GN=VAMP2 PE=1 SV=3	[R].VNVDKVLER.[D]	K52	1xAcetyl [K5(100)]	100	1	3.38231	-0.122352	4.86038	5.31797	#N/A	#N/A	#N/A	#N/A	0.0890194	0.928243	0.0817812	2.58587	3.55103	0.074435	0.0935894	0.0990339	1.13082	0.0414204	1.61249	0.0694973	0.108217	0.0676292	0.0717081	4.05497	3.63093	0.0765093	3.65445	6.92213	NaN	NaN	NaN	1.13082	NaN	1.61249	NaN	NaN	NaN	NaN	4.05497	3.63093	NaN	3.65445
P82914	MRPS15	28S ribosomal protein S15, mitochondrial OS=Homo sapiens GN=MRPS15 PE=1 SV=1	[R].VFQETQKLK.[K]	K219	1xAcetyl [K7(100)]	100	1	2.82372	0.033847	2.43155	1.80266	2.64485	-0.209822	1.96793	1.2696	0.07906	0.559734	0.0809367	0.426508	0.275811	0.0665055	0.080967	0.0897074	0.440761	1.14157	0.0968697	0.0973005	0.0725553	0.0729544	0.101612	1.13021	0.0477023	0.651282	0.126645	0.0495066	NaN	NaN	NaN	0.440761	1.14157	NaN	NaN	NaN	NaN	0.101612	1.13021	NaN	0.651282	NaN
P04080	CSTB	Cystatin-B OS=Homo sapiens GN=CSTB PE=1 SV=2	[R].VFQSLPHENKPLTLSNYQTNK.[A]	K78	1xAcetyl [K10(100)]	100	2	0.446698	3.48029	3.56151	1.81405	0.948958	2.8369	2.71592	0.834393	0.0618229	0.0842594	0.689956	0.729913	0.217387	0.0445578	0.0515419	0.0893689	0.0550992	0.0836971	0.113982	0.110316	0.0711808	1.88837	0.0767633	0.0733764	2.0396	0.0374359	0.231261	0.383464	NaN	NaN	NaN	NaN	NaN	NaN	NaN	NaN	1.88837	NaN	NaN	2.0396	NaN	0.231261
P14625	HSP90B1	Endoplasmin OS=Homo sapiens GN=HSP90B1 PE=1 SV=1	[R].VFITDDFHDMMPKYLNFVK.[G]	K428	1xAcetyl [K13(100)]	100	3	1.49642	2.21217	2.56282	2.46313	1.47494	2.11052	2.41617	2.51603	0.147796	0.416994	0.684845	0.873271	0.814966	0.277013	0.0473658	0.119009	0.256216	0.0825999	0.912167	0.725202	0.524787	0.804546	1.0686	0.201604	1.34961	0.593111	0.462056	1.38973	0.277013	NaN	NaN	0.256216	NaN	0.912167	0.725202	0.524787	0.804546	1.0686	0.201604	1.34961	0.593111	0.462056
P63104	YWHAZ	14-3-3 protein zeta/delta OS=Homo sapiens GN=YWHAZ PE=1 SV=1	[KR].VFYLKMK.[G]	K120	1xAcetyl [K5(100)]	100	9	2.81164	6.54755	0.006069	4.56181	2.90091	6.72217	0.375664	4.98263	0.0998642	0.701128	9.34151	0.100285	2.35858	0.128198	0.0999458	0.0714487	0.10486	1.89181	0.106714	6.16949	5.86965	15.9854	0.17911	0.0662667	0.0554788	5.37816	0.566686	1.1309	0.128198	0.0999458	NaN	0.10486	1.89181	NaN	6.16949	5.86965	15.9854	0.17911	NaN	NaN	5.37816	0.566686
P49755	TMED10	Transmembrane emp24 domain-containing protein 10 OS=Homo sapiens GN=TMED10 PE=1 SV=2	[K].VEKLKPLEVELR.[R]	K143	1xAcetyl [K3(100)]	100	1	2.23768	2.57184	2.43682	2.9186	2.20629	2.50282	2.27204	2.87037	0.0923905	0.43575	0.549322	0.500247	0.698578	0.109452	0.0938725	0.0738471	0.852263	0.305359	0.149627	0.734346	0.825451	0.0881684	0.691581	0.735105	0.0740536	0.0476088	0.866285	1.18184	NaN	NaN	NaN	0.852263	0.305359	0.149627	0.734346	0.825451	NaN	0.691581	0.735105	NaN	NaN	0.866285
P06748	NPM1	Nucleophosmin OS=Homo sapiens GN=NPM1 PE=1 SV=2	[K].VEAKFINYVK.[N]	K267	1xAcetyl [K4(100)]	100	115	-0.479167	-0.165461	4.87065	4.98237	-0.7106	-0.0868978	5.03392	5.34638	14.3286	10.2792	12.776	419.194	452.945	16.7594	21.6775	4.5488	18.1361	10.1601	2.54138	17.5941	15.5602	5.17361	1229.51	20.01	8.0624	1351.12	7.62542	0.0900493	16.7594	21.6775	4.5488	18.1361	10.1601	2.54138	17.5941	15.5602	5.17361	1229.51	20.01	8.0624	1351.12	7.62542
Q01105	SET	Protein SET OS=Homo sapiens GN=SET PE=1 SV=3	[RK].VEVTEFEDIKSGYR.[I]	K132	1xAcetyl [K10(100)]	100	5	2.9934	3.38565	3.53862	3.31066	3.15506	3.478	3.5143	3.28634	0.107771	0.858238	1.12639	1.25237	1.06933	0.0575678	0.1845	0.0812463	0.844093	1.33174	0.398881	0.895648	1.35382	1.12969	0.878872	1.54303	1.33521	0.880778	1.58768	0.739538	NaN	0.1845	NaN	0.844093	1.33174	0.398881	0.895648	1.35382	1.12969	0.878872	1.54303	1.33521	0.880778	1.58768
P09914	IFIT1	Interferon-induced protein with tetratricopeptide repeats 1 OS=Homo sapiens GN=IFIT1 PE=1 SV=2	[R].VLDQIEFLDTKYSVGIHNLLAYVK.[H]	K49	1xAcetyl [K11(100)]	100	7	3.54505	4.2344	3.62382	3.01754	-3.00422	-2.07911	-2.47516	-2.50423	0.0763277	0.890937	1.43669	0.940934	0.618091	0.0759352	0.0825534	0.0704944	0.390088	2.10162	0.181102	1.00099	2.92721	0.381883	1.15701	1.61921	0.0465824	0.546584	1.21457	0.0931186	NaN	NaN	NaN	0.390088	2.10162	0.181102	1.00099	2.92721	0.381883	1.15701	1.61921	NaN	0.546584	1.21457
Q9NPJ3	ACOT13	Acyl-coenzyme A thioesterase 13 OS=Homo sapiens GN=ACOT13 PE=1 SV=1	[R].VLGKITLVSAAPGK.[V]	K27	1xAcetyl [K4(100)]	100	4	0.570342	2.06734	2.9535	2.95089	0.538947	1.72138	2.42343	1.97783	0.135169	0.20071	0.566514	1.04706	1.04516	0.186581	0.061014	0.157913	0.087062	0.0383521	0.476715	0.147243	0.063728	1.48857	0.763116	0.0823683	2.29569	0.991777	0.440697	1.70302	0.186581	NaN	NaN	NaN	NaN	0.476715	0.147243	NaN	1.48857	0.763116	NaN	2.29569	0.991777	0.440697
P42224	STAT1	Signal transducer and activator of transcription 1-alpha/beta OS=Homo sapiens GN=STAT1 PE=1 SV=2	[K].VLFDKDVNER.[N]	K366	1xAcetyl [K5(100)]	100	5	1.78279	3.13255	3.0751	2.41871	-0.113291	0.835944	0.775268	0.494608	0.105682	0.363642	0.926813	0.890632	0.565073	0.0875321	0.102233	0.127281	0.393856	0.0780867	0.618982	0.766727	1.11521	0.898503	0.735236	1.28784	0.648819	0.0646653	0.986601	0.643954	NaN	NaN	0.127281	0.393856	NaN	0.618982	0.766727	1.11521	0.898503	0.735236	1.28784	0.648819	NaN	0.986601
P31040	SDHA	Succinate dehydrogenase [ubiquinone] flavoprotein subunit, mitochondrial OS=Homo sapiens GN=SDHA PE=1 SV=2	[R].VGSVLQEGCGKISK.[L]	K538	1xAcetyl [K11(100)];1xCarbamidomethyl [C9]	100	5	0.800945	1.5912	1.59127	3.36163	0.707384	1.22495	1.04728	2.59864	0.310677	0.541274	0.93607	0.936115	3.19346	0.398463	0.275419	0.258149	0.591621	0.143603	0.888599	0.718059	1.04751	1.04264	1.49003	0.671894	0.646421	6.48611	1.61404	1.48022	0.398463	0.275419	0.258149	0.591621	0.143603	0.888599	0.718059	1.04751	1.04264	1.49003	0.671894	0.646421	6.48611	1.61404
P20591	MX1	Interferon-induced GTP-binding protein Mx1 OS=Homo sapiens GN=MX1 PE=1 SV=4	[K].YGVDIPEDENEKMFFLIDK.[V]	K371	1xAcetyl [K12(100)];1xOxidation [M13]	100	4	1.20237	2.75625	2.83573	2.05938	-5.09737	-3.8561	-3.52797	-4.38106	0.0728069	0.167542	0.49191	0.519771	0.303463	0.0702106	0.0629326	0.0852774	0.248944	0.0732679	0.180413	0.493656	0.651601	0.330474	0.819252	0.559801	0.18026	0.229832	0.373031	0.307527	NaN	NaN	NaN	0.248944	NaN	0.180413	0.493656	0.651601	0.330474	0.819252	0.559801	0.18026	0.229832	0.373031
P09913	IFIT2	Interferon-induced protein with tetratricopeptide repeats 2 OS=Homo sapiens GN=IFIT2 PE=1 SV=1	[R].YGNFQLYQMKCEDK.[A]	K386	1xAcetyl [K10(100)];1xCarbamidomethyl [C11]	100	5	3.71341	3.92159	2.21592	-0.187169	-1.44779	-1.2911	-2.25403	-3.84949	0.0811687	1.06472	1.23	0.377092	0.0712927	0.0497481	0.0992684	0.0944895	2.04225	1.04418	0.107742	2.58733	1.01561	0.0870584	1.01181	0.0544603	0.0650053	0.0465464	0.0958277	0.0715039	NaN	NaN	NaN	2.04225	1.04418	NaN	2.58733	1.01561	NaN	1.01181	NaN	NaN	NaN	NaN
Q8TDB6	DTX3L	E3 ubiquitin-protein ligase DTX3L OS=Homo sapiens GN=DTX3L PE=1 SV=1	[K].YICPDKINSIEK.[R]	K253	1xAcetyl [K6(100)];1xCarbamidomethyl [C3]	100	4	2.03274	1.85018	2.64345	2.15056	-0.770899	-0.720278	0.170702	0.0950199	0.0998838	0.408706	0.360127	0.624098	0.443485	0.124287	0.0808111	0.0945533	1.0673	0.096755	0.0620635	0.877664	0.110944	0.0917744	0.890273	0.913715	0.0683055	0.865875	0.378052	0.086528	0.124287	NaN	NaN	1.0673	NaN	NaN	0.877664	NaN	NaN	0.890273	0.913715	NaN	0.865875	0.378052
P08238	HSP90AB1	Heat shock protein HSP 90-beta OS=Homo sapiens GN=HSP90AB1 PE=1 SV=4	[R].YESLTDPSKLDSGKELK.[I]	K69	1xAcetyl [K14(100)]	100	6	0.485523	2.80402	2.6816	2.79601	0.597998	2.58617	2.48248	2.62352	0.895639	1.25398	6.25501	5.74612	6.22035	1.41821	1.14276	0.125946	2.78506	0.0498501	0.927024	3.47564	5.1414	10.148	0.0518251	3.12742	14.0591	5.36161	3.10863	10.1908	1.41821	1.14276	0.125946	2.78506	NaN	0.927024	3.47564	5.1414	10.148	NaN	3.12742	14.0591	5.36161	3.10863
Q12906	ILF3	Interleukin enhancer-binding factor 3 OS=Homo sapiens GN=ILF3 PE=1 SV=3	[K].YELISETGGSHDKR.[F]	K553	1xAcetyl [K13(100)]	100	5	2.26536	1.29611	1.13387	2.9869	2.05247	1.00923	0.875657	2.76162	0.0819264	0.39388	0.201183	0.179785	0.649484	0.0707992	0.0836413	0.0913386	0.0617489	0.230835	0.889055	0.0781209	0.0778694	0.447558	0.140597	0.0933337	0.305425	1.45232	0.0633887	0.432744	NaN	NaN	NaN	NaN	0.230835	0.889055	NaN	NaN	0.447558	NaN	NaN	0.305425	1.45232	NaN
Q8TDB6	DTX3L	E3 ubiquitin-protein ligase DTX3L OS=Homo sapiens GN=DTX3L PE=1 SV=1	[R].YDICSKVSEK.[G]	K408	1xAcetyl [K6(100)];1xCarbamidomethyl [C4]	100	2	2.30775	0.776882	2.33577	2.44862	-0.495886	-1.79358	-0.136976	0.393073	0.0700099	0.346627	0.119957	0.353425	0.382179	0.0848485	0.0517696	0.0734117	0.0446093	0.942504	0.052769	0.150826	0.108184	0.10086	0.268244	0.723757	0.0682736	0.833978	0.239584	0.0729742	NaN	NaN	NaN	NaN	0.942504	NaN	0.150826	0.108184	NaN	0.268244	0.723757	NaN	0.833978	0.239584
P23246	SFPQ	Splicing factor, proline- and glutamine-rich OS=Homo sapiens GN=SFPQ PE=1 SV=2	[K].YGEPGEVFINKGK.[G]	K330	1xAcetyl [K11(100)]	100	6	2.0247	3.77186	0.88808	3.04881	1.84583	3.82176	1.22269	3.55516	0.11585	0.471401	1.58248	0.214404	0.958687	0.0937262	0.164899	0.088924	1.23007	0.0858327	0.0982996	0.94403	2.5152	1.2882	0.0803032	0.48618	0.07673	1.23221	1.56252	0.081332	NaN	0.164899	NaN	1.23007	NaN	0.0982996	0.94403	2.5152	1.2882	NaN	0.48618	NaN	1.23221	1.56252
A0AVT1	UBA6	Ubiquitin-like modifier-activating enzyme 6 OS=Homo sapiens GN=UBA6 PE=1 SV=1	[K].YGIEPTMVVQGVKMLYVPVMPGHAK.[R]	K991	1xAcetyl [K13(100)];1xOxidation [M14]	100	2	0.923088	1.92272	2.33666	2.38867	0.856827	1.47699	1.81762	2.01906	0.0804427	0.152533	0.304988	0.406341	0.421258	0.0818611	0.0789493	0.0805176	0.0765528	0.133591	0.247455	0.0820213	0.119913	0.71303	0.105461	0.332951	0.780612	0.075985	0.518152	0.669636	NaN	NaN	0.0805176	NaN	NaN	0.247455	NaN	NaN	0.71303	NaN	0.332951	0.780612	NaN	0.518152
B5ME19	EIF3CL	Eukaryotic translation initiation factor 3 subunit C-like protein OS=Homo sapiens GN=EIF3CL PE=3 SV=1	[K].YIYAKDR.[T]	K559	1xAcetyl [K5(100)]	100	1	4.70347	-0.51039	2.65546	3.74868	#N/A	#N/A	#N/A	#N/A	0.101279	2.63878	0.071101	0.638105	1.36139	0.0634791	0.129061	0.111296	2.9058	4.62184	0.388694	0.0797393	0.052381	0.0811826	0.0603381	1.79765	0.0563267	4.01254	0.0458918	0.0257486	NaN	NaN	NaN	2.9058	4.62184	0.388694	NaN	0.052381	NaN	NaN	1.79765	NaN	4.01254	NaN
P07237	P4HB	Protein disulfide-isomerase OS=Homo sapiens GN=P4HB PE=1 SV=3	[K].YQLDKDGVVLFKK.[F]	K207	1xAcetyl [K12(99.8)]	99.8	6	1.57012	2.93709	3.61988	2.93117	1.52468	2.76589	3.45896	2.79105	0.162801	0.483404	1.24684	2.00146	1.24173	0.17364	0.202659	0.112103	0.254475	0.347231	0.848506	0.940911	1.29983	1.49977	1.24731	2.31883	2.43825	0.979227	2.66922	0.0767417	0.17364	0.202659	NaN	0.254475	0.347231	0.848506	0.940911	1.29983	1.49977	1.24731	2.31883	2.43825	0.979227	2.66922
P04179	SOD2	Superoxide dismutase [Mn], mitochondrial OS=Homo sapiens GN=SOD2 PE=1 SV=2	[K].YQEALAKGDVTAQIALQPALK.[F]	K75	1xAcetyl [K7(100)]	100	7	2.62581	2.78606	4.32307	4.56259	2.20358	2.19822	3.15635	3.30377	0.110684	0.683178	0.763437	2.21543	2.61554	0.0447563	0.0633212	0.223975	0.661622	0.781335	0.606576	0.103358	1.95422	0.232734	2.88768	3.69014	0.0684841	1.52746	5.39177	0.927381	NaN	NaN	0.223975	0.661622	0.781335	0.606576	NaN	1.95422	0.232734	2.88768	3.69014	NaN	1.52746	5.39177
P17987	TCP1	T-complex protein 1 subunit alpha OS=Homo sapiens GN=TCP1 PE=1 SV=1	[R].YPVNSVNILKAHGR.[S]	K199	1xAcetyl [K10(100)]	100	1	1.29189	2.62746	1.96022	3.38228	1.4423	2.64488	2.01012	3.46237	0.116339	0.284855	0.718901	0.452698	1.21309	0.0818685	0.129715	0.137433	0.0754536	0.063566	0.715545	0.13985	0.0567434	1.96011	0.0363311	0.0492032	1.27256	1.71606	0.0780073	1.84521	NaN	NaN	NaN	NaN	NaN	0.715545	NaN	NaN	1.96011	NaN	NaN	1.27256	1.71606	NaN
Q03164	KMT2A	Histone-lysine N-methyltransferase 2A OS=Homo sapiens GN=KMT2A PE=1 SV=5	[K].VVGEDVATSSSAKK.[A]	K928	1xAcetyl [K13(99.8)]	99.8	13	3.3831	3.73503	1.06802	3.2005	#N/A	#N/A	#N/A	#N/A	0.103	1.07461	1.37149	0.215944	0.946855	0.181761	0.070075	0.0571636	0.0801654	3.00574	0.137927	1.54869	2.29544	0.27035	0.0625015	0.39953	0.185801	2.51666	0.0933491	0.230556	0.181761	NaN	0.0571636	NaN	3.00574	0.137927	1.54869	2.29544	0.27035	NaN	0.39953	0.185801	2.51666	NaN
P25705	ATP5F1A	ATP synthase subunit alpha, mitochondrial OS=Homo sapiens GN=ATP5A1 PE=1 SV=1	[R].VVDALGNAIDGKGPIGSK.[T]	K161	1xAcetyl [K12(100)]	100	17	0.309536	2.48036	2.79863	2.90579	0.237773	2.0886	2.27156	2.17547	0.448544	0.555884	2.50305	3.12087	3.36151	0.0912095	0.553918	0.700504	0.420087	0.657137	0.590429	0.693772	3.23654	3.57883	1.99125	3.20196	4.16941	2.33427	4.04179	3.70846	NaN	0.553918	0.700504	0.420087	0.657137	0.590429	0.693772	3.23654	3.57883	1.99125	3.20196	4.16941	2.33427	4.04179
P09622	DLD	Dihydrolipoyl dehydrogenase, mitochondrial OS=Homo sapiens GN=DLD PE=1 SV=2	[K].VVHVNGYGKITGK.[N]	K155	1xAcetyl [K9(100)];1xDeamidated [N5]	100	2	1.93629	1.6425	1.53589	3.87198	1.84002	1.50894	1.30815	3.57802	0.0558715	0.213831	0.174434	0.162009	0.818037	0.0433448	0.0548791	0.0693906	0.0749414	0.407094	0.159457	0.0644208	0.086871	0.372011	0.11259	0.0773381	0.2961	1.95408	0.0474366	0.452594	NaN	NaN	NaN	NaN	0.407094	NaN	NaN	NaN	0.372011	NaN	NaN	0.2961	1.95408	NaN
P11177	PDHB	Pyruvate dehydrogenase E1 component subunit beta, mitochondrial OS=Homo sapiens GN=PDHB PE=1 SV=3	[R].VTGADVPMPYAKILEDNSIPQVK.[D]	K336	1xAcetyl [K12(100)]	100	10	1.13359	3.68582	4.28397	4.78355	1.06457	3.1448	3.32049	3.77779	0.108758	0.238618	1.39959	2.11867	2.99537	0.150266	0.0825733	0.0934334	0.0835053	0.0408592	0.591489	0.760491	2.08786	1.35042	2.36759	1.70132	2.28709	1.85838	2.33727	4.79046	0.150266	NaN	NaN	NaN	NaN	0.591489	0.760491	2.08786	1.35042	2.36759	1.70132	2.28709	1.85838	2.33727
Q460N5	PARP14	Poly [ADP-ribose] polymerase 14 OS=Homo sapiens GN=PARP14 PE=1 SV=3	[R].VTQHLCLKGPSADVYK.[A]	K511	1xAcetyl [K8(100)];1xCarbamidomethyl [C6]	100	8	1.28971	2.77837	1.7337	2.39821	-0.78787	1.03593	0.314159	1.00644	0.241707	0.590924	1.65829	0.803866	1.27416	0.406477	0.175149	0.143494	1.44911	0.207552	0.11611	2.80428	2.08515	0.0854429	1.44755	0.905423	0.058626	2.8021	0.93023	0.0901358	0.406477	0.175149	NaN	1.44911	0.207552	NaN	2.80428	2.08515	NaN	1.44755	0.905423	NaN	2.8021	0.93023
Q6P5S2	LEG1	Protein LEG1 homolog	[K].WNTFYQYLQSPFSKFDDLLK.[Y]	K199	1xAcetyl [K14(100)];1xDeamidated [N2]	100	2	1.77624	2.00555	2.40879	3.17099	#N/A	#N/A	#N/A	#N/A	0.159908	0.547737	0.642097	0.84916	1.44024	0.0913541	0.309954	0.0784164	0.0725469	1.50238	0.0682849	1.09286	0.774783	0.0586479	2.41521	0.0788247	0.0534459	1.37504	2.88158	0.0640859	NaN	0.309954	NaN	NaN	1.50238	NaN	1.09286	0.774783	NaN	2.41521	NaN	NaN	1.37504	2.88158
P09914	IFIT1	Interferon-induced protein with tetratricopeptide repeats 1 OS=Homo sapiens GN=IFIT1 PE=1 SV=2	[R].YAAKFYR.[R]	K259	1xAcetyl [K4(100)]	100	24	4.52163	4.28912	4.7934	5.72967	-2.02764	-2.0244	-1.30558	0.207899	0.595238	13.6721	11.6371	16.5063	31.586	0.760236	0.0929509	0.932528	5.69836	26.5403	8.77773	17.6375	6.0524	11.2213	28.8231	9.55018	11.1455	63.7882	15.3064	15.6633	0.760236	0.0929509	0.932528	5.69836	26.5403	8.77773	17.6375	6.0524	11.2213	28.8231	9.55018	11.1455	63.7882	15.3064
P18669	PGAM1	Phosphoglycerate mutase 1 OS=Homo sapiens GN=PGAM1 PE=1 SV=2	[R].YADLTEDQLPSCESLKDTIAR.[A]	K157	1xAcetyl [K16(100)];1xCarbamidomethyl [C12]	100	1	2.095	3.03334	3.02585	1.93277	1.9667	2.57286	2.40855	1.47544	0.0930383	0.397483	0.761705	0.757764	0.355208	0.11845	0.0827331	0.0779319	0.993165	0.0941132	0.105171	1.57491	0.369362	0.340844	0.847391	0.917275	0.508626	0.21507	0.748091	0.102464	NaN	NaN	NaN	0.993165	NaN	NaN	1.57491	0.369362	0.340844	0.847391	0.917275	0.508626	0.21507	0.748091
Q13526	PIN1	Peptidyl-prolyl cis-trans isomerase NIMA-interacting 1 OS=Homo sapiens GN=PIN1 PE=1 SV=1	[R].VYYFNHITNASQWERPSGNSSSGGKNGQGEPAR.[V]	K46	1xAcetyl [K25(100)];1xDeamidated [N26]	100	4	0.425783	5.28246	4.31347	-0.251501	0.643374	5.04367	3.93829	-0.571119	0.0710099	0.0953877	2.76374	1.41189	0.0596499	0.0514733	0.0944248	0.0671317	0.0709723	0.0725359	0.142655	0.160876	0.0558048	8.07454	0.973625	0.0788638	3.18319	0.0582308	0.0742226	0.0464963	NaN	NaN	NaN	NaN	NaN	NaN	NaN	NaN	8.07454	0.973625	NaN	3.18319	NaN	NaN
O95696	BRD1	Bromodomain-containing protein 1 OS=Homo sapiens GN=BRD1 PE=1 SV=1	[R].WKLTCYICK.[Q]	K324	1xAcetyl [K2(100)];2xCarbamidomethyl [C5;C8]	100	4	3.06154	3.04273	2.22075	-0.174372	#N/A	#N/A	#N/A	#N/A	0.120143	1.00303	0.990037	0.56003	0.106465	0.13649	0.0822247	0.141714	2.80175	0.0562607	0.151065	2.6544	0.0851505	0.230561	1.09755	0.0647289	0.517812	0.0644733	0.0910688	0.163853	0.13649	NaN	NaN	2.80175	NaN	NaN	2.6544	NaN	0.230561	1.09755	NaN	0.517812	NaN	0.0910688
O95786	DDX58	Probable ATP-dependent RNA helicase DDX58 OS=Homo sapiens GN=DDX58 PE=1 SV=2	[K].WKDFHFEK.[I]	K909	1xAcetyl [K2(100)]	100	3	1.43219	2.38119	3.58252	3.14744	-2.27831	-1.39439	0.0757368	0.147437	0.0949462	0.256218	0.494639	1.13742	0.8413	0.0878509	0.0619008	0.135087	0.144242	0.386635	0.237778	0.125485	0.292771	1.06566	0.498344	1.4162	1.49773	0.0508887	1.20617	1.26684	NaN	NaN	NaN	0.144242	0.386635	0.237778	0.125485	0.292771	1.06566	0.498344	1.4162	1.49773	NaN	1.20617
P08758	ANXA5	Annexin A5 OS=Homo sapiens GN=ANXA5 PE=1 SV=2	[K].WGTDEEKFITIFGTR.[S]	K193	1xAcetyl [K7(100)]	100	2	2.10865	1.6443	1.77331	2.0819	2.20715	1.7963	1.90937	2.4238	0.154715	0.667264	0.483632	0.528872	0.655008	0.0846366	0.289674	0.089834	0.167187	0.645856	1.18875	0.681579	0.501273	0.268045	0.512392	0.788656	0.285569	0.105406	0.849869	1.00975	NaN	0.289674	NaN	0.167187	0.645856	1.18875	0.681579	0.501273	0.268045	0.512392	0.788656	0.285569	0.105406	0.849869
P61221	ABCE1	ATP-binding cassette sub-family E member 1 OS=Homo sapiens GN=ABCE1 PE=1 SV=1	[K].STALKILAGK.[Q]	K121	1xAcetyl [K5(100)]	100	2	2.42237	0.602473	1.7721	1.88278	2.56479	0.472861	1.85371	1.91783	0.325104	1.74272	0.493612	1.1104	1.19894	0.245131	0.0605263	0.669656	1.58275	0.0960491	3.54937	0.713026	0.113066	0.654743	1.36774	0.112618	1.85083	2.8681	0.417152	0.311557	0.245131	NaN	0.669656	1.58275	NaN	3.54937	0.713026	0.113066	0.654743	1.36774	NaN	1.85083	2.8681	0.417152
P07305	H1F0	Histone H1.0 OS=Homo sapiens GN=H1F0 PE=1 SV=3	[K].STDHPKYSDMIVAAIQAEK.[N]	K27	1xAcetyl [K6(100)]	100	2	1.7066	1.64596	2.39492	1.9751	0.465975	0.250352	0.915688	0.561501	0.0629211	0.205368	0.196916	0.330932	0.247377	0.0468158	0.0656931	0.0762545	0.223895	0.116195	0.276014	0.481855	0.0450604	0.0638322	0.336583	0.596598	0.0596151	0.0868747	0.581532	0.0737243	NaN	NaN	NaN	0.223895	NaN	0.276014	0.481855	NaN	NaN	0.336583	0.596598	NaN	0.0868747	0.581532
P07305	H1F0	Histone H1.0 OS=Homo sapiens GN=H1F0 PE=1 SV=3	[K].STDHPKYSDMIVAAIQAEK.[N]	K27	1xAcetyl [K6(100)];1xOxidation [M10]	100	11	0.959034	2.4174	2.5235	1.61099	-0.281586	1.02179	1.04427	0.197392	1.01336	1.96998	5.41344	5.82656	3.09541	1.50417	1.42949	0.106419	2.41451	3.16111	0.334316	4.89327	9.9942	1.35286	6.83804	8.35942	2.28223	2.51493	5.55906	1.21225	1.50417	1.42949	NaN	2.41451	3.16111	0.334316	4.89327	9.9942	1.35286	6.83804	8.35942	2.28223	2.51493	5.55906
P17066	HSPA6	Heat shock 70 kDa protein 6 OS=Homo sapiens GN=HSPA6 PE=1 SV=2	[R].STLEPVEKALR.[D]	K321	1xAcetyl [K8(100)]	100	6	1.36885	2.04819	2.24745	3.05578	#N/A	#N/A	#N/A	#N/A	0.413253	1.06728	1.70915	1.96231	3.43635	0.392557	0.779954	0.0672469	0.791215	0.233956	2.17668	0.755875	1.00533	3.36625	0.995813	1.23555	3.65556	1.56851	2.14095	6.59958	0.392557	0.779954	NaN	0.791215	0.233956	2.17668	0.755875	1.00533	3.36625	0.995813	1.23555	3.65556	1.56851	2.14095
Q92499	DDX1	ATP-dependent RNA helicase DDX1 OS=Homo sapiens GN=DDX1 PE=1 SV=2	[K].SQHSGNAQVTQTKFLPNAPK.[A]	K281	1xAcetyl [K13(100)]	100	4	3.07395	2.88339	1.9803	1.74697	3.10162	2.80615	1.76121	1.46839	0.0820928	0.691281	0.605749	0.323919	0.275546	0.109144	0.0715565	0.0655779	0.10057	0.783954	1.18932	0.0892226	0.058094	1.66993	0.468421	0.0888435	0.414492	0.0537792	0.0778107	0.695049	NaN	NaN	NaN	NaN	0.783954	1.18932	NaN	NaN	1.66993	0.468421	NaN	0.414492	NaN	NaN
Q9Y3Y2	CHTOP	Chromatin target of PRMT1 protein OS=Homo sapiens GN=CHTOP PE=1 SV=2	[K].STTKMSLNER.[F]	K16	1xAcetyl [K4(100)];1xOxidation [M5]	100	2	4.05306	3.11466	1.29145	3.99433	3.73691	2.61081	0.733675	3.19773	0.0849392	1.40994	0.735724	0.207909	1.35369	0.0414511	0.0912244	0.122142	0.807781	0.103541	3.3185	1.26	0.0924113	0.854762	0.152328	0.079153	0.392247	2.9475	0.445608	0.667971	NaN	NaN	NaN	0.807781	0.103541	3.3185	1.26	NaN	0.854762	0.152328	NaN	0.392247	2.9475	0.445608
Q9BYK8	HELZ2	Helicase with zinc finger domain 2 OS=Homo sapiens GN=HELZ2 PE=1 SV=6	[R].TAEQTALMAKYK.[G]	K317	1xAcetyl [K10(100)];1xOxidation [M8]	100	1	1.43438	2.43106	2.11555	2.2722	-1.70395	-0.424133	-0.347023	0.379614	0.0793862	0.214553	0.428121	0.344025	0.383482	0.0574339	0.0524366	0.128288	0.395181	0.0571865	0.191293	0.187867	0.526404	0.570092	0.0546244	0.478777	0.498673	0.0551323	0.288981	0.806333	NaN	NaN	NaN	0.395181	NaN	0.191293	0.187867	0.526404	0.570092	NaN	0.478777	0.498673	NaN	0.288981
Q9Y606	PUS1	tRNA pseudouridine synthase A, mitochondrial OS=Homo sapiens GN=PUS1 PE=1 SV=3	[R].TDKGVSAAGQVVSLK.[V]	K147	1xAcetyl [K3(100)]	100	4	1.57212	1.32992	2.09397	2.85142	1.47992	1.24314	1.72884	2.27805	0.083833	0.249271	0.210747	0.357902	0.605033	0.0793275	0.0523084	0.119863	0.320156	0.0950868	0.33257	0.050936	0.0743228	0.506982	0.401178	0.617203	0.0553243	1.22382	0.546072	0.0452072	NaN	NaN	NaN	0.320156	NaN	0.33257	NaN	NaN	0.506982	0.401178	0.617203	NaN	1.22382	0.546072
P05198	EIF2S1	Eukaryotic translation initiation factor 2 subunit 1 OS=Homo sapiens GN=EIF2S1 PE=1 SV=3	[R].TAWVFDDKYK.[R]	K141	1xAcetyl [K8(100)]	100	4	0.655019	3.09437	3.58236	2.95312	0.688588	3.11911	3.62779	3.02864	0.0880524	0.138651	0.752038	1.05472	0.681896	0.0838552	0.0660831	0.114219	0.0587887	0.22712	0.130043	0.701517	0.618563	0.936033	0.668892	0.944472	1.5508	0.0446341	0.661464	1.33959	NaN	NaN	NaN	NaN	0.22712	NaN	0.701517	0.618563	0.936033	0.668892	0.944472	1.5508	NaN	0.661464
Q13813	SPTAN1	Spectrin alpha chain, non-erythrocytic 1 OS=Homo sapiens GN=SPTAN1 PE=1 SV=3	[K].SWVNEKMK.[T]	K592	1xAcetyl [K6(100)];1xOxidation [M7]	100	2	0.376085	4.29042	4.1789	-1.22014	0.34469	4.20772	4.05987	-1.14918	0.173834	0.225604	3.40156	3.14853	0.0746164	0.128027	0.0734021	0.320072	0.060849	0.141869	0.474094	1.46188	1.75473	6.98808	2.59435	2.07111	4.78012	0.0873179	0.0629021	0.0736291	0.128027	NaN	0.320072	NaN	0.141869	0.474094	1.46188	1.75473	6.98808	2.59435	2.07111	4.78012	0.0873179	NaN
P10316	HLA-A	HLA class I histocompatibility antigen, A-69 alpha chain OS=Homo sapiens GN=HLA-A PE=1 SV=2	[R].SWTAADMAAQTTKHK.[W]	K168	1xAcetyl [K13(100)];1xOxidation [M7]	100	4	1.40145	1.78427	2.72852	3.99821	#N/A	#N/A	#N/A	#N/A	0.219415	0.579623	0.755762	1.45423	3.50627	0.0821012	0.357876	0.218267	0.0815287	1.00266	0.65468	0.44783	1.76353	0.0559259	0.0883183	3.51824	0.75612	7.07363	2.69205	0.75313	NaN	0.357876	0.218267	0.0815287	1.00266	0.65468	0.44783	1.76353	NaN	NaN	3.51824	0.75612	7.07363	2.69205
P30626	SRI	Sorcin OS=Homo sapiens GN=SRI PE=1 SV=1	[R].SGTVDPQELQKALTTMGFR.[L]	K127	1xAcetyl [K11(100)]	100	1	4.64002	-0.26151	-0.297992	4.64904	4.74007	-0.226463	-0.216378	4.59246	0.0939123	2.34157	0.078343	0.0763868	2.35626	0.0711918	0.0478972	0.162648	0.0533931	0.115855	6.85545	0.103675	0.0586575	0.0726966	0.121263	0.0633747	0.0445226	0.0654116	0.051459	6.95192	NaN	NaN	NaN	0.0533931	NaN	6.85545	NaN	0.0586575	NaN	0.121263	0.0633747	NaN	NaN	0.051459
P06733	ENO1	Alpha-enolase OS=Homo sapiens GN=ENO1 PE=1 SV=2	[R].SGKYDLDFKSPDDPSR.[Y]	K256	1xAcetyl [K3(100)]	100	7	0.962395	2.26492	2.1461	2.58821	1.08898	2.23635	2.32236	2.79577	0.356307	0.69428	1.71251	1.57713	2.14266	0.371886	0.0615802	0.635456	0.348573	0.0526862	1.68158	1.29172	0.0581043	3.7877	0.248474	0.63777	3.84514	0.588479	0.496363	5.34313	0.371886	NaN	0.635456	0.348573	NaN	1.68158	1.29172	NaN	3.7877	0.248474	0.63777	3.84514	0.588479	0.496363
Q5SSJ5	HP1BP3	Heterochromatin protein 1-binding protein 3 OS=Homo sapiens GN=HP1BP3 PE=1 SV=1	[K].SKLAEGEEEKPEPDISSEESVSTVEEQENETPPATSSEAEQPK.[G]	K56	1xAcetyl [K2(100)]	100	1	1.00939	1.11391	2.66739	2.32104	0.961155	1.16531	3.11158	2.69999	0.1216	0.244788	0.263181	0.772501	0.607627	0.101324	0.149315	0.114161	0.574476	0.0422189	0.11767	0.665665	0.0586404	0.0652374	2.11639	0.129558	0.0715553	1.66113	0.0699797	0.0917702	0.101324	0.149315	NaN	0.574476	NaN	NaN	0.665665	NaN	NaN	2.11639	NaN	NaN	1.66113	NaN
Q16352	INA	Alpha-internexin OS=Homo sapiens GN=INA PE=1 SV=2	[K].SKFANLNEQAAR.[S]	K290	1xAcetyl [K2(100)]	100	2	2.06756	3.10298	3.02245	-1.29045	1.67579	2.55899	2.46076	-1.67891	0.143907	0.603226	1.23644	1.16931	0.0588327	0.0577663	0.0482122	0.325743	1.44168	0.0779167	0.290081	1.6431	1.47095	0.595279	0.706074	2.7206	0.0812598	0.0362751	0.0642578	0.0759653	NaN	NaN	0.325743	1.44168	NaN	0.290081	1.6431	1.47095	0.595279	0.706074	2.7206	0.0812598	NaN	NaN
Q9NTI5	PDS5B	Sister chromatid cohesion protein PDS5 homolog B OS=Homo sapiens GN=PDS5B PE=1 SV=1	[K].SFFTPGKPK.[T]	K1124	1xAcetyl [K7(100)]	100	1	1.96066	2.64691	3.62409	5.17176	1.8271	2.23224	3.13661	4.66892	0.0586797	0.228406	0.367526	0.723517	2.11515	0.0487821	0.0405882	0.0866689	0.113214	0.487906	0.0840965	0.108219	0.837555	0.156805	2.00302	0.0994238	0.0681077	6.18179	0.0732147	0.0904567	NaN	NaN	0.0866689	NaN	0.487906	0.0840965	NaN	0.837555	0.156805	2.00302	NaN	NaN	6.18179	NaN
P62081	RPS7	40S ribosomal protein S7 OS=Homo sapiens GN=RPS7 PE=1 SV=1	[K].SFQKIQVR.[L]	K74	1xAcetyl [K4(100)]	100	1	2.71091	2.70672	4.34167	6.17684	2.59988	2.78833	4.42787	6.35799	0.108849	0.712673	0.710603	2.20697	7.87476	0.161025	0.0983534	0.0671684	0.0558075	0.0359208	2.04629	0.235978	1.108	0.787832	6.42117	0.12042	0.0793272	23.393	0.108283	0.122983	NaN	0.0983534	NaN	NaN	NaN	2.04629	0.235978	1.108	0.787832	6.42117	NaN	NaN	23.393	0.108283
P08133	ANXA6	Annexin A6 OS=Homo sapiens GN=ANXA6 PE=1 SV=3	[K].SLYSMIKNDTSGEYKK.[T]	K306	1xAcetyl [K7(100)];1xOxidation [M5]	100	2	0.532811	2.34112	2.49168	2.58671	0.692852	2.48353	2.60104	2.74031	0.210078	0.30393	1.06446	1.18155	1.26199	0.106898	0.0669937	0.456343	0.244238	0.0838624	0.583689	0.0545123	0.0998745	3.03898	0.115793	0.0729539	3.35589	0.454751	0.275034	3.0562	0.106898	NaN	0.456343	0.244238	NaN	0.583689	0.0545123	NaN	3.03898	NaN	NaN	3.35589	0.454751	0.275034
Q9P2R7	SUCLA2	Succinyl-CoA ligase [ADP-forming] subunit beta, mitochondrial OS=Homo sapiens GN=SUCLA2 PE=1 SV=3	[K].SPDEAYAIAKK.[L]	K88	1xAcetyl [K10(99.9)]	99.9	21	1.39165	2.57604	1.99816	2.99943	1.16268	2.37315	1.80156	2.47236	1.19363	3.13184	7.11762	4.76845	9.5453	0.0912106	0.972243	2.51744	3.36278	0.79694	5.2358	10.3256	7.26665	3.76062	3.89399	7.19284	3.21851	19.8272	3.74628	5.06242	NaN	0.972243	2.51744	3.36278	0.79694	5.2358	10.3256	7.26665	3.76062	3.89399	7.19284	3.21851	19.8272	3.74628
P23368	ME2	NAD-dependent malic enzyme, mitochondrial OS=Homo sapiens GN=ME2 PE=1 SV=1	[R].SIVDNWPENHVKAVVVTDGER.[I]	K156	1xAcetyl [K12(100)]	100	56	0.444671	1.92823	2.78347	2.24186	0.125053	0.891902	1.5762	0.821782	11.2369	15.2934	42.7661	77.3666	53.1511	12.939	14.3629	6.40867	22.3014	14.8378	8.74101	49.7261	59.117	19.4552	101.367	54.6781	76.0546	32.3423	107.172	19.9389	12.939	14.3629	6.40867	22.3014	14.8378	8.74101	49.7261	59.117	19.4552	101.367	54.6781	76.0546	32.3423	107.172
O15162	PLSCR1	Phospholipid scramblase 1 OS=Homo sapiens GN=PLSCR1 PE=1 SV=1	[K].SLDEQCVVGKISK.[H]	K258	1xAcetyl [K10(100)];1xCarbamidomethyl [C6]	100	5	2.84363	2.998	2.63218	1.88539	-0.421054	-0.747563	-0.963924	-0.946077	0.123041	0.883219	0.982962	0.762805	0.45458	0.121581	0.117829	0.129713	1.7842	0.744937	0.120521	1.31788	1.55337	0.0776365	1.06852	1.11191	0.107986	0.843712	0.436807	0.0832212	NaN	NaN	NaN	1.7842	0.744937	NaN	1.31788	1.55337	NaN	1.06852	1.11191	NaN	0.843712	0.436807
P19338	NCL	Nucleolin OS=Homo sapiens GN=NCL PE=1 SV=3	[R].SISLYYTGEKGQNQDYR.[G]	K467	1xAcetyl [K10(100)]	100	2	1.02361	2.19522	1.9012	1.89003	0.856256	2.05248	1.9616	1.99472	0.0744677	0.151393	0.341032	0.278154	0.276008	0.055871	0.0776698	0.0898624	0.171876	0.114958	0.167346	0.272713	0.265742	0.484642	0.0910722	0.108492	0.634899	0.0505601	0.0958733	0.681592	NaN	NaN	NaN	0.171876	NaN	0.167346	0.272713	0.265742	0.484642	NaN	NaN	0.634899	NaN	NaN
P08758	ANXA5	Annexin A5 OS=Homo sapiens GN=ANXA5 PE=1 SV=2	[R].SIPAYLAETLYYAMKGAGTDDHTLIR.[V]	K260	1xAcetyl [K15(100)]	100	11	1.20107	1.83115	1.87094	2.2201	1.29957	1.98315	2.007	2.562	0.358314	0.823797	1.27495	1.31061	1.66948	0.135816	0.0300113	0.909114	0.353781	0.50986	1.60775	0.445747	0.721991	2.65711	0.773572	0.296413	2.86183	0.655137	0.65647	3.69682	NaN	0.0300113	0.909114	0.353781	0.50986	1.60775	0.445747	0.721991	2.65711	0.773572	0.296413	2.86183	0.655137	0.65647
Q70UQ0	IKBIP	Inhibitor of nuclear factor kappa-B kinase-interacting protein OS=Homo sapiens GN=IKBIP PE=1 SV=1	[K].TVTFANDLKPK.[V]	K281	1xAcetyl [K9(100)]	100	2	0.55723	2.33853	4.46581	5.53989	0.5805	2.3256	4.50678	5.67437	0.0627867	0.0923869	0.317567	1.38743	2.92107	0.0763668	0.054643	0.0573503	0.093772	0.0742418	0.109147	0.0909477	0.554894	0.306859	2.40329	0.667467	1.09153	3.09354	0.681068	4.98859	NaN	NaN	NaN	NaN	NaN	NaN	NaN	0.554894	0.306859	2.40329	0.667467	1.09153	3.09354	0.681068
P23368	ME2	NAD-dependent malic enzyme, mitochondrial OS=Homo sapiens GN=ME2 PE=1 SV=1	[R].TQQYDDLIDEFMKAITDR.[Y]	K240	1xAcetyl [K13(100)];1xOxidation [M12]	100	2	1.28576	2.02339	3.01942	3.21626	0.966139	0.987062	1.81215	1.79618	0.0464066	0.113144	0.188661	0.376284	0.431291	0.0328182	0.0436341	0.0627676	0.036888	0.130909	0.171635	0.185791	0.309482	0.0707086	0.404096	0.37167	0.353086	0.104538	0.396626	0.792708	0.0328182	NaN	NaN	0.036888	NaN	NaN	0.185791	0.309482	NaN	0.404096	0.37167	0.353086	0.104538	0.396626
P23368	ME2	NAD-dependent malic enzyme, mitochondrial OS=Homo sapiens GN=ME2 PE=1 SV=1	[R].TQQYDDLIDEFMKAITDR.[Y]	K240	1xAcetyl [K13(100)]	100	20	0.105248	2.19038	2.6844	3.31136	-0.21437	1.15406	1.47713	1.89128	0.82376	0.886101	3.75986	5.29523	8.17745	0.694049	0.36185	1.41538	0.775214	0.174719	1.70837	2.69779	4.50009	4.0817	6.94489	2.7202	6.2206	9.93936	4.01569	10.5773	0.694049	0.36185	1.41538	0.775214	0.174719	1.70837	2.69779	4.50009	4.0817	6.94489	2.7202	6.2206	9.93936	4.01569
Q9Y6N5	SQOR	Sulfide:quinone oxidoreductase, mitochondrial OS=Homo sapiens GN=SQRDL PE=1 SV=1	[K].TSPVADAAGWVDVDKETLQHR.[R]	K320	1xAcetyl [K15(100)]	100	4	1.88832	1.02285	4.04672	3.41996	1.10005	0.0264581	2.74572	2.11662	0.141461	0.523693	0.287437	2.33787	1.51407	0.159368	0.101754	0.16326	0.776435	0.679633	0.115011	0.0947452	0.45767	0.309897	2.49546	3.04374	1.47441	0.883135	3.11845	0.540635	NaN	NaN	0.16326	0.776435	0.679633	NaN	NaN	0.45767	0.309897	2.49546	3.04374	1.47441	0.883135	3.11845
P30101	PDIA3	Protein disulfide-isomerase A3 OS=Homo sapiens GN=PDIA3 PE=1 SV=4	[K].VDCTANTNTCNKYGVSGYPTLK.[I]	K94	1xAcetyl [K12(100)];2xCarbamidomethyl [C3;C10]	100	10	1.59813	2.41041	1.4904	2.20613	1.43334	2.06899	1.21659	1.94309	0.575462	1.74221	3.0593	1.61686	2.65538	0.354397	1.31226	0.0597278	4.11069	0.576091	0.539846	4.89701	1.92157	2.35931	1.64889	0.732348	2.46934	2.66204	1.60899	3.69511	0.354397	1.31226	NaN	4.11069	0.576091	0.539846	4.89701	1.92157	2.35931	1.64889	0.732348	2.46934	2.66204	1.60899
P09913	IFIT2	Interferon-induced protein with tetratricopeptide repeats 2 OS=Homo sapiens GN=IFIT2 PE=1 SV=1	[K].VCFEKALEK.[K]	K163	1xAcetyl [K5(100)];1xCarbamidomethyl [C2]	100	5	3.22709	3.45477	1.50998	1.29443	-1.93412	-1.75792	-2.95998	-2.36789	0.367989	3.44576	4.03482	1.04805	0.902602	0.447206	0.0967317	0.56003	8.26079	1.10306	0.973419	8.22133	2.48126	1.40188	2.27417	0.211246	0.658741	1.05963	1.07398	0.574196	0.447206	NaN	0.56003	8.26079	1.10306	0.973419	8.22133	2.48126	1.40188	2.27417	0.211246	0.658741	1.05963	1.07398
P20591	MX1	Interferon-induced GTP-binding protein Mx1 OS=Homo sapiens GN=MX1 PE=1 SV=4	[R].VAVGNQPADIGYKIK.[T]	K197	1xAcetyl [K13(100)]	100	21	4.30105	6.17953	6.78513	6.93217	-1.99869	-0.432821	0.421434	0.491734	0.0879394	1.73352	6.37394	9.69865	10.7393	0.070246	0.0798451	0.113727	2.22076	1.95517	1.02462	6.45421	10.7461	1.9215	8.25838	18.5709	2.26666	10.6316	16.8386	4.74761	NaN	NaN	NaN	2.22076	1.95517	1.02462	6.45421	10.7461	1.9215	8.25838	18.5709	2.26666	10.6316	16.8386
P50990	CCT8	T-complex protein 1 subunit theta OS=Homo sapiens GN=CCT8 PE=1 SV=4	[K].VADMALHYANKYNIMLVR.[L]	K307	1xAcetyl [K11(100)];2xOxidation [M4;M15]	100	7	4.55603	0.001937	2.43195	1.42709	4.60445	0.0193538	2.52122	1.41416	0.0838434	1.97229	0.083956	0.452438	0.225458	0.0719885	0.080201	0.0993406	0.831883	3.62709	1.45791	0.0752359	0.0879021	0.08873	0.843337	0.455019	0.0589579	0.232879	0.384903	0.058591	0.0719885	NaN	NaN	0.831883	3.62709	1.45791	NaN	NaN	NaN	0.843337	0.455019	NaN	0.232879	0.384903
P27824	CANX	Calnexin OS=Homo sapiens GN=CANX PE=1 SV=2	[K].TYFTDKK.[T]	K233	1xAcetyl [K6(99.8)]	99.8	2	3.12377	2.90206	1.78229	0.328888	2.94362	2.76718	1.72709	0.430486	0.084021	0.732378	0.62805	0.289008	0.105534	0.0607073	0.0700628	0.121293	0.0859135	0.54403	1.56719	1.14302	0.368507	0.372622	0.0647061	0.659241	0.143077	0.0550755	0.051512	0.210015	NaN	NaN	NaN	NaN	0.54403	1.56719	1.14302	0.368507	0.372622	0.0647061	0.659241	0.143077	NaN	NaN
Q9NPJ3	ACOT13	Acyl-coenzyme A thioesterase 13 OS=Homo sapiens GN=ACOT13 PE=1 SV=1	[K].TLAFTSVDLTNKATGK.[L]	K123	1xAcetyl [K12(100)]	100	2	5.29442	2.48474	3.04907	3.93306	5.26303	2.13878	2.519	2.96	0.0719931	2.82534	0.40297	0.59587	1.09966	0.0863042	0.0591913	0.0704837	0.0731046	0.241561	8.16134	0.0636034	0.411492	0.733814	0.332128	0.525575	0.929907	0.381933	0.749266	2.16779	NaN	NaN	NaN	NaN	0.241561	8.16134	NaN	0.411492	0.733814	0.332128	0.525575	0.929907	0.381933	0.749266
P38646	HSPA9	Stress-70 protein, mitochondrial OS=Homo sapiens GN=HSPA9 PE=1 SV=2	[R].TIAPCQKAMQDAEVSK.[S]	K368	1xAcetyl [K7(100)];1xCarbamidomethyl [C5]	100	7	0.278181	1.72334	2.4713	3.34616	-0.0483559	1.24929	1.89212	2.51997	0.218412	0.264861	0.721195	1.21119	2.22112	0.0972399	0.0745171	0.483479	0.376474	0.106186	0.311922	0.491441	0.385674	1.28647	0.810698	1.47526	1.34761	3.01886	1.5516	2.0929	NaN	NaN	0.483479	0.376474	NaN	0.311922	0.491441	0.385674	1.28647	0.810698	1.47526	1.34761	3.01886	1.5516
Q8TCS8	PNPT1	Polyribonucleotide nucleotidyltransferase 1, mitochondrial OS=Homo sapiens GN=PNPT1 PE=1 SV=2	[K].TDPEKGEIEDYR.[L]	K521	1xAcetyl [K5(100)]	100	6	1.79314	2.52826	2.84889	3.89913	0.143751	0.580778	0.868135	2.20537	0.0878904	0.3046	0.507017	0.633203	1.31129	0.0730987	0.0775464	0.113026	0.380436	0.0958467	0.437516	0.423218	0.533384	0.564449	0.109714	1.22598	0.563916	2.04122	0.886301	1.00634	NaN	NaN	NaN	0.380436	NaN	0.437516	0.423218	0.533384	0.564449	NaN	1.22598	0.563916	2.04122	0.886301
P20591	MX1	Interferon-induced GTP-binding protein Mx1 OS=Homo sapiens GN=MX1 PE=1 SV=4	[R].TFETIVKQQIK.[A]	K459	1xAcetyl [K7(100)]	100	7	2.02752	3.75046	4.10217	3.60408	-4.27222	-2.86189	-2.26153	-2.83635	0.095186	0.388077	1.28107	1.63474	1.15747	0.122344	0.0689728	0.0942413	0.0524326	0.958609	0.153188	1.16704	2.12587	0.550314	0.824792	3.44644	0.63298	0.0794258	2.92421	0.468781	NaN	NaN	NaN	NaN	0.958609	NaN	1.16704	2.12587	0.550314	0.824792	3.44644	0.63298	NaN	2.92421
P19338	NCL	Nucleolin OS=Homo sapiens GN=NCL PE=1 SV=3	[K].TFEEKQGTEIDGR.[S]	K449	1xAcetyl [K5(100)]	100	1	3.74986	4.5847	0.921032	3.4604	3.5825	4.44196	0.98143	3.5651	0.0884127	1.18942	2.12152	0.167407	0.973194	0.0546371	0.101032	0.109569	0.115751	0.0608679	3.39163	3.08655	1.9371	1.34092	0.0491086	0.376984	0.0761277	2.69364	0.193723	0.0322183	NaN	NaN	NaN	0.115751	NaN	3.39163	3.08655	1.9371	1.34092	NaN	0.376984	NaN	2.69364	0.193723
P00441	SOD1	Superoxide dismutase [Cu-Zn] OS=Homo sapiens GN=SOD1 PE=1 SV=2	[R].TLVVHEKADDLGK.[G]	K123	1xAcetyl [K7(100)]	100	3	1.35547	1.78286	2.61431	2.72926	1.20361	1.64536	2.33455	2.47951	0.0833122	0.21318	0.286684	0.510147	0.552455	0.084785	0.080695	0.0844566	0.255765	0.0486561	0.335119	0.281771	0.376907	0.201373	0.0865264	1.32416	0.119755	0.123704	1.26145	0.27221	NaN	NaN	NaN	0.255765	NaN	0.335119	0.281771	0.376907	0.201373	NaN	1.32416	0.119755	0.123704	1.26145
P31689	DNAJA1	DnaJ homolog subfamily A member 1 OS=Homo sapiens GN=DNAJA1 PE=1 SV=2	[R].TIVITSHPGQIVKHGDIK.[C]	K296	1xAcetyl [K13(100)]	100	3	1.25192	1.7122	1.74132	3.96155	0.498313	1.27497	1.61303	4.02949	0.160324	0.381823	0.525316	0.536027	2.49772	0.0728571	0.065746	0.342368	0.111186	0.214525	0.819759	0.0481159	0.122433	1.4054	0.0713881	0.0707736	1.46592	5.99529	0.115118	1.38275	NaN	NaN	0.342368	NaN	0.214525	0.819759	NaN	NaN	1.4054	NaN	NaN	1.46592	5.99529	NaN
P17844	DDX5	Probable ATP-dependent RNA helicase DDX5 OS=Homo sapiens GN=DDX5 PE=1 SV=1	[K].TIVFVETKR.[R]	K351	1xAcetyl [K8(100)]	100	1	2.1491	2.36544	2.05907	2.25841	1.94872	2.01494	1.91502	2.22138	0.0827106	0.366864	0.426216	0.344669	0.395742	0.0833602	0.0622847	0.102487	0.43793	0.17484	0.487822	0.464785	0.0545998	0.759263	0.0712305	0.451547	0.511229	0.0825909	0.287942	0.816692	NaN	NaN	NaN	0.43793	0.17484	0.487822	0.464785	NaN	0.759263	NaN	0.451547	0.511229	NaN	0.287942
P24752	ACAT1	Acetyl-CoA acetyltransferase, mitochondrial OS=Homo sapiens GN=ACAT1 PE=1 SV=1	[R].TPIGSFLGSLSLLPATKLGSIAIQGAIEK.[A]	K66	1xAcetyl [K17(100)]	100	2	0.794896	1.1058	2.80701	3.88444	0.673217	0.766661	2.32881	3.35637	0.0481212	0.0834879	0.103565	0.336767	0.710672	0.0617802	0.0442548	0.0383285	0.0676207	0.053367	0.129476	0.138137	0.0866544	0.0859047	0.773231	0.0960274	0.141042	1.99744	0.0508993	0.0836764	NaN	NaN	0.0383285	NaN	NaN	NaN	0.138137	NaN	0.0859047	0.773231	NaN	0.141042	1.99744	0.0508993
P35579	MYH9	Myosin-9 OS=Homo sapiens GN=MYH9 PE=1 SV=4	[K].TISAKYAEER.[D]	K1459	1xAcetyl [K5(100)]	100	8	3.47478	0.908055	2.28175	3.51552	3.73494	1.36604	2.81499	4.19359	0.0946229	1.05199	0.177561	0.460119	1.08212	0.0886198	0.0621359	0.133113	0.177149	0.386642	2.59217	0.404001	0.0794575	0.049225	0.397377	0.534933	0.448047	2.57589	0.0429528	0.627505	NaN	NaN	NaN	0.177149	0.386642	2.59217	0.404001	NaN	NaN	0.397377	0.534933	0.448047	2.57589	NaN
P02545	LMNA	Prelamin-A/C OS=Homo sapiens GN=LMNA PE=1 SV=1	[K].EELDFQKNIYSEELR.[E]	K208	1xAcetyl [K7(100)]	100	3	2.03524	2.56858	2.66036	2.08848	1.85892	2.74321	3.20198	2.72334	0.0747405	0.306355	0.443381	0.472504	0.317871	0.064179	0.0803514	0.0796912	0.741436	0.0615977	0.116032	0.645991	0.570724	0.113428	0.754511	0.616019	0.0469809	0.413788	0.501622	0.0382015	NaN	NaN	NaN	0.741436	NaN	NaN	0.645991	0.570724	NaN	0.754511	0.616019	NaN	0.413788	0.501622
Q6GMV3	PTRHD1	Putative peptidyl-tRNA hydrolase PTRHD1 OS=Homo sapiens GN=PTRHD1 PE=1 SV=1	[K].EEVGQYLKK.[F]	K134	1xAcetyl [K8(99.7)]	99.7	2	1.92921	1.55143	1.4252	3.0153	1.92345	1.10042	0.878241	2.25998	0.174627	0.665059	0.511847	0.468963	1.41191	0.0871964	0.294824	0.141861	0.38492	0.508608	1.10165	0.375739	0.679715	0.480087	0.209218	0.97365	0.224022	3.12381	0.511449	0.600461	NaN	0.294824	NaN	0.38492	0.508608	1.10165	0.375739	0.679715	0.480087	0.209218	0.97365	0.224022	3.12381	0.511449
Q9P2J5	LARS	Leucine--tRNA ligase, cytoplasmic OS=Homo sapiens GN=LARS PE=1 SV=2	[K].EDKGTGVVTSVPSDSPDDIAALR.[D]	K384	1xAcetyl [K3(100)]	100	3	2.28111	2.41077	2.23799	2.72436	2.49201	2.50004	2.17586	2.40589	0.0669309	0.325319	0.35591	0.315738	0.442323	0.0621581	0.0634794	0.0751551	0.537261	0.0778964	0.3608	0.457889	0.509136	0.100706	0.471247	0.383597	0.092371	0.242123	0.298007	0.786838	NaN	NaN	NaN	0.537261	NaN	0.3608	0.457889	0.509136	NaN	0.471247	0.383597	NaN	0.242123	0.298007
P16949	STMN1	Stathmin OS=Homo sapiens GN=STMN1 PE=1 SV=3	[R].EAQMAAKLER.[L]	K119	1xAcetyl [K7(100)];1xOxidation [M4]	100	10	3.44839	2.38234	2.57361	1.24934	3.66263	2.7538	3.09853	1.93435	0.097128	1.06027	0.506409	0.578201	0.230905	0.0870586	0.105898	0.0984274	0.148776	1.6271	1.40492	0.633256	0.608466	0.277505	1.13447	0.435691	0.164443	0.436776	0.100633	0.155306	0.0870586	0.105898	NaN	NaN	1.6271	1.40492	0.633256	0.608466	0.277505	1.13447	0.435691	0.164443	0.436776	NaN
Q9NYG2	ZDHHC3	Palmitoyltransferase ZDHHC3 OS=Homo sapiens GN=ZDHHC3 PE=1 SV=2	[K].EFIESLQLKPGQVVYKCPK.[C]	K128	1xAcetyl [K16(100)];1xCarbamidomethyl [C17]	100	1	2.27163	2.34074	2.3856	0.545357	2.33353	2.35088	2.37697	0.614809	0.0950877	0.459148	0.481679	0.49689	0.138769	0.0988921	0.0999619	0.086409	1.2079	0.050446	0.119098	1.2516	0.11682	0.0766174	1.34809	0.0666606	0.0759196	0.236352	0.125696	0.0542596	NaN	NaN	NaN	1.2079	NaN	NaN	1.2516	NaN	NaN	1.34809	NaN	NaN	0.236352	0.125696
Q96EP5	DAZAP1	DAZ-associated protein 1 OS=Homo sapiens GN=DAZAP1 PE=1 SV=1	[K].EGWQKGPR.[S]	K103	1xAcetyl [K5(100)]	100	2	7.40203	6.26373	-0.793669	4.89233	7.4913	6.03599	-1.27186	4.33848	0.128864	21.7954	9.90149	0.0743384	3.8271	0.0862591	0.0847464	0.215586	0.0425469	7.90025	57.4434	13.9743	1.92297	13.8072	0.108086	0.0892952	0.0256339	2.18033	0.0809628	9.22001	NaN	NaN	0.215586	NaN	7.90025	57.4434	13.9743	1.92297	13.8072	NaN	NaN	0.0256339	2.18033	NaN
Q8TCS8	PNPT1	Polyribonucleotide nucleotidyltransferase 1, mitochondrial OS=Homo sapiens GN=PNPT1 PE=1 SV=2	[K].EKFPEADPYEIIESFNVVAK.[E]	K327	1xAcetyl [K2(100)]	100	5	1.64765	3.25587	3.85143	3.27563	-0.00173165	1.30839	1.87067	1.58186	0.0978415	0.30656	0.934625	1.41227	0.947513	0.0817137	0.0744787	0.137332	0.470147	0.412282	0.0372525	1.43197	1.32722	0.0446846	2.21856	1.87552	0.142733	0.97995	1.28734	0.575248	NaN	0.0744787	NaN	0.470147	0.412282	0.0372525	1.43197	1.32722	NaN	2.21856	1.87552	0.142733	0.97995	1.28734
P13073	COX4I1	Cytochrome c oxidase subunit 4 isoform 1, mitochondrial OS=Homo sapiens GN=COX4I1 PE=1 SV=1	[K].EKEKASWSSLSMDEK.[V]	K67	1xAcetyl [K4(99.6)]	99.6	2	4.19931	4.76304	4.83745	4.10331	3.88085	4.12057	4.12551	3.20182	0.0910007	1.67172	2.47095	2.60173	1.5641	0.112966	0.0942338	0.0658024	2.5563	0.0419301	2.41694	1.87915	1.94769	3.586	2.89329	2.30513	2.60677	0.102263	0.488007	4.10203	NaN	NaN	NaN	2.5563	NaN	2.41694	1.87915	1.94769	3.586	2.89329	2.30513	2.60677	0.102263	0.488007
P43897	TSFM	Elongation factor Ts, mitochondrial OS=Homo sapiens GN=TSFM PE=1 SV=2	[R].EGSLKDQLALAIGKLGENMILK.[R]	K192	1xAcetyl [K14(100)]	100	3	0.759611	1.75494	2.44778	2.84245	0.535571	1.22088	1.56416	1.85258	0.186313	0.315434	0.628831	1.01648	1.3363	0.102895	0.0483784	0.407665	0.189594	0.168725	0.587983	0.430916	0.243636	1.21194	0.954422	0.0825636	2.01244	1.0893	0.329691	2.58991	0.102895	0.0483784	0.407665	0.189594	0.168725	0.587983	0.430916	0.243636	1.21194	0.954422	NaN	2.01244	1.0893	0.329691
Q8N1G2	CMTR1	Cap-specific mRNA (nucleoside-2'-O-)-methyltransferase 1 OS=Homo sapiens GN=CMTR1 PE=1 SV=1	[R].EGEGLGKYSQGR.[K]	K108	1xAcetyl [K7(100)]	100	5	2.92222	2.47714	0.852552	1.47112	2.16862	1.2141	-0.375189	0.495859	0.180557	1.36864	1.00533	0.32603	0.500571	0.0813332	0.112102	0.348235	2.1001	1.48499	0.520834	2.48492	0.3374	0.193658	0.0938909	0.740552	0.143647	1.35272	0.0637287	0.0852643	NaN	NaN	0.348235	2.1001	1.48499	0.520834	2.48492	0.3374	0.193658	NaN	0.740552	NaN	1.35272	NaN
Q15746	MYLK	Myosin light chain kinase, smooth muscle OS=Homo sapiens GN=MYLK PE=1 SV=4	[K].EGATAKFEGR.[V]	K51	1xAcetyl [K6(100)]	100	2	3.68308	1.2651	0.347619	5.90261	4.12138	2.22526	1.10151	6.70098	0.0882202	1.13314	0.212032	0.112257	5.27753	0.0613543	0.0791273	0.124179	0.332338	1.65995	1.40714	0.0703393	0.500105	0.0656512	0.0992313	0.178693	0.0588454	15.6437	0.128445	0.0604452	0.0613543	NaN	NaN	0.332338	1.65995	1.40714	NaN	0.500105	NaN	NaN	0.178693	NaN	15.6437	NaN
P00505	GOT2	Aspartate aminotransferase, mitochondrial OS=Homo sapiens GN=GOT2 PE=1 SV=3	[K].EFSIYMTKDGR.[I]	K404	1xAcetyl [K8(100)];1xOxidation [M6]	100	26	1.0685	2.67051	3.30434	3.28925	0.938887	2.19854	2.61013	2.44205	0.71767	1.50513	4.56907	7.08975	7.01596	0.0625419	0.571608	1.51886	1.42011	0.125462	2.96983	2.9424	6.78729	3.97753	8.40537	9.54936	3.31451	4.88176	8.90986	7.25625	NaN	0.571608	1.51886	1.42011	NaN	2.96983	2.9424	6.78729	3.97753	8.40537	9.54936	3.31451	4.88176	8.90986
P06576	ATP5F1B	ATP synthase subunit beta, mitochondrial OS=Homo sapiens GN=ATP5B PE=1 SV=3	[R].EGNDLYHEMIESGVINLKDATSK.[V]	K259	1xAcetyl [K18(100)];1xOxidation [M9]	100	3	0.022182	3.69811	4.11648	4.1463	-0.121864	3.17405	3.32404	3.25644	0.0667854	0.0678202	0.866812	1.15842	1.18261	0.0485058	0.0644401	0.0874104	0.0542146	0.0999538	0.0492923	0.0806127	0.0593428	2.46048	0.19405	0.855951	2.42526	3.29615	0.177688	0.0740056	NaN	NaN	NaN	NaN	NaN	NaN	NaN	NaN	2.46048	0.19405	0.855951	2.42526	3.29615	0.177688
O14879	IFIT3	Interferon-induced protein with tetratricopeptide repeats 3 OS=Homo sapiens GN=IFIT3 PE=1 SV=1	[K].EAEGEQFVEEALEKSPCQTDVLR.[S]	K236	1xAcetyl [K14(100)];1xCarbamidomethyl [C17]	100	5	3.07168	4.09714	2.91943	1.11682	-3.49064	-2.4599	-2.98435	-4.1476	0.0927649	0.779923	1.58762	0.701811	0.201178	0.0477747	0.0892851	0.141235	2.18809	0.0581193	0.0935605	3.36331	1.32292	0.076635	1.18699	0.86877	0.0496723	0.167369	0.367898	0.0682675	NaN	NaN	NaN	2.18809	NaN	NaN	3.36331	1.32292	NaN	1.18699	0.86877	NaN	0.167369	0.367898
Q969Z0	TBRG4	Protein TBRG4 OS=Homo sapiens GN=TBRG4 PE=1 SV=1	[K].DQNTFQKLLHINATALLEYPEYSGPLLPASAVAPGPSALDR.[K]	K453	1xAcetyl [K7(100)]	100	5	1.98422	2.61461	2.90568	2.88975	1.76885	2.38195	2.70405	2.61594	0.0549524	0.217418	0.33656	0.411797	0.407276	0.0213658	0.0859382	0.0575531	0.290693	0.281735	0.0798273	0.326253	0.604781	0.078647	0.790919	0.0784928	0.36598	0.626188	0.200106	0.395533	0.0213658	NaN	NaN	0.290693	0.281735	0.0798273	0.326253	0.604781	NaN	0.790919	NaN	0.36598	0.626188	0.200106
Q9BQG0	MYBBP1A	Myb-binding protein 1A OS=Homo sapiens GN=MYBBP1A PE=1 SV=2	[K].DQEALMKSVK.[L]	K158	1xAcetyl [K7(100)];1xOxidation [M6]	100	24	2.17087	2.88805	1.88671	1.90673	1.94312	2.62142	1.75183	1.7471	0.564068	2.53996	4.17563	2.08586	2.11502	0.0839805	0.0834525	1.52477	1.1267	3.24582	3.24736	9.60306	2.34561	0.578206	3.84216	2.08817	0.327262	4.9728	0.885884	0.486375	NaN	NaN	1.52477	1.1267	3.24582	3.24736	9.60306	2.34561	0.578206	3.84216	2.08817	0.327262	4.9728	0.885884
P30101	PDIA3	Protein disulfide-isomerase A3 OS=Homo sapiens GN=PDIA3 PE=1 SV=4	[K].DPNIVIAKMDATANDVPSPYEVR.[G]	K433	1xAcetyl [K8(100)];1xOxidation [M9]	100	3	0.302701	3.14017	2.45066	2.21739	0.137915	2.79875	2.17685	1.95436	0.0680346	0.0839173	0.599812	0.371922	0.316397	0.0775603	0.0526536	0.0738898	0.0699583	0.0477897	0.134004	0.205907	0.768457	0.825072	0.582539	0.475311	0.0579167	0.0711996	0.12183	0.75616	0.0775603	0.0526536	NaN	NaN	NaN	NaN	0.205907	0.768457	0.825072	0.582539	0.475311	NaN	NaN	0.12183
P40763	STAT3	Signal transducer and activator of transcription 3 OS=Homo sapiens GN=STAT3 PE=1 SV=2	[K].DISGKTQIQSVEPYTK.[Q]	K631	1xAcetyl [K5(100)]	100	12	2.55209	2.74998	2.65825	2.5173	2.18025	2.1708	2.23279	2.05054	0.732085	4.29356	4.92479	4.62142	4.19125	0.747197	1.04383	0.405229	3.08052	4.78732	5.01283	2.78144	6.34548	5.64745	2.98293	5.47376	5.40758	2.62719	5.11468	4.83188	0.747197	1.04383	0.405229	3.08052	4.78732	5.01283	2.78144	6.34548	5.64745	2.98293	5.47376	5.40758	2.62719	5.11468
P23368	ME2	NAD-dependent malic enzyme, mitochondrial OS=Homo sapiens GN=ME2 PE=1 SV=1	[R].DRTQQYDDLIDEFMKAITDR.[Y]	K240	1xAcetyl [K15(100)]	100	10	0.457701	2.23073	3.01039	3.59147	0.138083	1.19441	1.80312	2.17139	0.60595	0.832182	2.84416	4.88263	7.30426	0.191763	0.264856	1.36123	0.363676	0.0537803	2.07909	2.10798	1.38352	5.04099	8.51511	0.0918739	6.0409	7.05917	2.45801	12.3956	0.191763	0.264856	1.36123	0.363676	NaN	2.07909	2.10798	1.38352	5.04099	8.51511	NaN	6.0409	7.05917	2.45801
Q14247	CTTN	Src substrate cortactin OS=Homo sapiens GN=CTTN PE=1 SV=2	[K].DYSSGFGGKYGVQADRVDK.[S]	K161	1xAcetyl [K9(100)]	100	2	1.11815	2.33094	2.12896	1.97434	1.14142	2.60673	2.78868	2.61369	0.0867066	0.188213	0.436249	0.379257	0.340712	0.109774	0.0565652	0.0937806	0.0598904	0.0714245	0.433323	0.10502	0.175088	1.02864	0.0559746	0.0789162	1.00288	0.0791414	0.189942	0.753053	NaN	NaN	NaN	NaN	NaN	0.433323	NaN	0.175088	1.02864	NaN	NaN	1.00288	NaN	0.189942
Q8TAQ2	SMARCC2	SWI/SNF complex subunit SMARCC2 OS=Homo sapiens GN=SMARCC2 PE=1 SV=1	[K].DSESAPVKGGTMTDLDEQEDESMETTGKDEDENSTGNK.[G]	K373	1xAcetyl [K8(100)];1xDeamidated [N];1xOxidation [M]	100	3	1.77449	1.21059	3.02818	2.45584	1.59434	0.826536	2.57084	1.84231	0.0742413	0.253991	0.171818	0.605644	0.407313	0.0831184	0.0736593	0.0659462	0.473778	0.0484569	0.239739	0.375748	0.0688751	0.0708304	1.70181	0.0650685	0.0500522	1.08367	0.0561421	0.0821268	NaN	NaN	NaN	0.473778	NaN	0.239739	0.375748	NaN	NaN	1.70181	NaN	NaN	1.08367	NaN
Q8TAQ2	SMARCC2	SWI/SNF complex subunit SMARCC2 OS=Homo sapiens GN=SMARCC2 PE=1 SV=1	[K].DSESAPVKGGTMTDLDEQEDESMETTGKDEDENSTGNKGEQTK.[N]	K373	1xAcetyl [K8(100)];1xOxidation [M]	100	19	1.74065	1.13599	3.43547	2.85595	-0.565975	0.167265	1.24711	1.28062	1.34196	1.02706	1.96654	4.37349	4.98814	0.375677	0.0918076	3.55841	0.76564	0.046108	2.26943	0.355142	0.062657	5.48183	10.4433	0.0904443	2.58673	13.2935	0.403421	1.2675	0.375677	NaN	3.55841	0.76564	NaN	2.26943	0.355142	NaN	5.48183	10.4433	NaN	2.58673	13.2935	0.403421
P20591	MX1	Interferon-induced GTP-binding protein Mx1 OS=Homo sapiens GN=MX1 PE=1 SV=4	[R].EKIFFENHPYFR.[D]	K300	1xAcetyl [K2(100)]	100	8	2.32374	4.12353	3.80249	3.14459	-3.976	-2.48883	-2.5612	-3.29584	0.0911418	0.456283	1.58863	1.27169	0.805999	0.0929196	0.0570017	0.123504	0.495921	0.77185	0.101077	2.31403	1.36164	1.09022	0.864087	1.7762	1.17479	0.191863	2.12665	0.0994836	NaN	NaN	NaN	0.495921	0.77185	NaN	2.31403	1.36164	1.09022	0.864087	1.7762	1.17479	0.191863	2.12665
P38646	HSPA9	Stress-70 protein, mitochondrial OS=Homo sapiens GN=HSPA9 PE=1 SV=2	[R].ETGVDLTKDNMALQR.[V]	K300	1xAcetyl [K8(100)]	100	10	1.72193	2.84035	3.11259	3.47256	1.39539	2.3663	2.53341	2.64636	0.245923	0.811243	1.76129	2.12707	2.72988	0.560141	0.0648164	0.112812	1.53948	0.138624	0.755624	0.433359	2.20236	2.64814	1.92893	1.82942	2.62287	1.97163	2.0481	4.1699	0.560141	NaN	0.112812	1.53948	NaN	0.755624	0.433359	2.20236	2.64814	1.92893	1.82942	2.62287	1.97163	2.0481
Q9NP72	RAB18	Ras-related protein Rab-18 OS=Homo sapiens GN=RAB18 PE=1 SV=1	[R].EVDRNEGLKFAR.[K]	K138	1xAcetyl [K9(100)]	100	7	2.74752	1.81179	2.17734	3.14135	2.4881	1.24327	1.79329	3.13991	0.0950091	0.638046	0.333556	0.429746	0.838311	0.094507	0.0911699	0.0993505	0.0683255	0.0484729	1.79734	0.104435	0.0878413	0.808392	0.753257	0.0727607	0.463219	1.76502	0.0990706	0.650842	0.094507	NaN	NaN	0.0683255	NaN	1.79734	NaN	NaN	0.808392	0.753257	NaN	0.463219	1.76502	NaN
Q9UII2	ATP5IF1	ATPase inhibitor, mitochondrial OS=Homo sapiens GN=ATPIF1 PE=1 SV=1	[R].EQLAALKK.[H]	K71	1xAcetyl [K7(99.6)]	99.6	2	4.20398	2.45242	1.0672	1.76636	#N/A	#N/A	#N/A	#N/A	0.0797033	1.46892	0.436242	0.167008	0.271146	0.0560309	0.0788019	0.104277	1.27266	0.690718	2.44339	0.621114	0.401895	0.285716	0.196159	0.0751007	0.229763	0.326159	0.101308	0.38597	NaN	0.0788019	NaN	1.27266	0.690718	2.44339	0.621114	0.401895	0.285716	0.196159	NaN	0.229763	0.326159	NaN
Q15005	SPCS2	Signal peptidase complex subunit 2 OS=Homo sapiens GN=SPCS2 PE=1 SV=3	[R].FDDKYTLK.[L]	K169	1xAcetyl [K4(100)]	100	1	3.78674	0.403073	3.17345	4.49727	3.48808	0.0179177	2.94941	4.13326	0.0705048	0.973061	0.09323	0.636096	1.59233	0.0715236	0.0659717	0.0740192	0.064644	2.77363	0.0809102	0.0629362	0.149534	0.0672199	1.76593	0.122952	0.0194064	3.83224	0.896044	0.0486961	NaN	NaN	NaN	NaN	2.77363	NaN	0.0629362	NaN	NaN	1.76593	NaN	NaN	3.83224	0.896044
P40939	HADHA	Trifunctional enzyme subunit alpha, mitochondrial OS=Homo sapiens GN=HADHA PE=1 SV=2	[K].FGAPQKDVK.[H]	K359	1xAcetyl [K6(100)]	100	1	2.49958	2.74697	1.15462	0.212206	2.30171	2.2949	0.390781	-0.659638	0.0795612	0.449935	0.534099	0.177123	0.0921683	0.0567288	0.0591868	0.122768	0.0645928	1.16063	0.124581	0.697702	0.613371	0.291225	0.070072	0.12229	0.339008	0.0890903	0.0961089	0.0913057	NaN	NaN	0.122768	NaN	1.16063	0.124581	0.697702	0.613371	0.291225	NaN	0.12229	0.339008	NaN	NaN
O95573	ACSL3	Long-chain-fatty-acid--CoA ligase 3 OS=Homo sapiens GN=ACSL3 PE=1 SV=3	[K].FEIPVKIR.[L]	K679	1xAcetyl [K6(100)]	100	1	1.35187	2.11037	2.15925	1.34947	1.23284	1.64884	1.72096	1.02179	0.391131	0.998332	1.68891	1.74711	0.996677	0.0880498	0.074872	1.01047	0.890811	1.5069	0.597284	1.74218	2.4079	0.916654	2.04076	2.39563	0.80495	0.038162	2.03826	0.913608	NaN	NaN	1.01047	0.890811	1.5069	0.597284	1.74218	2.4079	0.916654	2.04076	2.39563	0.80495	NaN	2.03826
P18859	ATP5J	ATP synthase-coupling factor 6, mitochondrial OS=Homo sapiens GN=ATP5J PE=1 SV=1	[K].FEDPKFEVIEKPQA.[-]	K99	1xAcetyl [K5(100)]	100	2	1.25271	1.51128	2.06705	2.28612	1.02005	0.834113	1.40712	1.224	0.0752975	0.179425	0.214646	0.315518	0.367259	0.0809157	0.0767098	0.0682669	0.0786214	0.077361	0.382293	0.0848217	0.117007	0.442108	0.133929	0.0705743	0.74205	0.170261	0.139956	0.791559	NaN	NaN	NaN	NaN	NaN	0.382293	NaN	NaN	0.442108	0.133929	NaN	0.74205	0.170261	0.139956
Q5K651	SAMD9	Sterile alpha motif domain-containing protein 9 OS=Homo sapiens GN=SAMD9 PE=1 SV=1	[K].EYAQALKNSFK.[G]	K1461	1xAcetyl [K7(100)]	100	4	2.10221	2.33422	3.53679	3.64396	0.00864667	0.200325	1.87823	2.31512	0.0953052	0.409208	0.480602	1.1061	1.1914	0.14222	0.0550565	0.088639	0.623414	0.267473	0.336736	0.732183	0.102775	0.606849	0.983406	1.75448	0.580422	1.47568	1.16623	0.932288	0.14222	NaN	NaN	0.623414	0.267473	0.336736	0.732183	NaN	0.606849	0.983406	1.75448	0.580422	1.47568	1.16623
P46013	MKI67	Antigen KI-67 OS=Homo sapiens GN=MKI67 PE=1 SV=2	[K].ELFQTPVCTDKPTTHEK.[T]	K1482	1xAcetyl [K11(100)];1xCarbamidomethyl [C8]	100	3	1.84517	2.93492	0.741233	3.75627	1.56659	1.97664	0.312555	3.70803	0.12113	0.435215	0.926304	0.202482	1.63683	0.0723672	0.127908	0.163116	1.03407	0.0431983	0.228376	1.0851	0.200703	1.49311	0.104501	0.44329	0.0596552	1.99169	0.120708	2.79808	NaN	0.127908	0.163116	1.03407	NaN	0.228376	1.0851	0.200703	1.49311	NaN	0.44329	NaN	1.99169	0.120708
Q8NEY8	PPHLN1	Periphilin-1 OS=Homo sapiens GN=PPHLN1 PE=1 SV=2	[K].ELAEAASKWAAEK.[L]	K235	1xAcetyl [K8(100)]	100	9	-0.096398	3.09663	3.31725	2.31893	-0.59107	2.70596	3.45966	2.62828	0.07803	0.0729866	0.667484	0.777772	0.389339	0.0757962	0.0553048	0.102989	0.0776804	0.0736718	0.0676075	0.967354	0.973751	0.0613464	1.29781	0.966148	0.0693583	0.0774901	0.645023	0.445503	NaN	NaN	NaN	NaN	NaN	NaN	0.967354	0.973751	NaN	1.29781	0.966148	NaN	NaN	0.645023
P12111	COL6A3	Collagen alpha-3(VI) chain OS=Homo sapiens GN=COL6A3 PE=1 SV=5	[K].EKLVDFLSR.[G]	K2697	1xAcetyl [K2(100)]	100	1	1.46279	2.22663	2.45022	2.27109	1.58151	2.57586	2.48971	2.41191	0.0949862	0.26182	0.444572	0.5191	0.458486	0.0837801	0.0876354	0.113543	0.528878	0.192238	0.0643442	0.550801	0.448436	0.334478	0.372865	1.12303	0.0614058	0.183006	1.06124	0.131212	NaN	NaN	NaN	0.528878	0.192238	NaN	0.550801	0.448436	0.334478	0.372865	1.12303	NaN	0.183006	1.06124
P10809	HSPD1	60 kDa heat shock protein, mitochondrial OS=Homo sapiens GN=HSPD1 PE=1 SV=2	[K].EKLNER.[L]	K389	1xAcetyl [K2(100)]	100	3	2.21905	0.813101	1.57106	2.47223	2.0987	0.55609	1.16289	1.86816	0.0761996	0.354775	0.133881	0.226406	0.422833	0.0540829	0.0825854	0.0919304	0.0273603	0.800691	0.236274	0.174096	0.0710832	0.156465	0.318581	0.111223	0.249413	0.625458	0.0595112	0.583531	NaN	NaN	0.0919304	0.0273603	0.800691	0.236274	0.174096	NaN	0.156465	0.318581	NaN	0.249413	0.625458	NaN
Q9HB71	CACYBP	Calcyclin-binding protein OS=Homo sapiens GN=CACYBP PE=1 SV=2	[K].EKPSYDTETDPSEGLMNVLK.[K]	K178	1xAcetyl [K2(100)]	100	3	0.418236	3.34619	3.46799	2.26278	0.245759	0.478232	1.13369	-0.284732	0.240145	0.270791	0.403778	0.656547	0.270861	0.390765	0.254103	0.0755663	0.402468	0.0890413	0.320864	0.496954	0.0813648	0.633015	0.389055	0.0888571	1.49173	0.0340833	0.0769135	0.701587	0.390765	0.254103	NaN	0.402468	NaN	0.320864	0.496954	NaN	0.633015	0.389055	NaN	1.49173	NaN	NaN
P20674	COX5A	Cytochrome c oxidase subunit 5A, mitochondrial OS=Homo sapiens GN=COX5A PE=1 SV=2	[K].EIYPYVIQELRPTLNELGISTPEELGLDKV.[-]	K149	1xAcetyl [K29(100)]	100	5	0.950186	1.17776	2.45284	3.23481	0.565031	0.310653	1.48567	1.66629	0.156893	0.303136	0.354931	0.858978	1.47699	0.0465321	0.0496255	0.374521	0.101984	0.0994906	0.707934	0.180407	0.0874149	0.796971	0.5961	0.166483	1.81435	1.21452	0.067315	3.14915	NaN	NaN	0.374521	NaN	NaN	0.707934	0.180407	NaN	0.796971	0.5961	0.166483	1.81435	1.21452	0.067315
P17174	GOT1	Aspartate aminotransferase, cytoplasmic OS=Homo sapiens GN=GOT1 PE=1 SV=3	[K].EPESILQVLSQMEKIVR.[I]	K290	1xAcetyl [K14(100)]	100	1	1.74964	1.95021	2.086	2.26261	1.7239	1.59069	1.52235	1.70581	0.0676571	0.227514	0.261448	0.287251	0.324659	0.0566347	0.0602238	0.0861128	0.103512	0.3223	0.25673	0.0951913	0.366367	0.322786	0.27301	0.149573	0.439169	0.336233	0.204425	0.433319	NaN	NaN	NaN	NaN	0.3223	0.25673	NaN	0.366367	0.322786	0.27301	0.149573	0.439169	0.336233	0.204425
P07900	HSP90AA1	Heat shock protein HSP 90-alpha OS=Homo sapiens GN=HSP90AA1 PE=1 SV=5	[K].ENQKHIYYITGETK.[D]	K489	1xAcetyl [K4(100)]	100	2	1.71802	1.57032	1.37033	2.5944	1.78294	1.58628	1.64962	2.89841	0.123471	0.406202	0.366674	0.31921	0.74569	0.0658811	0.104182	0.20035	0.124979	0.092896	1.00073	0.131636	0.0855383	0.882847	0.0880736	0.107499	0.762058	1.21008	0.0616962	0.965294	NaN	NaN	0.20035	NaN	0.092896	1.00073	0.131636	NaN	0.882847	NaN	NaN	0.762058	1.21008	NaN
Q8TCS8	PNPT1	Polyribonucleotide nucleotidyltransferase 1, mitochondrial OS=Homo sapiens GN=PNPT1 PE=1 SV=2	[K].ENGPVVETVQVPLSKR.[A]	K616	1xAcetyl [K15(100)]	100	2	1.13093	2.61308	1.687	2.94883	-0.518458	0.665601	-0.293753	1.25506	0.0839927	0.183944	0.513874	0.270446	0.648525	0.104975	0.0662872	0.0807158	0.224953	0.0582286	0.268649	0.533796	0.50786	0.499967	0.708985	0.0528525	0.0494996	0.573956	0.474009	0.897611	NaN	NaN	NaN	0.224953	NaN	0.268649	0.533796	0.50786	0.499967	0.708985	NaN	NaN	0.573956	0.474009
P10606	COX5B	Cytochrome c oxidase subunit 5B, mitochondrial OS=Homo sapiens GN=COX5B PE=1 SV=2	[R].EIMLAAKK.[G]	K56	1xAcetyl [K7(99.7)];1xOxidation [M3]	99.7	3	0.949312	1.8678	1.75565	3.2385	0.753964	1.46836	1.22258	2.40662	0.102406	0.19774	0.373756	0.345802	0.966518	0.0963507	0.123103	0.0877634	0.0643227	0.0582465	0.470652	0.206066	0.661187	0.254016	0.212508	0.800562	0.0243353	2.27669	0.312575	0.310289	NaN	NaN	NaN	NaN	NaN	0.470652	0.206066	0.661187	0.254016	0.212508	0.800562	0.0243353	2.27669	0.312575
A6NHR9	SMCHD1	Structural maintenance of chromosomes flexible hinge domain-containing protein 1 OS=Homo sapiens GN=SMCHD1 PE=1 SV=2	[K].EIISHISQHGGKWPYWFK.[K]	K771	1xAcetyl [K12(100)]	100	16	2.36123	2.6632	2.1697	1.68445	1.91444	2.01243	1.48623	1.21041	0.513798	2.63993	3.25458	2.31173	1.65144	0.485529	0.911801	0.144064	2.91027	3.92029	1.08922	3.56164	5.46655	0.735547	5.66219	0.362721	0.910292	2.19353	2.19252	0.568279	0.485529	0.911801	0.144064	2.91027	3.92029	1.08922	3.56164	5.46655	0.735547	5.66219	0.362721	0.910292	2.19353	2.19252
Q9Y3Z3	SAMHD1	Deoxynucleoside triphosphate triphosphohydrolase SAMHD1 OS=Homo sapiens GN=SAMHD1 PE=1 SV=2	[R].EILKQIEYR.[N]	K446	1xAcetyl [K4(100)]	100	3	0.396129	1.76841	2.65537	2.39805	-1.82637	-0.998613	-0.269685	-0.446933	0.113701	0.149628	0.387355	0.716326	0.599311	0.0734143	0.144318	0.123372	0.217929	0.0862719	0.144683	0.416325	0.422094	0.323646	0.298409	1.4789	0.371668	0.051561	1.36848	0.377893	NaN	NaN	NaN	0.217929	NaN	0.144683	0.416325	0.422094	0.323646	0.298409	1.4789	0.371668	NaN	1.36848
P49189	ALDH9A1	4-trimethylaminobutyraldehyde dehydrogenase OS=Homo sapiens GN=ALDH9A1 PE=1 SV=3	[K].EILDKFTEEVVK.[Q]	K303	1xAcetyl [K5(100)]	100	1	2.42534	3.22988	3.99661	0.474139	2.34127	3.12554	3.86042	0.226819	0.0769288	0.413227	0.721739	1.22797	0.106861	0.0748619	0.0723672	0.0835572	0.0668149	0.307309	0.865556	0.0604079	0.266228	1.83858	0.0639755	1.39315	2.22679	0.0693248	0.0952719	0.155986	0.0748619	NaN	NaN	0.0668149	0.307309	0.865556	NaN	0.266228	1.83858	NaN	1.39315	2.22679	NaN	NaN
P11388	TOP2A	DNA topoisomerase 2-alpha OS=Homo sapiens GN=TOP2A PE=1 SV=3	[K].ELKPQKSVVSDLEADDVK.[G]	K1373	1xAcetyl [K6(99.5)]	99.5	6	2.53557	2.68333	2.19134	1.42978	2.83424	1.78029	1.37494	0.621599	0.179436	1.04038	1.15258	0.819534	0.483409	0.0594812	0.36353	0.115296	0.789571	0.0556726	2.27589	1.27557	0.724114	1.45806	1.0414	0.142013	1.27519	0.056214	0.399605	0.994409	NaN	0.36353	NaN	0.789571	NaN	2.27589	1.27557	0.724114	1.45806	1.0414	NaN	1.27519	NaN	0.399605
P49773	HINT1	Histidine triad nucleotide-binding protein 1 OS=Homo sapiens GN=HINT1 PE=1 SV=2	[K].EIPAKIIFEDDR.[C]	K30	1xAcetyl [K5(100)]	100	4	-0.517721	3.37312	3.55903	2.04064	-0.211933	3.01472	3.38015	1.73964	0.107432	0.0750383	1.11312	1.26621	0.442004	0.0659914	0.130683	0.125621	0.0597871	0.0921371	0.0731908	0.798531	1.28703	1.2538	1.11659	1.33391	1.34814	0.0647842	1.19693	0.0642977	NaN	0.130683	NaN	NaN	NaN	NaN	0.798531	1.28703	1.2538	1.11659	1.33391	1.34814	NaN	1.19693
P09913	IFIT2	Interferon-induced protein with tetratricopeptide repeats 2 OS=Homo sapiens GN=IFIT2 PE=1 SV=1	[K].ELTPVAKQLLHLR.[Y]	K370	1xAcetyl [K7(100)]	100	5	5.32475	4.87997	3.58949	2.33886	0.163544	-0.332718	-0.880458	-1.32346	0.12965	5.19614	3.81759	1.56069	0.655902	0.208166	0.0660533	0.114731	7.23868	8.17689	0.172865	5.79215	5.56519	0.0954379	2.84937	1.79266	0.0400546	0.310781	1.62502	0.031906	0.208166	NaN	NaN	7.23868	8.17689	NaN	5.79215	5.56519	NaN	2.84937	1.79266	NaN	0.310781	1.62502
P49368	CCT3	T-complex protein 1 subunit gamma OS=Homo sapiens GN=CCT3 PE=1 SV=4	[K].ALDDMISTLKK.[I]	K138	1xAcetyl [K10(99.8)]	99.8	2	1.80768	1.31877	2.99262	2.749	1.91083	1.27054	2.97826	2.70916	0.0762707	0.267008	0.19026	0.607052	0.512729	0.0879941	0.0666671	0.0741508	0.346429	0.0780077	0.376587	0.419325	0.0882786	0.0631763	0.353485	0.598661	0.86901	0.172818	0.566863	0.798506	NaN	NaN	NaN	0.346429	NaN	0.376587	0.419325	NaN	NaN	0.353485	0.598661	0.86901	0.172818	0.566863
P30405	PPIF	Peptidyl-prolyl cis-trans isomerase F, mitochondrial OS=Homo sapiens GN=PPIF PE=1 SV=1	[R].ALCTGEKGFGYK.[G]	K86	1xAcetyl [K7(100)];1xCarbamidomethyl [C3]	100	2	1.09909	2.04863	0.614241	3.84796	0.447406	1.1356	-0.415742	3.01042	0.129288	0.27696	0.534882	0.197908	1.8617	0.198142	0.100499	0.0892234	0.409418	0.0728477	0.348615	1.04034	0.102101	0.462206	0.449429	0.0653665	0.0789287	3.91942	0.964348	0.701341	0.198142	NaN	NaN	0.409418	NaN	0.348615	1.04034	NaN	0.462206	0.449429	NaN	NaN	3.91942	0.964348
P09914	IFIT1	Interferon-induced protein with tetratricopeptide repeats 1 OS=Homo sapiens GN=IFIT1 PE=1 SV=2	[K].AIELLKK.[A]	K275	1xAcetyl [K6(99.8)]	99.8	54	3.72895	3.52234	4.08907	3.82177	-2.82032	-2.79118	-2.00991	-1.7	0.81745	10.8389	9.39273	13.9121	11.5592	1.26358	0.669993	0.518776	13.9351	13.9373	4.64438	15.6596	11.0029	1.51568	12.3062	27.6878	1.74245	16.9809	15.0107	2.68603	1.26358	0.669993	0.518776	13.9351	13.9373	4.64438	15.6596	11.0029	1.51568	12.3062	27.6878	1.74245	16.9809	15.0107
O14879	IFIT3	Interferon-induced protein with tetratricopeptide repeats 3 OS=Homo sapiens GN=IFIT3 PE=1 SV=1	[K].ALEEKPNNPEFSSGLAIAMYHLDNHPEKQFSTDVLK.[Q]	K189	1xAcetyl [K28(100)];1xOxidation [M19]	100	2	0.923091	2.74174	2.62118	2.83144	-5.63923	-3.8153	-3.28261	-2.43298	0.0972576	0.184417	0.650532	0.59838	0.692267	0.0709704	0.0795194	0.141283	0.137114	0.314483	0.101655	0.383765	1.36743	0.200402	1.09274	0.632458	0.0699414	0.0494172	1.96931	0.0580731	NaN	NaN	NaN	0.137114	0.314483	NaN	0.383765	1.36743	0.200402	1.09274	0.632458	NaN	NaN	1.96931
O14879	IFIT3	Interferon-induced protein with tetratricopeptide repeats 3 OS=Homo sapiens GN=IFIT3 PE=1 SV=1	[K].ALEEKPNNPEFSSGLAIAMYHLDNHPEKQFSTDVLK.[Q]	K189	1xAcetyl [K28(100)]	100	12	3.01878	3.70345	3.08793	2.93421	-3.54354	-2.85359	-2.81586	-2.33022	0.608181	4.9292	7.92289	5.17121	4.64854	0.399249	0.344275	1.08102	5.80422	8.73034	0.253055	9.05925	14.6206	0.0888184	10.0048	0.0792948	5.42954	3.16393	10.7191	0.0626034	0.399249	0.344275	1.08102	5.80422	8.73034	0.253055	9.05925	14.6206	NaN	10.0048	NaN	5.42954	3.16393	10.7191
P14868	DARS	Aspartate--tRNA ligase, cytoplasmic OS=Homo sapiens GN=DARS PE=1 SV=2	[R].ALHHGIDLEKIK.[A]	K451	1xAcetyl [K10(100)]	100	3	1.97086	1.69858	1.52442	2.66979	1.93242	1.43916	1.27346	2.36178	0.0858514	0.336538	0.278658	0.24697	0.546304	0.0706611	0.0822502	0.104643	0.105687	0.104594	0.799333	0.115821	0.0256166	0.694536	0.0398898	0.0733789	0.627641	0.784719	0.0933769	0.760817	NaN	NaN	NaN	NaN	NaN	0.799333	NaN	NaN	0.694536	NaN	NaN	0.627641	0.784719	NaN
Q96CS3	FAF2	FAS-associated factor 2 OS=Homo sapiens GN=FAF2 PE=1 SV=2	[R].AHPVFYQGTYSQALNDAKR.[E]	K167	1xAcetyl [K18(100)]	100	4	0.684513	2.81762	2.43759	2.13476	0.335148	2.06744	1.53919	1.26212	0.192744	0.30977	1.35884	1.04416	0.846461	0.408504	0.0831273	0.0866009	0.681954	0.0824904	0.164867	1.19371	0.736622	2.1462	0.798433	0.0675024	2.26655	0.0805619	1.64826	0.81056	0.408504	NaN	NaN	0.681954	NaN	0.164867	1.19371	0.736622	2.1462	0.798433	NaN	2.26655	NaN	1.64826
Q13813	SPTAN1	Spectrin alpha chain, non-erythrocytic 1 OS=Homo sapiens GN=SPTAN1 PE=1 SV=3	[K].AGQKLIDVNHYAK.[D]	K637	1xAcetyl [K4(100)]	100	4	2.88227	0.8862	1.90503	3.71259	2.85088	0.803497	1.78601	3.78356	0.300396	2.21485	0.555222	1.12503	3.93819	0.108595	0.0422607	0.750332	2.08741	3.77259	0.784564	0.0552062	1.28012	0.33034	0.136227	2.38528	0.853592	2.11444	2.97181	6.72831	NaN	0.0422607	0.750332	2.08741	3.77259	0.784564	NaN	1.28012	0.33034	NaN	2.38528	0.853592	2.11444	2.97181
Q8NCN5	PDPR	Pyruvate dehydrogenase phosphatase regulatory subunit, mitochondrial OS=Homo sapiens GN=PDPR PE=1 SV=2	[K].AKLYPVASLFTQK.[R]	K854	1xAcetyl [K2(100)]	100	5	3.17938	-0.368164	3.0033	3.98726	2.96526	-1.02626	1.94325	2.73448	0.0759879	0.68839	0.058873	0.609296	1.20512	0.0740969	0.0593876	0.0944792	1.10729	0.836257	0.121622	0.0503183	0.0746284	0.0516722	0.773307	0.0723489	0.982232	1.1763	1.66406	0.775	NaN	NaN	NaN	1.10729	0.836257	NaN	NaN	NaN	NaN	0.773307	NaN	0.982232	1.1763	1.66406
Q8TCS8	PNPT1	Polyribonucleotide nucleotidyltransferase 1, mitochondrial OS=Homo sapiens GN=PNPT1 PE=1 SV=2	[R].AKFVGPGGYNLK.[K]	K619	1xAcetyl [K2(100)]	100	1	-0.017097	2.17744	2.70358	3.30116	-1.66648	0.229961	0.722828	1.60739	0.114596	0.113246	0.518374	0.746499	1.12958	0.183255	0.0518046	0.108728	0.0774204	0.134413	0.127904	0.742654	0.723961	0.0885084	0.175291	0.587115	1.47709	0.119835	1.08869	2.18021	NaN	NaN	NaN	NaN	NaN	NaN	0.742654	0.723961	NaN	0.175291	0.587115	1.47709	0.119835	1.08869
Q92552	MRPS27	28S ribosomal protein S27, mitochondrial OS=Homo sapiens GN=MRPS27 PE=1 SV=3	[K].ALHSKLQALGK.[I]	K340	1xAcetyl [K5(100)]	100	2	2.45023	1.9455	1.51345	4.04044	2.28931	1.65272	1.08799	3.54066	0.0866877	0.473751	0.333896	0.247486	1.42643	0.0840855	0.0446067	0.131371	0.0838643	0.0526789	1.28471	0.106557	0.0572757	0.837854	0.0597019	0.0918511	0.590905	3.22531	0.0396697	1.01432	NaN	0.0446067	NaN	NaN	NaN	1.28471	NaN	NaN	0.837854	NaN	NaN	0.590905	3.22531	NaN
P33778	HIST1H2BB	Histone H2B type 1-B OS=Homo sapiens GN=HIST1H2BB PE=1 SV=2	[K].AITKAQK.[K]	K21	1xAcetyl [K4(100)]	100	5	4.27327	4.13169	3.84975	4.1721	#N/A	#N/A	#N/A	#N/A	0.0572189	1.10643	1.003	0.824954	1.03149	0.0673697	0.0969545	0.00733264	1.08486	1.46251	0.771913	1.46119	0.366263	1.18156	1.60613	0.0980016	0.770731	1.36132	0.332243	1.40092	NaN	NaN	0.00733264	1.08486	1.46251	0.771913	1.46119	0.366263	1.18156	1.60613	0.0980016	0.770731	1.36132	0.332243
P12956	XRCC6	X-ray repair cross-complementing protein 6 OS=Homo sapiens GN=XRCC6 PE=1 SV=2	[K].AIVEKLR.[F]	K468	1xAcetyl [K5(100)]	100	17	4.10157	-0.239081	4.59517	5.31755	4.16046	-0.356776	4.37113	5.07755	0.0972801	1.67001	0.082424	2.3513	3.87942	0.0897839	0.0857004	0.116356	0.100361	4.8038	0.105875	0.0688933	0.0655436	0.112835	3.07794	2.31929	1.65666	11.5468	0.0368541	0.0546183	NaN	NaN	NaN	NaN	4.8038	NaN	NaN	NaN	NaN	3.07794	2.31929	1.65666	11.5468	NaN
P43304	GPD2	Glycerol-3-phosphate dehydrogenase, mitochondrial OS=Homo sapiens GN=GPD2 PE=1 SV=3	[K].AIMKLDIEQYR.[M]	K128	1xAcetyl [K4(100)];1xOxidation [M3]	100	3	1.98097	2.67631	3.83776	0.196631	1.59141	1.98478	2.82913	-0.944801	0.0556358	0.219627	0.355635	0.795492	0.0637597	0.047083	0.053919	0.0659053	0.0725434	0.0329951	0.553344	0.109791	0.858545	0.0985702	0.886948	0.0882688	1.41126	0.0417528	0.071151	0.0783752	NaN	NaN	NaN	0.0725434	NaN	0.553344	NaN	0.858545	NaN	0.886948	NaN	1.41126	NaN	NaN
P08133	ANXA6	Annexin A6 OS=Homo sapiens GN=ANXA6 PE=1 SV=3	[R].AINEAYKEDYHKSLEDALSSDTSGHFR.[R]	K483	1xAcetyl [K12(100)]	100	4	1.012	3.10457	3.14903	1.44203	1.17204	3.24698	3.25839	1.59563	0.0954333	0.192461	0.820856	0.846552	0.259294	0.1221	0.053349	0.110851	0.0687557	0.0444112	0.464217	0.339159	0.29761	1.8258	0.381415	0.108732	2.04951	0.0612575	0.623026	0.0936	NaN	NaN	NaN	NaN	NaN	0.464217	0.339159	0.29761	1.8258	0.381415	NaN	2.04951	NaN	0.623026
P22695	UQCRC2	Cytochrome b-c1 complex subunit 2, mitochondrial OS=Homo sapiens GN=UQCRC2 PE=1 SV=3	[K].AAYNQVKTIAQGNLSNTDVQAAK.[N]	K359	1xAcetyl [K7(100)]	100	7	1.12124	2.32997	3.13717	3.23949	0.969385	2.00689	2.58923	2.52492	0.18426	0.400828	0.926447	1.62111	1.74026	0.407028	0.0680761	0.0776745	0.557063	0.0699128	0.575508	0.983001	0.0782904	1.71805	2.93408	0.128006	1.80124	3.03054	0.824555	1.36569	0.407028	NaN	NaN	0.557063	NaN	0.575508	0.983001	NaN	1.71805	2.93408	NaN	1.80124	3.03054	0.824555
O43837	IDH3B	Isocitrate dehydrogenase [NAD] subunit beta, mitochondrial OS=Homo sapiens GN=IDH3B PE=1 SV=2	[K].AAAVPVEFQEHHLSEVQNMASEEKLEQVLSSMK.[E]	K96	1xAcetyl [K24(100)]	100	5	1.79846	2.93424	3.0422	3.19442	1.46047	2.21703	2.13608	2.20747	0.154465	0.537305	1.18065	1.2724	1.41399	0.16373	0.151255	0.148409	0.085152	0.101773	1.42499	1.05369	1.01145	1.47682	1.61222	0.221775	1.98319	0.0269621	0.134912	4.0801	0.16373	0.151255	NaN	NaN	NaN	1.42499	1.05369	1.01145	1.47682	1.61222	0.221775	1.98319	NaN	NaN
P42765	ACAA2	3-ketoacyl-CoA thiolase, mitochondrial OS=Homo sapiens GN=ACAA2 PE=1 SV=2	[K].AANDAGYFNDEMAPIEVKTK.[K]	K209	1xAcetyl [K18(99.8)]	99.8	9	1.67291	2.38442	2.30721	1.97331	1.55787	2.11659	1.69746	1.08423	0.273047	0.870628	1.42568	1.35138	1.07217	0.560732	0.15358	0.10483	1.33486	0.594022	0.683002	1.55955	1.23126	1.48622	1.41576	1.07403	1.56435	1.06347	0.608088	1.54495	0.560732	0.15358	NaN	1.33486	0.594022	0.683002	1.55955	1.23126	1.48622	1.41576	1.07403	1.56435	1.06347	0.608088
P0DMV9	HSPA1B	Heat shock 70 kDa protein 1B OS=Homo sapiens GN=HSPA1B PE=1 SV=1	[K].AFYPEEISSMVLTKMK.[E]	K126	1xAcetyl [K14(99.8)];1xOxidation [M15]	99.8	13	1.44872	2.95388	2.86972	2.94269	0.920648	2.18411	2.11014	2.02201	0.104782	0.286018	0.81188	0.765871	0.805606	0.0721189	0.0666908	0.175535	0.029913	0.171908	0.656232	0.0940793	0.028962	2.3126	0.0594485	0.0461054	2.19206	0.0590788	0.108138	2.2496	NaN	NaN	0.175535	NaN	0.171908	0.656232	NaN	0.028962	2.3126	0.0594485	NaN	2.19206	NaN	0.108138
P26641	EEF1G	Elongation factor 1-gamma OS=Homo sapiens GN=EEF1G PE=1 SV=3	[K].AFNQGKIFK.[-]	K434	1xAcetyl [K6(100)];1xDeamidated [N3]	100	5	1.85858	1.8442	2.43789	3.40463	1.98044	2.01395	2.59631	3.65103	0.293249	1.06347	1.05292	1.58896	3.10552	0.107049	0.164501	0.608197	0.524239	1.28432	1.38185	0.519946	1.22469	1.41413	0.161572	2.22145	2.38386	4.4287	2.95626	1.93159	NaN	0.164501	0.608197	0.524239	1.28432	1.38185	0.519946	1.22469	1.41413	0.161572	2.22145	2.38386	4.4287	2.95626
P20591	MX1	Interferon-induced GTP-binding protein Mx1 OS=Homo sapiens GN=MX1 PE=1 SV=4	[K].ADPAAASHPLLLNGDATVAQKNPGSVAENNLCSQYEEK.[V]	K31	1xAcetyl [K21(100)];1xCarbamidomethyl [C32]	100	5	2.02714	3.12368	2.50416	2.38108	-4.2726	-3.48867	-3.85954	-4.05936	0.0922883	0.376164	0.804394	0.523568	0.480753	0.0842461	0.0424247	0.150194	0.977838	0.0620595	0.0885945	1.73541	0.602894	0.0748768	0.921899	0.581569	0.0672375	0.0387283	1.34728	0.0562512	NaN	NaN	NaN	0.977838	NaN	NaN	1.73541	0.602894	NaN	0.921899	0.581569	NaN	NaN	1.34728
Q02218	OGDH	2-oxoglutarate dehydrogenase, mitochondrial OS=Homo sapiens GN=OGDH PE=1 SV=3	[K].AEQFYCGDTEGKK.[V]	K401	1xAcetyl [K12(99.8)];1xCarbamidomethyl [C6]	99.8	2	4.4455	0.383781	4.97712	2.48285	3.97666	-0.525416	3.8429	1.22705	0.064595	1.40744	0.0842808	2.03452	0.361088	0.0673461	0.0616584	0.0647806	3.98487	0.127861	0.109577	0.100068	0.0647389	0.0880356	2.9472	1.18851	1.96786	0.967611	0.0846825	0.0309704	NaN	NaN	NaN	3.98487	NaN	NaN	NaN	NaN	NaN	2.9472	1.18851	1.96786	0.967611	NaN
P10809	HSPD1	60 kDa heat shock protein, mitochondrial OS=Homo sapiens GN=HSPD1 PE=1 SV=2	[K].DDAMLLKGK.[G]	K359	1xAcetyl [K7(100)];1xOxidation [M4]	100	18	1.93907	2.39679	2.75524	2.99898	1.81872	2.13978	2.34707	2.39491	1.03442	3.96656	5.44754	6.984	8.26947	0.964425	0.469741	1.66908	3.21094	5.59991	3.08884	9.4809	5.52435	1.33737	9.23713	10.8386	0.876258	14.0098	8.25135	2.54726	0.964425	0.469741	1.66908	3.21094	5.59991	3.08884	9.4809	5.52435	1.33737	9.23713	10.8386	0.876258	14.0098	8.25135
P06576	ATP5F1B	ATP synthase subunit beta, mitochondrial OS=Homo sapiens GN=ATP5B PE=1 SV=3	[K].DATSKVALVYGQMNEPPGAR.[A]	K264	1xAcetyl [K5(100)]	100	2	0.30098	3.72194	5.0229	-0.174557	0.156934	3.19788	4.23046	-1.06442	0.0804397	0.0991002	1.06142	2.61524	0.0712727	0.0687407	0.0675273	0.105051	0.109526	0.0862775	0.101497	1.31701	0.0582373	1.80901	0.845943	0.962479	6.03731	0.049379	0.0943082	0.070131	NaN	NaN	0.105051	0.109526	NaN	NaN	1.31701	NaN	1.80901	0.845943	0.962479	6.03731	NaN	NaN
O14967	CLGN	Calmegin OS=Homo sapiens GN=CLGN PE=1 SV=1	[K].CGEDYKLHFIFR.[H]	K190	1xAcetyl [K6(100)];1xCarbamidomethyl [C1]	100	1	1.23066	2.56142	2.20087	1.61303	1.31228	2.00462	1.34887	0.782772	0.0952673	0.223569	0.56235	0.437998	0.291416	0.0740272	0.0995037	0.112271	0.284978	0.210554	0.175174	0.573554	0.558057	0.55544	0.215039	0.116251	0.982704	0.0934058	0.701945	0.0788971	NaN	NaN	0.112271	0.284978	0.210554	NaN	0.573554	0.558057	0.55544	0.215039	NaN	0.982704	0.0934058	0.701945
P09913	IFIT2	Interferon-induced protein with tetratricopeptide repeats 2 OS=Homo sapiens GN=IFIT2 PE=1 SV=1	[K].CEDKAIHHFIEGVK.[I]	K390	1xAcetyl [K4(100)];1xCarbamidomethyl [C1]	100	31	3.88559	3.93151	2.75318	2.17223	-1.27562	-1.28118	-1.71677	-1.49009	1.58306	23.3978	24.1545	10.673	7.13514	3.21624	1.37998	0.152956	41.8951	28.1984	0.0999415	43.4966	28.0324	0.934587	17.1088	14.3249	0.585405	11.2103	9.64622	0.548897	3.21624	1.37998	NaN	41.8951	28.1984	0.0999415	43.4966	28.0324	0.934587	17.1088	14.3249	0.585405	11.2103	9.64622
P09914	IFIT1	Interferon-induced protein with tetratricopeptide repeats 1 OS=Homo sapiens GN=IFIT1 PE=1 SV=2	[R].DKSINSLK.[K]	K417	1xAcetyl [K2(100)]	100	3	4.93666	3.64818	-0.02909	0.066421	-1.61261	-2.66533	-6.12807	-5.45535	0.0716303	2.19372	0.89807	0.0702004	0.0750052	0.104737	0.0460158	0.0641381	0.0402801	4.99244	1.54843	0.948682	1.64357	0.101957	0.0671294	0.120162	0.0233099	0.0480112	0.103146	0.0738584	NaN	NaN	NaN	NaN	4.99244	1.54843	0.948682	1.64357	NaN	NaN	0.120162	0.0233099	NaN	NaN
P61247	RPS3A	40S ribosomal protein S3a OS=Homo sapiens GN=RPS3A PE=1 SV=2	[R].DKMCSMVK.[K]	K109	1xAcetyl [K2(100)];1xCarbamidomethyl [C4]	100	3	2.54673	2.46362	1.26704	2.04418	2.55832	2.47957	1.52202	2.31823	0.18708	1.09312	1.03193	0.450241	0.771592	0.0519207	0.0553399	0.453979	2.34844	0.428649	0.502283	2.57594	0.253354	0.266492	0.172037	1.09381	0.0848766	2.04831	0.0774099	0.189057	NaN	NaN	0.453979	2.34844	0.428649	0.502283	2.57594	0.253354	0.266492	0.172037	1.09381	0.0848766	2.04831	NaN
Q99798	ACO2	Aconitate hydratase, mitochondrial OS=Homo sapiens GN=ACO2 PE=1 SV=2	[K].DFTPGKPLKCIIK.[H]	K739	1xAcetyl [K9(100)];1xCarbamidomethyl [C10]	100	2	0.019559	2.30239	3.68543	6.70052	-0.182075	1.75051	2.58714	5.22128	0.0966523	0.0979715	0.476761	1.24347	10.0524	0.0947485	0.0749053	0.120303	0.100322	0.0764216	0.117171	0.39693	0.106127	0.927227	1.35374	0.113333	2.26335	28.0736	0.0708947	2.01258	NaN	NaN	NaN	NaN	NaN	NaN	0.39693	NaN	0.927227	1.35374	NaN	2.26335	28.0736	NaN
Q9Y680	FKBP7	Peptidyl-prolyl cis-trans isomerase FKBP7 OS=Homo sapiens GN=FKBP7 PE=1 SV=1	[K].DGSKFYCSR.[T]	K70	1xAcetyl [K4(100)];1xCarbamidomethyl [C7]	100	4	1.18109	2.15932	1.8203	2.93983	1.2073	2.25166	2.02121	3.3057	0.197897	0.448728	0.884017	0.698882	1.51851	0.3381	0.121507	0.134084	0.789584	0.450926	0.105673	2.15378	0.394367	0.103904	1.32797	0.7075	0.0611761	4.23659	0.0682914	0.250636	0.3381	0.121507	NaN	0.789584	0.450926	NaN	2.15378	0.394367	0.103904	1.32797	0.7075	0.0611761	4.23659	NaN
P53350	PLK1	Serine/threonine-protein kinase PLK1 OS=Homo sapiens GN=PLK1 PE=1 SV=1	[R].DGTESYLTVSSHPNSLMKK.[I]	K474	1xAcetyl [K18(99.6)]	99.6	1	0.944094	2.49789	2.65056	2.12614	1.31369	2.4665	3.33558	3.54503	0.0877997	0.168925	0.495945	0.551306	0.383288	0.114316	0.0639142	0.085169	0.273569	0.0751879	0.158018	0.37279	0.108075	1.00697	0.42028	0.223007	1.01063	0.0704473	0.100615	0.978801	0.114316	NaN	NaN	0.273569	NaN	0.158018	0.37279	NaN	1.00697	0.42028	0.223007	1.01063	NaN	NaN
P55809	OXCT1	Succinyl-CoA:3-ketoacid coenzyme A transferase 1, mitochondrial OS=Homo sapiens GN=OXCT1 PE=1 SV=1	[K].DGSVAIASKPR.[E]	K185	1xAcetyl [K9(100)]	100	3	3.31867	2.85963	2.05682	2.68996	3.21837	2.50462	1.44423	1.84036	0.0840667	0.838774	0.610182	0.349775	0.542478	0.100996	0.0776457	0.0735585	0.757388	1.47346	0.285473	0.439044	1.31453	0.0769715	0.0634906	0.905062	0.0807717	1.5002	0.0444472	0.082787	NaN	NaN	0.0735585	0.757388	1.47346	0.285473	0.439044	1.31453	NaN	NaN	0.905062	0.0807717	1.5002	NaN
P21333	FLNA	Filamin-A OS=Homo sapiens GN=FLNA PE=1 SV=4	[K].DGSCSVEYIPYEAGTYSLNVTYGGHQVPGSPFKVPVHDVTDASK.[V]	K1439	1xAcetyl [K33(100)];1xCarbamidomethyl [C4];1xDeamidated [N19]	100	2	1.83159	3.57918	0.994695	2.4391	2.04583	4.03717	1.62286	3.21506	0.0691559	0.246146	0.826549	0.137804	0.375035	0.110584	0.0370578	0.059826	0.108857	0.0544111	0.575171	0.063275	2.0131	0.403272	0.0874678	0.0820207	0.243924	0.0271531	0.0995248	0.998428	NaN	NaN	NaN	NaN	NaN	0.575171	NaN	2.0131	0.403272	NaN	NaN	0.243924	NaN	NaN
Q9UJS0	SLC25A13	Calcium-binding mitochondrial carrier protein Aralar2 OS=Homo sapiens GN=SLC25A13 PE=1 SV=2	[K].ASFANEDGQVSPGSLLLAGAIAGMPAASLVTPADVIKTR.[L]	K545	1xAcetyl [K37(100)]	100	6	0.530566	2.00658	2.64245	3.00021	0.167675	1.11128	1.43581	1.60625	0.110674	0.159868	0.444719	0.691039	0.885522	0.0629539	0.0687773	0.20029	0.0708066	0.0625085	0.346288	0.197326	0.111262	1.02557	0.623267	0.0493598	1.40049	1.05588	0.0598846	1.5408	NaN	NaN	0.20029	NaN	NaN	0.346288	0.197326	NaN	1.02557	0.623267	NaN	1.40049	1.05588	NaN
P38646	HSPA9	Stress-70 protein, mitochondrial OS=Homo sapiens GN=HSPA9 PE=1 SV=2	[R].ASNGDAWVEAHGKLYSPSQIGAFVLMK.[M]	K159	1xAcetyl [K13(100)];1xOxidation [M26]	100	14	1.5397	3.19457	3.20731	4.12788	1.21317	2.72053	2.62813	3.30168	0.16191	0.470727	1.4823	1.49544	2.83066	0.120532	0.280624	0.084573	0.396277	0.367486	0.648419	0.875033	3.0073	0.564564	2.11319	1.81424	0.558882	1.3746	4.60528	2.5121	0.120532	0.280624	NaN	0.396277	0.367486	0.648419	0.875033	3.0073	0.564564	2.11319	1.81424	0.558882	1.3746	4.60528
P38646	HSPA9	Stress-70 protein, mitochondrial OS=Homo sapiens GN=HSPA9 PE=1 SV=2	[R].ASNGDAWVEAHGKLYSPSQIGAFVLMK.[M]	K159	1xAcetyl [K13(100)];1xDeamidated [N3]	100	7	1.26779	2.14514	1.92638	2.63167	0.941255	1.67109	1.3472	1.80548	0.5743	1.38287	2.54033	2.18291	3.55918	0.254243	1.17557	0.293087	0.0858805	2.99427	1.06847	1.98488	3.23397	2.40214	2.92125	0.37833	3.24916	2.87971	1.79715	6.00069	0.254243	1.17557	0.293087	NaN	2.99427	1.06847	1.98488	3.23397	2.40214	2.92125	0.37833	3.24916	2.87971	1.79715
P49753	ACOT2	Acyl-coenzyme A thioesterase 2, mitochondrial OS=Homo sapiens GN=ACOT2 PE=1 SV=6	[R].APALGGSFAGLEPMGLLWALEPEKPLVR.[L]	K150	1xAcetyl [K24(100)];1xOxidation [M14]	100	3	-0.09428	2.52114	4.80922	4.76956	#N/A	#N/A	#N/A	#N/A	0.0802143	0.0751399	0.46046	2.24891	2.18793	0.0897854	0.0641417	0.0867158	0.0738653	0.109756	0.0417984	0.52176	0.233217	0.626403	5.54424	0.863793	0.338697	4.60992	1.90397	0.0499049	NaN	NaN	NaN	0.0738653	0.109756	0.0417984	0.52176	0.233217	0.626403	5.54424	0.863793	0.338697	4.60992	1.90397
Q9UBQ5	EIF3K	Eukaryotic translation initiation factor 3 subunit K OS=Homo sapiens GN=EIF3K PE=1 SV=1	[R].ANVGKLLK.[G]	K13	1xAcetyl [K5(100)]	100	1	3.23442	0.122323	1.47357	3.19273	3.38642	0.126657	1.32691	2.99486	0.120627	1.13527	0.1313	0.33499	1.10293	0.0736196	0.0891601	0.1991	0.0894422	3.06693	0.249446	0.249049	0.0778011	0.0670508	0.826978	0.101835	0.0761565	3.11378	0.0607281	0.134294	NaN	NaN	0.1991	NaN	3.06693	0.249446	0.249049	0.0778011	0.0670508	0.826978	NaN	0.0761565	3.11378	NaN
Q9Y3D5	MRPS18C	28S ribosomal protein S18c, mitochondrial OS=Homo sapiens GN=MRPS18C PE=1 SV=1	[R].AQIMGFMPVTYKDPAYLKDPK.[V]	K131	1xAcetyl [K18(100)]	100	4	0.684628	1.78111	2.33781	2.77808	0.558977	1.33327	1.94824	1.94782	0.0897838	0.144308	0.308579	0.453889	0.615861	0.109451	0.0451085	0.114792	0.224749	0.110655	0.0975213	0.452889	0.43403	0.0388183	0.661843	0.101554	0.598269	0.801548	0.516176	0.529858	NaN	NaN	NaN	0.224749	NaN	NaN	0.452889	0.43403	NaN	0.661843	0.101554	0.598269	0.801548	0.516176
Q9BQE5	APOL2	Apolipoprotein L2 OS=Homo sapiens GN=APOL2 PE=1 SV=1	[R].AQELEGKLNFLTK.[I]	K320	1xAcetyl [K7(100)]	100	1	1.8974	2.41245	2.56706	1.73023	-0.59676	1.13685	1.52793	1.20316	0.0773362	0.288109	0.411722	0.458297	0.256586	0.0605426	0.0549981	0.116468	0.264821	0.516314	0.0831926	0.344728	0.782572	0.107866	0.286104	1.01749	0.0712958	0.0589802	0.621972	0.0888068	NaN	NaN	NaN	0.264821	0.516314	NaN	0.344728	0.782572	NaN	0.286104	1.01749	NaN	NaN	0.621972
Q9UIJ7	AK3	GTP:AMP phosphotransferase AK3, mitochondrial OS=Homo sapiens GN=AK3 PE=1 SV=4	[R].AYQIDTVINLNVPFEVIKQR.[L]	K122	1xAcetyl [K18(100)]	100	1	3.28761	1.03344	1.30642	3.12755	3.22135	0.783694	0.760447	2.39811	0.167495	1.63558	0.342846	0.414259	1.46382	0.178321	0.170213	0.153951	0.845265	1.58403	2.47743	0.376724	0.470287	0.181527	0.513041	0.607332	0.122404	0.503524	1.67553	2.21241	0.178321	0.170213	0.153951	0.845265	1.58403	2.47743	0.376724	0.470287	0.181527	0.513041	0.607332	0.122404	0.503524	1.67553
Q6JQN1	ACAD10	Acyl-CoA dehydrogenase family member 10 OS=Homo sapiens GN=ACAD10 PE=1 SV=1	[R].ATVAKLELK.[H]	K1052	1xAcetyl [K5(100)]	100	6	1.62309	4.0289	4.03191	3.93057	1.55408	3.68521	2.94988	2.68629	0.11174	0.344199	1.82402	1.82783	1.70385	0.114848	0.101559	0.118814	0.62666	0.152376	0.253561	1.80815	3.50755	0.156352	3.97604	1.44176	0.0656759	3.63445	1.40747	0.0696154	0.114848	0.101559	NaN	0.62666	0.152376	0.253561	1.80815	3.50755	0.156352	3.97604	1.44176	NaN	3.63445	1.40747
Q16891	IMMT	MICOS complex subunit MIC60 OS=Homo sapiens GN=IMMT PE=1 SV=1	[K].ATEKQHITLALEK.[Q]	K427	1xAcetyl [K4(100)]	100	2	2.33157	1.99508	1.8348	3.34962	2.16421	1.74777	1.49339	2.88182	0.117823	0.593062	0.469687	0.4203	1.20106	0.0633036	0.141114	0.14905	0.0921235	0.0941239	1.59294	0.0558948	0.303337	1.04983	0.987355	0.107408	0.166137	3.42372	0.121106	0.0583595	NaN	NaN	NaN	NaN	0.0941239	1.59294	NaN	0.303337	1.04983	0.987355	NaN	0.166137	3.42372	NaN
Q969Z0	TBRG4	Protein TBRG4 OS=Homo sapiens GN=TBRG4 PE=1 SV=1	[R].LATDLLSLMPSLTSGEVAHCAKSFALLK.[W]	K337	1xAcetyl [K22(100)];1xCarbamidomethyl [C20]	100	5	1.55256	2.15479	2.21227	1.85553	1.33719	1.92213	2.01064	1.58172	0.214899	0.630377	0.956952	0.995851	0.777686	0.308476	0.203117	0.133103	0.573147	1.23709	0.0808955	1.38054	1.14615	0.344166	1.83299	0.562518	0.592044	1.20275	0.545817	0.584491	0.308476	0.203117	NaN	0.573147	1.23709	NaN	1.38054	1.14615	0.344166	1.83299	0.562518	0.592044	1.20275	0.545817
P42704	LRPPRC	Leucine-rich PPR motif-containing protein, mitochondrial OS=Homo sapiens GN=LRPPRC PE=1 SV=3	[R].LANQFAIYKPVTDFFLQLVDAGK.[V]	K1252	1xAcetyl [K9(100)]	100	7	0.987218	2.06257	2.46787	3.65232	0.6676	1.63926	2.03705	3.27381	0.272331	0.539858	1.13761	1.5066	3.42417	0.380439	0.317164	0.11939	0.485321	1.04458	0.0896725	0.855853	2.50191	0.0550697	3.14716	1.29956	0.0730946	7.57271	2.63216	0.0676443	0.380439	0.317164	NaN	0.485321	1.04458	NaN	0.855853	2.50191	NaN	3.14716	1.29956	NaN	7.57271	2.63216
P10515	DLAT	Dihydrolipoyllysine-residue acetyltransferase component of pyruvate dehydrogenase complex, mitochondrial OS=Homo sapiens GN=DLAT PE=1 SV=3	[K].LAVEKGIDLTQVK.[G]	K368	1xAcetyl [K5(100)]	100	2	0.035633	2.16125	2.64319	3.13836	-0.0900179	1.74874	2.00627	2.30487	0.0908734	0.0931459	0.40648	0.567696	0.800164	0.10572	0.0656533	0.101247	0.0714383	0.110544	0.0974553	0.632768	0.518806	0.0678661	0.614809	1.02121	0.0670702	0.383005	0.611987	1.4055	NaN	NaN	NaN	NaN	NaN	NaN	0.632768	0.518806	NaN	0.614809	1.02121	NaN	0.383005	0.611987
P12004	PCNA	Proliferating cell nuclear antigen OS=Homo sapiens GN=PCNA PE=1 SV=1	[K].IADMGHLKYYLAPK.[I]	K248	1xAcetyl [K8(100)]	100	3	0.3005	3.78883	3.91281	0.592282	0.403647	3.73086	4.05046	0.781634	0.0630187	0.0776121	0.871007	0.949168	0.0950089	0.0736968	0.0406908	0.0746686	0.0644318	0.0455744	0.12283	0.73948	0.598002	1.27554	0.392735	0.87118	1.58359	0.0784188	0.040279	0.166329	NaN	NaN	NaN	NaN	NaN	NaN	0.73948	0.598002	1.27554	0.392735	0.87118	1.58359	NaN	NaN
Q9UIJ7	AK3	GTP:AMP phosphotransferase AK3, mitochondrial OS=Homo sapiens GN=AK3 PE=1 SV=4	[R].LALHELKNLTQYSWLLDGFPR.[T]	K80	1xAcetyl [K7(100)]	100	9	1.84816	1.25287	2.45632	3.14306	1.7819	1.00312	1.91036	2.41362	0.795423	2.86385	1.89561	4.36541	7.02674	0.589889	1.66034	0.136039	0.875442	4.4822	3.23392	1.14769	4.47719	0.0619422	4.64407	1.87118	6.58098	5.33258	6.1143	9.63333	0.589889	1.66034	NaN	0.875442	4.4822	3.23392	1.14769	4.47719	NaN	4.64407	1.87118	6.58098	5.33258	6.1143
P50213	IDH3A	Isocitrate dehydrogenase [NAD] subunit alpha, mitochondrial OS=Homo sapiens GN=IDH3A PE=1 SV=1	[R].IEAACFATIKDGK.[S]	K336	1xAcetyl [K10(99.7)];1xCarbamidomethyl [C5]	99.7	3	1.32078	1.39834	2.46314	3.25216	1.08199	0.876286	1.69252	2.31632	0.0760349	0.189936	0.200427	0.419268	0.724455	0.0951613	0.0550783	0.0778652	0.44101	0.0567005	0.0720966	0.469801	0.0711858	0.060294	0.598993	0.610367	0.0484449	1.01321	0.649284	0.51087	NaN	NaN	NaN	0.44101	NaN	NaN	0.469801	NaN	NaN	0.598993	0.610367	NaN	1.01321	0.649284
Q99873	PRMT1	Protein arginine N-methyltransferase 1 OS=Homo sapiens GN=PRMT1 PE=1 SV=2	[K].LDHVVTIIKGK.[V]	K133	1xAcetyl [K9(100)]	100	3	1.13128	3.80382	2.1895	2.36103	1.24063	3.76819	2.13708	2.44264	0.0865761	0.189647	1.2091	0.394915	0.444772	0.0801808	0.0980616	0.081486	0.385865	0.0837996	0.0992762	0.738036	1.1545	1.73476	0.0745972	1.00335	0.106797	0.0623201	1.19648	0.0755173	NaN	NaN	NaN	0.385865	NaN	NaN	0.738036	1.1545	1.73476	NaN	1.00335	NaN	NaN	1.19648
Q71U36	TUBA1A	Tubulin alpha-1A chain OS=Homo sapiens GN=TUBA1A PE=1 SV=1	[R].LDHKFDLMYAKR.[A]	K401	1xAcetyl [K11(100)];1xOxidation [M8]	100	3	0.00876	3.68475	3.97008	2.90154	#N/A	#N/A	#N/A	#N/A	0.157909	0.158871	2.03062	2.47469	1.17994	0.0733265	0.0538836	0.346518	0.0825487	0.301957	0.0921075	1.04233	0.0800449	4.96948	0.0852826	1.33408	6.00471	0.467628	0.950055	2.12213	NaN	NaN	0.346518	NaN	0.301957	NaN	1.04233	NaN	4.96948	NaN	1.33408	6.00471	0.467628	0.950055
P09914	IFIT1	Interferon-induced protein with tetratricopeptide repeats 1 OS=Homo sapiens GN=IFIT1 PE=1 SV=2	[R].LDGFKLATK.[N]	K192	1xAcetyl [K5(100)]	100	4	3.82823	4.01518	4.04763	3.86258	-2.72104	-2.29834	-2.05135	-1.65919	0.0904927	1.28536	1.4632	1.49648	1.31633	0.125058	0.0604032	0.086017	1.46787	1.71376	0.674452	1.43783	2.44741	0.504345	0.594145	3.33117	0.564122	0.834813	2.5119	0.602287	0.125058	NaN	NaN	1.46787	1.71376	0.674452	1.43783	2.44741	0.504345	0.594145	3.33117	0.564122	0.834813	2.5119
P0DMV9	HSPA1B	Heat shock 70 kDa protein 1B OS=Homo sapiens GN=HSPA1B PE=1 SV=1	[R].KFGDPVVQSDMKHWPFQVINDGDKPK.[V]	K88	1xAcetyl [K12(100)]	100	2	1.28279	1.08856	2.90746	2.25809	0.754724	0.318792	2.14788	1.33742	0.0811606	0.197472	0.172598	0.608944	0.388239	0.0759243	0.0495816	0.117976	0.301567	0.0710765	0.219772	0.0474079	0.2226	0.247786	0.0761942	0.102448	1.64819	0.122037	0.0472598	0.995419	NaN	NaN	NaN	0.301567	NaN	0.219772	NaN	0.2226	0.247786	NaN	0.102448	1.64819	0.122037	NaN
P19338	NCL	Nucleolin OS=Homo sapiens GN=NCL PE=1 SV=3	[R].KFGYVDFESAEDLEK.[A]	K348	1xAcetyl [K1(100)]	100	5	1.82392	2.14923	2.04149	0.616058	1.65657	2.00649	2.10188	0.720756	0.162453	0.575152	0.720626	0.668767	0.248988	0.0830175	0.317209	0.0871312	1.097	0.402968	0.225487	0.784963	0.764551	0.612365	0.654486	0.654191	0.697625	0.263789	0.409079	0.0740964	NaN	0.317209	NaN	1.097	0.402968	0.225487	0.784963	0.764551	0.612365	0.654486	0.654191	0.697625	0.263789	0.409079
Q9NYK5	MRPL39	39S ribosomal protein L39, mitochondrial OS=Homo sapiens GN=MRPL39 PE=1 SV=3	[K].HVGKTDPGTVFVMNK.[N]	K72	1xAcetyl [K4(100)]	100	10	1.37921	2.05019	2.31026	2.64483	1.2722	1.67724	1.69767	1.95777	0.785938	2.04443	3.25506	3.89803	4.91544	0.100371	0.0493534	2.20809	0.75679	3.74606	1.63045	2.14392	3.62864	3.99261	4.4676	2.21921	5.00729	4.93628	3.14112	6.66893	NaN	NaN	2.20809	0.75679	3.74606	1.63045	2.14392	3.62864	3.99261	4.4676	2.21921	5.00729	4.93628	3.14112
P09913	IFIT2	Interferon-induced protein with tetratricopeptide repeats 2 OS=Homo sapiens GN=IFIT2 PE=1 SV=1	[R].KDEPDKAIELLKK.[A]	K271	1xAcetyl [K12(99.6)]	99.6	10	3.59131	3.73386	2.34275	1.97625	-1.56989	-1.47883	-2.1272	-1.68607	0.0721105	0.869142	0.959406	0.365794	0.283733	0.0671214	0.098088	0.0511222	1.99414	0.242933	0.370353	1.69207	0.702011	0.484138	0.660437	0.0991284	0.337817	0.0775673	0.403989	0.369643	NaN	NaN	NaN	1.99414	0.242933	0.370353	1.69207	0.702011	0.484138	0.660437	NaN	0.337817	NaN	0.403989
Q96FB5	RRNAD1	Protein RRNAD1 (Ribosomal RNA adenine dimethylase domain-containing protein 1)	[R].KQLAVNLTR.[V]	K15	1xAcetyl [K1(100)]	100	6	3.52572	4.53318	3.93595	3.61862	#N/A	#N/A	#N/A	#N/A	0.512761	5.90558	11.8724	7.8479	6.29838	0.041328	0.0560543	1.4409	0.0991588	15.6212	1.99639	8.86392	2.33676	24.4164	12.1843	0.264112	11.0953	1.75722	0.0673093	17.0706	NaN	NaN	1.4409	NaN	15.6212	1.99639	8.86392	2.33676	24.4164	12.1843	0.264112	11.0953	1.75722	NaN
P84243	H3F3A	Histone H3.3 OS=Homo sapiens GN=H3F3A PE=1 SV=2	[R].KQLATK.[AV]	K19	1xAcetyl [K1(100)]	100	1	0.869512	1.52788	2.59224	2.16723	#N/A	#N/A	#N/A	#N/A	0.0582874	0.106494	0.168079	0.351493	0.261804	0.0782257	0.0883014	0.00833519	0.0926093	0.081458	0.145414	0.304851	0.150831	0.0485537	0.831376	0.0892659	0.133837	0.509798	0.118638	0.156976	NaN	NaN	0.00833519	NaN	NaN	NaN	0.304851	0.150831	0.0485537	0.831376	NaN	0.133837	0.509798	0.118638
P07305	H1F0	Histone H1.0 OS=Homo sapiens GN=H1F0 PE=1 SV=3	[K].KSTDHPKYSDMIVAAIQAEK.[N]	K27	1xAcetyl [K7(99.6)];1xOxidation [M11]	99.6	1	3.19655	2.4274	3.37937	-0.331051	1.95593	1.03179	1.90014	-1.74465	0.0750896	0.688393	0.403924	0.781398	0.059693	0.0514282	0.0620456	0.111795	0.897246	0.903344	0.264589	0.0687186	1.06455	0.078502	1.12417	1.00081	0.219214	0.0252305	0.0892408	0.0646077	0.0514282	NaN	NaN	0.897246	0.903344	0.264589	NaN	1.06455	NaN	1.12417	1.00081	0.219214	NaN	NaN
P60900	PSMA6	Proteasome subunit alpha type-6 OS=Homo sapiens GN=PSMA6 PE=1 SV=1	[K].KVPDKLLDSSTVTHLFK.[I]	K59	1xAcetyl [K5(100)]	100	1	0.638812	2.94637	2.56634	0.767995	0.604596	2.78545	2.41059	0.440308	0.0638921	0.0994829	0.492484	0.378436	0.108802	0.0465861	0.0546362	0.0904539	0.132927	0.0907933	0.0747284	0.0795663	0.085897	1.31199	0.0965515	0.0800187	0.958739	0.0683508	0.060338	0.197717	NaN	NaN	NaN	0.132927	NaN	NaN	NaN	NaN	1.31199	0.0965515	NaN	0.958739	0.0683508	NaN
Q6NUK1	SLC25A24	Calcium-binding mitochondrial carrier protein SCaMC-1 OS=Homo sapiens GN=SLC25A24 PE=1 SV=2	[K].KILKHEGLGAFYK.[G]	K336	1xAcetyl [K4(99.7)]	99.7	3	1.48754	2.43725	2.30308	3.36904	1.26103	2.09697	1.60798	2.55264	0.0932964	0.261612	0.5053	0.460429	0.963931	0.0853298	0.0737013	0.120858	0.048049	0.0613724	0.675415	0.0791308	0.0809696	1.3558	0.0627325	0.0995333	1.21902	0.855273	0.0762086	1.96031	NaN	NaN	NaN	NaN	NaN	0.675415	NaN	NaN	1.3558	NaN	NaN	1.21902	0.855273	NaN
P09913	IFIT2	Interferon-induced protein with tetratricopeptide repeats 2 OS=Homo sapiens GN=IFIT2 PE=1 SV=1	[K].LLELIGHAVAHLKK.[A]	K324	1xAcetyl [K13(99.8)]	99.8	23	4.46769	3.86688	3.20729	1.99145	-0.693512	-1.3458	-1.26266	-1.67087	0.0977232	2.16225	1.42576	0.902587	0.388584	0.130884	0.0501765	0.112109	4.05288	2.33581	0.0980659	2.92655	1.27323	0.0774927	1.55927	1.10045	0.0480411	0.320483	0.723574	0.121694	0.130884	NaN	NaN	4.05288	2.33581	NaN	2.92655	1.27323	NaN	1.55927	1.10045	NaN	0.320483	0.723574
Q5K651	SAMD9	Sterile alpha motif domain-containing protein 9 OS=Homo sapiens GN=SAMD9 PE=1 SV=1	[K].LKFSLK.[K]	K1261	1xAcetyl [K2(100)]	100	27	0.225126	7.61602	-0.486555	7.7991	-1.86843	5.48213	-2.14511	6.47026	0.100345	0.117291	19.6855	0.0716189	22.349	0.0874762	0.0811077	0.132451	0.0667715	0.123395	0.161707	31.5329	27.4505	0.0730193	0.0497466	0.11116	0.0539502	66.8662	0.0809396	0.0997244	0.0874762	0.0811077	0.132451	NaN	NaN	0.161707	31.5329	27.4505	NaN	NaN	NaN	NaN	66.8662	NaN
P04406	GAPDH	Glyceraldehyde-3-phosphate dehydrogenase OS=Homo sapiens GN=GAPDH PE=1 SV=3	[K].IKWGDAGAEYVVESTGVFTTMEKAGAHLQGGAK.[R]	K107	1xAcetyl [K23(100)]	100	2	1.70851	3.08102	2.97128	3.37783	1.87988	2.96999	2.86963	3.42624	0.0896436	0.292976	0.758576	0.703013	0.93185	0.0521119	0.118545	0.0982739	0.074544	0.109518	0.694865	0.925226	0.141591	1.20891	0.0606604	0.0913583	1.95702	0.056125	0.0701555	2.66927	0.0521119	0.118545	NaN	0.074544	NaN	0.694865	0.925226	NaN	1.20891	0.0606604	NaN	1.95702	0.056125	NaN
P12109	COL6A1	Collagen alpha-1(VI) chain OS=Homo sapiens GN=COL6A1 PE=1 SV=3	[R].LKPYGALVDKVK.[S]	K61	1xAcetyl [K10(99.7)]	99.7	1	0.486236	0.329374	3.34856	3.47479	0.53913	0.470199	3.20582	3.40302	0.0596951	0.08362	0.075005	0.608073	0.663673	0.071204	0.0576117	0.0502696	0.0950813	0.0933632	0.0624155	0.0711516	0.0510653	0.102798	0.0501532	1.00872	0.765345	0.761642	0.603202	0.626174	NaN	NaN	NaN	0.0950813	NaN	0.0624155	0.0711516	NaN	NaN	0.0501532	1.00872	0.765345	0.761642	0.603202
P48735	IDH2	Isocitrate dehydrogenase [NADP], mitochondrial OS=Homo sapiens GN=IDH2 PE=1 SV=2	[K].LILPHVDIQLKYFDLGLPNR.[D]	K80	1xAcetyl [K11(100)]	100	15	0.892151	1.66051	1.54628	3.07496	1.04194	0.781173	1.09418	1.28457	6.09954	12.3831	10.0629	13.8555	17.3405	7.21676	8.1438	2.93806	8.9622	22.959	5.22811	13.7552	11.787	4.64662	17.1477	19.0813	5.33737	17.5913	24.1273	10.3029	7.21676	8.1438	2.93806	8.9622	22.959	5.22811	13.7552	11.787	4.64662	17.1477	19.0813	5.33737	17.5913	24.1273
P28331	NDUFS1	NADH-ubiquinone oxidoreductase 75 kDa subunit, mitochondrial OS=Homo sapiens GN=NDUFS1 PE=1 SV=3	[K].ILQDIASGSHPFSQVLKEAK.[K]	K467	1xAcetyl [K17(100)]	100	3	1.21194	3.01547	3.91701	2.53086	1.10492	2.64922	3.21302	1.71201	0.128707	0.298149	1.04076	1.9442	0.743818	0.116415	0.0890613	0.180645	0.734387	0.0778631	0.0821962	1.17873	0.976874	0.966673	1.98153	1.16803	2.68303	0.430315	1.73254	0.0685982	NaN	NaN	0.180645	0.734387	NaN	NaN	1.17873	0.976874	0.966673	1.98153	1.16803	2.68303	0.430315	1.73254
O75746	SLC25A12	Calcium-binding mitochondrial carrier protein Aralar1 OS=Homo sapiens GN=SLC25A12 PE=1 SV=2	[K].LLLADENGHVGGLNLLAAGAMAGVPAASLVTPADVIKTR.[L]	K543	1xAcetyl [K37(100)]	100	3	0.414073	1.80902	2.72908	3.17775	0.288422	1.30821	1.83145	2.1177	0.0951443	0.126774	0.333389	0.630837	0.860957	0.102471	0.0791058	0.103856	0.06325	0.0252648	0.291808	0.202168	0.181548	0.61645	0.779397	0.053033	1.06008	0.87021	0.20397	1.50869	NaN	NaN	NaN	NaN	NaN	0.291808	0.202168	0.181548	0.61645	0.779397	NaN	1.06008	0.87021	0.20397
Q8TCS8	PNPT1	Polyribonucleotide nucleotidyltransferase 1, mitochondrial OS=Homo sapiens GN=PNPT1 PE=1 SV=2	[K].LFTPSPEIVKYTHK.[L]	K285	1xAcetyl [K10(100)]	100	6	0.876032	3.34487	4.38536	4.14494	-0.773353	1.39739	2.4046	2.45117	0.206737	0.379429	2.10052	4.32059	3.65738	0.114596	0.410339	0.0952766	0.807435	0.0613043	0.269548	0.915895	2.35103	3.03462	3.32324	4.50045	5.13807	4.61629	2.91558	3.44027	0.114596	0.410339	NaN	0.807435	NaN	0.269548	0.915895	2.35103	3.03462	3.32324	4.50045	5.13807	4.61629	2.91558
P61586	RHOA	Transforming protein RhoA OS=Homo sapiens GN=RHOA PE=1 SV=1	[R].IGAFGYMECSAKTK.[D]	K162	1xAcetyl [K12(99.8)];1xCarbamidomethyl [C9]	99.8	2	1.99698	2.50173	1.67617	2.45952	2.26754	2.50318	1.65611	2.50942	0.0663849	0.264984	0.375981	0.212151	0.365139	0.0512601	0.0624373	0.0854572	0.643169	0.0730014	0.0787826	0.978311	0.0764402	0.0731914	0.0557042	0.103558	0.477191	0.0856065	0.319862	0.689948	NaN	NaN	NaN	0.643169	NaN	NaN	0.978311	NaN	NaN	NaN	NaN	0.477191	NaN	0.319862
P46736	BRCC3	Lys-63-specific deubiquitinase BRCC36 OS=Homo sapiens GN=BRCC3 PE=1 SV=2	[R].LEQNQQHLQELQQEKEELMQELSSLE.[-]	K305	1xAcetyl [K15(100)]	100	1	0.699846	1.82695	2.17622	2.82143	0.963458	1.78991	2.02826	2.48344	0.068411	0.111122	0.242712	0.309195	0.483573	0.0599325	0.0322975	0.113003	0.0794412	0.0636172	0.190308	0.205911	0.319397	0.202828	0.465779	0.210892	0.250915	0.514658	0.270584	0.665478	NaN	0.0322975	0.113003	NaN	NaN	0.190308	0.205911	0.319397	0.202828	0.465779	0.210892	0.250915	0.514658	0.270584
Q5JRX3	PITRM1	Presequence protease, mitochondrial OS=Homo sapiens GN=PITRM1 PE=1 SV=3	[K].IEPSTVVPAQTPWDKPR.[E]	K305	1xAcetyl [K15(100)]	100	5	1.38014	2.63046	3.0485	2.80869	1.29335	2.63046	2.92814	2.52892	0.0957625	0.249263	0.592983	0.79229	0.670959	0.0980709	0.0463915	0.142825	0.308961	0.0841305	0.354698	0.539105	0.527907	0.711936	0.58654	0.59787	1.19246	0.612712	0.539089	0.861076	NaN	NaN	NaN	0.308961	NaN	0.354698	0.539105	0.527907	0.711936	0.58654	0.59787	1.19246	0.612712	0.539089
P61769	B2M	Beta-2-microglobulin OS=Homo sapiens GN=B2M PE=1 SV=1	[R].IEKVEHSDLSFSK.[D]	K68	1xAcetyl [K3(100)]	100	10	0.420578	2.43689	2.44173	3.3567	-1.08073	1.51241	2.33874	2.83666	0.289589	0.387605	1.56805	1.57332	2.96654	0.0579197	0.0947234	0.716124	0.0751046	0.131874	0.955835	2.12359	1.48327	1.09728	1.21048	3.01342	0.496057	6.1234	1.95486	0.821362	NaN	0.0947234	0.716124	NaN	0.131874	0.955835	2.12359	1.48327	1.09728	1.21048	3.01342	0.496057	6.1234	1.95486
P46781	RPS9	40S ribosomal protein S9 OS=Homo sapiens GN=RPS9 PE=1 SV=3	[R].IGVLDEGKMK.[L]	K91	1xAcetyl [K8(100)];1xOxidation [M9]	100	1	2.68623	2.16135	1.83268	1.90809	2.7095	2.17003	1.9436	1.92989	0.084447	0.543526	0.377758	0.300799	0.316939	0.0963669	0.0627632	0.0942109	0.166634	0.70411	0.759834	0.312384	0.368051	0.45284	0.226971	0.396006	0.279419	0.18665	0.260706	0.503461	NaN	NaN	NaN	0.166634	0.70411	0.759834	0.312384	0.368051	0.45284	0.226971	0.396006	0.279419	0.18665	0.260706
Q99798	ACO2	Aconitate hydratase, mitochondrial OS=Homo sapiens GN=ACO2 PE=1 SV=2	[K].IHPVDKLTIQGLK.[D]	K723	1xAcetyl [K6(100)]	100	3	0.688849	3.48166	4.16851	3.37735	0.487215	2.92978	3.07023	1.89812	0.100358	0.161777	1.12108	1.80468	1.04288	0.123708	0.0811462	0.096221	0.0805312	0.149889	0.254912	0.54438	0.851385	1.96749	0.970434	1.51161	2.932	1.74739	1.23917	0.142094	0.123708	0.0811462	NaN	NaN	NaN	0.254912	0.54438	0.851385	1.96749	0.970434	1.51161	2.932	1.74739	1.23917
P04844	RPN2	Dolichyl-diphosphooligosaccharide--protein glycosyltransferase subunit 2 OS=Homo sapiens GN=RPN2 PE=1 SV=3	[R].LHNQKTGQEVVFVAEPDNK.[N]	K442	1xAcetyl [K5(100)]	100	4	0.396017	1.16021	2.63664	4.06026	0.218418	0.809709	2.26927	3.79602	0.18955	0.249423	0.423625	1.17878	3.16216	0.0577605	0.102438	0.408452	0.0572001	0.227655	0.463415	0.0883996	0.121714	1.06076	2.28962	0.211656	1.03506	8.52679	0.120287	0.839416	NaN	0.102438	0.408452	NaN	0.227655	0.463415	NaN	0.121714	1.06076	2.28962	0.211656	1.03506	8.52679	NaN
P09936	UCHL1	Ubiquitin carboxyl-terminal hydrolase isozyme L1 OS=Homo sapiens GN=UCHL1 PE=1 SV=2	[K].LGFEDGSVLKQFLSETEK.[M]	K115	1xAcetyl [K10(100)]	100	9	2.17823	3.33106	3.15021	3.22207	2.39918	3.41115	3.11177	3.08588	0.17328	0.78426	1.7438	1.53835	1.61691	0.0515737	0.125604	0.342662	1.34336	0.348101	0.661318	1.73374	1.71814	1.77952	1.06152	2.27112	1.28241	0.508973	2.46717	1.8746	0.0515737	NaN	0.342662	1.34336	0.348101	0.661318	1.73374	1.71814	1.77952	1.06152	2.27112	1.28241	0.508973	2.46717
P06576	ATP5F1B	ATP synthase subunit beta, mitochondrial OS=Homo sapiens GN=ATP5B PE=1 SV=3	[K].GFQQILAGEYDHLPEQAFYMVGPIEEAVAKADK.[L]	K519	1xAcetyl [K30(100)]	100	8	0.576231	1.97986	2.28404	2.85017	0.432185	1.4558	1.4916	1.96031	0.653633	0.974534	2.57829	3.18345	4.71326	0.0650934	0.123346	1.77246	0.490935	0.436157	1.99651	1.23553	2.04218	4.45716	3.71449	0.533118	5.30275	4.0562	1.91616	8.16743	NaN	NaN	1.77246	0.490935	0.436157	1.99651	1.23553	2.04218	4.45716	3.71449	0.533118	5.30275	4.0562	1.91616
Q9NVH6	TMLHE	Trimethyllysine dioxygenase, mitochondrial OS=Homo sapiens GN=TMLHE PE=1 SV=1	[R].GDTAYTKLALDR.[H]	K236	1xAcetyl [K7(100)]	100	1	0.250786	3.48427	3.54836	3.74098	0.220803	2.79005	2.52831	2.50158	0.066935	0.0796429	0.749069	0.7831	0.894953	0.0479036	0.0742716	0.0786298	0.0480775	0.0791253	0.111726	0.672308	1.26745	0.307449	1.05467	1.08747	0.207161	2.03312	0.465273	0.186465	NaN	NaN	NaN	NaN	NaN	NaN	0.672308	1.26745	0.307449	1.05467	1.08747	0.207161	2.03312	0.465273
Q9Y2Z4	YARS2	Tyrosine--tRNA ligase, mitochondrial OS=Homo sapiens GN=YARS2 PE=1 SV=2	[R].GLFKDFFPETGTK.[I]	K49	1xAcetyl [K4(100)]	100	5	1.74448	2.47217	2.64518	2.25752	1.44114	1.77351	1.72679	1.16261	0.291975	0.97833	1.62011	1.82651	1.39613	0.163907	0.46145	0.250567	1.1628	1.2643	0.507889	2.12293	2.31866	0.418731	2.31701	2.20937	0.95315	1.01147	2.18558	0.991336	0.163907	0.46145	0.250567	1.1628	1.2643	0.507889	2.12293	2.31866	0.418731	2.31701	2.20937	0.95315	1.01147	2.18558
Q3SY69	ALDH1L2	Mitochondrial 10-formyltetrahydrofolate dehydrogenase OS=Homo sapiens GN=ALDH1L2 PE=1 SV=2	[R].GHDKVPGAWTEINGQMVTFYGSTLLNSSVPPGEPLEIK.[G]	K251	1xAcetyl [K4(100)];1xDeamidated [N]	100	4	0.818214	1.97006	2.12003	2.88021	0.73279	2.038	1.89846	2.34615	0.0768784	0.135554	0.301198	0.334193	0.566023	0.0869954	0.0615974	0.0820424	0.0551951	0.254885	0.096581	0.282577	0.469958	0.151059	0.723063	0.235709	0.0438077	0.406595	0.888334	0.403141	NaN	NaN	NaN	0.0551951	0.254885	NaN	0.282577	0.469958	NaN	0.723063	0.235709	NaN	0.406595	0.888334
P53597	SUCLG1	Succinyl-CoA ligase [ADP/GDP-forming] subunit alpha, mitochondrial OS=Homo sapiens GN=SUCLG1 PE=1 SV=4	[K].GGQTHLGLPVFNTVKEAK.[E]	K105	1xAcetyl [K15(100)]	100	5	-0.258128	3.83437	4.38771	3.30603	-0.554438	3.76123	4.37193	3.34255	0.0987025	0.0825323	1.40795	2.06614	0.976205	0.114489	0.0687295	0.112889	0.0547224	0.0793075	0.113567	1.02186	0.464217	2.73778	1.62889	0.984094	3.58545	0.0343556	1.40198	1.49228	NaN	NaN	NaN	NaN	NaN	NaN	1.02186	0.464217	2.73778	1.62889	0.984094	3.58545	NaN	1.40198
Q13547	HDAC1	Histone deacetylase 1 OS=Homo sapiens GN=HDAC1 PE=1 SV=1	[K].GKYYAVNYPLR.[D]	K220	1xAcetyl [K2(100)]	100	3	2.75337	3.05777	2.06211	2.29488	2.38376	2.2463	1.12175	1.43889	0.182997	1.23393	1.52378	0.764188	0.897986	0.184527	0.299051	0.0654123	2.16865	0.469916	1.06322	1.02933	2.18049	1.36153	0.937261	0.304953	1.05035	0.906825	0.378154	1.40898	0.184527	0.299051	NaN	2.16865	0.469916	1.06322	1.02933	2.18049	1.36153	0.937261	0.304953	1.05035	0.906825	0.378154
P48735	IDH2	Isocitrate dehydrogenase [NADP], mitochondrial OS=Homo sapiens GN=IDH2 PE=1 SV=2	[R].GKLDGNQDLIR.[F]	K384	1xAcetyl [K2(100)]	100	11	4.42883	4.76619	5.00506	5.96064	4.44917	4.82508	4.91556	5.73784	0.103883	2.23746	2.82689	3.33593	6.46957	0.0693158	0.0689437	0.173389	2.59523	1.25065	2.8665	2.17545	4.30947	1.99574	4.21856	4.2189	1.57032	11.9381	3.74339	3.72723	NaN	NaN	NaN	2.59523	1.25065	2.8665	2.17545	4.30947	1.99574	4.21856	4.2189	1.57032	11.9381	3.74339
Q9Y2Q3	GSTK1	Glutathione S-transferase kappa 1 OS=Homo sapiens GN=GSTK1 PE=1 SV=3	[R].FLTAVNLEHPEMLEKASR.[E]	K116	1xAcetyl [K15(100)]	100	5	1.97339	1.82687	2.28674	1.8083	1.76799	1.13265	1.40703	0.854474	0.208598	0.81914	0.740033	1.01785	0.730569	0.329969	0.117633	0.178191	1.42877	0.6004	0.428249	0.569307	0.83065	0.820142	0.76249	0.642311	1.64876	0.926823	0.825857	0.439028	0.329969	NaN	0.178191	1.42877	0.6004	0.428249	0.569307	0.83065	0.820142	0.76249	0.642311	1.64876	0.926823	0.825857
Q99798	ACO2	Aconitate hydratase, mitochondrial OS=Homo sapiens GN=ACO2 PE=1 SV=2	[K].FNPETDYLTGTDGKK.[F]	K520	1xAcetyl [K14(99.7)]	99.7	18	0.367973	1.58832	2.74978	3.01667	0.166339	1.03644	1.65149	1.53744	0.706882	0.912258	2.12559	4.75457	5.72077	0.60793	0.817324	0.695391	0.764027	0.937926	1.03482	1.14808	2.81394	2.41475	3.51199	5.6757	5.07603	5.01962	5.58521	6.55749	0.60793	0.817324	0.695391	0.764027	0.937926	1.03482	1.14808	2.81394	2.41475	3.51199	5.6757	5.07603	5.01962	5.58521
Q8NI36	WDR36	WD repeat-containing protein 36 OS=Homo sapiens GN=WDR36 PE=1 SV=1	[K].FNETLMKFR.[Q]	K284	1xAcetyl [K7(100)];1xOxidation [M6]	100	1	2.24688	3.83302	0.759038	-0.148858	1.98987	3.30095	0.315432	-0.495956	0.0920454	0.436899	1.31176	0.155774	0.0830216	0.0712351	0.051494	0.153407	0.582547	0.601601	0.12655	0.706071	0.913504	2.31571	0.0507073	0.29034	0.126275	0.126247	0.0676192	0.0551987	NaN	NaN	NaN	0.582547	0.601601	NaN	0.706071	0.913504	2.31571	NaN	0.29034	NaN	0.126247	NaN
P04264	KRT1	Keratin, type II cytoskeletal 1 OS=Homo sapiens GN=KRT1 PE=1 SV=6	[R].FLEQQNQVLQTKWELLQQVDTSTR.[T]	K211	1xAcetyl [K12(100)];1xDeamidated [N6]	100	2	3.30004	2.45066	-0.009261	2.08733	#N/A	#N/A	#N/A	#N/A	0.0948678	0.934391	0.51861	0.0942607	0.403152	0.0647793	0.101344	0.11848	1.02476	1.68319	0.0952236	0.0751899	1.34515	0.13549	0.0827657	0.115477	0.0845395	0.516751	0.608578	0.0841257	0.0647793	NaN	NaN	1.02476	1.68319	NaN	NaN	1.34515	NaN	NaN	NaN	NaN	0.516751	0.608578
P62241	RPS8	40S ribosomal protein S8 OS=Homo sapiens GN=RPS8 PE=1 SV=2	[K].GAKLTPEEEEILNKK.[R]	K128	1xAcetyl [K3(100)]	100	9	5.13678	3.3771	-0.308186	2.78512	5.16446	3.32607	-0.370307	2.76934	0.0808312	2.84383	0.83982	0.0652839	0.557165	0.0473162	0.0903155	0.104862	4.25549	0.0676426	4.20837	0.0542373	2.4181	0.0471218	0.0765646	0.0824352	0.0368519	0.0531208	1.51098	0.107394	NaN	NaN	NaN	4.25549	NaN	4.20837	NaN	2.4181	NaN	NaN	NaN	NaN	NaN	1.51098
P42704	LRPPRC	Leucine-rich PPR motif-containing protein, mitochondrial OS=Homo sapiens GN=LRPPRC PE=1 SV=3	[K].FSPTDFLAKMEEANIQPNR.[V]	K187	1xAcetyl [K9(100)]	100	3	2.35496	3.87048	3.76537	3.82899	2.03535	3.44717	3.33455	3.45047	0.0681907	0.348851	0.997368	0.927289	0.969091	0.0863798	0.0268454	0.0913469	0.480318	0.469569	0.0966666	1.09595	1.23185	0.664304	1.26655	0.708814	0.806503	0.497954	1.06668	1.34264	NaN	0.0268454	NaN	0.480318	0.469569	NaN	1.09595	1.23185	0.664304	1.26655	0.708814	0.806503	0.497954	1.06668
Q71DI3	HIST2H3A	Histone H3.2 OS=Homo sapiens GN=HIST2H3A PE=1 SV=3	[R].FQSSAVMALQEASEAYLVGLFEDTNLCAIHAKR.[V]	K116	1xAcetyl [K32(100)];1xCarbamidomethyl [C27]	100	6	0.828199	1.60777	2.1695	3.10942	#N/A	#N/A	#N/A	#N/A	0.0573122	0.101756	0.174676	0.257829	0.494623	0.0550451	0.0608316	0.0560598	0.0634027	0.0450269	0.196838	0.130818	0.0784274	0.314784	0.163279	0.103119	0.50709	1.03731	0.069137	0.377422	NaN	NaN	0.0560598	NaN	NaN	0.196838	0.130818	NaN	0.314784	0.163279	NaN	0.50709	1.03731	NaN
P84243	H3F3A	Histone H3.3 OS=Homo sapiens GN=H3F3A PE=1 SV=2	[R].FQSAAIGALQEASEAYLVGLFEDTNLCAIHAKR.[V]	K116	1xAcetyl [K32(100)];1xCarbamidomethyl [C27]	100	6	0.964194	2.24774	2.29306	2.54479	#N/A	#N/A	#N/A	#N/A	0.142388	0.277795	0.676255	0.697833	0.830864	0.0989591	0.103166	0.225038	0.375825	0.173938	0.283621	0.945816	0.532546	0.550404	1.05479	0.0798017	0.958907	1.00236	0.472811	1.01742	NaN	NaN	0.225038	0.375825	0.173938	0.283621	0.945816	0.532546	0.550404	1.05479	NaN	0.958907	1.00236	0.472811
P05198	EIF2S1	Eukaryotic translation initiation factor 2 subunit 1 OS=Homo sapiens GN=EIF2S1 PE=1 SV=3	[K].GYIDLSKR.[R]	K87	1xAcetyl [K7(100)]	100	3	2.37419	1.9647	2.40341	-0.039121	2.40776	1.98944	2.44884	0.0363995	0.0818756	0.424481	0.319586	0.433165	0.0796853	0.048086	0.0545629	0.142978	0.457658	0.0724706	0.743314	0.279307	0.0816582	0.597794	0.0700044	0.941191	0.288301	0.0889623	0.0723804	0.0777132	NaN	NaN	NaN	0.457658	NaN	0.743314	0.279307	NaN	0.597794	NaN	0.941191	0.288301	NaN	NaN
P09661	SNRPA1	U2 small nuclear ribonucleoprotein A' OS=Homo sapiens GN=SNRPA1 PE=1 SV=2	[R].GYKIPVIENLGATLDQFDAIDFSDNEIR.[K]	K30	1xAcetyl [K3(100)]	100	5	1.42125	1.76885	1.99277	1.9869	1.12025	1.47019	1.79114	1.77526	0.109669	0.293712	0.373731	0.436482	0.434709	0.161408	0.0774492	0.0901486	0.441669	0.0870059	0.35246	0.314271	0.515003	0.291919	0.694293	0.371021	0.244131	0.719169	0.252233	0.332725	0.161408	NaN	0.0901486	0.441669	NaN	0.35246	0.314271	0.515003	0.291919	0.694293	0.371021	0.244131	0.719169	0.252233
P61158	ACTR3	Actin-related protein 3 OS=Homo sapiens GN=ACTR3 PE=1 SV=3	[K].GVDDLDFFIGDEAIEKPTYATKWPIR.[H]	K75	1xAcetyl [K22(100)]	100	4	2.51799	1.92514	2.46438	2.11835	2.65723	2.02364	2.58467	2.23238	0.110246	0.631471	0.418684	0.608436	0.478683	0.0860239	0.144558	0.100156	0.587852	0.0930612	1.2135	0.0980934	0.0772601	1.0807	0.913497	0.0967053	0.815105	0.0719453	0.151694	1.21241	NaN	0.144558	NaN	0.587852	NaN	1.2135	NaN	NaN	1.0807	0.913497	NaN	0.815105	NaN	0.151694
P04179	SOD2	Superoxide dismutase [Mn], mitochondrial OS=Homo sapiens GN=SOD2 PE=1 SV=2	[K].HHAAYVNNLNVTEEKYQEALAK.[G]	K68	1xAcetyl [K15(100)]	100	63	0.577557	2.22514	2.34667	1.94821	0.155324	1.6373	1.17995	0.689394	4.63202	6.91246	21.6573	23.5607	17.8748	2.56691	4.25423	7.07493	6.91557	10.7665	3.05531	13.366	19.6165	31.9895	15.6888	9.72064	45.2726	12.1089	36.5726	4.94295	2.56691	4.25423	7.07493	6.91557	10.7665	3.05531	13.366	19.6165	31.9895	15.6888	9.72064	45.2726	12.1089	36.5726
P28838	LAP3	Cytosol aminopeptidase OS=Homo sapiens GN=LAP3 PE=1 SV=3	[K].GSDEPPVFLEIHYKGSPNANEPPLVFVGK.[G]	K267	1xAcetyl [K14(100)]	100	5	0.473864	1.82396	2.72458	3.40525	-0.665606	0.0461746	0.872983	1.70748	0.0760497	0.10562	0.269256	0.502664	0.805714	0.0911792	0.0749097	0.0620601	0.098413	0.0720428	0.146403	0.329302	0.396531	0.0819338	0.719287	0.706091	0.0826153	0.430502	1.38229	0.60435	NaN	NaN	NaN	0.098413	NaN	NaN	0.329302	0.396531	NaN	0.719287	0.706091	NaN	0.430502	1.38229
Q9Y2Q3	GSTK1	Glutathione S-transferase kappa 1 OS=Homo sapiens GN=GSTK1 PE=1 SV=3	[K].GLYMANDLKLLR.[H]	K71	1xAcetyl [K9(100)];1xOxidation [M4]	100	1	2.20547	2.8867	3.11448	2.28722	2.00008	2.19249	2.23477	1.3334	0.0747784	0.344897	0.553044	0.64763	0.365006	0.0754111	0.0809375	0.0679867	0.880175	0.0495144	0.105003	0.692505	0.882449	0.0841771	0.702343	1.03329	0.207258	0.0974927	0.910333	0.0871916	0.0754111	NaN	NaN	0.880175	NaN	NaN	0.692505	0.882449	NaN	0.702343	1.03329	0.207258	NaN	0.910333
P11413	G6PD	Glucose-6-phosphate 1-dehydrogenase OS=Homo sapiens GN=G6PD PE=1 SV=4	[R].GPTEADELMKR.[V]	K497	1xAcetyl [K10(100)]	100	4	4.14336	3.45964	2.74339	3.3341	4.35259	3.8218	3.26416	3.90542	0.101367	1.79132	1.1152	0.678796	1.02225	0.0804043	0.0853164	0.13838	1.49401	0.931435	2.94851	1.31418	0.423725	1.60769	0.160673	1.80161	0.0741048	2.92256	0.0653882	0.0788149	NaN	NaN	NaN	1.49401	0.931435	2.94851	1.31418	0.423725	1.60769	0.160673	1.80161	0.0741048	2.92256	NaN
P29590	PML	Protein PML OS=Homo sapiens GN=PML PE=1 SV=3	[K].GPSYGEDVSNTTTAQKR.[K]	K476	1xAcetyl [K16(100)]	100	21	3.38412	3.93073	1.72549	2.79068	1.52853	2.36953	1.06192	1.93708	0.373074	3.89507	5.68936	1.23373	2.5815	0.165304	0.113948	0.839969	5.62863	3.90572	2.15087	13.0299	3.39533	0.642862	2.95179	0.688281	0.0611108	6.94286	0.723965	0.0776746	0.165304	0.113948	0.839969	5.62863	3.90572	2.15087	13.0299	3.39533	0.642862	2.95179	0.688281	0.0611108	6.94286	0.723965
Q8TCS8	PNPT1	Polyribonucleotide nucleotidyltransferase 1, mitochondrial OS=Homo sapiens GN=PNPT1 PE=1 SV=2	[K].GITALQADIKLPGIPIK.[I]	K562	1xAcetyl [K10(100)]	100	6	-0.113207	2.94642	3.47086	3.5614	-1.76259	0.998939	1.49011	1.86763	0.0845468	0.0781661	0.651714	0.937413	0.998124	0.0647377	0.12515	0.0637526	0.0645335	0.0947753	0.0751895	0.627023	1.26884	0.0592793	1.18417	1.48613	0.14194	0.705853	1.90596	0.38256	NaN	0.12515	NaN	NaN	NaN	NaN	0.627023	1.26884	NaN	1.18417	1.48613	0.14194	0.705853	1.90596
P11142	HSPA8	Heat shock cognate 71 kDa protein OS=Homo sapiens GN=HSPA8 PE=1 SV=1	[R].GTLDPVEKALR.[D]	K319	1xAcetyl [K8(100)]	100	12	3.50025	5.41576	5.77785	4.74367	3.39189	5.23561	5.71712	4.70242	0.113847	1.28825	4.85988	6.24637	3.05004	0.0790455	0.0452122	0.217282	0.0504113	3.74121	0.0731249	6.90229	7.61456	0.0627892	6.34642	12.3367	0.0559811	9.01158	0.0539467	0.0845911	NaN	NaN	0.217282	NaN	3.74121	NaN	6.90229	7.61456	NaN	6.34642	12.3367	NaN	9.01158	NaN
Q9P2R7	SUCLA2	Succinyl-CoA ligase [ADP-forming] subunit beta, mitochondrial OS=Homo sapiens GN=SUCLA2 PE=1 SV=3	[K].GTFESGLKGGVK.[I]	K116	1xAcetyl [K8(100)]	100	2	2.73591	1.10988	0.715309	2.31546	2.50694	0.906996	0.518702	1.78839	0.0997086	0.664237	0.215199	0.163705	0.496314	0.0744456	0.153862	0.0708181	0.0494361	1.55736	0.385914	0.221987	0.291811	0.1318	0.0880698	0.323879	0.0791662	1.00575	0.240108	0.243083	NaN	0.153862	NaN	NaN	1.55736	0.385914	0.221987	0.291811	NaN	NaN	0.323879	NaN	1.00575	0.240108
P23246	SFPQ	Splicing factor, proline- and glutamine-rich OS=Homo sapiens GN=SFPQ PE=1 SV=2	[K].GIVEFASKPAAR.[K]	K421	1xAcetyl [K8(100)]	100	12	-0.262539	0.246063	5.05066	5.18533	-0.441413	0.295968	5.38527	5.69168	0.0833412	0.0694748	0.0988398	2.76224	3.03248	0.0788793	0.0562132	0.114931	0.0472497	0.0496298	0.111545	0.0677547	0.136371	0.0923938	4.3219	3.91558	0.0492328	7.18121	1.86645	0.0497917	NaN	NaN	NaN	NaN	NaN	NaN	NaN	NaN	NaN	4.3219	3.91558	NaN	7.18121	1.86645
P51659	HSD17B4	Peroxisomal multifunctional enzyme type 2 OS=Homo sapiens GN=HSD17B4 PE=1 SV=3	[K].WTIDLKSGSGK.[V]	K669	1xAcetyl [K6(100)]	100	7	0.249462	0.197541	0.958978	1.07551	0.0950084	-0.104632	0.450042	0.499228	2.20251	2.61826	2.52571	4.28152	4.6417	2.20122	1.91935	2.48695	2.11416	2.65786	3.08276	1.49072	2.44092	3.64548	3.20437	4.22653	5.41367	2.01325	2.97446	8.9374	2.20122	1.91935	2.48695	2.11416	2.65786	3.08276	1.49072	2.44092	3.64548	3.20437	4.22653	5.41367	2.01325	2.97446
O00410	IPO5	Importin-5 OS=Homo sapiens GN=IPO5 PE=1 SV=4	[K].LMVPLLKFYFHDGVR.[V]	K712	1xAcetyl [K7(100)];1xOxidation [M2]	100	5	0.960541	1.75918	1.04488	1.02001	1.12381	1.79571	1.17304	1.30105	1.12891	2.19691	3.82144	2.32917	2.28937	1.19688	0.0657395	2.12412	2.51173	0.840431	3.23857	1.12619	6.59402	3.74411	1.73856	2.38726	2.86169	1.33686	5.11198	0.419261	1.19688	0.0657395	2.12412	2.51173	0.840431	3.23857	1.12619	6.59402	3.74411	1.73856	2.38726	2.86169	1.33686	5.11198
Q15631	TSN	Translin OS=Homo sapiens GN=TSN PE=1 SV=1	[R].LLNLKNDSLR.[K]	K187	1xAcetyl [K5(100)]	100	4	-0.469746	0.894153	0.741389	0.981163	-0.372784	0.639559	0.448608	0.536496	0.793108	0.572697	1.47401	1.32591	1.56564	0.714709	0.959764	0.704852	0.623326	0.0694047	1.02536	1.05185	1.04642	2.32375	0.772587	0.606113	2.59902	0.541644	0.960487	3.19479	0.714709	0.959764	0.704852	0.623326	NaN	1.02536	1.05185	1.04642	2.32375	0.772587	0.606113	2.59902	0.541644	0.960487
O00330	PDHX	Pyruvate dehydrogenase protein X component, mitochondrial OS=Homo sapiens GN=PDHX PE=1 SV=3	[R].NILEKHSLDASQGTATGPR.[G]	K194	1xAcetyl [K5(100)]	100	5	-0.085077	0.273311	0.749454	2.25652	-0.166417	-0.08621	0.088617	1.31541	0.386989	0.364828	0.467707	0.65059	1.84918	0.238146	0.0898348	0.832987	0.339118	0.0624909	0.692875	0.0854007	0.43319	0.88453	0.348268	0.279471	1.32403	1.89981	0.522689	3.12503	0.238146	NaN	0.832987	0.339118	NaN	0.692875	NaN	0.43319	0.88453	0.348268	0.279471	1.32403	1.89981	0.522689
P30042	GATD3B	ES1 protein homolog, mitochondrial OS=Homo sapiens GN=C21orf33 PE=1 SV=3	[K].NLSTFAVDGKDCK.[V]	K151	1xAcetyl [K10(100)];1xCarbamidomethyl [C12]	100	1	-0.284992	-0.227438	0.74692	1.99864	-0.414605	-0.311503	0.270798	1.37852	0.0922796	0.0757381	0.0788206	0.154864	0.36877	0.0996417	0.0717801	0.105417	0.0715612	0.0640249	0.0916283	0.111257	0.0802346	0.0449703	0.280709	0.10991	0.0739736	0.817636	0.243665	0.04501	NaN	NaN	NaN	NaN	NaN	NaN	NaN	NaN	NaN	0.280709	NaN	NaN	0.817636	0.243665
P52272	HNRNPM	Heterogeneous nuclear ribonucleoprotein M OS=Homo sapiens GN=HNRNPM PE=1 SV=3	[R].NLPFDFTWKMLK.[D]	K667	1xAcetyl [K9(100)]	100	3	-0.79481	0.857983	1.19898	0.780507	-0.934934	0.806959	1.14657	0.94863	0.163045	0.0939823	0.29552	0.374315	0.280068	0.155558	0.0899224	0.243655	0.136973	0.0551189	0.0898551	0.384961	0.0945284	0.40707	0.266267	0.13343	0.723249	0.201883	0.103515	0.534807	0.155558	NaN	0.243655	0.136973	0.0551189	NaN	0.384961	NaN	0.40707	0.266267	0.13343	0.723249	0.201883	NaN
P78417	GSTO1	Glutathione S-transferase omega-1 OS=Homo sapiens GN=GSTO1 PE=1 SV=2	[K].NKPEWFFKK.[N]	K65	1xAcetyl [K8(99.7)]	99.7	6	0.778476	1.35404	1.41272	1.78149	0.884726	1.48062	1.76012	2.10161	0.405397	0.695385	1.0363	1.07932	1.39368	0.127726	0.130767	0.957698	0.0622523	0.097382	1.92652	0.0575509	0.104317	2.94704	0.108499	0.132551	2.99692	0.665731	0.064916	3.45038	NaN	0.130767	0.957698	NaN	NaN	1.92652	NaN	NaN	2.94704	NaN	NaN	2.99692	0.665731	NaN
P62750	RPL23A	60S ribosomal protein L23a OS=Homo sapiens GN=RPL23A PE=1 SV=1	[R].NKLDHYAIIK.[F]	K70	1xAcetyl [K2(100)]	100	18	0.150881	0.135886	0.655676	1.88679	0.182974	0.481451	1.62428	3.04522	2.61014	2.8979	2.86793	4.11189	9.6526	1.21979	3.0414	3.56922	2.44519	2.22436	4.02414	3.17322	3.23788	2.1927	6.8416	3.06743	2.42664	20.129	5.13859	3.6902	1.21979	3.0414	3.56922	2.44519	2.22436	4.02414	3.17322	3.23788	2.1927	6.8416	3.06743	2.42664	20.129	5.13859
P05166	PCCB	Propionyl-CoA carboxylase beta chain, mitochondrial OS=Homo sapiens GN=PCCB PE=1 SV=3	[K].NKFPGDSVVTGR.[G]	K101	1xAcetyl [K2(100)]	100	3	0.287309	1.09628	0.256372	2.08614	0.254503	1.06347	-0.322809	1.23734	0.371488	0.45335	0.794251	0.443732	1.57737	0.43396	0.0581853	0.622319	0.599791	0.0977196	0.662539	1.38545	0.511608	0.485696	0.05836	0.786266	0.486569	2.21166	1.08351	1.43695	0.43396	NaN	0.622319	0.599791	NaN	0.662539	1.38545	0.511608	0.485696	NaN	0.786266	0.486569	2.21166	1.08351
P51659	HSD17B4	Peroxisomal multifunctional enzyme type 2 OS=Homo sapiens GN=HSD17B4 PE=1 SV=3	[K].NHPMTPEAVKANWK.[K]	K270	1xAcetyl [K10(100)]	100	3	0.20584	0.482881	0.736713	1.69133	0.0513861	0.180708	0.227777	1.11505	0.469676	0.541705	0.656388	0.782657	1.51684	0.0533699	0.097249	1.25841	0.14755	0.191374	1.28619	0.0892779	0.127295	1.75259	0.143685	0.0937846	2.1105	1.59923	0.0860862	2.8652	NaN	NaN	1.25841	0.14755	0.191374	1.28619	NaN	0.127295	1.75259	0.143685	NaN	2.1105	1.59923	NaN
Q9NTK5	OLA1	Obg-like ATPase 1 OS=Homo sapiens GN=OLA1 PE=1 SV=2	[K].NKWLIK.[I]	K242	1xAcetyl [K2(100)]	100	3	-0.12099	2.40847	2.14155	0.352947	-0.152385	2.10981	1.66232	0.0613439	0.0815229	0.0749649	0.432814	0.359709	0.104118	0.0761114	0.0697205	0.0987367	0.0501951	0.0892564	0.0854431	0.241921	0.99489	0.0616315	0.830567	0.161307	0.0872537	0.059065	0.134057	0.119233	0.0761114	NaN	NaN	0.0501951	NaN	NaN	0.241921	0.99489	NaN	0.830567	NaN	NaN	NaN	NaN
P40926	MDH2	Malate dehydrogenase, mitochondrial OS=Homo sapiens GN=MDH2 PE=1 SV=3	[K].NLGIGKVSSFEEK.[M]	K307	1xAcetyl [K6(100)]	100	15	-0.26521	0.978333	1.4658	1.87051	-0.386888	0.491876	0.708776	0.800805	6.30345	5.24496	12.419	17.4112	23.0493	5.38508	5.74509	7.78018	5.48735	3.68774	6.55979	5.45244	13.1981	18.6064	14.817	14.8862	22.5303	20.4391	17.4399	31.2688	5.38508	5.74509	7.78018	5.48735	3.68774	6.55979	5.45244	13.1981	18.6064	14.817	14.8862	22.5303	20.4391	17.4399
P10809	HSPD1	60 kDa heat shock protein, mitochondrial OS=Homo sapiens GN=HSPD1 PE=1 SV=2	[K].NIGAKLVQDVANNTNEEAGDGTTTATVLAR.[S]	K96	1xAcetyl [K5(100)]	100	12	0.55334	0.750868	0.89861	1.35074	0.432988	0.493857	0.490442	0.746666	0.701869	1.02998	1.18111	1.30847	1.79006	0.773176	0.734474	0.597956	1.54435	0.421182	1.1244	1.51994	0.876384	1.147	2.21315	0.138037	1.57423	1.13727	1.84535	2.38757	0.773176	0.734474	0.597956	1.54435	0.421182	1.1244	1.51994	0.876384	1.147	2.21315	NaN	1.57423	1.13727	1.84535
P00505	GOT2	Aspartate aminotransferase, mitochondrial OS=Homo sapiens GN=GOT2 PE=1 SV=3	[K].NLDKEYLPIGGLAEFCKASAELALGENSEVLK.[S]	K107	1xAcetyl [K17(100)];1xCarbamidomethyl [C16]	100	4	-0.077042	0.848535	1.12792	1.55505	-0.206655	0.376567	0.433704	0.707853	0.125154	0.118646	0.225362	0.273516	0.367758	0.201168	0.079232	0.0950632	0.228944	0.0639112	0.0630837	0.514708	0.07812	0.083258	0.684907	0.0901535	0.0454871	0.449572	0.163279	0.490423	0.201168	NaN	NaN	0.228944	NaN	NaN	0.514708	0.07812	NaN	0.684907	NaN	NaN	0.449572	0.163279
P43155	CRAT	Carnitine O-acetyltransferase OS=Homo sapiens GN=CRAT PE=1 SV=5	[R].NSWAKAYNTLIK.[D]	K261	1xAcetyl [K5(100)]	100	5	-0.996881	1.0392	1.90919	0.960087	-1.18718	0.474579	0.951652	-0.159601	0.329396	0.165054	0.676938	1.23721	0.640815	0.234947	0.14809	0.60515	0.244589	0.107919	0.142655	0.388305	0.059698	1.58281	1.15314	0.0836461	2.47484	0.739515	0.751121	0.43181	0.234947	NaN	0.60515	0.244589	NaN	0.142655	0.388305	NaN	1.58281	1.15314	NaN	2.47484	0.739515	0.751121
O00154	ACOT7	Cytosolic acyl coenzyme A thioester hydrolase OS=Homo sapiens GN=ACOT7 PE=1 SV=3	[K].NVDKVLEVPPVVYSR.[Q]	K172	1xAcetyl [K4(100)]	100	3	-0.354291	0.576527	0.959273	0.708825	-0.372925	0.093163	0.301176	0.0571417	0.528173	0.413166	0.787641	1.02694	0.863285	0.361866	0.824012	0.398642	0.395844	0.401535	0.442118	0.667794	0.895058	0.800072	0.696789	1.26227	1.12177	0.449651	1.23203	0.908173	0.361866	0.824012	0.398642	0.395844	0.401535	0.442118	0.667794	0.895058	0.800072	0.696789	1.26227	1.12177	0.449651	1.23203
P38646	HSPA9	Stress-70 protein, mitochondrial OS=Homo sapiens GN=HSPA9 PE=1 SV=2	[K].NVPFKIVR.[A]	K143	1xAcetyl [K5(100)]	100	5	0.849305	0.824466	1.02009	2.43659	0.522768	0.350419	0.440913	1.6104	3.65958	6.59321	6.48067	7.42181	19.8115	1.15183	1.69077	8.13613	1.02116	1.35468	17.4038	0.103474	0.185933	19.1526	0.136972	0.278444	21.85	17.8101	4.4481	37.1763	1.15183	1.69077	8.13613	1.02116	1.35468	17.4038	NaN	0.185933	19.1526	0.136972	0.278444	21.85	17.8101	4.4481
P11142	HSPA8	Heat shock cognate 71 kDa protein OS=Homo sapiens GN=HSPA8 PE=1 SV=1	[K].NQVAMNPTNTVFDAKR.[L]	K71	1xAcetyl [K15(100)];1xOxidation [M5]	100	8	-0.458795	1.49977	1.26155	0.89388	-0.567153	1.31963	1.20081	0.852637	7.98125	5.8071	22.5708	19.1353	14.8305	3.00229	5.18175	15.7597	1.15941	2.6848	13.5771	1.71659	7.76959	58.2263	5.33668	2.49494	49.5742	5.97271	6.99206	31.5267	3.00229	5.18175	15.7597	1.15941	2.6848	13.5771	1.71659	7.76959	58.2263	5.33668	2.49494	49.5742	5.97271	6.99206
P11142	HSPA8	Heat shock cognate 71 kDa protein OS=Homo sapiens GN=HSPA8 PE=1 SV=1	[K].NQVAMNPTNTVFDAKR.[L]	K71	1xAcetyl [K15(100)]	100	7	-0.539934	0.618507	0.768362	1.47319	-0.648291	0.438359	0.707623	1.43194	1.36117	0.936215	2.08978	2.31853	3.77908	0.988372	0.424703	2.67043	0.736089	0.0574155	2.01514	0.504357	0.99105	4.77394	2.6963	0.0881262	4.17115	0.776075	3.89775	6.6634	0.988372	0.424703	2.67043	0.736089	NaN	2.01514	0.504357	0.99105	4.77394	2.6963	NaN	4.17115	0.776075	3.89775
Q02218	OGDH	2-oxoglutarate dehydrogenase, mitochondrial OS=Homo sapiens GN=OGDH PE=1 SV=3	[K].NQGYYDYVKPR.[L]	K970	1xAcetyl [K9(100)]	100	5	0.328942	0.984398	1.43807	2.52327	-0.139902	0.0752014	0.303848	1.26747	0.187169	0.235101	0.370312	0.507149	1.07601	0.155574	0.156669	0.249264	0.327395	0.0497422	0.328167	0.296657	0.31073	0.503548	0.0733393	0.779867	0.668242	1.53773	0.707808	0.982482	0.155574	0.156669	0.249264	0.327395	NaN	0.328167	0.296657	0.31073	0.503548	NaN	0.779867	0.668242	1.53773	0.707808
P21333	FLNA	Filamin-A OS=Homo sapiens GN=FLNA PE=1 SV=4	[R].MSHLKVGSAADIPINISETDLSLLTATVVPPSGR.[E]	K1964	1xAcetyl [K5(100)]	100	3	1.60343	1.04147	1.88504	2.1319	1.81767	1.49946	2.5132	2.90786	0.0962202	0.292379	0.198052	0.355401	0.421727	0.102094	0.106058	0.0805087	0.0653697	0.0585339	0.753233	0.105195	0.0776457	0.411315	0.0793258	0.107213	0.879664	0.196228	0.15903	0.909922	NaN	NaN	NaN	NaN	NaN	0.753233	NaN	NaN	0.411315	NaN	NaN	0.879664	0.196228	NaN
Q09666	AHNAK	Neuroblast differentiation-associated protein AHNAK OS=Homo sapiens GN=AHNAK PE=1 SV=2	[K].MPKFSMPGFKGEGPEVDVNLPK.[A]	K2250	1xAcetyl [K3(100)];1xOxidation [M]	100	7	0.871583	1.01615	2.27473	1.02965	1.11456	1.60689	3.07059	1.89477	0.40997	0.75011	0.82917	1.98387	0.836967	0.079842	0.0973883	1.05268	0.515009	0.110701	1.62462	1.72042	0.0608736	0.706215	2.89573	0.0790902	2.9768	1.3287	0.315787	0.866413	NaN	NaN	1.05268	0.515009	NaN	1.62462	1.72042	NaN	0.706215	2.89573	NaN	2.9768	1.3287	0.315787
P23381	WARS	Tryptophan--tRNA ligase, cytoplasmic OS=Homo sapiens GN=WARS PE=1 SV=2	[K].MSASDPNSSIFLTDTAKQIK.[T]	K366	1xAcetyl [K17(100)];1xOxidation [M1]	100	13	0.769563	1.35736	1.66773	1.37426	-0.117962	0.303553	0.853799	0.639609	1.03444	1.76347	2.6504	3.28657	2.68164	0.664569	2.31392	0.124833	1.35651	3.09624	0.837648	1.85208	5.81036	0.288761	1.35862	8.08643	0.414673	1.16975	6.29565	0.579516	0.664569	2.31392	NaN	1.35651	3.09624	0.837648	1.85208	5.81036	0.288761	1.35862	8.08643	0.414673	1.16975	6.29565
Q00325	SLC25A3	Phosphate carrier protein, mitochondrial OS=Homo sapiens GN=SLC25A3 PE=1 SV=2	[R].MQVDPQKYK.[G]	K99	1xAcetyl [K7(100)]	100	8	0.789775	1.43945	1.20661	1.68006	0.543671	1.15021	0.620683	1.0065	0.513419	0.887601	1.39248	1.18494	1.6452	0.0593336	0.0728624	1.40806	0.925643	0.0720293	1.66513	2.90711	0.375134	0.895203	1.36395	1.85065	0.340221	3.93891	0.0653453	0.931354	NaN	NaN	1.40806	0.925643	NaN	1.66513	2.90711	0.375134	0.895203	1.36395	1.85065	0.340221	3.93891	NaN
Q02978	SLC25A11	Mitochondrial 2-oxoglutarate/malate carrier protein OS=Homo sapiens GN=SLC25A11 PE=1 SV=3	[K].NGLDVLFKVVR.[Y]	K268	1xAcetyl [K8(100)]	100	1	0.148319	0.329411	2.3012	1.25823	0.0426407	-0.130021	1.53482	0.297716	0.066713	0.0739365	0.0838249	0.328807	0.159579	0.0477188	0.0693051	0.0831152	0.0547515	0.0664551	0.100603	0.061218	0.0540228	0.136234	0.365208	0.455921	0.165292	0.0377081	0.10332	0.337708	NaN	NaN	NaN	NaN	NaN	NaN	NaN	NaN	NaN	0.365208	0.455921	0.165292	NaN	NaN
P23368	ME2	NAD-dependent malic enzyme, mitochondrial OS=Homo sapiens GN=ME2 PE=1 SV=1	[R].NEKLFYR.[IV]	K94	1xAcetyl [K3(100)]	100	15	0.483328	1.36538	1.93978	1.96213	0.163711	0.329055	0.732512	0.542051	2.96415	4.14378	7.63698	11.3719	11.5494	1.89342	2.74161	4.25743	1.86834	5.04366	5.51935	8.94319	6.26571	7.70204	7.27287	16.0951	10.7477	0.0401708	11.0933	23.5148	1.89342	2.74161	4.25743	1.86834	5.04366	5.51935	8.94319	6.26571	7.70204	7.27287	16.0951	10.7477	NaN	11.0933
P51610	HCFC1	Host cell factor 1 OS=Homo sapiens GN=HCFC1 PE=1 SV=2	[RK].NEKGYGPATQVR.[W]	K1989	1xAcetyl [K3(100)]	100	4	0.603392	1.01954	0.931411	1.15937	0.370731	0.693002	0.629238	0.955232	0.215104	0.326804	0.436073	0.410233	0.480456	0.0847391	0.0691226	0.491449	0.0459285	0.456947	0.477535	0.882987	0.319441	0.105792	1.04947	0.0872709	0.0939572	1.21936	0.111155	0.110853	NaN	NaN	0.491449	NaN	0.456947	0.477535	0.882987	0.319441	0.105792	1.04947	NaN	NaN	1.21936	NaN
Q9Y2Q3	GSTK1	Glutathione S-transferase kappa 1 OS=Homo sapiens GN=GSTK1 PE=1 SV=3	[R].NEDITEPQSILAAAEKAGMSAEQAQGLLEK.[I]	K144	1xAcetyl [K16(100)];1xOxidation [M19]	100	2	0.713223	0.741583	2.20673	0.665566	0.50783	0.0473713	1.32702	-0.288258	0.0678077	0.111168	0.113375	0.313019	0.107556	0.0582755	0.0438707	0.101277	0.139432	0.0728687	0.121204	0.12555	0.133944	0.0806315	0.0645574	0.507306	0.367194	0.0669281	0.169156	0.0865839	NaN	0.0438707	NaN	0.139432	NaN	NaN	0.12555	0.133944	NaN	NaN	0.507306	0.367194	0.0669281	0.169156
P54709	ATP1B3	Sodium/potassium-transporting ATPase subunit beta-3 OS=Homo sapiens GN=ATP1B3 PE=1 SV=1	[K].NEDIPNVAVYPHNGMIDLKYFPYYGK.[K]	K213	1xAcetyl [K19(100)];1xOxidation [M15]	100	4	0.850164	1.5536	0.915877	1.44692	0.672565	1.06509	0.343472	0.962525	0.139744	0.251917	0.410218	0.263657	0.380978	0.0694999	0.0533603	0.296372	0.0639581	0.0756093	0.616185	0.058455	0.454577	0.717623	0.445265	0.089408	0.256299	0.0723435	0.257136	0.813455	NaN	NaN	0.296372	NaN	NaN	0.616185	NaN	0.454577	0.717623	0.445265	NaN	0.256299	NaN	0.257136
P62899	RPL31	60S ribosomal protein L31 OS=Homo sapiens GN=RPL31 PE=1 SV=1	[R].NEDEDSPNKLYTLVTYVPVTTFK.[N]	K101	1xAcetyl [K9(100)]	100	1	0.683772	2.16505	1.70518	-0.284325	0.555479	3.07014	3.07851	1.23852	0.0616039	0.0989565	0.276283	0.200872	0.0505846	0.0624838	0.0629451	0.0593829	0.103381	0.0750015	0.118487	0.363548	0.175164	0.290137	0.258861	0.0566709	0.287085	0.0587686	0.0315566	0.0614285	NaN	0.0629451	NaN	NaN	0.0750015	NaN	0.363548	0.175164	0.290137	0.258861	0.0566709	0.287085	NaN	0.0315566
O75489	NDUFS3	NADH dehydrogenase [ubiquinone] iron-sulfur protein 3, mitochondrial OS=Homo sapiens GN=NDUFS3 PE=1 SV=1	[R].NDVAHKQLSAFGEYVAEILPK.[Y]	K56	1xAcetyl [K6(100)]	100	4	0.579723	0.792478	0.885132	1.05556	0.440908	0.17612	-0.0879287	-0.0120818	0.26104	0.390141	0.452134	0.482124	0.542578	0.256011	0.365738	0.161372	0.319268	0.294581	0.556574	0.140175	0.689062	0.527165	0.497497	0.708807	0.240068	0.235499	0.591475	0.800759	0.256011	0.365738	NaN	0.319268	0.294581	0.556574	0.140175	0.689062	0.527165	0.497497	0.708807	0.240068	0.235499	0.591475
P28331	NDUFS1	NADH-ubiquinone oxidoreductase 75 kDa subunit, mitochondrial OS=Homo sapiens GN=NDUFS1 PE=1 SV=3	[R].NDGAAILAAVSSIAQKIR.[M]	K499	1xAcetyl [K16(100)]	100	12	0.478047	1.00762	1.2154	1.63578	0.371029	0.641371	0.511414	0.816927	0.43284	0.602885	0.870267	1.00508	1.34507	0.566315	0.462084	0.270122	0.625063	0.452337	0.731254	0.83528	0.748972	1.02655	1.3483	0.198883	1.46805	0.80518	1.0755	2.15454	0.566315	0.462084	0.270122	0.625063	0.452337	0.731254	0.83528	0.748972	1.02655	1.3483	0.198883	1.46805	0.80518	1.0755
Q9Y2Q3	GSTK1	Glutathione S-transferase kappa 1 OS=Homo sapiens GN=GSTK1 PE=1 SV=3	[R].NEDITEPQSILAAAEKAGMSAEQAQGLLEK.[I]	K144	1xAcetyl [K16(100)]	100	11	0.107798	1.09519	1.11108	1.06189	-0.0975943	0.40098	0.231377	0.10807	0.771665	0.831533	1.6486	1.66686	1.61098	0.968636	0.814699	0.531661	1.18442	0.521068	0.789111	1.83107	2.0702	1.04452	2.09551	1.42632	1.47874	1.2102	1.54309	2.07966	0.968636	0.814699	0.531661	1.18442	0.521068	0.789111	1.83107	2.0702	1.04452	2.09551	1.42632	1.47874	1.2102	1.54309
Q29RF7	PDS5A	Sister chromatid cohesion protein PDS5 homolog A OS=Homo sapiens GN=PDS5A PE=1 SV=1	[K].NGKLWSPDEEVSPEVLAK.[V]	K820	1xAcetyl [K3(100)]	100	1	1.43501	1.04501	1.81536	0.588184	1.11771	0.669834	1.80673	0.754687	0.0932613	0.252164	0.192434	0.328231	0.140205	0.10701	0.0963812	0.0763928	0.0726172	0.600603	0.0832727	0.053227	0.108049	0.416026	0.181585	0.0558258	0.747283	0.0662377	0.0762625	0.278114	NaN	NaN	NaN	NaN	0.600603	NaN	NaN	NaN	0.416026	0.181585	NaN	0.747283	NaN	NaN
P46926	GNPDA1	Glucosamine-6-phosphate isomerase 1 OS=Homo sapiens GN=GNPDA1 PE=1 SV=1	[K].NGDLSFKYVK.[T]	K64	1xAcetyl [K7(100)];1xDeamidated [N1]	100	1	-0.315615	0.718041	1.09959	1.68325	-0.339934	-0.0338507	0.265279	0.695563	0.131348	0.105539	0.21606	0.281469	0.421823	0.102452	0.152846	0.138745	0.166443	0.0566332	0.0935407	0.272202	0.221349	0.154629	0.250656	0.263989	0.329762	0.152243	0.367463	0.745763	0.102452	0.152846	0.138745	0.166443	NaN	NaN	0.272202	0.221349	NaN	0.250656	0.263989	0.329762	0.152243	0.367463
P50213	IDH3A	Isocitrate dehydrogenase [NAD] subunit alpha, mitochondrial OS=Homo sapiens GN=IDH3A PE=1 SV=1	[R].NVTAIQGPGGKWMIPSEAK.[E]	K77	1xAcetyl [K11(100)]	100	12	-0.3185	1.30251	1.89594	1.33931	-0.557287	0.780458	1.12532	0.403473	0.62995	0.505159	1.55382	2.34444	1.59396	0.55019	0.543854	0.795805	0.866939	0.476891	0.171646	1.23506	1.00847	2.41794	2.18713	0.121174	4.72502	1.544	1.5587	1.67919	0.55019	0.543854	0.795805	0.866939	0.476891	0.171646	1.23506	1.00847	2.41794	2.18713	0.121174	4.72502	1.544	1.5587
P34932	HSPA4	Heat shock 70 kDa protein 4 OS=Homo sapiens GN=HSPA4 PE=1 SV=4	[R].NFTTEQVTAMLLSKLK.[E]	K124	1xAcetyl [K14(100)];1xOxidation [M10]	100	3	0.152944	1.46731	1.13543	1.25339	0.225427	1.24203	0.93129	1.03059	0.0573217	0.0637323	0.158497	0.125927	0.136656	0.0154042	0.0190069	0.137554	0.0390921	0.0491319	0.102973	0.12311	0.0436221	0.30876	0.0200492	0.0235669	0.334164	0.0234599	0.0638397	0.322667	0.0154042	0.0190069	0.137554	NaN	0.0491319	0.102973	NaN	0.0436221	0.30876	0.0200492	0.0235669	0.334164	NaN	0.0638397
Q8TCS8	PNPT1	Polyribonucleotide nucleotidyltransferase 1, mitochondrial OS=Homo sapiens GN=PNPT1 PE=1 SV=2	[K].NFMLHYEFPPYATNEIGKVTGLNR.[R]	K439	1xAcetyl [K18(100)];1xOxidation [M3]	100	3	-0.437513	1.79718	1.81819	1.91017	-2.0869	-0.150302	-0.162565	0.216409	0.0972336	0.0717979	0.337925	0.342883	0.365457	0.107364	0.0914781	0.0928586	0.0581927	0.090155	0.0670459	0.0565351	0.851209	0.106031	0.513948	0.432624	0.0820784	0.061535	0.956417	0.0784188	NaN	NaN	NaN	NaN	NaN	NaN	NaN	0.851209	NaN	0.513948	0.432624	NaN	NaN	0.956417
P11387	TOP1	DNA topoisomerase 1 OS=Homo sapiens GN=TOP1 PE=1 SV=2	[K].NFFKDWR.[K]	K280	1xAcetyl [K4(100)]	100	2	0.93123	1.68487	1.58093	1.7828	0.843089	1.51494	1.39824	1.66777	0.0827694	0.157833	0.266113	0.247615	0.284804	0.0954795	0.0753085	0.0775203	0.192957	0.192388	0.0881545	0.0519476	0.0943465	0.652045	0.0720309	0.147534	0.523281	0.22334	0.0522156	0.578857	NaN	0.0753085	NaN	0.192957	0.192388	NaN	NaN	NaN	0.652045	NaN	NaN	0.523281	0.22334	NaN
P07237	P4HB	Protein disulfide-isomerase OS=Homo sapiens GN=P4HB PE=1 SV=3	[K].NFEDVAFDEKK.[N]	K385	1xAcetyl [K10(99.8)]	99.8	17	0.78662	1.1533	1.44099	1.44691	0.741177	0.982092	1.28007	1.30678	0.86141	1.48596	1.91596	2.33879	2.3484	1.04378	0.126379	1.41407	2.12063	0.0710593	2.26618	1.23308	1.52559	2.98922	1.41458	2.83913	2.76266	1.47658	2.15372	3.41489	1.04378	NaN	1.41407	2.12063	NaN	2.26618	1.23308	1.52559	2.98922	1.41458	2.83913	2.76266	1.47658	2.15372
Q16795	NDUFA9	NADH dehydrogenase [ubiquinone] 1 alpha subcomplex subunit 9, mitochondrial OS=Homo sapiens GN=NDUFA9 PE=1 SV=2	[K].NFDFEDVFVKIPQAIAQLSK.[E]	K147	1xAcetyl [K10(100)]	100	1	0.397966	1.16244	1.67874	1.93811	0.142163	0.675982	0.880487	1.13406	0.0635811	0.0837775	0.142317	0.203554	0.243645	0.0618999	0.0270473	0.101796	0.0775104	0.0827723	0.0910499	0.115986	0.247957	0.0630079	0.258219	0.226785	0.125659	0.399045	0.243711	0.0881787	0.0618999	0.0270473	NaN	0.0775104	NaN	NaN	0.115986	0.247957	NaN	0.258219	0.226785	NaN	0.399045	0.243711
Q99798	ACO2	Aconitate hydratase, mitochondrial OS=Homo sapiens GN=ACO2 PE=1 SV=2	[R].NDANPETHAFVTSPEIVTALAIAGTLKFNPETDYLTGTDGKK.[F]	K506	1xAcetyl [K27(100)];1xDeamidated [N29]	100	3	-0.091953	0.179057	2.04579	2.04027	-0.293587	-0.372828	0.947502	0.561039	0.10661	0.100027	0.120698	0.440192	0.438512	0.145476	0.105405	0.06895	0.158637	0.0530861	0.0883589	0.205614	0.0671925	0.0892881	0.0455074	0.405564	0.869506	0.0940996	0.085397	1.13604	NaN	NaN	NaN	0.158637	NaN	NaN	0.205614	NaN	NaN	NaN	0.405564	0.869506	NaN	NaN
Q96BR5	COA7	Cytochrome c oxidase assembly factor 7 OS=Homo sapiens GN=COA7 PE=1 SV=2	[R].MYKLGDGVDKDEAK.[A]	K195	1xAcetyl [K3(100)];1xOxidation [M1]	100	1	1.41239	1.61401	1.20977	0.980357	1.08355	-0.111079	-0.508314	-0.925379	0.0814915	0.216912	0.249446	0.188491	0.160779	0.0822319	0.0931212	0.0691213	0.0627851	0.0649065	0.523045	0.142968	0.0867038	0.518667	0.144547	0.0830487	0.337877	0.0416641	0.0862716	0.354401	NaN	NaN	NaN	NaN	NaN	0.523045	NaN	NaN	0.518667	0.144547	NaN	0.337877	NaN	NaN
Q00325	SLC25A3	Phosphate carrier protein, mitochondrial OS=Homo sapiens GN=SLC25A3 PE=1 SV=2	[K].MYKEEGLKAFYK.[G]	K214	1xAcetyl [K8(100)]	100	8	-0.433464	1.27717	1.64465	1.76529	-0.679568	0.98792	1.05873	1.09174	1.08565	0.803903	2.6312	3.39452	3.69059	0.605858	0.91446	1.73663	0.908406	0.298314	1.20499	1.64606	2.74373	3.50382	3.55665	1.8153	4.81162	3.23942	1.92632	5.90602	0.605858	0.91446	1.73663	0.908406	0.298314	1.20499	1.64606	2.74373	3.50382	3.55665	1.8153	4.81162	3.23942	1.92632
Q99798	ACO2	Aconitate hydratase, mitochondrial OS=Homo sapiens GN=ACO2 PE=1 SV=2	[R].NDANPETHAFVTSPEIVTALAIAGTLKFNPETDYLTGTDGKK.[F]	K506	1xAcetyl [K27(100)]	100	2	-0.405447	1.6667	1.60223	1.89454	-0.607081	1.11481	0.503946	0.415308	0.1083	0.0817665	0.343838	0.328811	0.402662	0.0867978	0.0957534	0.142348	0.0591754	0.0982227	0.0879015	0.0810707	0.543133	0.40731	0.574109	0.117561	0.294764	0.276734	0.450658	0.480593	NaN	NaN	NaN	NaN	NaN	NaN	NaN	0.543133	0.40731	0.574109	0.117561	0.294764	0.276734	0.450658
Q08211	DHX9	ATP-dependent RNA helicase A OS=Homo sapiens GN=DHX9 PE=1 SV=4	[R].NALIHKSSVNCPFSSQDMK.[Y]	K1024	1xAcetyl [K6(100)];1xCarbamidomethyl [C11];1xOxidation [M18]	100	2	-0.298631	0.569022	0.751618	1.60843	-0.512756	0.275063	0.451787	1.28997	0.180474	0.14673	0.267737	0.303861	0.550303	0.208112	0.103259	0.230052	0.21805	0.0851546	0.136985	0.19737	0.0653427	0.540498	0.192485	0.0935698	0.625528	0.849771	0.0739064	0.727231	0.208112	0.103259	NaN	0.21805	NaN	0.136985	0.19737	NaN	0.540498	0.192485	NaN	0.625528	0.849771	NaN
P25705	ATP5F1A	ATP synthase subunit alpha, mitochondrial OS=Homo sapiens GN=ATP5A1 PE=1 SV=1	[K].QVAGTMKLELAQYR.[E]	K434	1xAcetyl [K7(100)]	100	12	0.10105	0.832502	1.04566	1.15322	0.0292876	0.440734	0.518591	0.422901	0.893707	0.958549	1.59149	1.84489	1.98768	1.25468	0.796356	0.630084	1.33242	0.731312	0.811914	1.85744	1.29734	1.61968	1.76239	0.538271	3.23401	1.16683	1.18225	3.61397	1.25468	0.796356	0.630084	1.33242	0.731312	0.811914	1.85744	1.29734	1.61968	1.76239	0.538271	3.23401	1.16683	1.18225
P51825	AFF1	AF4/FMR2 family member 1 OS=Homo sapiens GN=AFF1 PE=1 SV=1	[R].QTVGTKQPK.[K]	K603	1xAcetyl [K6(100)]	100	6	2.26965	1.46556	0.967073	1.78941	#N/A	#N/A	#N/A	#N/A	0.178343	0.859985	0.492532	0.348638	0.616485	0.193233	0.111356	0.230441	0.0615157	2.10707	0.411369	0.595129	0.0414815	0.840986	0.415452	0.051709	0.578753	0.574352	0.0470525	1.22805	0.193233	0.111356	0.230441	NaN	2.10707	0.411369	0.595129	0.0414815	0.840986	0.415452	NaN	0.578753	0.574352	0.0470525
Q16778	HIST2H2BE	Histone H2B type 2-E (Histone H2B-GL105) (Histone H2B.q) (H2B/q)	[K].QVHPDTGISSKAMGIMNSFVNDIFER.[I]	K58	1xAcetyl [K11(100)]	100	6	0.005918	1.0982	1.24323	1.31333	#N/A	#N/A	#N/A	#N/A	0.477309	0.479271	1.02186	1.12993	1.18619	0.236139	0.200979	0.99481	0.0794559	0.581414	0.776944	0.147003	0.697114	2.22145	0.587631	0.0487125	2.75344	1.12052	0.438342	1.9997	0.236139	0.200979	0.99481	NaN	0.581414	0.776944	0.147003	0.697114	2.22145	0.587631	NaN	2.75344	1.12052	0.438342
P27348	YWHAQ	14-3-3 protein theta OS=Homo sapiens GN=YWHAQ PE=1 SV=1	[K].QTIDNSQGAYQEAFDISKK.[E]	K157	1xAcetyl [K18(99.2)]	99.2	1	0.527648	0.349862	1.4224	1.09759	0.70553	0.339798	1.54427	1.30682	0.224048	0.322983	0.285536	0.600521	0.479457	0.258418	0.160888	0.252839	0.371115	0.280757	0.317077	0.431905	0.363617	0.0610855	0.25379	0.800188	0.747584	0.0341673	0.625338	0.778867	0.258418	0.160888	0.252839	0.371115	0.280757	0.317077	0.431905	0.363617	NaN	0.25379	0.800188	0.747584	NaN	0.625338
Q8WXI4	ACOT11	Acyl-coenzyme A thioesterase 11 OS=Homo sapiens GN=ACOT11 PE=1 SV=1	[K].QTEVPLSVPWDPSNQVYLSYNNVSSLKMLVAK.[D]	K396	1xAcetyl [K27(100)]	100	10	0.252769	1.42778	2.00813	2.48292	#N/A	#N/A	#N/A	#N/A	0.361988	0.431305	0.973866	1.45613	2.02362	0.483505	0.179184	0.423274	0.385079	0.0486301	0.860207	0.695757	0.37487	1.85097	1.29056	0.348397	2.72944	0.835282	0.771026	4.46454	0.483505	0.179184	0.423274	0.385079	NaN	0.860207	0.695757	0.37487	1.85097	1.29056	0.348397	2.72944	0.835282	0.771026
P13674	P4HA1	Prolyl 4-hydroxylase subunit alpha-1 OS=Homo sapiens GN=P4HA1 PE=1 SV=2	[R].QYFPNDEDQVGAAKALLR.[L]	K132	1xAcetyl [K14(100)]	100	3	-0.070064	1.06333	2.60079	1.75833	-0.195715	0.731051	2.35347	1.94604	0.0945942	0.0901101	0.197678	0.573827	0.320019	0.0908188	0.122147	0.0708169	0.114328	0.0830143	0.0729879	0.257576	0.0873423	0.248116	0.898607	0.0850254	0.73785	0.45238	0.0792638	0.428412	NaN	NaN	NaN	NaN	NaN	NaN	0.257576	NaN	0.248116	0.898607	NaN	0.73785	0.45238	NaN
Q9NTJ5	SACM1L	Phosphatidylinositide phosphatase SAC1 OS=Homo sapiens GN=SACM1L PE=1 SV=2	[K].QYAGTGALKTDFTR.[T]	K456	1xAcetyl [K9(100)]	100	5	0.384746	1.58508	1.94376	2.44351	0.234186	1.59376	1.88857	2.69162	0.221645	0.289386	0.664986	0.852683	1.20567	0.445527	0.0983336	0.121073	0.673598	0.0538162	0.140743	0.670107	0.52279	0.80206	1.11896	0.0864779	1.35261	1.36497	0.395217	1.85681	0.445527	NaN	NaN	0.673598	NaN	NaN	0.670107	0.52279	0.80206	1.11896	NaN	1.35261	1.36497	0.395217
P28838	LAP3	Cytosol aminopeptidase OS=Homo sapiens GN=LAP3 PE=1 SV=3	[R].QVVDCQLADVNNIGKYR.[S]	K455	1xAcetyl [K15(100)];1xCarbamidomethyl [C5]	100	4	0.834166	1.6018	1.8553	2.23361	-0.305304	-0.175985	0.00369931	0.535834	0.14954	0.266605	0.453889	0.541077	0.703302	0.259764	0.0638035	0.125054	0.118726	0.387558	0.29353	0.761228	0.481583	0.118856	0.760964	0.791413	0.0708549	0.640236	1.1966	0.273069	0.259764	NaN	NaN	NaN	0.387558	0.29353	0.761228	0.481583	NaN	0.760964	0.791413	NaN	0.640236	1.1966
P49411	TUFM	Elongation factor Tu, mitochondrial OS=Homo sapiens GN=TUFM PE=1 SV=2	[R].QPMILEKGQR.[F]	K418	1xAcetyl [K7(100)];1xOxidation [M3]	100	1	0.962739	0.399643	1.78888	1.74401	0.858403	0.267395	1.57849	1.48941	0.0901279	0.17566	0.118895	0.311433	0.301896	0.0885075	0.0865735	0.0953028	0.20978	0.209398	0.107802	0.076316	0.212802	0.0675672	0.558611	0.077655	0.298033	0.103969	0.30821	0.493509	NaN	NaN	NaN	0.20978	0.209398	NaN	NaN	0.212802	NaN	0.558611	NaN	0.298033	0.103969	0.30821
P49411	TUFM	Elongation factor Tu, mitochondrial OS=Homo sapiens GN=TUFM PE=1 SV=2	[R].QPMILEKGQR.[F]	K418	1xAcetyl [K7(100)]	100	7	1.14848	1.33566	1.60872	2.23661	1.04415	1.20341	1.39833	1.98202	0.476865	1.05712	1.20356	1.45435	2.24741	0.118496	0.497156	0.814942	1.71373	0.202948	1.25467	1.80022	0.443125	1.36734	2.96818	0.467369	0.927492	4.08071	1.01111	1.6504	NaN	0.497156	0.814942	1.71373	0.202948	1.25467	1.80022	0.443125	1.36734	2.96818	0.467369	0.927492	4.08071	1.01111
P04062	GBA	Glucosylceramidase OS=Homo sapiens GN=GBA PE=1 SV=3	[K].QPMFYHLGHFSKFIPEGSQR.[V]	K464	1xAcetyl [K12(100)];1xOxidation [M3]	100	2	0.5434	0.130569	2.28063	1.15697	0.368354	-0.391486	1.76562	0.826986	0.07826	0.114056	0.0856732	0.380257	0.174511	0.0768991	0.0536139	0.104267	0.0808655	0.0772566	0.184047	0.0852802	0.090288	0.0814515	0.96661	0.112288	0.061872	0.218812	0.189481	0.11524	NaN	NaN	NaN	0.0808655	NaN	0.184047	0.0852802	NaN	NaN	0.96661	NaN	NaN	0.218812	0.189481
P14866	HNRNPL	Heterogeneous nuclear ribonucleoprotein L OS=Homo sapiens GN=HNRNPL PE=1 SV=2	[K].QPAIMPGQSYGLEDGSCSYKDFSESR.[N]	K475	1xAcetyl [K20(100)];1xCarbamidomethyl [C17];1xOxidation [M5]	100	16	1.43738	1.62108	1.49876	0.655775	1.37249	1.38351	1.24296	0.665909	1.35743	3.67629	4.1755	3.83609	2.13857	1.26626	2.74208	0.0639405	6.77759	3.65289	0.598399	6.22168	5.4317	0.873132	7.89635	2.80988	0.80204	3.25088	2.63121	0.533632	1.26626	2.74208	NaN	6.77759	3.65289	0.598399	6.22168	5.4317	0.873132	7.89635	2.80988	0.80204	3.25088	2.63121
O95983	MBD3	Methyl-CpG-binding domain protein 3 OS=Homo sapiens GN=MBD3 PE=1 SV=1	[R].QTASIFKQPVTK.[VI]	K109	1xAcetyl [K7(100)]	100	3	1.04407	0.93954	0.560235	2.08891	0.585692	0.308203	0.147724	1.92541	0.223348	0.460552	0.428362	0.329328	0.950179	0.324589	0.0618812	0.283573	0.580557	0.0736741	0.727426	0.814065	0.193903	0.277119	0.551195	0.10079	0.336	1.34662	0.365857	1.13806	0.324589	NaN	0.283573	0.580557	NaN	0.727426	0.814065	0.193903	0.277119	0.551195	NaN	0.336	1.34662	0.365857
P10809	HSPD1	60 kDa heat shock protein, mitochondrial OS=Homo sapiens GN=HSPD1 PE=1 SV=2	[K].QSKPVTTPEEIAQVATISANGDKEIGNIISDAMKK.[V]	K191	1xAcetyl [K34(99.6)]	99.6	17	-0.188813	0.88433	1.08352	1.95719	-0.309165	0.62732	0.675349	1.35312	1.31168	1.15077	2.42125	2.77971	5.09333	1.39756	1.7003	0.837188	1.40679	0.321664	1.72387	2.74645	0.772895	3.74439	3.35784	0.119611	4.86169	1.42519	2.14121	11.7136	1.39756	1.7003	0.837188	1.40679	0.321664	1.72387	2.74645	0.772895	3.74439	3.35784	NaN	4.86169	1.42519	2.14121
P10809	HSPD1	60 kDa heat shock protein, mitochondrial OS=Homo sapiens GN=HSPD1 PE=1 SV=2	[K].QSKPVTTPEEIAQVATISANGDKEIGNIISDAMK.[K]	K180	1xAcetyl [K23(100)]	100	7	-0.697456	1.5698	1.58948	2.38036	-0.817808	1.31279	1.18132	1.77629	0.323387	0.199419	0.960018	0.973206	1.68377	0.147305	0.713148	0.109708	0.138362	0.0879743	0.371922	0.932133	0.653601	1.29432	0.673679	0.114129	2.13181	1.11817	1.54636	2.38678	0.147305	0.713148	NaN	0.138362	NaN	0.371922	0.932133	0.653601	1.29432	0.673679	0.114129	2.13181	1.11817	1.54636
Q3SY69	ALDH1L2	Mitochondrial 10-formyltetrahydrofolate dehydrogenase OS=Homo sapiens GN=ALDH1L2 PE=1 SV=2	[K].QSGFGKDLGEEALNEYLK.[T]	K903	1xAcetyl [K6(100)]	100	8	-0.380374	0.883596	1.5794	1.30246	-0.465799	0.951535	1.35784	0.768403	0.569348	0.437395	1.05043	1.70148	1.4043	0.420551	1.18436	0.103132	0.535926	0.67484	0.101418	0.704449	2.326	0.120836	2.11296	2.88113	0.110337	1.32412	2.7944	0.0943675	0.420551	1.18436	NaN	0.535926	0.67484	NaN	0.704449	2.326	NaN	2.11296	2.88113	0.110337	1.32412	2.7944
Q96AB3	ISOC2	Isochorismatase domain-containing protein 2 OS=Homo sapiens GN=ISOC2 PE=1 SV=1	[R].QSGAFLSTSEGLILQLVGDAVHPQFKEIQK.[L]	K178	1xAcetyl [K26(100)]	100	9	1.05689	1.24879	1.61629	1.88789	0.914145	0.706779	0.505257	0.751038	0.131129	0.272806	0.311618	0.402023	0.4853	0.119412	0.110353	0.163623	0.0883634	0.510557	0.219498	0.0817786	0.569364	0.283712	0.572216	0.19869	0.435164	0.563408	0.473628	0.418863	NaN	NaN	0.163623	0.0883634	0.510557	0.219498	NaN	0.569364	0.283712	0.572216	0.19869	0.435164	0.563408	0.473628
P30566	ADSL	Adenylosuccinate lyase OS=Homo sapiens GN=ADSL PE=1 SV=2	[K].QQIGSSAMPYKR.[N]	K295	1xAcetyl [K11(100)]	100	6	-0.613011	-1.08487	2.96387	1.42277	-0.597053	-1.31998	2.81851	1.16576	0.186703	0.122072	0.0880187	1.45668	0.50055	0.353393	0.118456	0.088261	0.0823622	0.132503	0.151352	0.0766641	0.058096	0.129296	4.20957	0.079381	0.0810944	1.33055	0.087248	0.083852	0.353393	NaN	NaN	0.0823622	0.132503	0.151352	NaN	NaN	NaN	4.20957	NaN	NaN	1.33055	NaN
Q02252	ALDH6A1	Methylmalonate-semialdehyde dehydrogenase [acylating], mitochondrial OS=Homo sapiens GN=ALDH6A1 PE=1 SV=2	[K].SDKWIDIHNPATNEVIGR.[V]	K55	1xAcetyl [K3(100)]	100	3	-0.261299	1.23661	2.25229	1.32055	-0.380324	1.02498	1.48252	0.209522	0.201333	0.16798	0.474431	0.95923	0.502854	0.0567015	0.316988	0.230311	0.375635	0.0516416	0.0766628	0.403165	0.595449	0.424679	0.78531	1.04749	1.04489	0.583968	0.834379	0.0902165	NaN	0.316988	0.230311	0.375635	NaN	NaN	0.403165	0.595449	0.424679	0.78531	1.04749	1.04489	0.583968	0.834379
O75947	ATP5H	ATP synthase subunit d, mitochondrial OS=Homo sapiens GN=ATP5H PE=1 SV=3	[K].SCAEWVSLSKAR.[I]	K109	1xAcetyl [K10(100)];1xCarbamidomethyl [C2]	100	15	-0.165645	0.974962	1.30197	2.07817	-0.222228	0.647274	0.774898	1.41096	1.02395	0.912885	2.01267	2.52471	4.32386	1.14554	1.04674	0.879578	1.71363	0.239498	0.785526	2.63408	1.70077	1.70316	3.48697	1.06008	3.02708	6.78987	2.31222	3.86949	1.14554	1.04674	0.879578	1.71363	0.239498	0.785526	2.63408	1.70077	1.70316	3.48697	1.06008	3.02708	6.78987	2.31222
Q9Y4C4	MFHAS1	Malignant fibrous histiocytoma-amplified sequence 1 OS=Homo sapiens GN=MFHAS1 PE=1 SV=2	[R].SASPHAAYYGVSDKNLR.[R]	K601	1xAcetyl [K14(100)]	100	5	0.364389	0.028987	0.843495	1.77456	#N/A	#N/A	#N/A	#N/A	0.249473	0.321156	0.254536	0.447653	0.853534	0.0847625	0.0661212	0.597536	0.186951	0.0766856	0.699831	0.109233	0.126429	0.527947	0.52383	0.073576	0.745552	1.46839	0.0820028	1.01021	NaN	NaN	0.597536	NaN	NaN	0.699831	NaN	NaN	0.527947	0.52383	NaN	0.745552	1.46839	NaN
Q9BQ69	MACROD1	O-acetyl-ADP-ribose deacetylase MACROD1 OS=Homo sapiens GN=MACROD1 PE=1 SV=2	[R].SDITKLEVDAIVNAANSSLLGGGGVDGCIHR.[A]	K163	1xAcetyl [K5(100)];1xCarbamidomethyl [C28]	100	6	0.489937	1.14606	1.46929	1.49379	-0.0461164	-0.139638	-0.290291	-0.56626	0.358467	0.503425	0.793319	0.992544	1.00954	0.516245	0.393129	0.166027	0.686939	0.672123	0.151213	1.26782	1.00948	0.102656	1.61141	1.2795	0.0867224	1.06616	1.90957	0.0528941	0.516245	0.393129	0.166027	0.686939	0.672123	NaN	1.26782	1.00948	NaN	1.61141	1.2795	NaN	1.06616	1.90957
P09622	DLD	Dihydrolipoyl dehydrogenase, mitochondrial OS=Homo sapiens GN=DLD PE=1 SV=2	[K].SEEQLKEEGIEYKVGK.[F]	K417	1xAcetyl [K13(100)]	100	6	0.012357	1.06447	1.87306	2.61027	-0.083905	0.930907	1.64532	2.31631	0.279869	0.282276	0.585319	1.02519	1.70892	0.0496202	0.118236	0.671751	0.0720425	0.0747159	0.700071	0.115533	0.333853	1.30657	1.13992	0.26761	1.66803	2.81662	0.0822445	2.22791	NaN	NaN	0.671751	NaN	NaN	0.700071	NaN	0.333853	1.30657	1.13992	0.26761	1.66803	2.81662	NaN
P09622	DLD	Dihydrolipoyl dehydrogenase, mitochondrial OS=Homo sapiens GN=DLD PE=1 SV=2	[K].SEEQLKEEGIEYK.[V]	K410	1xAcetyl [K6(100)]	100	10	-0.193173	0.455961	0.635868	2.1683	-0.289435	0.322398	0.408127	1.87434	2.11616	1.85097	2.90273	3.28825	9.51204	1.13493	2.40861	2.80495	1.46659	0.0724767	4.01383	1.86951	2.33638	4.50231	0.082055	4.58432	5.19837	15.2491	4.04859	9.23843	1.13493	2.40861	2.80495	1.46659	NaN	4.01383	1.86951	2.33638	4.50231	NaN	4.58432	5.19837	15.2491	4.04859
O60294	LCMT2	tRNA wybutosine-synthesizing protein 4 OS=Homo sapiens GN=LCMT2 PE=1 SV=3	[K].SEDNNTEDLKVTITK.[A]	K463	1xAcetyl [K10(100)]	100	2	1.09083	1.55551	2.07575	1.76002	#N/A	#N/A	#N/A	#N/A	0.10299	0.219365	0.302725	0.434166	0.34883	0.0615999	0.138298	0.109071	0.310804	0.0431613	0.304129	0.263927	0.541763	0.102486	0.51691	0.719257	0.0663316	0.400972	0.56996	0.075558	NaN	NaN	NaN	0.310804	NaN	0.304129	0.263927	0.541763	NaN	0.51691	0.719257	NaN	0.400972	0.56996
Q9UBI6	GNG12	Guanine nucleotide-binding protein G(I)/G(S)/G(O) subunit gamma-12 OS=Homo sapiens GN=GNG12 PE=1 SV=3	[R].SDPLLIGIPTSENPFKDKK.[T]	K64	1xAcetyl [K16(99.5)]	99.5	3	-0.000572	-0.419899	3.58453	1.8281	0.283974	-0.421341	3.57018	1.77152	0.0916834	0.091647	0.0685312	1.09987	0.32554	0.0723137	0.0679145	0.134822	0.117136	0.0829643	0.0748408	0.0886758	0.0599118	0.0570061	0.083856	0.193312	3.02245	0.145569	0.544264	0.286787	NaN	NaN	NaN	0.117136	NaN	NaN	NaN	NaN	NaN	NaN	0.193312	3.02245	0.145569	0.544264
Q9HAF1	MEAF6	Chromatin modification-related protein MEAF6 OS=Homo sapiens GN=MEAF6 PE=1 SV=1	[K].REPGSGTESDTSPDFHNQENEPSQEDPEDLDGSVQGVKPQK.[A]	K151	1xAcetyl [K38(100)]	100	9	-0.130635	1.14421	1.05688	1.74953	-0.577421	0.818821	1.38062	2.02357	2.25741	2.06198	4.98943	4.69639	7.59052	0.923945	2.08801	3.76027	2.99107	0.0594071	3.13547	6.28304	0.0882421	8.59701	4.41089	0.124328	9.55394	10.509	1.29286	10.9697	0.923945	2.08801	3.76027	2.99107	NaN	3.13547	6.28304	NaN	8.59701	4.41089	NaN	9.55394	10.509	1.29286
P08559	PDHA1	Pyruvate dehydrogenase E1 component subunit alpha, somatic form, mitochondrial OS=Homo sapiens GN=PDHA1 PE=1 SV=3	[R].RMELKADQLYK.[Q]	K77	1xAcetyl [K5(100)]	100	10	-0.292405	0.829572	1.71913	3.0432	-0.37783	0.45662	1.02135	2.16506	0.96653	0.78921	1.71768	3.18218	7.96726	0.063341	0.0861091	2.75014	0.0624866	0.135444	2.1697	0.0499628	0.242936	4.86013	1.96931	0.237267	7.33995	11.0479	0.211484	12.6424	NaN	NaN	2.75014	0.0624866	NaN	2.1697	NaN	0.242936	4.86013	1.96931	0.237267	7.33995	11.0479	0.211484
P40939	HADHA	Trifunctional enzyme subunit alpha, mitochondrial OS=Homo sapiens GN=HADHA PE=1 SV=2	[K].RPEKVIGMHYFSPVDK.[M]	K493	1xAcetyl [K4(100)]	100	3	-2.42564	1.30499	1.64844	2.95107	-2.6235	0.852917	0.884607	2.07923	0.391208	0.0728146	0.966602	1.22642	3.0253	0.131722	0.0700649	0.971838	0.0637079	0.0652712	0.0894648	0.0683863	0.0887898	2.74263	0.107997	0.12501	3.44625	6.75687	0.0882542	2.23079	NaN	NaN	0.971838	NaN	NaN	NaN	NaN	NaN	2.74263	NaN	NaN	3.44625	6.75687	NaN
Q15005	SPCS2	Signal peptidase complex subunit 2 OS=Homo sapiens GN=SPCS2 PE=1 SV=3	[K].RFDDKYTLK.[L]	K169	1xAcetyl [K5(100)]	100	4	-0.034931	1.76513	2.15752	1.49515	-0.33359	1.37998	1.93348	1.13114	0.423236	0.413111	1.4386	1.88825	1.19307	0.0548068	0.19248	1.02242	0.0912071	1.03825	0.109876	0.723674	2.92621	0.665921	2.02755	2.97838	0.658823	3.3946	0.0975023	0.087116	NaN	0.19248	1.02242	NaN	1.03825	NaN	0.723674	2.92621	0.665921	2.02755	2.97838	0.658823	3.3946	NaN
Q9HAV4	XPO5	Exportin-5 OS=Homo sapiens GN=XPO5 PE=1 SV=1	[K].SAILGLPQPLLELNDSPVFKTVLER.[M]	K830	1xAcetyl [K20(100)]	100	1	0.132927	0.564619	0.58949	1.33179	-0.0586355	0.0455807	0.0907287	0.72487	0.116574	0.127825	0.172412	0.17541	0.293432	0.177803	0.0697806	0.102137	0.13605	0.0706873	0.176737	0.244055	0.0491018	0.224079	0.271722	0.0740978	0.18041	0.26815	0.157798	0.454348	0.177803	0.0697806	NaN	0.13605	NaN	0.176737	0.244055	NaN	0.224079	0.271722	NaN	0.18041	0.26815	0.157798
Q99798	ACO2	Aconitate hydratase, mitochondrial OS=Homo sapiens GN=ACO2 PE=1 SV=2	[R].SAAVAKQALAHGLK.[C]	K401	1xAcetyl [K6(100)]	100	5	0.39459	0.960525	1.07634	2.97918	0.192957	0.40864	-0.0219463	1.49995	0.233492	0.306942	0.45438	0.49236	1.84117	0.0692401	0.0836258	0.547611	0.0972199	0.0715247	0.752081	0.0613975	0.111663	1.19008	0.143661	0.0820289	1.25139	2.08902	0.0594618	3.37503	NaN	NaN	0.547611	NaN	NaN	0.752081	NaN	NaN	1.19008	0.143661	NaN	1.25139	2.08902	NaN
Q9Y263	PLAA	Phospholipase A-2-activating protein OS=Homo sapiens GN=PLAA PE=1 SV=2	[R].SAASKTMNIYFPK.[K]	K529	1xAcetyl [K5(100)]	100	12	-2.52447	2.10838	1.90519	1.98185	-2.63417	1.69913	1.48727	1.5661	0.650507	0.11306	2.80504	2.43653	2.56951	0.170807	0.103715	1.677	0.178509	0.075128	0.0855442	2.15865	4.17145	2.08501	3.29095	1.50937	2.50927	3.49479	3.35401	0.859719	0.170807	NaN	1.677	0.178509	NaN	NaN	2.15865	4.17145	2.08501	3.29095	1.50937	2.50927	3.49479	3.35401
P61604	HSPE1	10 kDa heat shock protein, mitochondrial OS=Homo sapiens GN=HSPE1 PE=1 SV=2	[R].SAAETVTKGGIMLPEK.[S]	K28	1xAcetyl [K8(100)];1xOxidation [M12]	100	1	0.024795	-0.299161	1.199	1.94383	-0.0633466	-0.486929	0.787568	1.3032	0.0977553	0.0994499	0.0794482	0.224426	0.376089	0.0510228	0.0759702	0.166273	0.10652	0.0748588	0.116971	0.0999933	0.0795156	0.0588357	0.070391	0.22543	0.377458	0.0973443	0.237783	0.793139	NaN	NaN	NaN	NaN	NaN	NaN	NaN	NaN	NaN	NaN	0.22543	0.377458	NaN	0.237783
P38646	HSPA9	Stress-70 protein, mitochondrial OS=Homo sapiens GN=HSPA9 PE=1 SV=2	[R].RYDDPEVQKDIKNVPFK.[I]	K138	1xAcetyl [K12(100)]	100	9	-1.61101	1.57978	2.04467	2.19417	-1.93755	1.10574	1.46549	1.36798	1.17669	0.385211	3.51741	4.85476	5.38482	0.328706	0.26343	2.93792	0.362676	0.100488	0.692469	0.559714	0.38153	9.61099	3.31081	0.0533643	11.2001	4.16883	1.82254	10.1631	0.328706	0.26343	2.93792	0.362676	NaN	0.692469	0.559714	0.38153	9.61099	3.31081	NaN	11.2001	4.16883	1.82254
P38646	HSPA9	Stress-70 protein, mitochondrial OS=Homo sapiens GN=HSPA9 PE=1 SV=2	[R].RYDDPEVQKDIK.[N]	K135	1xAcetyl [K9(100)]	100	24	0.670063	0.386642	0.499917	2.3447	0.343526	-0.087405	-0.0792627	1.5185	4.53127	7.2099	5.92394	6.40782	23.0167	2.55194	1.55382	9.48805	0.178379	3.05691	18.3944	5.06636	4.01624	8.68922	10.6546	2.74623	5.82262	47.7666	6.14843	15.1352	2.55194	1.55382	9.48805	0.178379	3.05691	18.3944	5.06636	4.01624	8.68922	10.6546	2.74623	5.82262	47.7666	6.14843
P04406	GAPDH	Glyceraldehyde-3-phosphate dehydrogenase OS=Homo sapiens GN=GAPDH PE=1 SV=3	[K].RVIISAPSADAPMFVMGVNHEKYDNSLK.[I]	K139	1xAcetyl [K22(100)];1xOxidation [M16]	100	9	1.04744	1.12908	1.43844	1.54832	1.21881	1.01804	1.33679	1.59673	0.521932	1.07876	1.14156	1.41458	1.52653	0.0772773	0.0611489	1.42737	0.0644562	0.1286	3.04322	0.177691	0.0542439	3.19275	2.01843	0.0720094	2.15331	0.958868	1.08553	2.53518	NaN	NaN	1.42737	NaN	NaN	3.04322	0.177691	NaN	3.19275	2.01843	NaN	2.15331	0.958868	1.08553
Q9UQE7	SMC3	Structural maintenance of chromosomes protein 3 OS=Homo sapiens GN=SMC3 PE=1 SV=2	[R].RVIGAKKDQYFLDK.[K]	K105, K106	2xAcetyl [K6(100);K7(100)]	100, 100	4	-1.38759	1.27317	0.916367	1.10488	-1.60792	0.903561	0.560223	0.77949	1.05654	0.403811	2.55356	1.99406	2.2724	1.17495	0.120535	1.87412	0.0507761	0.460586	0.700071	0.730639	0.436379	6.49365	3.46747	0.0697647	2.44494	5.45458	0.104673	1.25795	1.17495	NaN	1.87412	NaN	0.460586	0.700071	0.730639	0.436379	6.49365	3.46747	NaN	2.44494	5.45458	NaN
P05091	ALDH2	Aldehyde dehydrogenase, mitochondrial OS=Homo sapiens GN=ALDH2 PE=1 SV=2	[K].QEGAKLLCGGGIAADR.[G]	K383	1xAcetyl [K5(100)];1xCarbamidomethyl [C8]	100	2	0.079109	0.339178	0.488752	2.12966	0.0392684	0.237528	-0.0768452	1.20442	0.0820205	0.0866436	0.103759	0.115094	0.358933	0.0605358	0.10007	0.0854557	0.083736	0.0855273	0.0906675	0.120892	0.0988846	0.0914999	0.0991592	0.226501	0.0196208	0.60751	0.401478	0.0678123	NaN	NaN	NaN	NaN	NaN	NaN	NaN	NaN	NaN	NaN	0.226501	NaN	0.60751	0.401478
O00330	PDHX	Pyruvate dehydrogenase protein X component, mitochondrial OS=Homo sapiens GN=PDHX PE=1 SV=3	[R].QDLVKDDIKVSVNDFIIK.[A]	K325	1xAcetyl [K9(99.5)]	99.5	1	-0.339821	0.596668	1.43523	0.748515	-0.42116	0.237146	0.774397	-0.192592	0.091016	0.0719153	0.137636	0.246131	0.152913	0.066129	0.10929	0.097629	0.0916068	0.0606244	0.0635148	0.0666305	0.231168	0.11511	0.303769	0.342529	0.092095	0.0557057	0.0989839	0.304048	NaN	0.10929	NaN	NaN	NaN	NaN	0.0666305	0.231168	NaN	0.303769	0.342529	NaN	NaN	NaN
Q92598	HSPH1	Heat shock protein 105 kDa OS=Homo sapiens GN=HSPH1 PE=1 SV=1	[K].QDLPSLDEKPR.[I]	K194	1xAcetyl [K9(100)]	100	3	0.287055	0.952379	1.03364	1.91129	0.322102	0.92381	1.08355	1.90123	0.374327	0.456735	0.724346	0.766318	1.40802	0.739486	0.259581	0.123915	0.0835105	0.0420831	1.24461	0.828619	0.0680092	1.27641	0.0934142	1.04766	1.15788	0.754395	1.58271	1.88694	0.739486	0.259581	NaN	NaN	NaN	1.24461	0.828619	NaN	1.27641	NaN	1.04766	1.15788	0.754395	1.58271
Q13423	NNT	NAD(P) transhydrogenase, mitochondrial OS=Homo sapiens GN=NNT PE=1 SV=3	[K].QGFNVVVESGAGEASKFSDDHYR.[V]	K100	1xAcetyl [K16(100)]	100	20	0.719104	1.16004	1.78582	0.277338	0.673661	1.01338	1.33587	-0.320074	1.31387	2.16284	2.93602	4.53043	1.59235	1.34939	1.49115	1.10107	2.78472	2.1616	1.5422	3.0034	3.06207	2.74259	4.90996	3.12989	5.55144	1.88904	2.82297	0.0650506	1.34939	1.49115	1.10107	2.78472	2.1616	1.5422	3.0034	3.06207	2.74259	4.90996	3.12989	5.55144	1.88904	2.82297
P09622	DLD	Dihydrolipoyl dehydrogenase, mitochondrial OS=Homo sapiens GN=DLD PE=1 SV=2	[K].QGFKFK.[L]	K271	1xAcetyl [K4(100)]	100	9	-0.006288	0.177111	0.621819	1.64324	-0.10255	0.0435473	0.394078	1.34928	2.24383	2.23407	2.53691	3.45284	7.00898	1.21837	1.24639	4.26673	1.56787	0.0608826	5.07346	4.87157	1.28784	1.45133	5.20209	4.15642	1	13.764	5.21854	2.0444	1.21837	1.24639	4.26673	1.56787	NaN	5.07346	4.87157	1.28784	1.45133	5.20209	4.15642	1	13.764	5.21854
P13797	PLS3	Plastin-3 OS=Homo sapiens GN=PLS3 PE=1 SV=4	[R].QFVTPADVVSGNPKLNLAFVANLFNK.[Y]	K364	1xAcetyl [K14(100)]	100	8	0.673706	1.20611	1.03943	1.24184	0.656497	1.16767	1.12563	1.45107	0.317791	0.506929	0.733189	0.653193	0.751576	0.472967	0.365683	0.114723	0.466125	0.504276	0.550387	0.904352	0.884829	0.410386	0.828319	0.549058	0.582201	0.672907	0.778692	0.80313	0.472967	0.365683	NaN	0.466125	0.504276	0.550387	0.904352	0.884829	0.410386	0.828319	0.549058	0.582201	0.672907	0.778692
P40939	HADHA	Trifunctional enzyme subunit alpha, mitochondrial OS=Homo sapiens GN=HADHA PE=1 SV=2	[K].QFTPCQLLADHANSPNKK.[F]	K759	1xAcetyl [K17(99.7)];1xCarbamidomethyl [C5]	99.7	10	-0.399289	1.73318	1.90216	2.6469	-0.597154	1.28112	1.13833	1.77506	0.59646	0.452255	1.98299	2.22941	3.73575	0.582839	0.37186	0.83468	0.986313	0.0461076	0.324344	2.46237	0.692974	2.79364	3.26958	0.0591032	3.35954	7.60823	0.066983	3.53203	0.582839	0.37186	0.83468	0.986313	NaN	0.324344	2.46237	0.692974	2.79364	3.26958	NaN	3.35954	7.60823	NaN
P09936	UCHL1	Ubiquitin carboxyl-terminal hydrolase isozyme L1 OS=Homo sapiens GN=UCHL1 PE=1 SV=2	[K].QFLSETEKMSPEDR.[A]	K123	1xAcetyl [K8(100)]	100	5	0.400078	0.66412	0.765016	1.25431	0.621029	0.744208	0.72658	1.11812	0.566153	0.747084	0.897127	0.962114	1.35058	0.649678	0.329753	0.719028	1.166	0.093582	0.98167	0.448168	0.247423	1.99579	0.256586	0.578526	2.05123	0.591298	0.468545	2.99189	0.649678	0.329753	0.719028	1.166	NaN	0.98167	0.448168	0.247423	1.99579	0.256586	0.578526	2.05123	0.591298	0.468545
Q96CM8	ACSF2	Acyl-CoA synthetase family member 2, mitochondrial OS=Homo sapiens GN=ACSF2 PE=1 SV=2	[K].QFKTQQYYNVLK.[Q]	K182	1xAcetyl [K3(100)]	100	10	-0.474988	0.584772	1.03183	1.84058	-0.371841	0.305003	0.2714	0.520962	1.21664	0.87534	1.82472	2.48757	4.35745	0.735021	0.971612	1.94329	0.683619	0.818542	1.12386	0.943109	0.639372	3.89168	2.07421	0.233464	5.15504	5.27461	1.81843	5.9793	0.735021	0.971612	1.94329	0.683619	0.818542	1.12386	0.943109	0.639372	3.89168	2.07421	0.233464	5.15504	5.27461	1.81843
Q8WXH0	SYNE2	Nesprin-2 OS=Homo sapiens GN=SYNE2 PE=1 SV=3	[R].QFHEKTSALQEEADSIQR.[N]	K2951	1xAcetyl [K5(100)]	100	7	1.27829	1.77821	1.53565	1.91408	0.997335	0.428842	0.196515	0.141352	0.499092	1.21056	1.71188	1.44696	1.88095	1.30738	0.0872968	0.102599	1.64106	1.83057	0.160036	1.76885	1.75683	1.60997	1.16336	0.471145	2.70639	3.60069	0.0799631	1.96219	1.30738	NaN	NaN	1.64106	1.83057	0.160036	1.76885	1.75683	1.60997	1.16336	0.471145	2.70639	3.60069	NaN
Q9Y2R9	MRPS7	28S ribosomal protein S7, mitochondrial OS=Homo sapiens GN=MRPS7 PE=1 SV=2	[K].QFEKYHAASAEEQATIER.[N]	K125	1xAcetyl [K4(100)]	100	5	-0.148961	0.633429	1.87811	1.16734	-0.321448	0.21012	1.27404	0.518417	0.381384	0.34397	0.591621	1.40195	0.85658	0.0818762	0.0624831	0.999793	0.132244	0.304751	0.594916	0.0914679	0.255646	1.42775	2.22909	0.0510708	1.92568	0.859212	0.0572367	1.65329	NaN	NaN	0.999793	NaN	0.304751	0.594916	NaN	0.255646	1.42775	2.22909	NaN	1.92568	0.859212	NaN
P38646	HSPA9	Stress-70 protein, mitochondrial OS=Homo sapiens GN=HSPA9 PE=1 SV=2	[R].QAVTNPNNTFYATKR.[L]	K121	1xAcetyl [K14(100)]	100	2	-0.127177	2.83508	1.86395	2.10893	-0.453714	2.36103	1.28477	1.28273	0.0719657	0.0658934	0.513533	0.261958	0.310438	0.0755802	0.058651	0.081666	0.0562809	0.0680777	0.0733215	0.107411	0.190759	1.24243	0.0811467	0.434946	0.269781	0.164539	0.460087	0.306689	NaN	NaN	NaN	NaN	NaN	NaN	NaN	0.190759	1.24243	NaN	0.434946	0.269781	0.164539	0.460087
P38646	HSPA9	Stress-70 protein, mitochondrial OS=Homo sapiens GN=HSPA9 PE=1 SV=2	[R].QAASSLQQASLKLFEMAYK.[K]	K646	1xAcetyl [K12(100)]	100	5	0.082102	0.804144	0.77245	0.936219	-0.244436	0.330097	0.19327	0.110027	1.59617	1.68964	2.78709	2.72653	3.05428	1.1347	1.03748	2.61633	1.65221	1.44671	1.97	2.38109	1.81651	4.16366	3.22174	0.749102	4.20874	1.62943	0.633307	6.90011	1.1347	1.03748	2.61633	1.65221	1.44671	1.97	2.38109	1.81651	4.16366	3.22174	0.749102	4.20874	1.62943	0.633307
Q9NQ88	TIGAR	Fructose-2,6-bisphosphatase TIGAR OS=Homo sapiens GN=TIGAR PE=1 SV=1	[K].QAAAAGIFLNNVKFTHAFSSDLMR.[T]	K50	1xAcetyl [K13(100)]	100	12	0.267694	1.27695	1.31107	1.44803	0.0215901	0.487015	0.480813	0.467643	1.17184	1.41075	2.83967	2.90762	3.19719	1.38446	0.916167	1.21488	0.688095	0.553871	2.99029	2.74682	2.83522	2.93697	3.03734	0.472892	5.21263	1.6662	1.89637	6.029	1.38446	0.916167	1.21488	0.688095	0.553871	2.99029	2.74682	2.83522	2.93697	3.03734	0.472892	5.21263	1.6662	1.89637
P67809	YBX1	Nuclease-sensitive element-binding protein 1 OS=Homo sapiens GN=YBX1 PE=1 SV=3	[R].NYQQNYQNSESGEKNEGSESAPEGQAQQR.[R]	K170	1xAcetyl [K14(100)]	100	2	0.03733	1.04177	0.443074	1.52147	0.105269	1.27284	1.29251	2.59243	0.0828542	0.0850261	0.170576	0.11264	0.23786	0.0918562	0.0777091	0.0789974	0.103246	0.0687928	0.0830395	0.188336	0.0947744	0.228617	0.113322	0.0799055	0.144693	0.359551	0.0556388	0.298391	NaN	NaN	NaN	NaN	NaN	NaN	0.188336	NaN	0.228617	NaN	NaN	0.144693	0.359551	NaN
P14854	COX6B1	Cytochrome c oxidase subunit 6B1 OS=Homo sapiens GN=COX6B1 PE=1 SV=2	[K].NYKTAPFDSR.[F]	K13	1xAcetyl [K3(100)]	100	2	0.308931	1.09657	0.658657	1.08024	0.0591827	0.308306	-0.397232	-0.358586	0.232702	0.288268	0.497624	0.367346	0.492021	0.297873	0.0838791	0.316353	0.334992	0.0815035	0.44831	0.838962	0.118619	0.535291	0.0810777	0.516309	0.504651	0.0536607	0.514032	0.908371	0.297873	NaN	0.316353	0.334992	NaN	0.44831	0.838962	0.118619	0.535291	NaN	0.516309	0.504651	NaN	0.514032
P24539	ATP5F1	ATP synthase F(0) complex subunit B1, mitochondrial OS=Homo sapiens GN=ATP5F1 PE=1 SV=2	[K].QASIQHIQNAIDTEKSQQALVQK.[R]	K154	1xAcetyl [K15(100)]	100	28	-0.195643	0.926708	1.37053	1.08464	-0.326574	0.587571	0.586445	0.186234	2.75442	2.40512	5.23598	7.12199	5.84169	2.80916	2.70937	2.74474	3.19532	1.81084	2.20919	3.77549	3.08997	8.84247	7.28556	0.355108	13.7253	9.56268	5.38419	2.5782	2.80916	2.70937	2.74474	3.19532	1.81084	2.20919	3.77549	3.08997	8.84247	7.28556	0.355108	13.7253	9.56268	5.38419
Q9UJZ1	STOML2	Stomatin-like protein 2, mitochondrial OS=Homo sapiens GN=STOML2 PE=1 SV=1	[K].QAQILASEAEKAEQINQAAGEASAVLAK.[A]	K233	1xAcetyl [K11(100)]	100	22	0.323732	0.697472	1.04136	0.872177	0.232878	0.523705	0.627764	0.334136	4.11923	5.15548	6.68	8.47806	7.53994	5.10886	5.42391	1.82493	6.48075	4.7465	4.2392	8.15207	8.37619	3.51174	10.4549	10.7195	4.25977	3.8045	10.2292	8.58612	5.10886	5.42391	1.82493	6.48075	4.7465	4.2392	8.15207	8.37619	3.51174	10.4549	10.7195	4.25977	3.8045	10.2292
Q9NVC6	MED17	Mediator of RNA polymerase II transcription subunit 17 OS=Homo sapiens GN=MED17 PE=1 SV=2	[K].QAPDIGDLGTVNLFKRPLPK.[S]	K278	1xAcetyl [K15(100)]	100	2	-1.01704	0.551016	1.68257	0.667728	-1.32156	0.300054	1.50242	0.232633	0.134043	0.0662345	0.196389	0.430276	0.212937	0.253316	0.0613504	0.0874633	0.0559788	0.049333	0.0933916	0.389978	0.122219	0.0769701	0.532149	0.10983	0.64885	0.0734565	0.0800234	0.485331	0.253316	NaN	NaN	NaN	NaN	NaN	0.389978	NaN	NaN	0.532149	NaN	0.64885	NaN	NaN
P17987	TCP1	T-complex protein 1 subunit alpha OS=Homo sapiens GN=TCP1 PE=1 SV=1	[K].QAGVFEPTIVKVK.[S]	K510	1xAcetyl [K11(100)]	100	7	-0.336331	0.631907	0.665851	0.879714	-0.18593	0.649325	0.715756	0.959802	0.842043	0.666943	1.30484	1.3359	1.54937	0.908462	0.909664	0.708003	0.658664	0.345006	0.997158	0.712261	1.1019	2.10036	0.479294	1.62896	1.89946	0.709004	1.32265	2.61645	0.908462	0.909664	0.708003	0.658664	0.345006	0.997158	0.712261	1.1019	2.10036	0.479294	1.62896	1.89946	0.709004	1.32265
P30101	PDIA3	Protein disulfide-isomerase A3 OS=Homo sapiens GN=PDIA3 PE=1 SV=4	[K].QAGPASVPLRTEEEFKK.[F]	K146	1xAcetyl [K16(99.6)]	99.6	3	-0.807355	0.719118	0.547386	1.52524	-0.972141	0.377701	0.273572	1.26221	0.24553	0.140303	0.404185	0.358826	0.70672	0.0989269	0.0674814	0.570181	0.0679382	0.0611069	0.291863	0.065048	0.0441568	1.10335	0.069117	0.10039	0.906971	0.637642	0.121929	1.36059	NaN	NaN	0.570181	NaN	NaN	0.291863	NaN	NaN	1.10335	NaN	NaN	0.906971	0.637642	NaN
O75439	PMPCB	Mitochondrial-processing peptidase subunit beta OS=Homo sapiens GN=PMPCB PE=1 SV=2	[K].QLPDFKQIR.[S]	K478	1xAcetyl [K6(100)]	100	1	0.501475	0.67139	0.088885	2.9121	0.406563	0.457265	-0.0590733	2.57411	0.0639526	0.0905352	0.101851	0.0680167	0.481381	0.0442599	0.049431	0.098167	0.0883233	0.120596	0.0626863	0.0655482	0.101657	0.138349	0.0858142	0.070764	0.0474718	1.06131	0.0612629	0.321569	NaN	NaN	NaN	NaN	NaN	NaN	NaN	NaN	NaN	NaN	NaN	NaN	1.06131	NaN
Q03701	CEBPZ	CCAAT/enhancer-binding protein zeta OS=Homo sapiens GN=CEBPZ PE=1 SV=3	[K].QLNKYDPFSR.[N]	K695	1xAcetyl [K4(100)]	100	19	0.044886	0.648988	0.758648	0.997589	-0.253773	0.179102	0.347222	0.682602	6.43272	6.636	10.0869	10.8835	12.844	6.21706	6.24968	6.83142	9.42167	3.82234	6.664	9.61923	10.0185	10.6231	12.0579	9.07315	11.5196	14.5755	6.84737	17.109	6.21706	6.24968	6.83142	9.42167	3.82234	6.664	9.61923	10.0185	10.6231	12.0579	9.07315	11.5196	14.5755	6.84737
P12956	XRCC6	X-ray repair cross-complementing protein 6 OS=Homo sapiens GN=XRCC6 PE=1 SV=2	[R].QIILEKEETEELKR.[F]	K331	1xAcetyl [K6(100)]	100	7	-0.333192	1.898	1.85801	2.78414	-0.274298	1.7803	1.63397	2.54413	0.308878	0.24518	1.15117	1.11971	2.12763	0.0662332	0.0752887	0.785111	0.145294	0.0736373	0.51661	0.0914851	0.459587	2.90245	0.830078	0.0805674	2.44847	2.94515	0.388306	3.04943	NaN	NaN	0.785111	NaN	NaN	0.51661	NaN	0.459587	2.90245	0.830078	NaN	2.44847	2.94515	0.388306
P47756	CAPZB	F-actin-capping protein subunit beta OS=Homo sapiens GN=CAPZB PE=1 SV=4	[R].QMEKDETVSDCSPHIANIGR.[L]	K199	1xAcetyl [K4(100)];1xCarbamidomethyl [C11];1xOxidation [M2]	100	2	-0.174134	0.059527	1.63652	2.37945	-0.100133	0.0154822	1.54837	2.32009	0.0912226	0.0808505	0.0950652	0.283624	0.474665	0.0589554	0.0893374	0.125375	0.0681911	0.0518695	0.122491	0.0531989	0.0762938	0.155703	0.161403	0.11587	0.573599	0.530299	0.0477846	0.845912	NaN	NaN	NaN	NaN	NaN	NaN	NaN	NaN	0.155703	0.161403	NaN	0.573599	0.530299	NaN
P30153	PPP2R1A	Serine/threonine-protein phosphatase 2A 65 kDa regulatory subunit A alpha isoform OS=Homo sapiens GN=PPP2R1A PE=1 SV=4	[R].QLSQSLLPAIVELAEDAKWR.[V]	K416	1xAcetyl [K18(100)]	100	3	0.62788	1.42364	1.28665	1.53607	0.645297	1.42797	1.35913	1.47119	0.0468437	0.0723872	0.125663	0.11428	0.135849	0.0396986	0.0298983	0.0709342	0.0270053	0.0228164	0.16734	0.0953155	0.0680559	0.213619	0.0221005	0.0583714	0.262368	0.02725	0.027841	0.352455	0.0396986	0.0298983	NaN	0.0270053	0.0228164	0.16734	0.0953155	0.0680559	0.213619	0.0221005	0.0583714	0.262368	0.02725	0.027841
Q00325	SLC25A3	Phosphate carrier protein, mitochondrial OS=Homo sapiens GN=SLC25A3 PE=1 SV=2	[R].QIPYTMMKFACFER.[T]	K234	1xAcetyl [K8(100)];1xCarbamidomethyl [C11];1xOxidation [M]	100	3	0.220792	0.591994	2.00998	1.07903	-0.0253117	0.30275	1.42405	0.405475	0.13215	0.154005	0.199194	0.53227	0.279183	0.0845098	0.0527064	0.259235	0.0833438	0.0663869	0.312283	0.0864902	0.108848	0.402244	0.313882	0.0498091	1.23312	0.0716125	0.171261	0.594676	NaN	NaN	0.259235	NaN	NaN	0.312283	NaN	0.108848	0.402244	0.313882	NaN	1.23312	NaN	NaN
O00567	NOP56	Nucleolar protein 56 OS=Homo sapiens GN=NOP56 PE=1 SV=4	[K].QKPQEVPQENGMEDPSISFSKPK.[K]	K505	1xAcetyl [K21(100)];1xOxidation [M12]	100	7	0.062436	0.365134	0.930617	1.29774	-0.121527	0.162246	0.731494	1.1024	0.493519	0.515346	0.635653	0.940692	1.21329	0.485966	0.102559	0.892032	0.618845	0.069534	0.857659	0.613627	0.167862	1.12547	1.29441	0.0578255	1.46984	1.84801	0.63837	1.15348	0.485966	NaN	0.892032	0.618845	NaN	0.857659	0.613627	0.167862	1.12547	1.29441	NaN	1.46984	1.84801	0.63837
P23786	CPT2	Carnitine O-palmitoyltransferase 2, mitochondrial OS=Homo sapiens GN=CPT2 PE=1 SV=2	[K].QKLSPDAVAQLAFQMAFLR.[Q]	K460	1xAcetyl [K2(100)]	100	1	0.258953	0.472046	0.871885	1.56763	0.012849	-0.0945253	-0.117981	0.327623	0.0569354	0.0681295	0.0789737	0.104195	0.168767	0.0348921	0.0746581	0.061256	0.0680574	0.0768859	0.0594451	0.0883324	0.0310437	0.117545	0.126443	0.0186162	0.167525	0.235111	0.0380989	0.23309	NaN	NaN	NaN	NaN	NaN	0.0594451	NaN	0.0310437	0.117545	0.126443	0.0186162	0.167525	0.235111	0.0380989
P14406	COX7A2	Cytochrome c oxidase subunit 7A2, mitochondrial OS=Homo sapiens GN=COX7A2 PE=1 SV=1	[K].QKLFQEDDEIPLYLK.[G]	K33	1xAcetyl [K2(100)]	100	10	-2.39459	0.995114	1.48261	1.32817	-2.81035	0.129591	-0.0156427	-0.249559	0.392899	0.0747202	0.783141	1.09797	0.986507	0.392316	0.40975	0.37663	0.0427863	0.0970637	0.0843106	0.946408	0.686924	0.71609	1.38704	0.597377	1.30949	0.847817	0.625723	1.48598	0.392316	0.40975	0.37663	NaN	NaN	NaN	0.946408	0.686924	0.71609	1.38704	0.597377	1.30949	0.847817	0.625723
P53597	SUCLG1	Succinyl-CoA ligase [ADP/GDP-forming] subunit alpha, mitochondrial OS=Homo sapiens GN=SUCLG1 PE=1 SV=4	[K].QGTFHSQQALEYGTKLVGGTTPGK.[G]	K81	1xAcetyl [K15(100)]	100	5	0.328816	1.37426	1.65524	0.981491	0.0325051	1.30113	1.63946	1.01802	0.230605	0.289636	0.59781	0.726351	0.455331	0.381238	0.187744	0.122833	0.682663	0.0799121	0.106332	0.705018	0.0719209	1.01649	0.876836	0.0867781	1.21544	0.244324	1.06655	0.0551182	0.381238	0.187744	0.122833	0.682663	NaN	NaN	0.705018	NaN	1.01649	0.876836	NaN	1.21544	0.244324	1.06655
P13667	PDIA4	Protein disulfide-isomerase A4 OS=Homo sapiens GN=PDIA4 PE=1 SV=2	[K].QLEPVYNSLAKK.[Y]	K570	1xAcetyl [K11(99.8)]	99.8	5	0.076877	0.419654	0.773187	1.37272	-0.0301417	0.256155	0.550382	1.27646	0.367294	0.387397	0.491295	0.627721	0.95114	0.254258	0.244695	0.60293	0.259953	0.0616603	0.840578	0.331083	0.425099	0.717704	0.394764	0.766816	0.721583	1.09265	0.647719	1.11305	0.254258	0.244695	0.60293	0.259953	NaN	0.840578	0.331083	0.425099	0.717704	0.394764	0.766816	0.721583	1.09265	0.647719
P39023	RPL3	60S ribosomal protein L3 OS=Homo sapiens GN=RPL3 PE=1 SV=2	[K].QLEKDFSSMK.[K]	K148	1xAcetyl [K4(100)]	100	2	0.737341	0.428986	0.720442	2.32337	0.734459	0.59387	0.951516	2.62027	0.190503	0.317588	0.256472	0.313889	0.953471	0.405343	0.0894783	0.0766879	0.347455	0.0815814	0.523727	0.0872694	0.161245	0.520901	0.171598	0.418058	0.352012	2.01549	0.350129	0.494793	0.405343	NaN	NaN	0.347455	NaN	0.523727	NaN	0.161245	0.520901	0.171598	0.418058	0.352012	2.01549	0.350129
Q16851	UGP2	UTP--glucose-1-phosphate uridylyltransferase OS=Homo sapiens GN=UGP2 PE=1 SV=5	[K].IQRPPEDSIQPYEKIK.[A]	K91	1xAcetyl [K14(100)]	100	3	-0.378369	0.483887	0.800958	1.55113	-0.352164	0.421765	1.05594	1.58175	0.226998	0.174631	0.317459	0.39549	0.665209	0.131368	0.0535682	0.496059	0.149254	0.0916364	0.283004	0.236479	0.0557783	0.660119	0.275651	0.168122	0.742696	0.789796	0.154712	1.05112	0.131368	NaN	0.496059	0.149254	NaN	0.283004	0.236479	NaN	0.660119	0.275651	NaN	0.742696	0.789796	0.154712
P26639	TARS	Threonine--tRNA ligase, cytoplasmic OS=Homo sapiens GN=TARS PE=1 SV=3	[R].LQQLKEFR.[S]	K712	1xAcetyl [K5(100)]	100	1	-1.01951	-0.405722	0.864354	1.61455	-1.01373	-0.428622	0.920245	1.5874	0.16175	0.0797885	0.122098	0.29447	0.495304	0.0847264	0.0661371	0.334386	0.0725991	0.0674491	0.0993173	0.224877	0.0683512	0.0730666	0.0345986	0.107762	0.741048	0.0452822	0.385979	1.05465	NaN	NaN	0.334386	NaN	NaN	NaN	0.224877	NaN	NaN	NaN	NaN	0.741048	NaN	0.385979
Q6P2E9	EDC4	Enhancer of mRNA-decapping protein 4 OS=Homo sapiens GN=EDC4 PE=1 SV=1	[K].IQPVAKYDWEQK.[Y]	K125	1xAcetyl [K6(100)]	100	2	1.4891	1.27722	1.97177	2.07734	1.49633	1.10858	1.78273	1.78338	0.141109	0.396111	0.342009	0.553498	0.595519	0.103477	0.256572	0.0632783	0.282278	0.43867	0.467386	0.586584	0.0637821	0.37566	0.341634	0.664326	0.654534	0.170796	0.879434	0.736326	NaN	0.256572	NaN	0.282278	0.43867	0.467386	0.586584	NaN	0.37566	0.341634	0.664326	0.654534	0.170796	0.879434
P13010	XRCC5	X-ray repair cross-complementing protein 5 OS=Homo sapiens GN=XRCC5 PE=1 SV=3	[K].IQPGSQQADFLDALIVSMDVIQHETIGKK.[F]	K125	1xAcetyl [K28(99.6)]	99.6	6	0.451925	2.00915	1.81286	1.91818	0.472266	1.88614	1.5975	1.70405	0.077749	0.10635	0.312974	0.273162	0.293849	0.0566945	0.0471524	0.1294	0.0575758	0.0683143	0.19316	0.181535	0.291017	0.46637	0.205588	0.0786811	0.535218	0.115712	0.207516	0.558318	NaN	NaN	NaN	NaN	NaN	0.19316	0.181535	0.291017	0.46637	0.205588	0.0786811	0.535218	0.115712	0.207516
P02545	LMNA	Prelamin-A/C OS=Homo sapiens GN=LMNA PE=1 SV=1	[R].LQTMKEELDFQK.[N]	K201	1xAcetyl [K5(100)];1xOxidation [M4]	100	3	0.906399	1.23255	1.27774	1.20294	0.730076	1.40718	1.81936	1.83781	0.18116	0.339559	0.425694	0.439238	0.417046	0.322592	0.157053	0.0638347	0.464321	0.502153	0.0522034	0.484839	0.741319	0.0509251	0.602743	0.340157	0.374814	0.226305	0.942251	0.0825833	0.322592	0.157053	NaN	0.464321	0.502153	NaN	0.484839	0.741319	NaN	0.602743	0.340157	0.374814	0.226305	0.942251
P78527	PRKDC	DNA-dependent protein kinase catalytic subunit OS=Homo sapiens GN=PRKDC PE=1 SV=3	[K].LSDFNDITNMLLLKMNK.[D]	K3669	1xAcetyl [K14(100)];1xOxidation [M15]	100	5	0.139833	0.262102	1.45518	1.39507	0.12405	0.147068	1.22867	1.04231	0.0897517	0.0988865	0.107632	0.246091	0.236048	0.0644168	0.0374024	0.167436	0.069517	0.0677574	0.159385	0.0242174	0.040326	0.258354	0.128049	0.0750552	0.53517	0.102844	0.0760748	0.529224	NaN	0.0374024	0.167436	NaN	NaN	0.159385	0.0242174	0.040326	0.258354	0.128049	0.0750552	0.53517	0.102844	0.0760748
P78527	PRKDC	DNA-dependent protein kinase catalytic subunit OS=Homo sapiens GN=PRKDC PE=1 SV=3	[K].LSDFNDITNMLLLKMNK.[D]	K3669	1xAcetyl [K14(100)]	100	4	0.722403	1.22893	1.28382	1.65932	0.70662	1.1139	1.05731	1.30656	0.0954646	0.15751	0.223762	0.23244	0.301542	0.150491	0.0435053	0.0923975	0.0663791	0.069528	0.336622	0.221394	0.123071	0.326822	0.302181	0.0795787	0.31556	0.197015	0.0714413	0.636169	0.150491	NaN	NaN	0.0663791	NaN	0.336622	0.221394	0.123071	0.326822	0.302181	NaN	0.31556	0.197015	NaN
Q8IYQ7	THNSL1	Threonine synthase-like 1 OS=Homo sapiens GN=THNSL1 PE=1 SV=2	[K].LSCGEWKSLVGATYVER.[A]	K281	1xAcetyl [K7(100)];1xCarbamidomethyl [C3]	100	10	0.55925	1.78706	2.07642	2.02524	#N/A	#N/A	#N/A	#N/A	0.557456	0.821413	1.92383	2.35113	2.26918	1.01085	0.48897	0.172548	1.25155	0.877963	0.334727	2.23421	3.44543	0.0918635	3.96768	2.46407	0.621632	1.60309	3.75675	1.4477	1.01085	0.48897	NaN	1.25155	0.877963	0.334727	2.23421	3.44543	NaN	3.96768	2.46407	0.621632	1.60309	3.75675
P34897	SHMT2	Serine hydroxymethyltransferase, mitochondrial OS=Homo sapiens GN=SHMT2 PE=1 SV=3	[R].ISATSIFFESMPYKLNPK.[T]	K196	1xAcetyl [K14(100)]	100	9	0.304572	1.41459	1.13018	1.35453	0.205613	1.21045	0.722016	0.812519	0.539706	0.666565	1.43877	1.18135	1.3801	0.715585	0.657627	0.245906	0.739471	0.744033	0.516191	1.42026	1.67558	1.22046	1.77538	0.681855	1.0868	0.742108	0.951159	2.44704	0.715585	0.657627	0.245906	0.739471	0.744033	0.516191	1.42026	1.67558	1.22046	1.77538	0.681855	1.0868	0.742108	0.951159
Q9HB58	SP110	Sp110 nuclear body protein OS=Homo sapiens GN=SP110 PE=1 SV=5	[K].LQVVDKVTQR.[K]	K394	1xAcetyl [K6(100)]	100	13	2.06735	1.99131	1.0141	1.13338	-0.781246	-0.51864	-0.860107	0.202077	0.572436	2.39917	2.27599	1.15612	1.25577	1.10323	0.119771	0.494306	3.06779	2.91528	1.21445	3.46976	3.10011	0.258104	2.07054	1.27113	0.126677	2.88179	0.789481	0.0960267	1.10323	0.119771	0.494306	3.06779	2.91528	1.21445	3.46976	3.10011	0.258104	2.07054	1.27113	NaN	2.88179	0.789481
P37802	TAGLN2	Transgelin-2 OS=Homo sapiens GN=TAGLN2 PE=1 SV=3	[K].IQASTMAFKQMEQISQFLQAAER.[Y]	K88	1xAcetyl [K9(100)]	100	3	0.286654	1.34136	1.90837	2.13608	0.441867	1.3142	1.99304	2.23459	0.21819	0.26615	0.552871	0.819052	0.959092	0.151948	0.0915907	0.411032	0.0441224	0.0951752	0.659153	0.270298	0.0800837	1.30823	0.41759	0.109536	1.93003	0.509747	0.07169	2.29584	0.151948	NaN	0.411032	0.0441224	NaN	0.659153	0.270298	NaN	1.30823	0.41759	NaN	1.93003	0.509747	NaN
P55036	PSMD4	26S proteasome non-ATPase regulatory subunit 4 OS=Homo sapiens GN=PSMD4 PE=1 SV=1	[R].LQAQQDAVNIVCHSKTR.[S]	K40	1xAcetyl [K15(100)];1xCarbamidomethyl [C12]	100	2	0.001119	1.27347	1.16015	2.18722	0.0555111	1.05562	1.133	2.09907	0.0761392	0.0761982	0.184061	0.170156	0.346757	0.0582928	0.0517317	0.118393	0.0495284	0.0411753	0.137891	0.0877643	0.0868227	0.377595	0.110027	0.0761817	0.32426	0.527208	0.0657398	0.447324	NaN	NaN	NaN	NaN	NaN	NaN	NaN	NaN	0.377595	NaN	NaN	0.32426	0.527208	NaN
Q9H9P8	L2HGDH	L-2-hydroxyglutarate dehydrogenase, mitochondrial OS=Homo sapiens GN=L2HGDH PE=1 SV=3	[R].LQALYEKGLQNGVPGLR.[L]	K155	1xAcetyl [K7(100)]	100	6	-0.018173	1.72124	2.13558	2.12839	-0.532168	0.570676	0.559302	0.467095	0.218179	0.215448	0.719378	0.958711	0.953943	0.168563	0.32123	0.164745	0.529654	0.0305902	0.0861008	1.08497	0.752624	0.32054	1.71204	0.466404	0.69769	0.468252	1.88452	0.509057	0.168563	0.32123	NaN	0.529654	NaN	NaN	1.08497	0.752624	0.32054	1.71204	0.466404	0.69769	0.468252	1.88452
Q9UMS4	PRPF19	Pre-mRNA-processing factor 19 OS=Homo sapiens GN=PRPF19 PE=1 SV=1	[K].LQDKATVLTTER.[K]	K179	1xAcetyl [K4(100)]	100	5	0.870664	1.22958	1.41761	2.01666	0.492152	0.534476	0.703033	1.29157	0.304056	0.555967	0.713006	0.812261	1.23035	0.0752707	0.391897	0.444999	0.643488	0.0572262	0.967186	0.607553	0.715489	0.815976	0.628984	1.33449	0.473309	1.51526	1.21581	0.959969	NaN	0.391897	0.444999	0.643488	NaN	0.967186	0.607553	0.715489	0.815976	0.628984	1.33449	0.473309	1.51526	1.21581
O76031	CLPX	ATP-dependent Clp protease ATP-binding subunit clpX-like, mitochondrial OS=Homo sapiens GN=CLPX PE=1 SV=2	[R].LPVVVPLHSLDEKTLVQILTEPR.[N]	K512	1xAcetyl [K13(100)]	100	1	0.616967	1.77514	1.54454	1.09039	0.318309	1.37788	1.17829	0.9621	0.0773712	0.11866	0.264819	0.2257	0.164748	0.115052	0.0376129	0.0794486	0.131599	0.0526224	0.171759	0.300471	0.0736236	0.420361	0.0615241	0.101245	0.514331	0.0685637	0.0669576	0.358723	0.115052	0.0376129	NaN	0.131599	NaN	0.171759	0.300471	NaN	0.420361	NaN	NaN	0.514331	NaN	NaN
Q96HE7	ERO1A	ERO1-like protein alpha OS=Homo sapiens GN=ERO1A PE=1 SV=2	[R].LQKLLESDYFR.[Y]	K67	1xAcetyl [K3(100)]	100	1	-0.019619	1.56409	2.22479	-0.252782	-0.384752	0.592498	1.00447	-1.36248	0.124593	0.12291	0.368408	0.582401	0.104568	0.146125	0.152325	0.0753278	0.181558	0.0588752	0.128296	0.468124	0.0791869	0.557914	0.454845	0.654745	0.637614	0.160609	0.0776031	0.0754908	0.146125	0.152325	NaN	0.181558	NaN	NaN	0.468124	NaN	0.557914	0.454845	0.654745	0.637614	NaN	NaN
Q08211	DHX9	ATP-dependent RNA helicase A OS=Homo sapiens GN=DHX9 PE=1 SV=4	[K].IQGEYKYTQVGPDHNR.[S]	K199	1xAcetyl [K6(100)]	100	6	0.494847	0.295125	0.725524	1.75331	0.280722	0.00116639	0.425693	1.43485	0.158776	0.223743	0.194817	0.262536	0.535285	0.0979188	0.0718214	0.306588	0.0813845	0.0553686	0.534475	0.0791745	0.0444002	0.460876	0.285334	0.0837232	0.418552	1.01694	0.0869612	0.501953	NaN	NaN	0.306588	NaN	NaN	0.534475	NaN	NaN	0.460876	0.285334	NaN	0.418552	1.01694	NaN
P42224	STAT1	Signal transducer and activator of transcription 1-alpha/beta OS=Homo sapiens GN=STAT1 PE=1 SV=2	[K].LQELNYNLKVK.[V]	K359	1xAcetyl [K9(100)]	100	9	0.343548	0.805708	1.4128	1.54259	-1.55253	-1.4909	-0.887035	-0.381507	0.949573	1.20489	1.65986	2.52826	2.76627	0.968478	1.33978	0.540461	1.36658	1.36205	0.886033	1.86391	2.03111	1.08455	2.42183	4.03371	1.12925	3.21791	3.45395	1.62696	0.968478	1.33978	0.540461	1.36658	1.36205	0.886033	1.86391	2.03111	1.08455	2.42183	4.03371	1.12925	3.21791	3.45395
P10809	HSPD1	60 kDa heat shock protein, mitochondrial OS=Homo sapiens GN=HSPD1 PE=1 SV=2	[R].IQEIIEQLDVTTSEYEKEKLNER.[L]	K389	1xAcetyl [K19(100)]	100	35	0.49286	0.526546	0.667653	1.77776	0.372508	0.269535	0.259485	1.17369	2.35887	3.31948	3.3979	3.74703	8.08842	1.7392	3.37415	1.96326	1.7774	1.19364	6.98739	1.72789	5.24492	3.22088	4.60837	2.23239	4.40034	2.99069	3.59647	17.6781	1.7392	3.37415	1.96326	1.7774	1.19364	6.98739	1.72789	5.24492	3.22088	4.60837	2.23239	4.40034	2.99069	3.59647
Q96F10	SAT2	Diamine acetyltransferase 2 OS=Homo sapiens GN=SAT2 PE=1 SV=1	[K].LSDQVKISEEALR.[A]	K35	1xAcetyl [K6(100)]	100	18	0.061093	0.766477	1.01034	1.14729	#N/A	#N/A	#N/A	#N/A	3.82627	3.99178	6.50891	7.70759	8.47507	3.34853	4.1213	4.00899	3.11725	3.66837	5.18973	2.62659	4.70405	12.1961	3.8537	5.49017	13.7789	6.37059	5.46393	13.5907	3.34853	4.1213	4.00899	3.11725	3.66837	5.18973	2.62659	4.70405	12.1961	3.8537	5.49017	13.7789	6.37059	5.46393
P30042	GATD3B	ES1 protein homolog, mitochondrial OS=Homo sapiens GN=C21orf33 PE=1 SV=3	[K].ITDLANLSAANHDAAIFPGGFGAAKNLSTFAVDGK.[D]	K141	1xAcetyl [K25(100)]	100	5	-0.562243	1.16903	2.01785	2.12959	-0.691855	1.08496	1.54173	1.50947	0.184268	0.124795	0.414346	0.746248	0.806344	0.227488	0.0535176	0.271799	0.145418	0.0937941	0.135174	0.0662507	1.12633	0.0504574	0.935226	1.25686	0.0466578	0.625695	1.74194	0.051396	0.227488	NaN	0.271799	0.145418	NaN	NaN	NaN	1.12633	NaN	0.935226	1.25686	NaN	0.625695	1.74194
Q9NSE4	IARS2	Isoleucine--tRNA ligase, mitochondrial OS=Homo sapiens GN=IARS2 PE=1 SV=2	[K].ITELYKQYDFGK.[V]	K775	1xAcetyl [K6(100)]	100	10	-0.125184	0.862139	1.69989	1.54557	-0.238885	0.462694	1.10534	0.82398	0.717834	0.658173	1.30483	2.33207	2.0955	0.61239	0.678963	0.86215	0.731729	0.489023	0.753767	1.01812	1.13185	1.76452	1.74474	2.14469	3.10677	2.23123	1.6311	2.42417	0.61239	0.678963	0.86215	0.731729	0.489023	0.753767	1.01812	1.13185	1.76452	1.74474	2.14469	3.10677	2.23123	1.6311
P00558	PGK1	Phosphoglycerate kinase 1 OS=Homo sapiens GN=PGK1 PE=1 SV=3	[K].ITLPVDFVTADKFDENAK.[T]	K291	1xAcetyl [K12(100)]	100	6	-0.700677	0.560756	1.44644	1.57088	-0.670058	0.215927	1.1572	1.23974	0.422235	0.259794	0.622814	1.15074	1.2544	0.350091	0.762863	0.15375	0.0852533	0.0866956	0.607433	1.70285	0.106364	0.0592275	0.805829	2.03343	0.612952	0.482707	2.10417	1.17631	0.350091	0.762863	NaN	0.0852533	NaN	0.607433	1.70285	NaN	NaN	0.805829	2.03343	0.612952	0.482707	2.10417
O95433	AHSA1	Activator of 90 kDa heat shock protein ATPase homolog 1 OS=Homo sapiens GN=AHSA1 PE=1 SV=1	[K].ITLKETFLTSPEELYR.[V]	K212	1xAcetyl [K4(100)]	100	5	-0.185352	-0.136306	0.892227	1.82345	-0.342396	-0.312629	1.11823	2.19119	0.347143	0.30529	0.315847	0.644311	1.22863	0.315391	0.60901	0.117028	0.0932621	0.0759566	0.74665	0.0911859	0.539273	0.317081	0.402949	0.755665	0.774319	0.21235	0.887963	2.58559	0.315391	0.60901	NaN	NaN	NaN	0.74665	NaN	0.539273	0.317081	0.402949	0.755665	0.774319	0.21235	0.887963
P45880	VDAC2	Voltage-dependent anion-selective channel protein 2 OS=Homo sapiens GN=VDAC2 PE=1 SV=2	[K].LTFDTTFSPNTGKK.[S]	K120	1xAcetyl [K13(99.8)]	99.8	20	-0.320448	0.37785	0.79507	0.969718	-0.383951	-0.00287938	0.289179	0.31345	3.06048	2.4509	3.9768	5.31043	5.99382	2.47211	3.81518	2.89415	2.72381	2.11797	2.51091	2.34882	5.30035	4.28123	4.86308	6.09707	4.97113	6.23994	5.80617	5.93535	2.47211	3.81518	2.89415	2.72381	2.11797	2.51091	2.34882	5.30035	4.28123	4.86308	6.09707	4.97113	6.23994	5.80617
P21796	VDAC1	Voltage-dependent anion-selective channel protein 1 OS=Homo sapiens GN=VDAC1 PE=1 SV=2	[K].LTFDSSFSPNTGKK.[N]	K109	1xAcetyl [K13(99.8)]	99.8	33	0.139697	0.27072	0.860636	1.2234	0.0900665	-0.0173428	0.412793	0.571716	5.54836	6.11248	6.69359	10.0749	12.9552	4.3518	5.84471	6.44856	5.01043	7.26337	6.06364	3.32127	7.99149	8.76802	8.51247	11.5213	10.191	12.7756	11.7903	14.2997	4.3518	5.84471	6.44856	5.01043	7.26337	6.06364	3.32127	7.99149	8.76802	8.51247	11.5213	10.191	12.7756	11.7903
P00367	GLUD1	Glutamate dehydrogenase 1, mitochondrial OS=Homo sapiens GN=GLUD1 PE=1 SV=2	[R].ISGASEKDIVHSGLAYTMER.[S]	K503	1xAcetyl [K7(100)];1xOxidation [M18]	100	45	-1.30226	0.843878	1.41798	1.06569	-1.3754	0.561734	0.987161	0.532624	4.93823	2.0024	8.86347	13.1955	10.3366	5.33446	5.07523	4.405	4.79014	0.0630525	1.15402	4.57811	12.1974	9.8149	8.94315	16.7815	13.8619	6.43168	17.9603	6.61767	5.33446	5.07523	4.405	4.79014	NaN	1.15402	4.57811	12.1974	9.8149	8.94315	16.7815	13.8619	6.43168	17.9603
P00367	GLUD1	Glutamate dehydrogenase 1, mitochondrial OS=Homo sapiens GN=GLUD1 PE=1 SV=2	[R].ISGASEKDIVHSGLAYTMER.[S]	K503	1xAcetyl [K7(100)]	100	35	0.226167	1.72443	2.75408	1.98046	0.153033	1.44229	2.32326	1.44739	11.4428	13.3849	37.8127	77.1955	45.1553	12.6633	14.0417	7.62333	15.9109	16.1587	8.08505	51.4189	27.783	34.2362	94.2538	81.3232	56.0096	25.3435	73.8529	36.2696	12.6633	14.0417	7.62333	15.9109	16.1587	8.08505	51.4189	27.783	34.2362	94.2538	81.3232	56.0096	25.3435	73.8529
P22314	UBA1	Ubiquitin-like modifier-activating enzyme 1 OS=Homo sapiens GN=UBA1 PE=1 SV=3	[K].ISFKSLVASLAEPDFVVTDFAK.[F]	K304	1xAcetyl [K4(100)]	100	3	0.186516	1.20306	1.08561	1.45457	0.364398	1.18871	0.862803	1.27569	0.0852347	0.0969981	0.196234	0.180891	0.233606	0.128612	0.030641	0.0964511	0.0905292	0.0563492	0.144116	0.141008	0.175328	0.272366	0.106078	0.120524	0.316071	0.144311	0.212173	0.344335	0.128612	0.030641	0.0964511	0.0905292	0.0563492	0.144116	0.141008	0.175328	0.272366	0.106078	0.120524	0.316071	0.144311	0.212173
Q9H845	ACAD9	Acyl-CoA dehydrogenase family member 9, mitochondrial OS=Homo sapiens GN=ACAD9 PE=1 SV=1	[R].LSEFGLIQEKFALMAQK.[A]	K345	1xAcetyl [K10(100)];1xOxidation [M14]	100	2	-0.023507	0.763737	0.685876	0.896619	-0.0148251	0.634125	0.397813	0.308774	0.0802416	0.0789447	0.136241	0.129083	0.149386	0.0207112	0.0664436	0.15357	0.122752	0.0371428	0.0769394	0.0598552	0.0808364	0.268031	0.0620923	0.0680265	0.25713	0.0704801	0.0894897	0.288187	0.0207112	NaN	0.15357	NaN	0.0371428	0.0769394	NaN	NaN	0.268031	0.0620923	NaN	0.25713	0.0704801	NaN
Q9UJZ1	STOML2	Stomatin-like protein 2, mitochondrial OS=Homo sapiens GN=STOML2 PE=1 SV=1	[K].LSLDKVFR.[E]	K145	1xAcetyl [K5(100)]	100	13	0.128248	0.862046	1.38425	1.66091	0.0373947	0.688279	0.970652	1.12287	4.42371	4.83496	8.0406	11.5475	13.9885	3.23283	4.85989	5.17841	6.48414	4.3442	3.67655	6.68735	8.89527	8.53918	11.236	9.82786	13.5785	11.5734	11.5528	18.8393	3.23283	4.85989	5.17841	6.48414	4.3442	3.67655	6.68735	8.89527	8.53918	11.236	9.82786	13.5785	11.5734	11.5528
P13674	P4HA1	Prolyl 4-hydroxylase subunit alpha-1 OS=Homo sapiens GN=P4HA1 PE=1 SV=2	[R].ISKSAWLSGYENPVVSR.[I]	K382	1xAcetyl [K3(100)]	100	2	0.065886	0.922966	2.88305	1.88707	-0.0597651	0.590688	2.63573	2.07478	0.0829832	0.0868608	0.157337	0.612175	0.306942	0.100963	0.0795645	0.068422	0.0784788	0.0877844	0.0943191	0.159456	0.0569755	0.255579	1.01253	0.150122	0.673872	0.548388	0.248269	0.124168	NaN	NaN	NaN	NaN	NaN	NaN	0.159456	NaN	0.255579	1.01253	NaN	0.673872	0.548388	0.248269
Q9UJZ1	STOML2	Stomatin-like protein 2, mitochondrial OS=Homo sapiens GN=STOML2 PE=1 SV=1	[R].IMDPYKASYGVEDPEYAVTQLAQTTMR.[S]	K114	1xAcetyl [K6(100)]	100	1	0.472117	0.501108	1.4025	2.46482	0.381263	0.327341	0.988902	1.92678	0.0711981	0.098762	0.100767	0.188218	0.393056	0.0468123	0.0815256	0.0852564	0.0966652	0.0529947	0.146626	0.107756	0.110609	0.083935	0.123041	0.0755719	0.366042	0.101098	0.055261	1.02281	NaN	NaN	NaN	NaN	NaN	0.146626	NaN	NaN	NaN	0.123041	NaN	0.366042	0.101098	NaN
Q16718	NDUFA5	NADH dehydrogenase [ubiquinone] 1 alpha subcomplex subunit 5 OS=Homo sapiens GN=NDUFA5 PE=1 SV=3	[R].ILYTKILDVLEEIPK.[N]	K30	1xAcetyl [K5(100)]	100	3	0.310005	1.23454	1.48355	1.78504	0.177757	0.938231	0.686127	0.811245	0.0872501	0.108165	0.205305	0.243984	0.300688	0.0769336	0.0610718	0.123745	0.0640531	0.116197	0.144245	0.0760217	0.285793	0.254101	0.182634	0.265692	0.283625	0.236404	0.225711	0.43995	NaN	0.0610718	0.123745	NaN	0.116197	0.144245	0.0760217	0.285793	0.254101	0.182634	0.265692	0.283625	0.236404	0.225711
O14980	XPO1	Exportin-1 OS=Homo sapiens GN=XPO1 PE=1 SV=1	[R].IMTEKLHNQVNGTEWSWK.[N]	K479	1xAcetyl [K5(100)];1xDeamidated [N11];1xOxidation [M2]	100	1	-0.134537	0.900738	2.97347	0.852389	-0.0635708	0.681647	2.69489	0.515534	0.0729287	0.0664353	0.136159	0.572799	0.131672	0.067747	0.063763	0.0872762	0.0794723	0.0495247	0.0703089	0.223899	0.0760304	0.108549	0.608466	0.0512708	1.05866	0.191975	0.0720279	0.131013	NaN	NaN	NaN	NaN	NaN	NaN	0.223899	NaN	NaN	0.608466	NaN	1.05866	0.191975	NaN
O00154	ACOT7	Cytosolic acyl coenzyme A thioester hydrolase OS=Homo sapiens GN=ACOT7 PE=1 SV=3	[R].IMRPDDANVAGNVHGGTILKMIEEAGAIISTR.[H]	K78	1xAcetyl [K20(100)];1xOxidation [M2]	100	4	0.345122	0.085181	1.53285	1.87522	0.326488	-0.398183	0.874755	1.22354	0.171841	0.218282	0.182293	0.497234	0.630413	0.089385	0.097531	0.328607	0.0786224	0.154764	0.421461	0.0895682	0.0588394	0.39847	0.0500625	0.120411	1.32123	0.0826831	0.0566859	1.75187	NaN	NaN	0.328607	NaN	0.154764	0.421461	NaN	NaN	0.39847	NaN	NaN	1.32123	NaN	NaN
P10809	HSPD1	60 kDa heat shock protein, mitochondrial OS=Homo sapiens GN=HSPD1 PE=1 SV=2	[K].IMQSSSEVGYDAMAGDFVNMVEKGIIDPTK.[V]	K516	1xAcetyl [K23(100)];2xOxidation [M13;M]	100	10	0.677255	1.28368	1.34244	1.63918	0.556904	1.02667	0.93427	1.03511	0.417299	0.667301	1.01596	1.05818	1.29984	0.596462	0.189577	0.465858	0.237753	0.579189	1.18496	0.521497	1.24157	1.2848	1.16648	0.334664	1.67341	0.862504	0.306799	2.73021	0.596462	0.189577	0.465858	0.237753	0.579189	1.18496	0.521497	1.24157	1.2848	1.16648	0.334664	1.67341	0.862504	0.306799
P10809	HSPD1	60 kDa heat shock protein, mitochondrial OS=Homo sapiens GN=HSPD1 PE=1 SV=2	[K].IMQSSSEVGYDAMAGDFVNMVEKGIIDPTK.[V]	K516	1xAcetyl [K23(100)];1xOxidation [M20]	100	6	0.033146	0.739775	1.15101	1.72311	-0.0872056	0.482764	0.742845	1.11904	0.764661	0.782432	1.27692	1.69808	2.5245	0.0997173	0.0401544	2.15411	0.0694146	0.0723921	2.20549	0.0909474	0.109687	3.63012	0.593895	0.115085	4.38526	1.33294	0.0775915	6.16297	0.0997173	NaN	2.15411	NaN	NaN	2.20549	0.0909474	NaN	3.63012	0.593895	NaN	4.38526	1.33294	NaN
P10809	HSPD1	60 kDa heat shock protein, mitochondrial OS=Homo sapiens GN=HSPD1 PE=1 SV=2	[K].IMQSSSEVGYDAMAGDFVNMVEKGIIDPTK.[V]	K516	1xAcetyl [K23(100)]	100	5	0.340802	1.07048	2.00174	2.59058	0.22045	0.813471	1.59357	1.98651	0.148228	0.187725	0.311299	0.593629	0.892837	0.0480555	0.0718965	0.324732	0.0817345	0.105082	0.376358	0.0792955	0.0975937	0.757007	0.331717	0.0895495	1.35962	0.524841	0.0637585	2.08991	NaN	NaN	0.324732	NaN	NaN	0.376358	NaN	NaN	0.757007	0.331717	NaN	1.35962	0.524841	NaN
Q9BPW8	NIPSNAP1	Protein NipSnap homolog 1 OS=Homo sapiens GN=NIPSNAP1 PE=1 SV=1	[R].IMIPLKISPLQ.[-]	K279	1xAcetyl [K6(100)];1xOxidation [M2]	100	10	0.143877	0.842594	1.97122	1.18177	0.247024	0.35923	1.03991	0.186105	0.671181	0.741568	1.20361	2.63169	1.52261	0.700065	1.15346	0.160017	0.581373	1.14805	0.49528	1.14297	1.93778	0.530078	2.32033	4.7144	0.860347	0.813841	3.11172	0.642259	0.700065	1.15346	0.160017	0.581373	1.14805	0.49528	1.14297	1.93778	0.530078	2.32033	4.7144	0.860347	0.813841	3.11172
Q9BPW8	NIPSNAP1	Protein NipSnap homolog 1 OS=Homo sapiens GN=NIPSNAP1 PE=1 SV=1	[R].IMIPLKISPLQ.[-]	K279	1xAcetyl [K6(100)]	100	2	0.661578	0.922313	1.59038	2.41683	0.764725	0.438948	0.659074	1.42117	0.150221	0.237621	0.284692	0.452359	0.802176	0.0247493	0.100925	0.324989	0.0482812	0.0376042	0.626979	0.105183	0.0633399	0.685552	0.399777	0.0788756	0.878423	0.709206	0.0597307	1.63759	0.0247493	NaN	0.324989	NaN	NaN	0.626979	0.105183	NaN	0.685552	0.399777	NaN	0.878423	0.709206	NaN
P36578	RPL4	60S ribosomal protein L4 OS=Homo sapiens GN=RPL4 PE=1 SV=5	[R].IMLKLNPYAK.[T]	K327	1xAcetyl [K4(100)]	100	1	0.097187	-0.348793	1.29846	1.33672	0.166639	-0.446404	1.37855	1.48232	0.247734	0.264998	0.194531	0.609342	0.625717	0.380511	0.289757	0.0729352	0.331429	0.065292	0.398273	0.440349	0.0568764	0.086368	0.310919	0.287776	1.22933	0.118216	0.423316	1.33562	0.380511	0.289757	NaN	0.331429	NaN	0.398273	0.440349	NaN	NaN	0.310919	0.287776	1.22933	NaN	0.423316
P25788	PSMA3	Proteasome subunit alpha type-3 OS=Homo sapiens GN=PSMA3 PE=1 SV=2	[K].IIYIVHDEVKDK.[A]	K206	1xAcetyl [K10(100)]	100	4	0.220497	1.07386	1.34851	0.964584	0.154236	1.01451	1.46724	1.00111	0.822572	0.958407	1.73157	2.09468	1.60525	0.105308	0.632317	1.73009	0.937415	0.0620562	1.87575	0.853229	2.11124	2.23023	1.45984	1.5223	3.30189	0.0577489	1.71563	3.04237	NaN	0.632317	1.73009	0.937415	NaN	1.87575	0.853229	2.11124	2.23023	1.45984	1.5223	3.30189	NaN	1.71563
P40227	CCT6A	T-complex protein 1 subunit zeta OS=Homo sapiens GN=CCT6A PE=1 SV=3	[R].IITEGFEAAKEK.[A]	K127	1xAcetyl [K10(100)]	100	1	0.299221	1.30261	1.66704	1.61349	0.402368	1.46104	1.80469	1.76229	0.14157	0.174199	0.349219	0.449574	0.433193	0.0594205	0.0695626	0.295728	0.0794609	0.0634625	0.379675	0.0983959	0.27895	0.670311	0.0895768	0.412106	0.847039	0.0560371	0.460644	0.782899	NaN	NaN	0.295728	NaN	NaN	0.379675	0.0983959	0.27895	0.670311	NaN	0.412106	0.847039	NaN	0.460644
Q5VW36	FOCAD	Focadhesin OS=Homo sapiens GN=FOCAD PE=1 SV=1	[K].LLSVTEDQKIPK.[S]	K343	1xAcetyl [K9(100)]	100	2	-0.880329	0.898883	0.491921	1.62546	-0.687684	1.25549	0.759001	1.87529	0.256717	0.13946	0.478679	0.361025	0.792076	0.0851621	0.0853745	0.599613	0.0578968	0.0682629	0.292219	0.121157	1.22446	0.0904206	0.121004	0.59308	0.36899	1.38013	0.432232	0.563867	NaN	NaN	0.599613	NaN	NaN	0.292219	NaN	1.22446	NaN	NaN	0.59308	0.36899	1.38013	0.432232
Q99832	CCT7	T-complex protein 1 subunit eta OS=Homo sapiens GN=CCT7 PE=1 SV=2	[K].LISQQKAFFAK.[M]	K172	1xAcetyl [K6(100)]	100	4	-0.519876	0.486793	0.602493	1.15731	-0.328879	0.514468	0.583859	1.03696	0.617395	0.430591	0.865172	0.937415	1.37705	0.467197	0.49968	0.885309	0.320461	0.122885	0.848427	0.251912	0.236975	2.10663	0.391098	0.0713462	2.3498	0.855302	0.876648	2.39919	0.467197	0.49968	0.885309	0.320461	NaN	0.848427	0.251912	0.236975	2.10663	0.391098	NaN	2.3498	0.855302	0.876648
Q6NUK1	SLC25A24	Calcium-binding mitochondrial carrier protein SCaMC-1 OS=Homo sapiens GN=SLC25A24 PE=1 SV=2	[R].IISKEGIPGLYR.[G]	K437	1xAcetyl [K4(100)]	100	9	-0.108598	1.20091	1.5535	1.27415	-0.335106	0.860637	0.858394	0.457755	0.854321	0.792374	1.96396	2.50767	2.06623	0.545213	0.914611	1.10314	0.435101	1.31376	0.62826	0.516467	2.66556	2.70985	2.00959	2.09774	3.41568	0.0745187	3.29768	2.82649	0.545213	0.914611	1.10314	0.435101	1.31376	0.62826	0.516467	2.66556	2.70985	2.00959	2.09774	3.41568	NaN	3.29768
Q5H9M0	MUM1L1	PWWP domain-containing protein MUM1L1 (Mutated melanoma-associated antigen 1-like protein 1) (MUM1-like protein 1)	[K].IIYEKR.[R]	K686	1xAcetyl [K5(100)]	100	6	1.41385	1.15227	1.29481	1.64201	#N/A	#N/A	#N/A	#N/A	0.467004	1.24432	1.03798	1.14577	1.45752	0.10443	0.0974828	1.1991	2.34356	0.064955	1.32445	2.0264	0.59335	0.49419	0.870226	2.28949	0.277589	2.7686	1.08456	0.519411	NaN	NaN	1.1991	2.34356	0.064955	1.32445	2.0264	0.59335	0.49419	0.870226	2.28949	0.277589	2.7686	1.08456
P62701	RPS4X	40S ribosomal protein S4, X isoform OS=Homo sapiens GN=RPS4X PE=1 SV=2	[R].LIYDTKGR.[F]	K106	1xAcetyl [K6(100)]	100	2	-0.008648	1.84154	1.90925	1.28361	-0.0456789	2.3235	2.61059	2.05218	0.0854285	0.0849179	0.306168	0.320881	0.207974	0.086054	0.0447454	0.125486	0.0606764	0.0905283	0.103549	0.270763	0.0610816	0.58666	0.0479019	0.580067	0.334674	0.0603249	0.087539	0.476058	NaN	NaN	NaN	NaN	NaN	0.103549	0.270763	NaN	0.58666	NaN	0.580067	0.334674	NaN	NaN
P35606	COPB2	Coatomer subunit beta' OS=Homo sapiens GN=COPB2 PE=1 SV=2	[K].IIWAKHSEVQQANLK.[A]	K318	1xAcetyl [K5(100)]	100	5	-0.097919	0.754105	0.724899	1.27652	-0.0390254	0.822043	0.880111	1.54186	0.251411	0.234913	0.424025	0.415528	0.609051	0.0668551	0.0789282	0.608449	0.0963629	0.0517705	0.556606	0.0643871	0.0908294	1.11686	0.0864146	0.0587389	1.10143	0.6555	0.0867743	1.08488	NaN	NaN	0.608449	NaN	NaN	0.556606	NaN	NaN	1.11686	NaN	NaN	1.10143	0.6555	NaN
P42224	STAT1	Signal transducer and activator of transcription 1-alpha/beta OS=Homo sapiens GN=STAT1 PE=1 SV=2	[R].LLVKLQELNYNLK.[V]	K350	1xAcetyl [K4(100)]	100	2	0.151851	2.23813	1.69051	1.53621	-1.74423	-0.0584789	-0.609317	-0.387885	0.0844533	0.0938271	0.398437	0.272591	0.244942	0.0578861	0.0594968	0.135977	0.0729428	0.0717626	0.136776	0.522731	0.578015	0.0945645	0.161444	0.590208	0.0661216	0.0489078	0.607086	0.0788322	NaN	NaN	NaN	NaN	NaN	NaN	0.522731	0.578015	NaN	0.161444	0.590208	NaN	NaN	0.607086
P11413	G6PD	Glucose-6-phosphate 1-dehydrogenase OS=Homo sapiens GN=G6PD PE=1 SV=4	[R].IIVEKPFGR.[D]	K171	1xAcetyl [K5(100)]	100	16	0.184511	5.47866	0.07077	0.015369	0.393739	5.84082	0.59154	0.58669	0.0838246	0.095261	3.73778	0.0880391	0.0847224	0.084851	0.0572089	0.109414	0.0682757	0.124407	0.0931002	4.56718	6.57562	0.0705382	0.0813904	0.104001	0.0787259	0.0758643	0.116523	0.0617798	NaN	NaN	NaN	NaN	NaN	NaN	4.56718	6.57562	NaN	NaN	NaN	NaN	NaN	0.116523
Q9NTX5	ECHDC1	Ethylmalonyl-CoA decarboxylase OS=Homo sapiens GN=ECHDC1 PE=1 SV=2	[R].LMTPESKIR.[F]	K179	1xAcetyl [K7(100)];1xOxidation [M2]	100	6	1.50546	0.674945	1.46949	2.48925	1.61016	0.448436	0.960554	1.96518	0.182784	0.518954	0.291822	0.506174	1.02631	0.050271	0.15716	0.340922	0.0336109	0.648768	0.874483	0.479386	0.110521	0.285558	0.0519325	0.606361	0.860227	1.7431	0.39886	0.936957	NaN	0.15716	0.340922	NaN	0.648768	0.874483	0.479386	0.110521	0.285558	NaN	0.606361	0.860227	1.7431	0.39886
P00505	GOT2	Aspartate aminotransferase, mitochondrial OS=Homo sapiens GN=GOT2 PE=1 SV=3	[K].IPEQSVLLLHACAHNPTGVDPRPEQWKEIATVVK.[K]	K227	1xAcetyl [K27(100)];1xCarbamidomethyl [C12]	100	8	0.091717	-0.233735	0.863445	2.13187	-0.0378959	-0.705702	0.169234	1.28467	0.693104	0.738598	0.589437	1.26102	3.03777	0.688993	1.30222	0.0881	1.091	0.896152	0.228642	0.0664304	1.64606	0.0558211	3.45616	0.274496	0.0523999	1.64145	5.86982	1.60203	0.688993	1.30222	NaN	1.091	0.896152	0.228642	NaN	1.64606	NaN	3.45616	0.274496	NaN	1.64145	5.86982
O75390	CS	Citrate synthase, mitochondrial OS=Homo sapiens GN=CS PE=1 SV=2	[K].LPCVAAKIYR.[N]	K215	1xAcetyl [K7(100)];1xCarbamidomethyl [C3]	100	4	-0.858655	1.33106	1.60743	3.43983	-1.07154	1.03592	1.1852	2.84051	0.625186	0.344769	1.57289	1.905	6.78424	0.0982775	0.218502	1.55878	0.0717548	0.0639533	0.8986	1.97827	0.0622887	2.6781	4.49113	0.07912	1.14476	16.7678	0.490124	3.09481	NaN	0.218502	1.55878	NaN	NaN	0.8986	1.97827	NaN	2.6781	4.49113	NaN	1.14476	16.7678	0.490124
Q9NZM1	MYOF	Myoferlin OS=Homo sapiens GN=MYOF PE=1 SV=1	[R].IPAHQVLYSTSGENASGKYCGK.[T]	K808	1xAcetyl [K18(100)];1xCarbamidomethyl [C20]	100	1	0.067878	0.648874	0.336147	1.96118	0.00575632	0.700273	0.522212	2.35711	0.0817525	0.0856908	0.128183	0.103203	0.318329	0.0544902	0.0836193	0.107148	0.136322	0.0383328	0.0824177	0.0934394	0.0589415	0.232169	0.0855231	0.0736353	0.15045	0.610607	0.0900559	0.254324	NaN	NaN	NaN	NaN	NaN	0.0824177	NaN	NaN	0.232169	NaN	NaN	0.15045	0.610607	NaN
Q5SY16	NOL9	Polynucleotide 5'-hydroxyl-kinase NOL9 OS=Homo sapiens GN=NOL9 PE=1 SV=1	[K].LPGASEKIGAR.[E]	K677	1xAcetyl [K7(100)]	100	1	0.1145	1.59924	0.012432	1.41699	-0.198165	1.05822	-0.798216	0.656553	0.0948114	0.102643	0.287263	0.0956319	0.253172	0.135524	0.0726936	0.0762165	0.167807	0.0586928	0.0814286	0.415238	0.151691	0.29486	0.103061	0.0675378	0.116297	0.288473	0.0726113	0.398432	NaN	NaN	NaN	0.167807	NaN	NaN	0.415238	0.151691	0.29486	NaN	NaN	NaN	0.288473	0.0726113
Q14258	TRIM25	E3 ubiquitin/ISG15 ligase TRIM25 OS=Homo sapiens GN=TRIM25 PE=1 SV=2	[K].LPTFGAPEQLVDLKQAGLEAAAK.[A]	K416	1xAcetyl [K14(100)]	100	1	0.237248	0.373267	1.25479	1.26191	-0.26661	-0.165767	0.822903	0.881179	0.0712233	0.0839539	0.0922544	0.169962	0.170803	0.0568195	0.0471485	0.109702	0.096142	0.0544688	0.101251	0.0833504	0.129623	0.0637897	0.0777069	0.355374	0.0768061	0.0706588	0.32195	0.119799	NaN	0.0471485	NaN	0.096142	NaN	NaN	0.0833504	0.129623	NaN	NaN	0.355374	NaN	NaN	0.32195
Q3SY69	ALDH1L2	Mitochondrial 10-formyltetrahydrofolate dehydrogenase OS=Homo sapiens GN=ALDH1L2 PE=1 SV=2	[R].IPQPEEGATYEGIQKK.[E]	K227	1xAcetyl [K15(99.8)]	99.8	82	0.107886	0.550955	1.15612	1.81182	0.0224613	0.618894	0.934548	1.27775	2.93796	3.16609	4.30427	6.54744	10.3147	2.79592	3.50536	2.5126	3.47857	2.25502	3.76467	4.01116	5.54775	3.35391	6.39728	10.6215	2.62353	17.9523	7.34876	5.64306	2.79592	3.50536	2.5126	3.47857	2.25502	3.76467	4.01116	5.54775	3.35391	6.39728	10.6215	2.62353	17.9523	7.34876
P42765	ACAA2	3-ketoacyl-CoA thiolase, mitochondrial OS=Homo sapiens GN=ACAA2 PE=1 SV=2	[K].LPPVFKK.[D]	K240	1xAcetyl [K6(99.8)]	99.8	5	1.04014	0.695312	2.15852	2.65959	0.925108	0.427477	1.54876	1.7705	0.496321	1.02065	0.80366	2.21585	3.13601	0.690504	0.686363	0.112096	1.60115	0.102746	1.35805	0.982399	0.66495	0.763632	1.58389	4.41903	0.64464	5.02129	2.50944	1.87731	0.690504	0.686363	NaN	1.60115	NaN	1.35805	0.982399	0.66495	0.763632	1.58389	4.41903	0.64464	5.02129	2.50944
Q9NQR4	NIT2	Omega-amidase NIT2 OS=Homo sapiens GN=NIT2 PE=1 SV=1	[K].IPGESTQKLSEVAK.[E]	K68	1xAcetyl [K8(100)]	100	8	-0.155952	0.605234	0.581364	1.54415	-0.0434771	0.26838	0.0877171	0.849051	0.756097	0.678627	1.15019	1.13132	2.20503	0.687056	0.8047	0.776534	0.865157	0.114814	1.05591	1.09927	1.55171	0.799601	0.767269	1.97924	0.647451	3.56693	1.64548	1.40267	0.687056	0.8047	0.776534	0.865157	NaN	1.05591	1.09927	1.55171	0.799601	0.767269	1.97924	0.647451	3.56693	1.64548
Q7L0Y3	TRMT10C	Mitochondrial ribonuclease P protein 1 OS=Homo sapiens GN=TRMT10C PE=1 SV=2	[R].LNLATECLPLDKYLQWEIGNK.[N]	K340	1xAcetyl [K12(100)];1xCarbamidomethyl [C7]	100	1	0.160846	1.73217	1.78019	0.44778	-0.112968	1.13762	1.02231	-0.362869	0.0955938	0.106868	0.317588	0.328338	0.130384	0.12358	0.0655069	0.0976946	0.0700682	0.135738	0.114799	0.487912	0.337706	0.127147	0.516255	0.414448	0.0543105	0.113109	0.208552	0.0694916	0.12358	0.0655069	NaN	NaN	0.135738	NaN	0.487912	0.337706	NaN	0.516255	0.414448	NaN	NaN	0.208552
Q9NZJ4	SACS	Sacsin OS=Homo sapiens GN=SACS PE=1 SV=2	[R].INHSSDQGISSYTKLK.[G]	K943	1xAcetyl [K14(100)];1xDeamidated [N2]	100	2	1.42216	0.241429	1.73344	1.797	2.08645	0.924125	2.07901	2.18725	0.0677475	0.181554	0.0800886	0.225274	0.235421	0.0471026	0.0796122	0.0765276	0.103637	0.132186	0.308838	0.0929073	0.0705908	0.0767676	0.520308	0.0720866	0.0834275	0.502863	0.0613056	0.142093	NaN	NaN	NaN	0.103637	0.132186	0.308838	NaN	NaN	NaN	0.520308	NaN	0.0834275	0.502863	NaN
P09622	DLD	Dihydrolipoyl dehydrogenase, mitochondrial OS=Homo sapiens GN=DLD PE=1 SV=2	[R].LNLDKMMEQK.[S]	K122	1xAcetyl [K5(100)]	100	10	0.198859	1.02359	1.81208	2.26025	0.102597	0.890023	1.58434	1.96629	1.83458	2.10571	3.72963	6.44209	8.789	1.64417	1.40423	2.45533	2.24093	0.894759	3.18144	2.5897	2.34019	6.25901	5.66208	4.45328	9.2109	9.19657	4.16983	13.0006	1.64417	1.40423	2.45533	2.24093	0.894759	3.18144	2.5897	2.34019	6.25901	5.66208	4.45328	9.2109	9.19657	4.16983
P48735	IDH2	Isocitrate dehydrogenase [NADP], mitochondrial OS=Homo sapiens GN=IDH2 PE=1 SV=2	[K].LNEHFLNTTDFLDTIKSNLDR.[A]	K442	1xAcetyl [K16(100)]	100	14	0.488707	0.686093	1.04575	1.59207	0.509047	0.744986	0.956255	1.36927	0.763103	1.07078	1.22777	1.57538	2.30062	0.856431	1.29756	0.135318	0.930007	1.06066	1.22166	0.946925	1.57438	1.16201	1.55291	1.84288	1.33036	0.871253	2.60258	3.42803	0.856431	1.29756	NaN	0.930007	1.06066	1.22166	0.946925	1.57438	1.16201	1.55291	1.84288	1.33036	0.871253	2.60258
P09382	LGALS1	Galectin-1 OS=Homo sapiens GN=LGALS1 PE=1 SV=2	[R].LNLEAINYMAADGDFKIK.[C]	K128	1xAcetyl [K16(100)]	100	173	0.428181	0.765601	1.00918	1.03026	0.540656	0.870299	0.931939	1.39242	15.2093	20.4646	25.857	30.6128	31.0633	22.6833	14.7844	8.16013	22.1754	15.0159	24.2026	35.5288	27.7839	14.2582	55.882	23.4844	12.4719	30.299	25.0657	37.8251	22.6833	14.7844	8.16013	22.1754	15.0159	24.2026	35.5288	27.7839	14.2582	55.882	23.4844	12.4719	30.299	25.0657
P34897	SHMT2	Serine hydroxymethyltransferase, mitochondrial OS=Homo sapiens GN=SHMT2 PE=1 SV=3	[K].LNPKTGLIDYNQLALTAR.[L]	K200	1xAcetyl [K4(100)]	100	32	0.04466	0.530729	1.14258	0.777177	-0.0542981	0.326588	0.73441	0.235167	7.97733	8.22814	11.5245	17.612	13.6713	7.7692	12.3507	3.81208	9.42166	12.3901	2.87265	8.68368	20.6544	5.23547	17.8462	24.3264	10.6633	7.26717	27.6441	6.10275	7.7692	12.3507	3.81208	9.42166	12.3901	2.87265	8.68368	20.6544	5.23547	17.8462	24.3264	10.6633	7.26717	27.6441
P00367	GLUD1	Glutamate dehydrogenase 1, mitochondrial OS=Homo sapiens GN=GLUD1 PE=1 SV=2	[K].INPKNYTDNELEK.[I]	K191	1xAcetyl [K4(100)]	100	8	-0.214193	0.444032	1.5543	2.18376	-0.287328	0.161889	1.12348	1.65069	0.435743	0.375622	0.592785	1.27974	1.97973	0.537098	0.24904	0.52109	0.543886	0.0731113	0.50987	0.570505	0.0445895	1.16326	1.12621	1.85169	0.861322	2.35639	2.07859	1.50421	0.537098	0.24904	0.52109	0.543886	NaN	0.50987	0.570505	NaN	1.16326	1.12621	1.85169	0.861322	2.35639	2.07859
P40926	MDH2	Malate dehydrogenase, mitochondrial OS=Homo sapiens GN=MDH2 PE=1 SV=3	[R].LTLYDIAHTPGVAADLSHIETKAAVK.[G]	K74	1xAcetyl [K22(100)]	100	14	-0.846743	0.55435	1.18477	0.79907	-0.968422	0.0678931	0.42775	-0.270632	4.17948	2.32395	6.1376	9.50112	7.27221	3.35251	6.94362	2.24232	0.0639021	0.0553195	6.85264	3.37716	9.18322	5.85242	7.87814	14.2773	6.34793	0.248392	2.32495	19.2433	3.35251	6.94362	2.24232	NaN	NaN	6.85264	3.37716	9.18322	5.85242	7.87814	14.2773	6.34793	0.248392	2.32495
O76094	SRP72	Signal recognition particle subunit SRP72 OS=Homo sapiens GN=SRP72 PE=1 SV=3	[K].LTMAQLKISQGNISK.[A]	K383	1xAcetyl [K7(100)]	100	2	-0.008922	1.06045	1.62393	0.566111	-0.0820564	1.21888	1.95853	0.86656	0.171854	0.170794	0.358414	0.529675	0.254434	0.101338	0.0842986	0.329924	0.0872216	0.0631526	0.362008	0.0863713	0.0806279	0.908244	0.343431	0.0780327	1.16756	0.0571167	0.0707639	0.635421	NaN	NaN	0.329924	NaN	NaN	0.362008	NaN	NaN	0.908244	0.343431	NaN	1.16756	NaN	NaN
Q9Y277	VDAC3	Voltage-dependent anion-selective channel protein 3 OS=Homo sapiens GN=VDAC3 PE=1 SV=1	[-].MCNTPTYCDLGKAAK.[D]	K12	1xAcetyl [K12(100)];1xMet-loss+Acetyl [N-Term];2xCarbamidomethyl [C2;C8]	100	14	0.118437	0.657939	0.827282	1.15592	0.116995	0.205871	0.156442	0.360981	14.9757	16.257	23.6291	26.572	33.3698	27.3327	13.9905	3.604	27.496	17.0924	4.1827	41.4334	24.5371	4.91685	48.9316	25.2194	5.56512	48.4756	38.5209	13.1129	27.3327	13.9905	3.604	27.496	17.0924	4.1827	41.4334	24.5371	4.91685	48.9316	25.2194	5.56512	48.4756	38.5209
P28838	LAP3	Cytosol aminopeptidase OS=Homo sapiens GN=LAP3 PE=1 SV=3	[K].MAVSAKLYGSGDQEAWQK.[G]	K176	1xAcetyl [K6(100)];1xOxidation [M1]	100	6	0.418659	1.20472	1.60346	1.13623	-0.720811	-0.573072	-0.248136	-0.561548	0.226719	0.303052	0.52257	0.688936	0.498341	0.161498	0.103564	0.415096	0.358613	0.0607266	0.489817	0.492268	0.234717	0.840724	0.734421	0.204898	1.12749	0.257509	0.151334	1.08618	0.161498	NaN	0.415096	0.358613	NaN	0.489817	0.492268	0.234717	0.840724	0.734421	0.204898	1.12749	0.257509	0.151334
P08559	PDHA1	Pyruvate dehydrogenase E1 component subunit alpha, somatic form, mitochondrial OS=Homo sapiens GN=PDHA1 PE=1 SV=3	[R].MELKADQLYK.[Q]	K77	1xAcetyl [K4(100)];1xOxidation [M1]	100	11	-0.228131	0.217781	1.9942	2.42623	-0.313555	-0.155171	1.29643	1.5481	0.492318	0.420312	0.572538	1.96137	2.64615	0.589959	0.550782	0.336213	0.429785	0.0703534	0.760797	0.100189	1.10317	0.514255	0.956552	4.26793	0.659637	3.08677	3.36875	1.48294	0.589959	0.550782	0.336213	0.429785	NaN	0.760797	NaN	1.10317	0.514255	0.956552	4.26793	0.659637	3.08677	3.36875
P08559	PDHA1	Pyruvate dehydrogenase E1 component subunit alpha, somatic form, mitochondrial OS=Homo sapiens GN=PDHA1 PE=1 SV=3	[R].MELKADQLYK.[Q]	K77	1xAcetyl [K4(100)]	100	10	-0.268693	0.544935	1.4436	2.1061	-0.354118	0.171982	0.745826	1.22796	1.92759	1.60003	2.81226	5.24301	8.29874	2.00316	0.979599	2.8	1.52724	0.0777119	3.19515	1.2005	1.38691	5.84937	4.66305	2.87792	8.18806	9.67787	2.91516	12.3032	2.00316	0.979599	2.8	1.52724	NaN	3.19515	1.2005	1.38691	5.84937	4.66305	2.87792	8.18806	9.67787	2.91516
Q09472	EP300	Histone acetyltransferase p300 OS=Homo sapiens GN=EP300 PE=1 SV=2	[K].MEKLGLGLDDESNNQQAAATQSPGDSR.[R]	K1707	1xAcetyl [K3(100)];1xOxidation [M1]	100	21	0.837912	0.951063	1.03066	0.971675	0.782716	0.679637	0.569136	0.533382	1.78373	3.18835	3.44848	3.6441	3.49811	3.4303	1.0638	0.857098	5.26472	1.40027	2.90007	4.07064	4.11138	2.16343	6.28829	2.097	2.54702	3.23318	2.39596	4.86518	3.4303	1.0638	0.857098	5.26472	1.40027	2.90007	4.07064	4.11138	2.16343	6.28829	2.097	2.54702	3.23318	2.39596
P38646	HSPA9	Stress-70 protein, mitochondrial OS=Homo sapiens GN=HSPA9 PE=1 SV=2	[K].MEEFKDQLPADECNKLKEEISK.[M]	K610	1xAcetyl [K15(100)];1xCarbamidomethyl [C13]	100	7	0.879289	1.99549	1.65713	0.883734	0.552751	1.52144	1.07795	0.0575414	0.349644	0.64316	1.39421	1.10274	0.645144	0.59563	0.32444	0.128863	1.71148	0.103292	0.114707	2.2287	1.88988	0.0640528	3.14655	0.114754	0.0469088	0.0577081	0.906227	0.971498	0.59563	0.32444	NaN	1.71148	NaN	NaN	2.2287	1.88988	NaN	3.14655	NaN	NaN	NaN	0.906227
P38646	HSPA9	Stress-70 protein, mitochondrial OS=Homo sapiens GN=HSPA9 PE=1 SV=2	[K].MEEFKDQLPADECNK.[L]	K600	1xAcetyl [K5(100)];1xCarbamidomethyl [C13];1xOxidation [M1]	100	3	-0.631594	-0.208779	2.18419	2.43322	-0.958132	-0.682826	1.60502	1.60703	0.11204	0.0723174	0.0969445	0.50919	0.605123	0.076192	0.153712	0.106215	0.0736861	0.06179	0.0814762	0.131226	0.0750137	0.0845937	0.932799	0.331072	0.2637	0.917745	0.508821	0.388804	NaN	NaN	NaN	NaN	NaN	NaN	NaN	NaN	NaN	0.932799	0.331072	0.2637	0.917745	0.508821
P38646	HSPA9	Stress-70 protein, mitochondrial OS=Homo sapiens GN=HSPA9 PE=1 SV=2	[K].MEEFKDQLPADECNK.[L]	K600	1xAcetyl [K5(100)];1xCarbamidomethyl [C13]	100	11	0.251335	1.2054	1.81689	2.7216	-0.0752024	0.731352	1.23771	1.89541	0.381516	0.454122	0.87978	1.34416	2.51649	0.5107	0.320235	0.313613	0.894238	0.0970747	0.371052	1.55804	0.213141	0.868158	2.1514	0.73806	1.14302	3.5031	0.712165	3.33422	0.5107	0.320235	0.313613	0.894238	NaN	0.371052	1.55804	0.213141	0.868158	2.1514	0.73806	1.14302	3.5031	0.712165
P07237	P4HB	Protein disulfide-isomerase OS=Homo sapiens GN=P4HB PE=1 SV=3	[K].MDSTANEVEAVKVHSFPTLK.[F]	K436	1xAcetyl [K12(100)];1xOxidation [M1]	100	12	0.658848	1.28787	1.35725	1.11631	0.613405	1.11666	1.19633	0.976186	0.830706	1.31154	2.02831	2.12824	1.8009	0.281291	1.93831	0.272518	1.07144	1.61133	1.25184	1.50445	3.40228	1.17819	0.868213	3.15675	2.35976	0.0863886	4.66505	0.651273	0.281291	1.93831	0.272518	1.07144	1.61133	1.25184	1.50445	3.40228	1.17819	0.868213	3.15675	2.35976	0.0863886	4.66505
P07237	P4HB	Protein disulfide-isomerase OS=Homo sapiens GN=P4HB PE=1 SV=3	[K].MDSTANEVEAVKVHSFPTLK.[F]	K436	1xAcetyl [K12(100)]	100	16	-0.083997	1.36579	1.26215	0.757383	-0.12944	1.19459	1.10123	0.617258	1.25232	1.18149	3.22745	3.00373	2.11695	1.4729	1.62806	0.655998	1.47124	0.997246	1.07598	2.90686	2.53279	4.24271	1.78441	2.18395	5.04282	0.918371	3.04629	2.38618	1.4729	1.62806	0.655998	1.47124	0.997246	1.07598	2.90686	2.53279	4.24271	1.78441	2.18395	5.04282	0.918371	3.04629
P04040	CAT	Catalase OS=Homo sapiens GN=CAT PE=1 SV=3	[-].MADSRDPASDQMQHWKEQR.[A]	K16	1xAcetyl [K16(100)];1xMet-loss+Acetyl [N-Term]	100	3	-0.263144	1.57721	1.45212	1.7147	-0.167724	1.63011	1.17473	1.32733	0.0779523	0.0649553	0.232604	0.213285	0.255861	0.0610961	0.0750928	0.0976679	0.0505039	0.0593209	0.0850411	0.118168	0.0585376	0.521107	0.0396464	0.0795717	0.520637	0.0469886	0.0946523	0.625941	NaN	NaN	NaN	NaN	NaN	NaN	0.118168	NaN	0.521107	NaN	NaN	0.520637	NaN	NaN
O14929	HAT1	Histone acetyltransferase type B catalytic subunit OS=Homo sapiens GN=HAT1 PE=1 SV=1	[-].MAGFGAMEKFLVEYK.[S]	K9	1xAcetyl [K9(100)];1xMet-loss+Acetyl [N-Term];1xOxidation [M7]	100	2	0.44759	1.28594	1.03496	1.02511	0.355383	1.16957	0.780364	0.802308	0.0737496	0.100577	0.179831	0.151117	0.150089	0.0321595	0.0625204	0.126569	0.0624651	0.0542174	0.185048	0.0367827	0.100804	0.401907	0.0728801	0.0548427	0.325628	0.066197	0.0614447	0.322626	0.0321595	NaN	0.126569	NaN	NaN	0.185048	0.0367827	NaN	0.401907	0.0728801	NaN	0.325628	0.066197	NaN
Q9HB71	CACYBP	Calcyclin-binding protein OS=Homo sapiens GN=CACYBP PE=1 SV=2	[-].MASEELQKDLEEVKVLLEK.[A]	K14	1xAcetyl [K14(100)];1xMet-loss+Acetyl [N-Term]	100	4	0.331658	0.803068	0.879423	1.07428	0.40414	0.531642	0.562119	0.615899	0.0989259	0.124494	0.172607	0.181988	0.208306	0.145562	0.0694204	0.0817953	0.0527997	0.0909567	0.229726	0.106443	0.163989	0.247388	0.0918129	0.116794	0.337357	0.060725	0.0984958	0.465696	0.145562	0.0694204	0.0817953	NaN	NaN	0.229726	0.106443	0.163989	0.247388	0.0918129	0.116794	0.337357	0.060725	0.0984958
A0AVT1	UBA6	Ubiquitin-like modifier-activating enzyme 6 OS=Homo sapiens GN=UBA6 PE=1 SV=1	[K].MLYVPVMPGHAKR.[L]	K1003	1xAcetyl [K12(100)]	100	1	-1.41043	-0.944564	2.07183	1.47916	-1.47669	-1.39029	1.5528	1.10955	0.195839	0.0736746	0.101755	0.823348	0.545972	0.117474	0.111977	0.358066	0.0455723	0.0850139	0.0904377	0.082124	0.116481	0.106661	0.901962	0.858469	0.709613	0.0482704	0.421757	1.16789	0.117474	NaN	0.358066	NaN	NaN	NaN	NaN	NaN	NaN	0.901962	0.858469	0.709613	NaN	0.421757
Q08426	EHHADH	Peroxisomal bifunctional enzyme OS=Homo sapiens GN=EHHADH PE=1 SV=3	[K].MITSVLEKEASK.[M]	K346	1xAcetyl [K8(100)];1xOxidation [M1]	100	4	0.882733	0.965679	1.97813	2.15035	0.6513	0.13786	0.984638	1.05679	0.2157	0.397722	0.421259	0.849821	0.957571	0.0867533	0.0485605	0.511787	0.0736072	0.240782	0.878777	0.0790603	0.277214	0.907502	0.498672	0.993522	1.05727	0.80176	0.146844	1.92411	NaN	NaN	0.511787	NaN	0.240782	0.878777	NaN	0.277214	0.907502	0.498672	0.993522	1.05727	0.80176	0.146844
Q08426	EHHADH	Peroxisomal bifunctional enzyme OS=Homo sapiens GN=EHHADH PE=1 SV=3	[K].MITSVLEKEASK.[M]	K346	1xAcetyl [K8(100)]	100	4	-0.215479	0.411876	0.789343	0.982012	-0.446911	-0.415943	-0.204151	-0.111548	0.737756	0.6354	0.981522	1.27505	1.45723	0.636756	0.293352	1.28316	0.834423	0.128017	0.94376	0.720768	0.0975469	2.12625	1.1979	0.398122	2.22914	0.0670171	0.5066	3.79807	0.636756	0.293352	1.28316	0.834423	NaN	0.94376	0.720768	NaN	2.12625	1.1979	0.398122	2.22914	NaN	0.5066
P40926	MDH2	Malate dehydrogenase, mitochondrial OS=Homo sapiens GN=MDH2 PE=1 SV=3	[K].MISDAIPELKASIK.[K]	K324	1xAcetyl [K10(100)]	100	15	0.380559	1.17145	1.87602	1.4087	0.25888	0.684988	1.119	0.338994	1.81411	2.36169	4.08605	6.65891	4.81641	1.94642	0.148356	3.34755	2.12306	0.0551389	4.90687	3.94916	1.98967	6.31931	7.18932	1.3735	11.4139	3.99917	1.69839	8.75166	1.94642	0.148356	3.34755	2.12306	NaN	4.90687	3.94916	1.98967	6.31931	7.18932	1.3735	11.4139	3.99917	1.69839
Q99623	PHB2	Prohibitin-2 OS=Homo sapiens GN=PHB2 PE=1 SV=2	[K].MLGEALSKNPGYIK.[L]	K244	1xAcetyl [K8(100)]	100	3	-0.90021	0.893993	1.38276	0.707742	-1.09808	0.58249	0.819117	-0.070467	0.203898	0.10925	0.378906	0.531699	0.333015	0.122304	0.263694	0.225696	0.0902889	0.091299	0.146163	0.0961535	0.395734	0.644831	0.709909	0.0917245	0.793465	0.0608373	0.0600971	0.878112	NaN	0.263694	0.225696	NaN	NaN	0.146163	NaN	0.395734	0.644831	0.709909	NaN	0.793465	NaN	NaN
P40926	MDH2	Malate dehydrogenase, mitochondrial OS=Homo sapiens GN=MDH2 PE=1 SV=3	[K].MISDAIPELKASIK.[K]	K324	1xAcetyl [K10(100)];1xOxidation [M1]	100	41	0.64356	1.14256	1.42402	1.38184	0.521881	0.656107	0.666995	0.312143	2.70571	4.2268	5.97348	7.26028	7.05112	1.91776	6.09035	0.109021	3.48661	7.69449	1.49931	4.7824	10.9721	2.16594	7.98019	10.7127	3.08796	4.17215	12.6951	4.28611	1.91776	6.09035	NaN	3.48661	7.69449	1.49931	4.7824	10.9721	2.16594	7.98019	10.7127	3.08796	4.17215	12.6951
P35580	MYH10	Myosin-10 OS=Homo sapiens GN=MYH10 PE=1 SV=3	[KR].MNPPKFSK.[VA]	K83	1xAcetyl [K5(100)]	100	2	-2.28038	1.85698	1.14647	4.9856	-2.0976	2.00738	1.29527	5.05808	0.299834	0.0617187	1.08614	0.663748	9.49937	0.542263	0.076089	0.281149	0.0625351	0.0522822	0.0703387	3.06658	0.121464	0.0703841	1.56752	0.361142	0.0625811	28.3666	0.0567173	0.0747961	0.542263	NaN	0.281149	NaN	0.0522822	0.0703387	3.06658	NaN	NaN	1.56752	0.361142	0.0625811	28.3666	NaN
P84098	RPL19	60S ribosomal protein L19 OS=Homo sapiens GN=RPL19 PE=1 SV=1	[R].MPEKVTWMR.[R]	K92	1xAcetyl [K4(100)]	100	3	-0.596841	2.43754	3.50735	2.02565	-0.649257	2.82778	4.45076	2.92535	0.108497	0.0717383	0.587747	1.23377	0.441774	0.0603524	0.148808	0.116331	0.0572348	0.0367671	0.121213	0.108878	0.0776418	1.57672	0.0611027	1.72626	1.91395	0.0449824	0.117031	1.16331	NaN	NaN	NaN	NaN	NaN	NaN	NaN	NaN	1.57672	NaN	1.72626	1.91395	NaN	NaN
Q8N257	HIST3H2BB	Histone H2B type 3-B OS=Homo sapiens GN=HIST3H2BB PE=1 SV=3	[-].MPDPSKSAPAPK.[K]	K6	1xAcetyl [K6(100)];1xMet-loss+Acetyl [N-Term]	100	11	0.515396	0.959449	1.36843	1.14279	#N/A	#N/A	#N/A	#N/A	4.23892	6.05905	8.24286	10.9444	9.35987	5.92669	6.68938	0.100678	3.41004	14.6284	0.138707	8.30457	16.0575	0.366502	19.8758	12.8974	0.0601271	9.09425	8.82645	10.1589	5.92669	6.68938	NaN	3.41004	14.6284	0.138707	8.30457	16.0575	0.366502	19.8758	12.8974	NaN	9.09425	8.82645
Q13825	AUH	Methylglutaconyl-CoA hydratase, mitochondrial OS=Homo sapiens GN=AUH PE=1 SV=1	[K].MGLVETKLAIIPGGGGTQR.[L]	K211	1xAcetyl [K7(100)]	100	3	0.320633	0.954833	2.00238	1.92528	-0.000140715	-0.0284796	0.367784	-0.0135668	0.143517	0.179236	0.278187	0.575015	0.545095	0.200894	0.0745446	0.155113	0.209464	0.0760625	0.25218	0.45622	0.0531971	0.325145	0.870429	0.103798	0.750819	0.583137	0.0892244	0.962923	0.200894	NaN	0.155113	0.209464	NaN	0.25218	0.45622	NaN	0.325145	0.870429	NaN	0.750819	0.583137	0.0892244
P06744	GPI	Glucose-6-phosphate isomerase OS=Homo sapiens GN=GPI PE=1 SV=4	[R].MFNGEKINYTEGR.[A]	K89	1xAcetyl [K6(100)]	100	3	0.04749	1.22189	1.36285	1.45075	0.0388602	0.955255	1.06067	0.88613	0.132869	0.137316	0.309921	0.341729	0.363199	0.0808221	0.0760751	0.241711	0.0630048	0.0589011	0.290042	0.125422	0.0758992	0.728442	0.0553571	0.0857676	0.884063	0.0636908	0.117312	0.908595	NaN	NaN	0.241711	NaN	NaN	0.290042	0.125422	NaN	0.728442	NaN	NaN	0.884063	NaN	0.117312
P29401	TKT	Transketolase OS=Homo sapiens GN=TKT PE=1 SV=3	[-].MESYHKPDQQKLQALK.[D]	K6, K11	1xOxidation [M1];2xAcetyl [K6(100);K11(100)]	100, 100	4	0.581506	0.60148	1.19045	1.98494	0.703369	0.853018	1.3798	2.01261	0.342251	0.512148	0.519287	0.781097	1.35478	0.0890927	0.0453766	0.892283	0.0497468	0.111856	1.37484	0.0876197	0.0776827	1.39256	0.419456	0.116294	1.80754	0.933988	0.0595654	3.0708	NaN	NaN	0.892283	NaN	NaN	1.37484	0.0876197	NaN	1.39256	0.419456	NaN	1.80754	0.933988	NaN
O43615	TIMM44	Mitochondrial import inner membrane translocase subunit TIM44 OS=Homo sapiens GN=TIMM44 PE=1 SV=2	[K].MKYDESDNAFIR.[A]	K264	1xAcetyl [K2(100)];1xOxidation [M1]	100	4	0.001315	0.844388	1.19934	1.11872	-0.315989	0.380765	0.580164	0.211835	0.34719	0.347507	0.623381	0.79727	0.753941	0.3621	0.0675937	0.611877	0.182355	0.0876538	0.772512	0.0822088	0.104994	1.68294	0.173198	0.0843826	2.13423	0.0867262	0.0614066	2.11369	0.3621	NaN	0.611877	0.182355	NaN	0.772512	NaN	NaN	1.68294	NaN	NaN	2.13423	NaN	NaN
P08238	HSP90AB1	Heat shock protein HSP 90-beta OS=Homo sapiens GN=HSP90AB1 PE=1 SV=4	[R].MKETQKSIYYITGESK.[E]	K481	1xAcetyl [K6(100)]	100	3	0.192993	1.64985	1.80355	2.35617	0.305468	1.432	1.60443	2.18368	0.211381	0.241636	0.663316	0.737885	1.08229	0.0696516	0.0649997	0.499491	0.100354	0.369466	0.255089	0.0412754	0.144514	1.80416	0.136637	0.0800781	1.99694	0.985846	0.0766133	2.18441	NaN	NaN	0.499491	NaN	0.369466	0.255089	NaN	NaN	1.80416	0.136637	NaN	1.99694	0.985846	NaN
P38646	HSPA9	Stress-70 protein, mitochondrial OS=Homo sapiens GN=HSPA9 PE=1 SV=2	[K].MKETAENYLGHTAKNAVITVPAYFNDSQR.[Q]	K187	1xAcetyl [K14(100)]	100	19	-1.32381	0.472883	1.89337	1.95393	-1.65034	-0.00116389	1.31419	1.12774	0.629163	0.251338	0.873203	2.33735	2.43755	0.628358	0.179621	1.07951	0.518701	0.140488	0.0948241	0.814949	0.369099	1.43556	3.04545	0.0706241	3.89597	1.02592	1.43964	4.8471	0.628358	0.179621	1.07951	0.518701	NaN	NaN	0.814949	0.369099	1.43556	3.04545	NaN	3.89597	1.02592	1.43964
O75947	ATP5H	ATP synthase subunit d, mitochondrial OS=Homo sapiens GN=ATP5H PE=1 SV=3	[R].IVEYEKEMEKMK.[N]	K121	1xAcetyl [K10(100)]	100	2	-0.165408	0.788626	1.12118	1.88227	-0.221992	0.460939	0.594104	1.21506	0.161687	0.144172	0.279303	0.351708	0.596068	0.0743156	0.106851	0.303894	0.0886689	0.0822651	0.261583	0.137999	0.0601255	0.639783	0.221526	0.0791764	0.754421	0.0685123	0.0793523	1.64034	0.0743156	NaN	0.303894	0.0886689	NaN	0.261583	0.137999	NaN	0.639783	0.221526	NaN	0.754421	NaN	NaN
O75947	ATP5H	ATP synthase subunit d, mitochondrial OS=Homo sapiens GN=ATP5H PE=1 SV=3	[R].IVEYEKEMEK.[M]	K117	1xAcetyl [K6(100)]	100	17	0.021605	0.555135	0.627852	1.66624	-0.034979	0.227448	0.100782	0.999028	1.68834	1.71381	2.48068	2.60892	5.35855	1.68586	1.85748	1.52167	1.41175	1.17593	2.55375	2.79374	1.8004	2.84791	2.40146	2.5327	2.89261	7.88507	1.90005	6.29052	1.68586	1.85748	1.52167	1.41175	1.17593	2.55375	2.79374	1.8004	2.84791	2.40146	2.5327	2.89261	7.88507	1.90005
Q16836	HADH	Hydroxyacyl-coenzyme A dehydrogenase, mitochondrial OS=Homo sapiens GN=HADH PE=1 SV=3	[K].LVEVIKTPMTSQK.[T]	K185	1xAcetyl [K6(100)]	100	4	0.038787	0.421206	1.31198	1.96183	-0.159078	-0.00425309	0.736671	1.22891	0.397713	0.40855	0.532556	0.987451	1.54932	0.342707	0.0650576	0.785373	0.329796	0.0555765	0.840278	0.33331	0.0826169	1.18174	0.755913	0.965631	1.24081	1.17111	0.786417	2.69042	0.342707	NaN	0.785373	0.329796	NaN	0.840278	0.33331	NaN	1.18174	0.755913	0.965631	1.24081	1.17111	0.786417
P42704	LRPPRC	Leucine-rich PPR motif-containing protein, mitochondrial OS=Homo sapiens GN=LRPPRC PE=1 SV=3	[K].LVEKGETDLIQK.[A]	K868	1xAcetyl [K4(100)]	100	12	0.587986	0.83357	1.26256	1.90758	0.268368	0.410261	0.831744	1.52907	0.906641	1.36282	1.61572	2.17523	3.40154	0.692113	0.724661	1.30315	1.03121	0.552555	2.50468	1.33432	1.2662	2.24663	2.05018	2.62717	1.84834	4.50948	1.86426	3.83087	0.692113	0.724661	1.30315	1.03121	0.552555	2.50468	1.33432	1.2662	2.24663	2.05018	2.62717	1.84834	4.50948	1.86426
P35914	HMGCL	Hydroxymethylglutaryl-CoA lyase, mitochondrial OS=Homo sapiens GN=HMGCL PE=1 SV=2	[K].IVEVGPRDGLQNEKNIVSTPVK.[I]	K48	1xAcetyl [K14(100)]	100	1	0.076176	0.393865	1.69844	1.81543	0.121607	0.0673277	0.940562	0.801073	0.0817026	0.0861325	0.10735	0.265165	0.287564	0.0637093	0.0937251	0.0876735	0.0883876	0.063782	0.106228	0.0947244	0.107203	0.120122	0.0822672	0.0618762	0.651353	0.129953	0.0437966	0.688942	NaN	NaN	NaN	NaN	NaN	NaN	NaN	NaN	NaN	NaN	NaN	0.651353	0.129953	NaN
Q99714	HSD17B10	3-hydroxyacyl-CoA dehydrogenase type-2 OS=Homo sapiens GN=HSD17B10 PE=1 SV=3	[R].LVGQGASAVLLDLPNSGGEAQAKK.[L]	K52	1xAcetyl [K23(99.6)]	99.6	32	0.160628	1.00509	1.2922	1.36749	0.0152762	0.485048	0.445807	0.315769	2.68374	2.99982	5.38647	6.57252	6.92463	2.49278	2.90032	2.65813	3.79024	2.70804	2.50117	5.6106	4.0972	6.45161	8.31227	0.985796	10.4195	6.99384	7.93154	5.8485	2.49278	2.90032	2.65813	3.79024	2.70804	2.50117	5.6106	4.0972	6.45161	8.31227	0.985796	10.4195	6.99384	7.93154
Q9HA77	CARS2	Probable cysteine--tRNA ligase, mitochondrial OS=Homo sapiens GN=CARS2 PE=1 SV=1	[K].LVGVVPGPVGEPADSDKR.[H]	K223	1xAcetyl [K17(100)]	100	3	0.287585	1.047	1.02316	3.08274	0.232389	0.688605	0.428613	2.36641	0.209118	0.255248	0.432085	0.425004	1.77169	0.23996	0.101898	0.285495	0.375465	0.056383	0.333896	0.539144	0.0783563	0.678756	0.385442	0.064807	0.824763	0.314264	0.0338207	4.96699	0.23996	NaN	0.285495	0.375465	NaN	0.333896	0.539144	NaN	0.678756	0.385442	NaN	0.824763	0.314264	NaN
P0DMV9	HSPA1B	Heat shock 70 kDa protein 1B OS=Homo sapiens GN=HSPA1B PE=1 SV=1	[R].LVNHFVEEFKR.[K]	K246	1xAcetyl [K10(100)]	100	2	0.018636	2.23193	-0.099889	1.3909	-0.509436	1.46215	-0.859471	0.470226	0.333133	0.337464	1.56493	0.310848	0.873615	0.0653696	0.0459492	0.888079	0.133478	0.132512	0.746401	0.0382384	0.261612	4.39493	0.176242	0.0698701	0.686431	0.296297	0.0763465	2.2482	NaN	NaN	0.888079	0.133478	NaN	0.746401	NaN	0.261612	4.39493	NaN	NaN	0.686431	0.296297	NaN
P25788	PSMA3	Proteasome subunit alpha type-3 OS=Homo sapiens GN=PSMA3 PE=1 SV=2	[K].LVLSKLYEEGSNKR.[L]	K57	1xAcetyl [K5(100)]	100	7	-1.80503	1.79323	1.6916	1.21066	-1.87129	1.73387	1.81033	1.24719	1.20906	0.346002	4.19047	3.90544	2.79829	0.0840937	0.0553947	3.48769	0.0634626	0.0975044	0.87704	1.24085	0.0436474	11.2869	3.00422	0.100426	8.61168	3.51441	0.0636766	4.81679	NaN	NaN	3.48769	NaN	NaN	0.87704	1.24085	NaN	11.2869	3.00422	NaN	8.61168	3.51441	NaN
P09651	HNRNPA1	Heterogeneous nuclear ribonucleoprotein A1 OS=Homo sapiens GN=HNRNPA1 PE=1 SV=5	[K].IVIQKYHTVNGHNCEVR.[K]	K166	1xAcetyl [K5(100)];1xCarbamidomethyl [C14];1xDeamidated [N10]	100	3	-2.0597	0.119837	1.39575	3.44327	-2.00979	0.0168427	1.49426	4.02751	0.303974	0.0729132	0.330302	0.799835	3.30646	0.0989024	0.0739563	0.739064	0.0598187	0.044493	0.114428	0.115077	0.078443	0.797386	0.855245	0.765482	0.778779	8.78978	0.156286	0.973328	NaN	NaN	0.739064	NaN	NaN	0.114428	0.115077	NaN	0.797386	0.855245	0.765482	0.778779	8.78978	NaN
P22626	HNRNPA2B1	Heterogeneous nuclear ribonucleoproteins A2/B1 OS=Homo sapiens GN=HNRNPA2B1 PE=1 SV=2	[K].IVLQKYHTINGHNAEVR.[K]	K173	1xAcetyl [K5(100)];1xDeamidated [N]	100	8	0.883903	1.32784	0.985838	2.11061	0.802563	1.12746	0.731244	2.01435	0.490377	0.904923	1.23097	0.971174	2.11782	0.116267	0.0583255	1.29654	0.13356	1.2226	1.35861	0.067035	0.0954763	3.53041	0.0407685	0.0838249	2.78893	3.68737	0.0715207	2.59456	NaN	NaN	1.29654	NaN	1.2226	1.35861	NaN	NaN	3.53041	NaN	NaN	2.78893	3.68737	NaN
P47756	CAPZB	F-actin-capping protein subunit beta OS=Homo sapiens GN=CAPZB PE=1 SV=4	[R].LVEDMENKIR.[S]	K223	1xAcetyl [K8(100)]	100	5	-2.16219	1.60286	1.65644	1.76581	-2.08819	1.55882	1.5683	1.70646	0.420445	0.0939347	1.27708	1.32541	1.42979	0.0708696	1.11029	0.0801759	0.0803993	0.0550778	0.146327	1.01388	0.122572	2.6948	0.0551487	1.6503	2.27077	0.0682347	1.48127	2.73987	NaN	1.11029	NaN	NaN	NaN	NaN	1.01388	0.122572	2.6948	NaN	1.6503	2.27077	NaN	1.48127
P62241	RPS8	40S ribosomal protein S8 OS=Homo sapiens GN=RPS8 PE=1 SV=2	[K].LTPEEEEILNKKR.[S]	K139	1xAcetyl [K11(100)]	100	6	-1.2101	1.23542	1.19409	1.36441	-1.18243	1.1844	1.13197	1.34863	0.239288	0.103429	0.563405	0.54749	0.616098	0.138699	0.143295	0.435869	0.090028	0.0977203	0.122539	0.173473	0.182171	1.33457	0.0901365	0.188174	1.36416	0.0479968	0.0979187	1.70238	0.138699	NaN	0.435869	NaN	NaN	NaN	0.173473	0.182171	1.33457	NaN	0.188174	1.36416	NaN	NaN
Q86UU0	BCL9L	B-cell CLL/lymphoma 9-like protein OS=Homo sapiens GN=BCL9L PE=1 SV=1	[K].LTNHGKTGNGGAQSQHQNVNQGPTCNVGSKGVGAGNHGAK.[A]	K49, K73	1xCarbamidomethyl [C25];2xAcetyl [K6(100);2xDeamidated [N];K30(100)]	100, 100	4	-0.02808	0.120612	2.14265	1.35768	0.140043	0.253507	2.20305	1.94625	0.0833355	0.0817292	0.090602	0.367987	0.213566	0.0923746	0.0741636	0.0834682	0.0837788	0.0491837	0.112225	0.114057	0.13594	0.021809	0.924947	0.154015	0.0249986	0.432745	0.0694748	0.138477	0.0923746	NaN	NaN	NaN	NaN	NaN	0.114057	NaN	0.021809	0.924947	NaN	0.0249986	0.432745	NaN
Q09472	EP300	Histone acetyltransferase p300 OS=Homo sapiens GN=EP300 PE=1 SV=2	[R].LTSAKELPYFEGDFWPNVLEESIK.[E]	K1499	1xAcetyl [K5(100)]	100	15	-0.104605	1.67867	1.1962	1.24858	-0.437604	-0.280689	-0.333412	-0.851339	7.49776	5.75195	7.44977	8.19404	5.63108	12.6255	7.04921	2.81856	7.66738	7.46578	2.12268	4.95827	12.1258	5.26523	12.4366	9.38025	2.76528	6.02404	8.48741	2.3818	12.6255	7.04921	2.81856	7.66738	7.46578	2.12268	4.95827	12.1258	5.26523	12.4366	9.38025	2.76528	6.02404	8.48741
O75390	CS	Citrate synthase, mitochondrial OS=Homo sapiens GN=CS PE=1 SV=2	[K].LVAQLYKIVPNVLLEQGK.[A]	K382	1xAcetyl [K7(100)]	100	23	0.284712	0.616757	0.965802	1.53427	0.0718318	0.321622	0.543569	0.934952	2.02957	2.47236	3.1122	3.96406	5.87849	1.53433	3.29818	1.25621	1.95425	2.03181	3.43102	2.73983	4.51953	2.07723	4.55032	4.26504	3.07682	2.59816	6.5356	8.50172	1.53433	3.29818	1.25621	1.95425	2.03181	3.43102	2.73983	4.51953	2.07723	4.55032	4.26504	3.07682	2.59816	6.5356
Q9GZT8	NIF3L1	NIF3-like protein 1 OS=Homo sapiens GN=NIF3L1 PE=1 SV=2	[R].ITWNTWKER.[L]	K109	1xAcetyl [K7(100)]	100	6	-0.600933	1.71647	1.47093	1.95379	-0.312868	1.47159	1.12724	1.58418	0.591926	0.390273	1.94526	1.64082	2.29307	0.473914	0.189764	1.1121	0.974815	0.0890363	0.106968	1.03398	2.06184	2.73996	0.955884	0.0901124	3.87647	1.58577	0.681955	4.61148	0.473914	0.189764	1.1121	0.974815	NaN	NaN	1.03398	2.06184	2.73996	0.955884	NaN	3.87647	1.58577	0.681955
Q16775	HAGH	Hydroxyacylglutathione hydrolase, mitochondrial OS=Homo sapiens GN=HAGH PE=1 SV=2	[K].LTTVLTTHHHWDHAGGNEKLVK.[L]	K113	1xAcetyl [K19(99.5)]	99.5	1	-1.0268	2.44885	1.09876	1.55348	-1.47675	1.95828	0.718034	0.981073	0.16739	0.0821546	0.913917	0.3585	0.491329	0.18879	0.11518	0.198199	0.0566164	0.0500474	0.1398	1.30047	0.59136	0.84992	0.0568893	0.193543	0.825068	0.046364	0.962404	0.465218	NaN	NaN	0.198199	NaN	NaN	NaN	1.30047	0.59136	0.84992	NaN	0.193543	0.825068	NaN	0.962404
P26447	S100A4	Protein S100-A4 OS=Homo sapiens GN=S100A4 PE=1 SV=1	[-].MACPLEKALDVMVSTFHK.[Y]	K7	1xAcetyl [K7(100)];1xCarbamidomethyl [C3];1xMet-loss+Acetyl [N-Term]	100	4	-0.58369	1.3147	1.52845	1.94908	-0.392693	0.00435852	-0.258143	0.0867258	0.250489	0.16714	0.623092	0.722602	0.967207	0.359555	0.21878	0.173132	0.193168	0.169043	0.139209	1.08525	0.713246	0.0707809	1.44527	0.639589	0.0829462	2.0305	0.850195	0.0209272	0.359555	0.21878	NaN	0.193168	0.169043	NaN	1.08525	0.713246	NaN	1.44527	0.639589	NaN	2.0305	0.850195
O75964	ATP5L	ATP synthase subunit g, mitochondrial OS=Homo sapiens GN=ATP5L PE=1 SV=3	[K].IVNSAQTGSFKQLTVK.[E]	K66	1xAcetyl [K11(100)]	100	6	0.143094	1.20358	1.44528	2.25592	0.130168	0.913151	0.89931	1.55548	0.260031	0.287145	0.598876	0.708104	1.24201	0.150256	0.0511576	0.578679	0.0904057	0.0890669	0.681961	0.464339	0.0856397	1.24665	0.71917	0.112242	1.2929	1.53889	0.137634	2.04951	0.150256	NaN	0.578679	NaN	NaN	0.681961	0.464339	NaN	1.24665	0.71917	NaN	1.2929	1.53889	NaN
Q92544	TM9SF4	Transmembrane 9 superfamily member 4 OS=Homo sapiens GN=TM9SF4 PE=1 SV=2	[R].IVNTPFQVLMNSEKK.[C]	K98	1xAcetyl [K14(99.7)];1xOxidation [M10]	99.7	5	0.993992	0.338174	1.68482	0.347175	0.638976	0.0208704	1.31522	0.260392	0.225052	0.448235	0.284501	0.723547	0.286282	0.0688531	0.0959584	0.510346	0.144484	0.0681098	1.13211	0.73873	0.0554211	0.0593533	0.846277	0.401553	0.92281	0.108253	0.138476	0.612117	NaN	0.0959584	0.510346	NaN	NaN	1.13211	0.73873	NaN	NaN	0.846277	0.401553	0.92281	NaN	0.138476
Q9NW15	ANO10	Anoctamin-10 OS=Homo sapiens GN=ANO10 PE=1 SV=2	[K].LYPGKSLLR.[R]	K155	1xAcetyl [K5(100)]	100	3	-0.136262	0.385164	0.496872	1.47006	-0.187286	0.238509	0.297749	1.24109	0.641641	0.583812	0.837989	0.905452	1.77756	0.0535299	0.069194	1.8022	0.0789994	0.0478478	1.62459	0.0622499	0.102137	2.34958	0.0739871	0.0592603	2.58311	2.30838	0.452123	2.57218	NaN	NaN	1.8022	NaN	NaN	1.62459	NaN	NaN	2.34958	NaN	NaN	2.58311	2.30838	0.452123
Q04837	SSBP1	Single-stranded DNA-binding protein, mitochondrial OS=Homo sapiens GN=SSBP1 PE=1 SV=1	[R].IYLEGKIDYGEYMDK.[N]	K113	1xAcetyl [K6(100)]	100	7	0.160939	1.60454	2.24252	2.09121	-0.103297	1.21277	1.70746	1.48809	0.156715	0.17521	0.476568	0.74161	0.667772	0.321771	0.0676554	0.0807183	0.247969	0.0733108	0.204349	0.598536	0.579896	0.251273	1.16348	0.455101	0.606248	0.767759	0.603903	0.631655	0.321771	NaN	NaN	0.247969	NaN	0.204349	0.598536	0.579896	0.251273	1.16348	0.455101	0.606248	0.767759	0.603903
P61088	UBE2N	Ubiquitin-conjugating enzyme E2 N OS=Homo sapiens GN=UBE2N PE=1 SV=1	[K].IYHPNVDKLGR.[I]	K82	1xAcetyl [K8(100)]	100	3	0.759033	0.643198	0.967214	2.02046	0.600696	0.522846	0.829711	1.82008	0.455497	0.770864	0.71139	0.890525	1.84801	0.0842299	0.098262	1.184	0.0889181	0.0811124	2.14256	0.0907635	0.0884856	1.95492	0.700039	0.0881671	1.88337	2.39078	0.0791392	3.07411	NaN	NaN	1.184	NaN	0.0811124	2.14256	NaN	NaN	1.95492	0.700039	NaN	1.88337	2.39078	0.0791392
P68036	UBE2L3	Ubiquitin-conjugating enzyme E2 L3 OS=Homo sapiens GN=UBE2L3 PE=1 SV=1	[K].IYHPNIDEKGQVCLPVISAENWKPATK.[T]	K82	1xAcetyl [K9(100)];1xCarbamidomethyl [C13]	100	3	0.489173	1.16558	1.22009	0.732611	0.59232	1.12574	1.42765	0.915397	0.533334	0.748609	1.19639	1.24246	0.886211	1.39269	0.0569193	0.150393	1.75239	0.370708	0.122729	3.18722	0.330024	0.0719356	1.43714	0.0785718	2.21168	0.894733	1.68282	0.0810809	1.39269	NaN	NaN	1.75239	0.370708	NaN	3.18722	0.330024	NaN	1.43714	NaN	2.21168	0.894733	1.68282
P05141	SLC25A5	ADP/ATP translocase 2 OS=Homo sapiens GN=SLC25A5 PE=1 SV=7	[K].IYKSDGIK.[G]	K166	1xAcetyl [K3(100)]	100	1	0.339896	-0.23144	0.769874	2.5558	0.134503	-0.534783	0.271113	1.92168	0.0691032	0.0874616	0.058861	0.117829	0.406324	0.0616795	0.0606996	0.0849306	0.0707591	0.0954408	0.0961848	0.0491457	0.0537805	0.0736569	0.0304527	0.287103	0.0359325	0.815965	0.113436	0.289571	NaN	NaN	NaN	NaN	NaN	NaN	0.0491457	NaN	NaN	0.0304527	0.287103	NaN	0.815965	0.113436
P62826	RAN	GTP-binding nuclear protein Ran OS=Homo sapiens GN=RAN PE=1 SV=3	[-].MAAQGEPQVQFKLVLVGDGGTGK.[T]	K12	1xAcetyl [K12(100)];1xMet-loss+Acetyl [N-Term]	100	1	-0.238582	0.773564	1.09365	0.793359	-0.225539	0.823469	1.32982	0.97124	0.0824011	0.0698413	0.140864	0.175855	0.14281	0.0903034	0.0937487	0.0631511	0.0498781	0.0778883	0.0817576	0.203632	0.14195	0.0770089	0.0857983	0.358805	0.0829622	0.054341	0.229979	0.144109	NaN	NaN	NaN	NaN	NaN	NaN	0.203632	0.14195	NaN	0.0857983	0.358805	NaN	NaN	0.229979
P51452	DUSP3	Dual specificity protein phosphatase 3 OS=Homo sapiens GN=DUSP3 PE=1 SV=1	[R].IYVGNASVAQDIPKLQK.[L]	K50	1xAcetyl [K14(100)]	100	1	-0.1584	-0.287779	1.2795	1.12153	-0.212206	-0.743008	0.993806	0.818192	0.0948571	0.0849937	0.0777034	0.230271	0.206388	0.0645074	0.109442	0.110622	0.0447129	0.0457553	0.164513	0.100152	0.0618533	0.0711048	0.0675771	0.0692037	0.554032	0.0303324	0.223152	0.365681	NaN	NaN	NaN	NaN	NaN	0.164513	0.100152	NaN	NaN	NaN	NaN	0.554032	NaN	0.223152
O43143	DHX15	Pre-mRNA-splicing factor ATP-dependent RNA helicase DHX15 OS=Homo sapiens GN=DHX15 PE=1 SV=2	[R].LYTEKAYK.[T]	K488	1xAcetyl [K5(100)]	100	1	1.62119	-0.09429	1.83771	3.01885	1.4108	-0.542134	1.45255	2.66836	0.0825732	0.254018	0.0773491	0.295151	0.669276	0.0834495	0.0560832	0.108187	0.470682	0.225923	0.0654495	0.0851059	0.0753866	0.0715547	0.107766	0.663016	0.114671	1.84606	0.0865529	0.0752154	NaN	NaN	NaN	0.470682	0.225923	NaN	NaN	NaN	NaN	NaN	0.663016	NaN	1.84606	NaN
P36542	ATP5F1C	ATP synthase subunit gamma, mitochondrial OS=Homo sapiens GN=ATP5C1 PE=1 SV=1	[R].IYGLGSLALYEKADIKGPEDK.[K]	K79	1xAcetyl [K12(100)]	100	8	1.00079	1.14918	1.36452	1.62756	0.688122	0.855223	0.831457	1.05224	0.657568	1.31585	1.45841	1.69318	2.03181	0.640633	1.02906	0.30301	1.31757	1.00425	1.62574	1.42015	2.11547	0.839602	2.56935	0.581174	1.92901	1.3009	2.48472	2.30982	0.640633	1.02906	0.30301	1.31757	1.00425	1.62574	1.42015	2.11547	0.839602	2.56935	0.581174	1.92901	1.3009	2.48472
P31040	SDHA	Succinate dehydrogenase [ubiquinone] flavoprotein subunit, mitochondrial OS=Homo sapiens GN=SDHA PE=1 SV=2	[K].LYGDLKHLK.[T]	K547	1xAcetyl [K6(100)]	100	30	0.524225	0.381646	0.926719	2.04406	0.430665	0.0153933	0.382729	1.28107	4.55928	6.55698	5.93995	8.66696	18.8026	3.19802	3.88372	6.5961	3.88281	5.40292	10.3852	3.17544	5.48312	9.1613	7.58906	8.84822	9.56359	28.4192	10.9901	16.9986	3.19802	3.88372	6.5961	3.88281	5.40292	10.3852	3.17544	5.48312	9.1613	7.58906	8.84822	9.56359	28.4192	10.9901
P36776	LONP1	Lon protease homolog, mitochondrial OS=Homo sapiens GN=LONP1 PE=1 SV=2	[K].IVSGEAESVEVTPENLQDFVGKPVFTVER.[M]	K748	1xAcetyl [K22(100)]	100	3	-0.585667	1.15904	0.745756	1.49253	-0.745296	0.710139	-0.0282403	0.365561	0.345385	0.230145	0.771276	0.57916	0.971855	0.63965	0.254436	0.14207	0.512291	0.0506955	0.127447	0.950966	0.854692	0.508169	1.20693	0.489096	0.0414551	0.416674	1.02364	1.47525	0.63965	0.254436	NaN	0.512291	NaN	NaN	0.950966	0.854692	0.508169	1.20693	0.489096	NaN	0.416674	1.02364
P06576	ATP5F1B	ATP synthase subunit beta, mitochondrial OS=Homo sapiens GN=ATP5B PE=1 SV=3	[K].LVPLKETIK.[G]	K485	1xAcetyl [K5(100)]	100	13	-0.129601	0.402682	1.05073	1.70798	-0.273647	-0.121382	0.25829	0.818121	2.91271	2.66246	3.85049	6.03389	9.51593	1.86097	2.66618	4.21097	1.85743	1.40048	4.72947	1.13588	4.80438	5.61121	4.38053	7.28543	6.43572	11.2964	7.40429	9.8471	1.86097	2.66618	4.21097	1.85743	1.40048	4.72947	1.13588	4.80438	5.61121	4.38053	7.28543	6.43572	11.2964	7.40429
O14561	NDUFAB1	Acyl carrier protein, mitochondrial OS=Homo sapiens GN=NDUFAB1 PE=1 SV=3	[K].LYDKIDPEK.[L]	K92	1xAcetyl [K4(100)]	100	3	0.332948	0.185891	0.187644	2.90896	0.451675	-0.206976	-0.429654	2.40409	0.234044	0.294798	0.266229	0.266553	1.75785	0.0760559	0.0725177	0.553558	0.060752	0.0628683	0.760774	0.0694084	0.0984987	0.630781	0.0741085	0.117699	0.607852	4.22775	0.0870094	0.958803	NaN	NaN	0.553558	NaN	NaN	0.760774	NaN	NaN	0.630781	NaN	0.117699	0.607852	4.22775	NaN
P49748	ACADVL	Very long-chain specific acyl-CoA dehydrogenase, mitochondrial OS=Homo sapiens GN=ACADVL PE=1 SV=1	[K].LWISNGGLADIFTVFAKTPVTDPATGAVK.[E]	K264	1xAcetyl [K17(100)]	100	8	0.848131	1.53985	1.30978	1.23557	0.726453	1.45579	1.0649	1.08112	0.197591	0.355696	0.574524	0.489836	0.465276	0.146984	0.274239	0.171549	0.323937	0.389679	0.353473	0.384191	1.12183	0.21755	0.637234	0.77487	0.0574034	0.56799	0.600148	0.227691	0.146984	0.274239	0.171549	0.323937	0.389679	0.353473	0.384191	1.12183	0.21755	0.637234	0.77487	NaN	0.56799	0.600148
P62136	PPP1CA	Serine/threonine-protein phosphatase PP1-alpha catalytic subunit OS=Homo sapiens GN=PPP1CA PE=1 SV=1	[R].IYGFYDECKR.[R]	K141	1xAcetyl [K9(100)];1xCarbamidomethyl [C8]	100	2	-1.07975	2.28396	2.18752	1.61014	-1.03729	2.12046	2.04217	1.4035	0.138195	0.0653815	0.673024	0.629506	0.421883	0.152371	0.131085	0.131128	0.0529865	0.0483672	0.0947907	1.10921	0.494856	0.415007	0.785972	0.63081	0.471736	0.0452353	0.409325	0.811088	NaN	NaN	NaN	NaN	NaN	NaN	1.10921	0.494856	0.415007	0.785972	0.63081	0.471736	NaN	0.409325
P17931	LGALS3	Galectin-3 OS=Homo sapiens GN=LGALS3 PE=1 SV=5	[R].VIVCNTKLDNNWGR.[E]	K176	1xAcetyl [K7(100)];1xCarbamidomethyl [C4]	100	7	0.805029	1.28546	0.841482	1.36079	1.00926	1.43586	0.754698	1.17176	0.535322	0.935304	1.3049	0.959238	1.37484	0.803622	0.411007	0.391337	1.00211	1.46478	0.339023	1.83295	1.28788	0.793874	0.896225	1.39214	0.589349	0.576595	2.54794	1	0.803622	0.411007	0.391337	1.00211	1.46478	0.339023	1.83295	1.28788	0.793874	0.896225	1.39214	0.589349	0.576595	2.54794
Q03164	KMT2A	Histone-lysine N-methyltransferase 2A OS=Homo sapiens GN=KMT2A PE=1 SV=5	[K].VLSSKSSEGSAHNVAYPGIPK.[L]	K2314	1xAcetyl [K5(100)]	100	2	0.135489	0.660755	1.24405	1.34036	#N/A	#N/A	#N/A	#N/A	0.153775	0.168917	0.243105	0.364236	0.38938	0.0580986	0.283742	0.119485	0.260102	0.109467	0.137181	0.191728	0.484004	0.053582	0.965931	0.0783798	0.0483978	0.0427143	1.04665	0.0787771	NaN	0.283742	NaN	0.260102	NaN	NaN	0.191728	0.484004	NaN	0.965931	NaN	NaN	NaN	1.04665
Q02790	FKBP4	Peptidyl-prolyl cis-trans isomerase FKBP4 OS=Homo sapiens GN=FKBP4 PE=1 SV=3	[K].VLQLYPNNKAAK.[T]	K387	1xAcetyl [K9(99.6)]	99.6	1	-0.951199	0.933283	1.54151	0.874071	-0.837164	0.826264	1.41454	0.777809	0.145792	0.075404	0.278407	0.424401	0.267212	0.143616	0.0692109	0.224549	0.0609173	0.0600016	0.105293	0.076565	0.30302	0.455635	0.802641	0.0810877	0.389473	0.0518947	0.13474	0.615	0.143616	NaN	0.224549	NaN	NaN	NaN	NaN	0.30302	0.455635	0.802641	NaN	0.389473	NaN	0.13474
P00491	PNP	Purine nucleoside phosphorylase OS=Homo sapiens GN=PNP PE=1 SV=2	[R].VLQKLGADAVGMSTVPEVIVAR.[H]	K211	1xAcetyl [K4(100)]	100	3	-0.646695	1.27334	1.06323	0.739716	-1.15968	0.457764	0.344265	0.332635	0.232917	0.148774	0.563008	0.486705	0.388936	0.40684	0.0702295	0.221682	0.0672336	0.0309053	0.348183	0.836848	0.403033	0.449144	0.42162	0.382277	0.656217	0.174307	0.121122	0.871379	0.40684	NaN	0.221682	NaN	NaN	0.348183	0.836848	0.403033	0.449144	0.42162	0.382277	0.656217	0.174307	NaN
Q6NUM9	RETSAT	All-trans-retinol 13,14-reductase OS=Homo sapiens GN=RETSAT PE=1 SV=2	[R].VLVLEQHTKAGGCCHTFGK.[N]	K101	1xAcetyl [K9(100)];2xCarbamidomethyl [C13;C14]	100	2	-0.755126	0.582045	1.10065	3.85999	-1.02894	-0.064118	0.0891591	3.07339	0.0900309	0.0533428	0.134773	0.193073	1.30727	0.0819449	0.088761	0.0993868	0.0713086	0.045283	0.0434369	0.0817405	0.120928	0.201652	0.123542	0.0921492	0.363528	3.42589	0.121514	0.374398	NaN	NaN	NaN	NaN	NaN	0.0434369	NaN	NaN	0.201652	0.123542	NaN	0.363528	3.42589	NaN
P14618	PKM	Pyruvate kinase PKM OS=Homo sapiens GN=PKM PE=1 SV=4	[R].VNFAMNVGKAR.[G]	K498	1xAcetyl [K9(100)]	100	1	1.72265	2.49491	0.071523	2.07396	1.87947	2.53736	0.168484	2.30503	0.124445	0.410719	0.701485	0.13077	0.523963	0.0677034	0.181108	0.124523	0.104583	0.113224	1.01435	0.108355	0.3464	1.6497	0.0999146	0.249309	0.0430856	0.228343	0.0308848	1.31266	NaN	0.181108	NaN	0.104583	NaN	1.01435	NaN	0.3464	1.6497	NaN	0.249309	NaN	0.228343	NaN
P11021	HSPA5	78 kDa glucose-regulated protein OS=Homo sapiens GN=HSPA5 PE=1 SV=2	[R].VMEHFIKLYK.[K]	K268	1xAcetyl [K7(100)]	100	6	-0.555432	1.29776	1.62894	0.803712	-0.571215	1.36721	1.65221	0.874678	2.07566	1.41239	5.10296	6.41974	3.62325	0.743561	0.0590553	5.42437	1.68072	0.096022	2.46043	1.71594	1.96253	11.6304	2.12225	2.20997	14.927	0.123003	1.94559	8.80115	0.743561	NaN	5.42437	1.68072	NaN	2.46043	1.71594	1.96253	11.6304	2.12225	2.20997	14.927	0.123003	1.94559
P42224	STAT1	Signal transducer and activator of transcription 1-alpha/beta OS=Homo sapiens GN=STAT1 PE=1 SV=2	[K].VMAAENIPENPLKYLYPNIDKDHAFGK.[Y]	K665	1xAcetyl [K13(100)];1xOxidation [M2]	100	5	0.677438	1.0957	0.939389	0.719775	-1.21864	-1.20091	-1.36044	-1.20432	0.277875	0.444405	0.593865	0.532886	0.45764	0.0525725	0.0914229	0.689631	0.107924	0.0412223	1.18407	0.200771	0.297233	1.28359	0.809672	0.04926	0.739727	0.067581	0.0672793	1.23806	NaN	NaN	0.689631	NaN	NaN	1.18407	0.200771	0.297233	1.28359	0.809672	0.04926	0.739727	NaN	NaN
O14880	MGST3	Microsomal glutathione S-transferase 3 OS=Homo sapiens GN=MGST3 PE=1 SV=1	[R].VLYAYGYYTGEPSKR.[S]	K111	1xAcetyl [K14(100)]	100	3	-0.304067	1.04193	1.14309	0.770038	-0.408404	0.722313	0.323427	-0.135313	0.274156	0.222057	0.564482	0.605485	0.467522	0.305777	0.292659	0.224031	0.2574	0.0599722	0.348798	0.537676	0.612391	0.543378	0.644955	0.418474	0.753025	0.0655507	0.719263	0.617751	0.305777	0.292659	0.224031	0.2574	NaN	0.348798	0.537676	0.612391	0.543378	0.644955	0.418474	0.753025	NaN	0.719263
P00491	PNP	Purine nucleoside phosphorylase OS=Homo sapiens GN=PNP PE=1 SV=2	[K].VIMDYESLEKANHEEVLAAGK.[Q]	K254	1xAcetyl [K10(100)]	100	3	-0.059366	2.32258	1.33468	0.650528	-0.572351	1.507	0.615715	0.243448	0.187369	0.179816	0.937267	0.472582	0.294122	0.360541	0.0954062	0.106161	0.340199	0.0685002	0.130748	0.97896	0.878355	0.954486	0.570668	0.780772	0.0663059	0.075162	0.728605	0.0785984	0.360541	NaN	NaN	0.340199	NaN	NaN	0.97896	0.878355	0.954486	0.570668	0.780772	NaN	0.075162	0.728605
O15511	ARPC5	Actin-related protein 2/3 complex subunit 5 OS=Homo sapiens GN=ARPC5 PE=1 SV=3	[K].VLISFKANDIEK.[A]	K87	1xAcetyl [K6(100)]	100	2	-0.268693	1.0874	1.14831	0.492602	-0.140536	1.05178	1.31643	0.662346	0.651711	0.540967	1.38483	1.44454	0.916944	0.643702	0.774951	0.53648	0.48486	0.459884	0.678156	0.645578	1.067	2.4419	0.527217	0.515099	3.29131	0.317648	0.477725	1.95546	0.643702	0.774951	0.53648	0.48486	0.459884	0.678156	0.645578	1.067	2.4419	0.527217	0.515099	3.29131	0.317648	0.477725
P63010	AP2B1	AP-2 complex subunit beta OS=Homo sapiens GN=AP2B1 PE=1 SV=1	[K].VLMKFLELLPK.[D]	K265	1xAcetyl [K4(100)]	100	7	1.24417	1.68837	1.89027	1.2688	1.28662	1.61113	1.69619	1.08611	0.178288	0.422333	0.57461	0.660924	0.429605	0.0396149	0.075249	0.420001	0.204794	0.335801	0.726403	0.624026	0.364538	0.735266	0.65371	0.200762	1.1283	0.0929835	0.126901	1.06893	0.0396149	NaN	0.420001	0.204794	0.335801	0.726403	0.624026	0.364538	0.735266	0.65371	0.200762	1.1283	NaN	NaN
P34897	SHMT2	Serine hydroxymethyltransferase, mitochondrial OS=Homo sapiens GN=SHMT2 PE=1 SV=3	[K].VIPSPFKHADIVTTTTHK.[T]	K269	1xAcetyl [K7(100)]	100	18	0.196907	1.27434	2.34352	2.84999	0.0979486	1.0702	1.93535	2.30798	2.08577	2.39079	5.04523	10.5861	15.0383	2.78352	2.12121	1.35259	3.79859	1.51659	1.8572	0.267384	3.55912	11.3092	11.2635	8.73814	11.7567	19.6341	9.73713	15.7437	2.78352	2.12121	1.35259	3.79859	1.51659	1.8572	0.267384	3.55912	11.3092	11.2635	8.73814	11.7567	19.6341	9.73713
Q9Y305	ACOT9	Acyl-coenzyme A thioesterase 9, mitochondrial OS=Homo sapiens GN=ACOT9 PE=1 SV=2	[R].VLPSNAVWMENSKLK.[S]	K292	1xAcetyl [K13(100)];1xOxidation [M9]	100	9	-0.522786	0.774278	1.08124	0.627925	-0.749295	0.34025	0.429559	0.135303	0.631265	0.439377	1.07967	1.33567	0.97552	0.583268	0.354411	0.956117	0.38861	0.320044	0.609478	0.707393	1.29771	1.23392	1.29107	0.888642	1.82729	1.39241	0.940371	0.59378	0.583268	0.354411	0.956117	0.38861	0.320044	0.609478	0.707393	1.29771	1.23392	1.29107	0.888642	1.82729	1.39241	0.940371
Q9Y305	ACOT9	Acyl-coenzyme A thioesterase 9, mitochondrial OS=Homo sapiens GN=ACOT9 PE=1 SV=2	[R].VLPSNAVWMENSKLK.[S]	K292	1xAcetyl [K13(100)]	100	15	0.075872	1.35256	1.44895	0.964417	-0.150637	0.918531	0.797269	0.471795	1.47779	1.55758	3.77374	4.0345	2.88357	0.605758	1.66784	2.15976	1.98477	1.61129	1.07669	3.0632	3.61038	4.64765	2.37021	3.97647	5.75682	1.59144	4.57829	2.48097	0.605758	1.66784	2.15976	1.98477	1.61129	1.07669	3.0632	3.61038	4.64765	2.37021	3.97647	5.75682	1.59144	4.57829
Q96AB3	ISOC2	Isochorismatase domain-containing protein 2 OS=Homo sapiens GN=ISOC2 PE=1 SV=1	[R].VLPGSSVLFLCDMQEKFR.[H]	K26	1xAcetyl [K16(100)];1xCarbamidomethyl [C11]	100	2	0.274275	0.623974	1.32746	1.44076	0.131535	0.0819635	0.216424	0.30391	0.1947	0.235467	0.300054	0.488618	0.528538	0.274521	0.192372	0.117206	0.37122	0.244231	0.0909504	0.749806	0.0659162	0.0844411	0.95015	0.468196	0.0475067	0.787456	0.71089	0.0872685	0.274521	0.192372	NaN	0.37122	0.244231	NaN	0.749806	0.0659162	NaN	0.95015	0.468196	NaN	0.787456	0.71089
Q02218	OGDH	2-oxoglutarate dehydrogenase, mitochondrial OS=Homo sapiens GN=OGDH PE=1 SV=3	[R].VIPEDGPAAQNPENVKR.[L]	K899	1xAcetyl [K16(100)]	100	4	0.846319	1.62868	1.46596	2.60873	0.377475	0.719478	0.331738	1.35293	0.0983078	0.176748	0.303996	0.271572	0.599647	0.100579	0.0647363	0.129608	0.138893	0.066832	0.32452	0.558733	0.0526342	0.300621	0.0931878	0.469047	0.252482	0.773489	0.453973	0.571478	NaN	NaN	0.129608	0.138893	NaN	0.32452	0.558733	NaN	0.300621	NaN	0.469047	0.252482	0.773489	0.453973
Q6NVY1	HIBCH	3-hydroxyisobutyryl-CoA hydrolase, mitochondrial OS=Homo sapiens GN=HIBCH PE=1 SV=2	[K].VINKMSPTSLK.[I]	K301	1xAcetyl [K4(100)]	100	6	0.634539	-0.408861	1.96209	2.76106	0.540979	-0.736549	1.34197	1.97865	1.09522	1.70027	0.824939	4.26727	7.42445	0.953449	0.672163	1.66005	1.14171	1.50332	2.45577	0.0770857	0.0533127	2.34442	9.23679	1.35325	2.21177	16.4115	2.11057	3.75127	0.953449	0.672163	1.66005	1.14171	1.50332	2.45577	0.0770857	NaN	2.34442	9.23679	1.35325	2.21177	16.4115	2.11057
P38646	HSPA9	Stress-70 protein, mitochondrial OS=Homo sapiens GN=HSPA9 PE=1 SV=2	[R].VINEPTAAALAYGLDKSEDK.[V]	K234	1xAcetyl [K16(100)]	100	6	0.288453	0.847813	1.26958	0.38226	-0.0380846	0.373767	0.690403	-0.443933	0.437932	0.53486	0.788178	1.05582	0.570793	0.707854	0.523965	0.0819781	1.32651	0.196288	0.0817815	1.5528	0.723957	0.0877766	1.86306	1.25988	0.0445186	0.598585	1.06426	0.0495345	0.707854	0.523965	NaN	1.32651	0.196288	NaN	1.5528	0.723957	NaN	1.86306	1.25988	NaN	0.598585	1.06426
P30044	PRDX5	Peroxiredoxin-5, mitochondrial OS=Homo sapiens GN=PRDX5 PE=1 SV=4	[K].VNLAELFKGK.[K]	K83	1xAcetyl [K8(99.8)]	99.8	6	-0.308067	0.746628	1.17909	0.59296	-0.342283	0.415496	0.266828	-0.56796	1.18147	0.954304	1.98236	2.67527	1.78206	0.861803	1.31502	1.3676	1.25154	0.857411	0.753961	1.61055	1.54316	2.79336	1.99014	2.68403	3.35163	1.32017	3.01724	1.00878	0.861803	1.31502	1.3676	1.25154	0.857411	0.753961	1.61055	1.54316	2.79336	1.99014	2.68403	3.35163	1.32017	3.01724
P51572	BCAP31	B-cell receptor-associated protein 31 OS=Homo sapiens GN=BCAP31 PE=1 SV=3	[K].VNLQNNPGAMEHFHMKLFR.[A]	K95	1xAcetyl [K16(100)]	100	5	0.308514	1.89399	2.19344	-0.05724	0.0406784	2.0396	3.17623	0.880639	0.347267	0.430066	1.29066	1.58838	0.333759	0.307494	0.636266	0.0980409	0.478245	0.744855	0.0670988	1.15988	0.365145	2.34695	1.12574	0.102919	3.53647	0.194668	0.708295	0.0983132	0.307494	0.636266	NaN	0.478245	0.744855	NaN	1.15988	0.365145	2.34695	1.12574	NaN	3.53647	0.194668	0.708295
Q8WYB5	KAT6B	Histone acetyltransferase KAT6B OS=Homo sapiens GN=KAT6B PE=1 SV=3	[K].VQSKNKYLHSPESRPVTGER.[G]	K1042, K1044	2xAcetyl [K4(100);K6(100)]	100, 100	2	-0.117674	0.950822	0.321641	1.37019	#N/A	#N/A	#N/A	#N/A	0.107725	0.0992876	0.208231	0.13463	0.278476	0.0895293	0.0663302	0.167317	0.0912084	0.0766615	0.129993	0.0616528	0.0504238	0.512615	0.0747493	0.0774009	0.25174	0.497917	0.0954243	0.242086	NaN	NaN	0.167317	NaN	NaN	0.129993	NaN	NaN	0.512615	NaN	NaN	0.25174	0.497917	NaN
P49406	MRPL19	39S ribosomal protein L19, mitochondrial OS=Homo sapiens GN=MRPL19 PE=1 SV=2	[R].VQEIQVVKLEK.[R]	K178	1xAcetyl [K8(100)]	100	5	0.328528	0.681905	1.28298	0.833464	0.213495	0.380903	0.715433	0.298407	0.297048	0.373013	0.476541	0.722839	0.529327	0.292719	0.174759	0.423666	0.316232	0.0652409	0.737565	0.310733	0.594297	0.524594	0.757902	0.834567	0.576048	0.0586041	0.699086	0.830292	0.292719	0.174759	0.423666	0.316232	NaN	0.737565	0.310733	0.594297	0.524594	0.757902	0.834567	0.576048	NaN	0.699086
Q86WA6	BPHL	Valacyclovir hydrolase OS=Homo sapiens GN=BPHL PE=1 SV=1	[R].VQCPALIVHGEKDPLVPR.[F]	K243	1xAcetyl [K12(100)];1xCarbamidomethyl [C3]	100	4	-0.330773	1.29031	1.3302	1.50859	-0.422981	1.0333	0.726127	0.713659	0.44783	0.356074	1.09531	1.12601	1.27422	0.592946	0.506656	0.243889	0.846532	0.0936984	0.127993	1.4735	0.851287	0.96113	1.28142	1.18053	0.916086	1.87426	1.4395	0.508913	0.592946	0.506656	0.243889	0.846532	NaN	NaN	1.4735	0.851287	0.96113	1.28142	1.18053	0.916086	1.87426	1.4395
O75030	MITF	Microphthalmia-associated transcription factor OS=Homo sapiens GN=MITF PE=1 SV=2	[K].VQTHLENPTKYHIQQAQR.[Q]	K128	1xAcetyl [K10(100)]	100	2	0.516107	1.02716	1.37388	3.47247	#N/A	#N/A	#N/A	#N/A	0.0850451	0.121622	0.173323	0.220409	0.943986	0.0953958	0.0675103	0.0922291	0.0898432	0.0542403	0.220783	0.0956726	0.0924677	0.331829	0.0756793	0.105603	0.479944	1.22972	0.0889381	1.5133	NaN	NaN	0.0922291	NaN	NaN	0.220783	NaN	NaN	0.331829	NaN	NaN	0.479944	1.22972	NaN
Q01518	CAP1	Adenylyl cyclase-associated protein 1 OS=Homo sapiens GN=CAP1 PE=1 SV=5	[K].VQVMGKVPTISINK.[T]	K404	1xAcetyl [K6(100)]	100	3	0.093922	1.18218	1.01595	0.795819	0.0639394	1.57243	1.85245	1.55948	0.21282	0.227136	0.482931	0.430373	0.36947	0.436	0.103282	0.0991793	0.205761	0.0883202	0.387328	0.350629	0.0940644	1.0041	0.310329	0.0522075	0.928583	0.276078	0.05624	0.776091	0.436	NaN	NaN	0.205761	NaN	0.387328	0.350629	NaN	1.0041	0.310329	NaN	0.928583	0.276078	NaN
P00558	PGK1	Phosphoglycerate kinase 1 OS=Homo sapiens GN=PGK1 PE=1 SV=3	[K].VSHVSTGGGASLELLEGKVLPGVDALSNI.[-]	K406	1xAcetyl [K18(100)]	100	14	-0.32495	0.33086	0.731512	0.969094	-0.294331	-0.013968	0.442267	0.637962	1.93924	1.54815	2.43911	3.21987	3.79628	2.0151	3.03148	0.771144	1.23795	2.25372	1.15277	1.63227	3.60176	2.08329	2.2733	4.35492	3.0314	1.33327	5.54006	4.51551	2.0151	3.03148	0.771144	1.23795	2.25372	1.15277	1.63227	3.60176	2.08329	2.2733	4.35492	3.0314	1.33327	5.54006
P54886	ALDH18A1	Delta-1-pyrroline-5-carboxylate synthase OS=Homo sapiens GN=ALDH18A1 PE=1 SV=2	[K].VSGHVITDIVEGKK.[V]	K347	1xAcetyl [K13(99.8)]	99.8	24	0.405892	1.24578	1.31455	0.720279	0.357656	1.33505	1.46816	0.869079	2.24941	2.98026	5.33442	5.59486	3.70591	1.9355	0.246715	4.56602	2.44448	4.1661	2.33021	4.98947	3.67599	7.3378	5.05923	5.00902	6.71632	1.33806	2.79765	6.98201	1.9355	0.246715	4.56602	2.44448	4.1661	2.33021	4.98947	3.67599	7.3378	5.05923	5.00902	6.71632	1.33806	2.79765
P31040	SDHA	Succinate dehydrogenase [ubiquinone] flavoprotein subunit, mitochondrial OS=Homo sapiens GN=SDHA PE=1 SV=2	[K].VRIDEYDYSKPIQGQQK.[K]	K608	1xAcetyl [K10(100)]	100	3	-0.050212	1.63182	1.8554	2.15711	-0.143772	1.26556	1.31141	1.39413	0.0823585	0.0795414	0.255232	0.298016	0.367336	0.0761454	0.0669751	0.103955	0.072324	0.0724969	0.0938033	0.12329	0.0941036	0.548301	0.0739816	0.0669182	0.753148	0.181683	0.085013	0.835313	NaN	NaN	NaN	NaN	NaN	NaN	NaN	NaN	0.548301	NaN	NaN	0.753148	0.181683	NaN
O75947	ATP5H	ATP synthase subunit d, mitochondrial OS=Homo sapiens GN=ATP5H PE=1 SV=3	[K].VPVPEDKYTAQVDAEEKEDVK.[S]	K85	1xAcetyl [K7(100)]	100	32	-0.197735	1.47776	1.5589	2.46394	-0.254319	1.15007	1.03183	1.79672	2.95682	2.5781	8.23521	8.71162	16.3133	2.19945	1.36977	5.30123	3.00597	0.525276	4.20306	4.60584	6.07829	14.0215	8.36873	2.62214	15.144	22.0984	5.90061	20.941	2.19945	1.36977	5.30123	3.00597	0.525276	4.20306	4.60584	6.07829	14.0215	8.36873	2.62214	15.144	22.0984	5.90061
Q9H2U2	PPA2	Inorganic pyrophosphatase 2, mitochondrial OS=Homo sapiens GN=PPA2 PE=1 SV=2	[K].VPDGKPENQFAFNGEFKNK.[A]	K259	1xAcetyl [K17(100)]	100	6	-0.246912	1.24639	2.14702	2.51528	-0.293752	0.960689	1.35043	1.52832	0.437478	0.368662	1.0379	1.93765	2.5011	0.104771	0.0933725	1.11429	0.0837367	0.353869	0.66838	0.699653	0.75371	1.66034	3.05809	0.13895	2.6159	3.25109	1.37267	2.87953	NaN	NaN	1.11429	NaN	0.353869	0.66838	0.699653	0.75371	1.66034	3.05809	NaN	2.6159	3.25109	1.37267
P40926	MDH2	Malate dehydrogenase, mitochondrial OS=Homo sapiens GN=MDH2 PE=1 SV=3	[R].VNVPVIGGHAGKTIIPLISQCTPK.[V]	K203	1xAcetyl [K12(100)];1xCarbamidomethyl [C21]	100	3	-0.280885	0.935161	2.92826	2.65188	-0.402563	0.448704	2.17123	1.58217	0.110108	0.0906283	0.210538	0.83813	0.692011	0.197033	0.0738307	0.0594602	0.0981077	0.0990277	0.0747496	0.460762	0.101638	0.0692135	1.4215	0.0629907	1.0299	0.780972	0.276541	1.01852	0.197033	NaN	NaN	NaN	NaN	NaN	0.460762	NaN	NaN	1.4215	NaN	1.0299	0.780972	0.276541
P51572	BCAP31	B-cell receptor-associated protein 31 OS=Homo sapiens GN=BCAP31 PE=1 SV=3	[K].VNLQNNPGAMEHFHMKLFR.[A]	K95	1xAcetyl [K16(100)];1xOxidation [M15]	100	23	0.900708	1.23261	1.43081	0.22736	0.632873	1.37822	2.4136	1.16524	3.0109	5.6213	7.07538	8.11731	3.52484	3.0542	3.69608	2.28243	2.60199	7.65767	6.60425	4.08758	5.71546	11.4231	9.39642	0.425302	14.5302	3.32124	4.2577	2.99557	3.0542	3.69608	2.28243	2.60199	7.65767	6.60425	4.08758	5.71546	11.4231	9.39642	0.425302	14.5302	3.32124	4.2577
P50395	GDI2	Rab GDP dissociation inhibitor beta OS=Homo sapiens GN=GDI2 PE=1 SV=2	[K].VPSTEAEALASSLMGLFEKR.[R]	K137	1xAcetyl [K19(100)]	100	8	-0.251521	0.845917	0.726532	0.821011	-0.105915	0.776902	0.645192	0.793856	0.342095	0.287364	0.614884	0.56605	0.60436	0.244114	0.457139	0.325033	0.135628	0.379762	0.346701	0.483359	0.636934	0.72436	0.421635	0.5417	0.734816	0.370102	0.634989	0.80799	0.244114	0.457139	0.325033	0.135628	0.379762	0.346701	0.483359	0.636934	0.72436	0.421635	0.5417	0.734816	0.370102	0.634989
P49748	ACADVL	Very long-chain specific acyl-CoA dehydrogenase, mitochondrial OS=Homo sapiens GN=ACADVL PE=1 SV=1	[R].VPSENVLGEVGSGFKVAMHILNNGR.[F]	K331	1xAcetyl [K15(100)];1xDeamidated [N]	100	17	0.726011	1.11766	1.6329	1.89017	0.604332	1.03359	1.38801	1.73571	0.153703	0.254234	0.333527	0.476688	0.569744	0.0475546	0.109775	0.30378	0.0684332	0.0858044	0.608465	0.182996	0.0823113	0.735273	0.560728	0.0811244	0.788212	0.369842	0.19124	1.14815	NaN	NaN	0.30378	NaN	NaN	0.608465	0.182996	NaN	0.735273	0.560728	NaN	0.788212	0.369842	0.19124
P49748	ACADVL	Very long-chain specific acyl-CoA dehydrogenase, mitochondrial OS=Homo sapiens GN=ACADVL PE=1 SV=1	[R].VPSENVLGEVGSGFKVAMHILNNGR.[F]	K331	1xAcetyl [K15(100)]	100	12	0.187443	0.80948	0.945707	0.94635	0.0657641	0.725416	0.70082	0.791896	1.94721	2.21738	3.41265	3.75059	3.75226	1.21414	0.950171	3.67733	1.38597	1.53896	3.7272	3.29504	0.858393	6.08451	6.67062	0.0454169	4.53574	4.2762	1.77317	5.20742	1.21414	0.950171	3.67733	1.38597	1.53896	3.7272	3.29504	0.858393	6.08451	6.67062	NaN	4.53574	4.2762	1.77317
Q15149	PLEC	Plectin OS=Homo sapiens GN=PLEC PE=1 SV=3	[K].VPPGYHPLDVEKEWGK.[L]	K505	1xAcetyl [K12(100)]	100	3	0.914336	0.402676	2.09147	0.559096	0.867496	0.443648	2.10888	0.662243	0.309779	0.58384	0.409514	1.32022	0.456411	0.188367	0.240835	0.500134	1.07387	0.300225	0.377426	0.816653	0.367634	0.0442562	0.842787	1.78193	1.33594	0.0364963	1.12513	0.207607	0.188367	0.240835	0.500134	1.07387	0.300225	0.377426	0.816653	0.367634	NaN	0.842787	1.78193	1.33594	NaN	1.12513
P07954	FH	Fumarate hydratase, mitochondrial OS=Homo sapiens GN=FH PE=1 SV=3	[K].VPNDKYYGAQTVR.[S]	K66	1xAcetyl [K5(100)]	100	24	0.207106	1.00292	0.644214	1.67488	0.269009	0.9986	0.347903	1.23021	6.45318	7.44936	12.9325	10.0856	20.6045	4.57828	6.09496	8.68629	5.27001	6.64756	10.4305	20.6481	11.593	6.55644	9.31263	13.0183	7.92583	29.8767	19.5595	12.3774	4.57828	6.09496	8.68629	5.27001	6.64756	10.4305	20.6481	11.593	6.55644	9.31263	13.0183	7.92583	29.8767	19.5595
Q96A26	FAM162A	Protein FAM162A OS=Homo sapiens GN=FAM162A PE=1 SV=2	[R].VPLHKPTDWQK.[K]	K62	1xAcetyl [K5(100)]	100	2	0.960529	1.32618	1.14435	2.90444	0.578692	0.422372	0.147241	1.73901	0.0974499	0.18964	0.244344	0.21541	0.729632	0.0885113	0.122849	0.0809893	0.11061	0.0929053	0.365404	0.14089	0.101529	0.490613	0.0668037	0.0817523	0.497674	1.57659	0.0607251	0.551581	NaN	0.122849	NaN	NaN	NaN	0.365404	0.14089	NaN	0.490613	NaN	NaN	0.497674	1.57659	NaN
Q96C19	EFHD2	EF-hand domain-containing protein D2 OS=Homo sapiens GN=EFHD2 PE=1 SV=1	[R].VFNPYTEFKEFSR.[K]	K87	1xAcetyl [K9(100)]	100	1	0.221902	2.37553	2.27905	-0.170407	0.343765	2.59145	2.53403	-0.0103662	0.0736672	0.0859158	0.38228	0.357551	0.0654601	0.0929071	0.0326242	0.0954703	0.0832015	0.057832	0.116714	0.511012	0.556249	0.0795776	0.510212	0.501387	0.0610527	0.0469273	0.0830241	0.0664289	0.0929071	NaN	NaN	NaN	NaN	NaN	0.511012	0.556249	NaN	0.510212	0.501387	NaN	NaN	NaN
P11177	PDHB	Pyruvate dehydrogenase E1 component subunit beta, mitochondrial OS=Homo sapiens GN=PDHB PE=1 SV=3	[K].VFLLGEEVAQYDGAYKVSR.[G]	K68	1xAcetyl [K16(100)]	100	18	-0.61066	2.23486	2.82577	2.52539	-0.679674	1.69384	1.8623	1.51963	0.876354	0.573922	4.12515	6.21328	5.04544	0.904356	1.62771	0.0969972	0.673517	0.694871	0.353378	3.06816	7.28964	2.01766	7.96327	6.39174	4.28484	5.3829	5.72926	4.02416	0.904356	1.62771	NaN	0.673517	0.694871	0.353378	3.06816	7.28964	2.01766	7.96327	6.39174	4.28484	5.3829	5.72926
P09622	DLD	Dihydrolipoyl dehydrogenase, mitochondrial OS=Homo sapiens GN=DLD PE=1 SV=2	[K].VGKFPFAANSR.[A]	K420	1xAcetyl [K3(100)];1xDeamidated [N9]	100	1	-0.480946	1.40506	2.80881	3.05959	-0.577208	1.2715	2.58107	2.76563	0.125174	0.0896878	0.331497	0.877098	1.04362	0.0757087	0.221926	0.0778859	0.109877	0.0836014	0.0755849	0.437212	0.479932	0.0773457	1.04015	0.629434	0.961711	0.052787	1.04324	2.03482	0.0757087	0.221926	NaN	NaN	NaN	NaN	0.437212	0.479932	NaN	1.04015	0.629434	0.961711	NaN	1.04324
P09622	DLD	Dihydrolipoyl dehydrogenase, mitochondrial OS=Homo sapiens GN=DLD PE=1 SV=2	[K].VGKFPFAANSR.[A]	K420	1xAcetyl [K3(100)]	100	6	-0.157289	0.99681	1.44211	2.57469	-0.253551	0.863246	1.21437	2.28073	0.743529	0.666728	1.48377	2.02031	4.42952	0.0473928	0.411923	1.77127	0.449739	0.0778859	1.47256	0.268746	0.249821	3.93275	1.17733	0.404546	4.47904	6.46416	1.84748	4.97692	NaN	0.411923	1.77127	0.449739	NaN	1.47256	0.268746	0.249821	3.93275	1.17733	0.404546	4.47904	6.46416	1.84748
P10809	HSPD1	60 kDa heat shock protein, mitochondrial OS=Homo sapiens GN=HSPD1 PE=1 SV=2	[K].VGEVIVTKDDAMLLKGK.[G]	K359	1xAcetyl [K15(100)];1xOxidation [M12]	100	1	-0.590834	1.81807	2.29689	2.59917	-0.711186	1.56106	1.88872	1.9951	0.125109	0.0830675	0.441147	0.614784	0.758087	0.0713811	0.0725352	0.231412	0.0748782	0.0790911	0.0952333	0.0525289	0.0984609	1.17245	0.302911	0.0869096	1.45453	0.397114	0.0789657	1.79818	NaN	NaN	0.231412	NaN	NaN	NaN	NaN	NaN	1.17245	0.302911	NaN	1.45453	0.397114	NaN
P10809	HSPD1	60 kDa heat shock protein, mitochondrial OS=Homo sapiens GN=HSPD1 PE=1 SV=2	[K].VGEVIVTKDDAMLLKGK.[G]	K359	1xAcetyl [K15(100)]	100	12	-3.04775	1.51239	1.93573	1.78957	-3.1681	1.25538	1.52756	1.1855	0.992107	0.119976	2.8303	3.79552	3.42984	0.522823	0.716609	1.73689	0.0564887	0.0603895	0.24305	0.880088	1.78398	5.82684	1.21087	1.45945	8.71623	1.90453	1.41752	6.96747	0.522823	0.716609	1.73689	NaN	NaN	0.24305	0.880088	1.78398	5.82684	1.21087	1.45945	8.71623	1.90453	1.41752
P10809	HSPD1	60 kDa heat shock protein, mitochondrial OS=Homo sapiens GN=HSPD1 PE=1 SV=2	[K].VGEVIVTKDDAMLLK.[G]	K352	1xAcetyl [K8(100)]	100	2	-0.638779	1.66192	2.0021	1.49084	-0.759131	1.40491	1.59393	0.886767	0.156275	0.100369	0.494512	0.62601	0.439215	0.225403	0.175773	0.0676498	0.123164	0.0698873	0.108055	0.18782	0.502995	0.792721	0.548955	0.346852	0.982222	0.366342	0.422882	0.528421	0.225403	0.175773	NaN	0.123164	NaN	NaN	0.18782	0.502995	0.792721	0.548955	0.346852	0.982222	0.366342	0.422882
P61604	HSPE1	10 kDa heat shock protein, mitochondrial OS=Homo sapiens GN=HSPE1 PE=1 SV=2	[K].VGDKVLLPEYGGTK.[V]	K70	1xAcetyl [K4(100)]	100	18	0.04954	0.829199	1.36579	1.70885	-0.0386016	0.641431	0.954368	1.06823	8.19201	8.4782	14.5547	21.1123	26.7798	6.09005	9.92923	8.55675	9.46022	5.28167	10.6927	10.1735	17.2415	16.2492	19.7281	22.4609	21.1479	22.5776	23.9972	33.7645	6.09005	9.92923	8.55675	9.46022	5.28167	10.6927	10.1735	17.2415	16.2492	19.7281	22.4609	21.1479	22.5776	23.9972
P30044	PRDX5	Peroxiredoxin-5, mitochondrial OS=Homo sapiens GN=PRDX5 PE=1 SV=4	[K].VGDAIPAVEVFEGEPGNKVNLAELFK.[G]	K75	1xAcetyl [K18(100)]	100	3	0.118571	1.47827	1.38828	1.50133	0.0843551	1.14714	0.476015	0.34041	0.142671	0.154892	0.397501	0.373464	0.403906	0.183422	0.153025	0.0915647	0.206962	0.0675667	0.190146	0.187539	0.502246	0.502719	0.515453	0.492207	0.112732	0.315697	0.554212	0.341808	0.183422	0.153025	NaN	0.206962	NaN	0.190146	0.187539	0.502246	0.502719	0.515453	0.492207	0.112732	0.315697	0.554212
P00505	GOT2	Aspartate aminotransferase, mitochondrial OS=Homo sapiens GN=GOT2 PE=1 SV=3	[R].VGAFTMVCKDADEAKR.[V]	K296	1xAcetyl [K9(100)];1xCarbamidomethyl [C8];1xOxidation [M6]	100	4	0.691711	0.715282	1.34856	2.87695	0.562099	0.243314	0.654347	2.02975	0.140853	0.227505	0.231252	0.358692	1.03469	0.0641801	0.215794	0.142584	0.0556582	0.234409	0.392448	0.0687355	0.173086	0.451936	0.518994	0.0924364	0.464646	1.90164	0.111933	1.09051	NaN	0.215794	0.142584	0.0556582	0.234409	0.392448	0.0687355	0.173086	0.451936	0.518994	NaN	0.464646	1.90164	0.111933
P00505	GOT2	Aspartate aminotransferase, mitochondrial OS=Homo sapiens GN=GOT2 PE=1 SV=3	[R].VGAFTMVCKDADEAKR.[V]	K296	1xAcetyl [K9(100)];1xCarbamidomethyl [C8]	100	5	-0.09752	1.50891	1.8445	1.78041	-0.227133	1.03694	1.15029	0.933215	0.506982	0.473845	1.44285	1.82072	1.74161	0.36551	0.239395	0.916042	0.815555	0.0625863	0.543394	0.981281	0.222542	3.12472	1.85052	0.0814524	3.53018	0.0756876	0.0335886	5.11554	0.36551	0.239395	0.916042	0.815555	NaN	0.543394	0.981281	0.222542	3.12472	1.85052	NaN	3.53018	NaN	NaN
P10515	DLAT	Dihydrolipoyllysine-residue acetyltransferase component of pyruvate dehydrogenase complex, mitochondrial OS=Homo sapiens GN=DLAT PE=1 SV=3	[R].VFVSPLAKK.[L]	K362	1xAcetyl [K8(99.8)]	99.8	20	-0.502641	0.066839	0.59515	1.77548	-0.628292	-0.345672	-0.0417644	0.941987	2.44501	1.72572	2.56095	3.69351	8.37057	3.05144	1.44741	2.83619	3.49438	0.106002	1.57679	2.47805	3.10057	2.10424	2.7784	5.24136	3.06077	7.11618	4.98704	13.0085	3.05144	1.44741	2.83619	3.49438	NaN	1.57679	2.47805	3.10057	2.10424	2.7784	5.24136	3.06077	7.11618	4.98704
O95573	ACSL3	Long-chain-fatty-acid--CoA ligase 3 OS=Homo sapiens GN=ACSL3 PE=1 SV=3	[K].VFTYAKNK.[F]	K96	1xAcetyl [K6(100)]	100	1	-0.044671	0.30759	0.141821	2.84715	-0.163695	-0.153939	-0.296472	2.51947	0.0696956	0.0675706	0.0862579	0.0768949	0.501515	0.0922991	0.0450122	0.0717755	0.0511955	0.0716364	0.07988	0.0881343	0.118403	0.0522365	0.087851	0.0861232	0.0567106	1.15397	0.225924	0.12465	NaN	NaN	0.0717755	NaN	0.0716364	NaN	NaN	NaN	NaN	NaN	NaN	NaN	1.15397	0.225924
P42704	LRPPRC	Leucine-rich PPR motif-containing protein, mitochondrial OS=Homo sapiens GN=LRPPRC PE=1 SV=3	[K].VEKSELHLMDR.[D]	K295	1xAcetyl [K3(100)]	100	5	-0.349151	0.501481	1.2768	0.644827	-0.668769	0.0781717	0.845975	0.266316	0.42718	0.335356	0.604745	1.03506	0.667919	0.435939	0.355673	0.489929	0.0755787	0.0737149	0.856775	0.392552	0.451459	0.970223	1.02592	1.13111	0.948147	0.0677092	0.696437	1.23961	0.435939	0.355673	0.489929	NaN	NaN	0.856775	0.392552	0.451459	0.970223	1.02592	1.13111	0.948147	NaN	0.696437
P38117	ETFB	Electron transfer flavoprotein subunit beta OS=Homo sapiens GN=ETFB PE=1 SV=3	[K].VETTEDLVAKLK.[E]	K248	1xAcetyl [K10(100)]	100	3	0.218579	0.5392	0.911553	0.97803	0.313999	0.485393	0.637739	0.323595	0.999236	1.1627	1.45206	1.87963	1.96827	0.926439	1.05126	1.02001	1.43375	0.984315	1.07003	1.34058	1.83591	1.17968	1.62692	2.08679	1.92519	1.74918	1.95057	2.20506	0.926439	1.05126	1.02001	1.43375	0.984315	1.07003	1.34058	1.83591	1.17968	1.62692	2.08679	1.92519	1.74918	1.95057
P07686	HEXB	Beta-hexosaminidase subunit beta OS=Homo sapiens GN=HEXB PE=1 SV=3	[K].VEPLDFGGTQKQK.[Q]	K476	1xAcetyl [K11(99.7)]	99.7	1	-0.013698	0.411044	1.56553	1.83447	0.0512191	0.0148843	0.649439	0.73686	0.087774	0.0869445	0.116708	0.259799	0.313037	0.117661	0.0604094	0.0852515	0.0665413	0.103269	0.0910232	0.170024	0.121846	0.0582553	0.0597183	0.615267	0.104413	0.296705	0.553772	0.0886354	NaN	NaN	NaN	NaN	NaN	NaN	0.170024	NaN	NaN	NaN	0.615267	NaN	0.296705	0.553772
P49189	ALDH9A1	4-trimethylaminobutyraldehyde dehydrogenase OS=Homo sapiens GN=ALDH9A1 PE=1 SV=3	[R].VEPADASGTEKAFEPATGR.[V]	K30	1xAcetyl [K11(100)]	100	16	0.266097	1.12541	0.764853	1.76183	0.182033	1.02108	0.628662	1.51451	0.887001	1.06666	1.93512	1.50719	3.00807	0.578132	0.707842	1.37503	0.800692	0.648429	1.75087	1.50767	1.52869	2.76899	1.90004	1.3982	1.22333	3.303	2.11226	3.60896	0.578132	0.707842	1.37503	0.800692	0.648429	1.75087	1.50767	1.52869	2.76899	1.90004	1.3982	1.22333	3.303	2.11226
P09543	CNP	2',3'-cyclic-nucleotide 3'-phosphodiesterase OS=Homo sapiens GN=CNP PE=1 SV=2	[R].VELSEQQLQLWPSDVDKLSPTDNLPR.[G]	K316	1xAcetyl [K17(100)]	100	1	1.54991	2.23583	1.34443	0.567206	0.350158	0.980631	0.357476	-0.331196	0.0679668	0.199006	0.320146	0.172588	0.100703	0.0791146	0.0873435	0.0374422	0.395956	0.0791154	0.121946	0.645235	0.263874	0.0513297	0.335362	0.123785	0.0586178	0.0766783	0.155781	0.0696499	NaN	NaN	NaN	0.395956	NaN	NaN	0.645235	0.263874	NaN	0.335362	0.123785	NaN	0.0766783	0.155781
Q9P035	HACD3	Very-long-chain (3R)-3-hydroxyacyl-CoA dehydratase 3 OS=Homo sapiens GN=HACD3 PE=1 SV=2	[R].VELSDVQNPAISITENVLHFKAQGHGAK.[G]	K43	1xAcetyl [K21(100)]	100	5	-0.378965	1.35244	3.74228	1.59183	-0.792559	0.80154	2.91121	0.684939	0.116307	0.0894387	0.296982	1.55648	0.350585	0.164569	0.0828144	0.101537	0.0475093	0.0626527	0.158154	0.0779815	0.691768	0.121197	1.41002	0.660159	2.59926	0.0582877	0.910007	0.0834611	0.164569	NaN	NaN	0.0475093	NaN	NaN	NaN	0.691768	NaN	1.41002	0.660159	2.59926	NaN	0.910007
P10809	HSPD1	60 kDa heat shock protein, mitochondrial OS=Homo sapiens GN=HSPD1 PE=1 SV=2	[K].VGLQVVAVKAPGFGDNR.[K]	K301	1xAcetyl [K9(100)]	100	24	-0.047543	0.727004	1.08664	1.16782	-0.167895	0.469993	0.678474	0.563748	5.09494	4.92978	8.43314	10.8206	11.4469	5.43192	5.0884	4.76451	5.98524	4.54168	4.26242	8.39773	5.53699	11.3647	13.2747	3.0595	16.1276	11.2782	10.1145	12.948	5.43192	5.0884	4.76451	5.98524	4.54168	4.26242	8.39773	5.53699	11.3647	13.2747	3.0595	16.1276	11.2782	10.1145
P34897	SHMT2	Serine hydroxymethyltransferase, mitochondrial OS=Homo sapiens GN=SHMT2 PE=1 SV=3	[R].VLELVSITANKNTCPGDR.[S]	K409	1xAcetyl [K11(100)];1xCarbamidomethyl [C14]	100	23	0.009615	0.717348	0.814317	0.762051	-0.0893432	0.513208	0.406148	0.220041	2.44303	2.45936	4.01672	4.29598	4.14313	2.47507	3.01919	1.83482	3.3395	2.80968	1.22891	2.44099	5.86238	3.74679	4.78925	3.19804	4.90064	4.1741	4.02066	4.23463	2.47507	3.01919	1.83482	3.3395	2.80968	1.22891	2.44099	5.86238	3.74679	4.78925	3.19804	4.90064	4.1741	4.02066
P38117	ETFB	Electron transfer flavoprotein subunit beta OS=Homo sapiens GN=ETFB PE=1 SV=3	[R].VIDYAVKIR.[V]	K19	1xAcetyl [K7(100)]	100	1	0.248398	0.5485	2.57521	3.92387	0.343817	0.494693	2.3014	3.26943	0.0952225	0.113114	0.139269	0.567486	1.44525	0.100838	0.0983811	0.0864485	0.145203	0.109399	0.0847389	0.0851932	0.088731	0.243883	0.065428	1.41812	0.218911	0.983484	1.05318	2.29908	NaN	NaN	NaN	NaN	NaN	NaN	NaN	NaN	0.243883	NaN	1.41812	0.218911	0.983484	1.05318
P06576	ATP5F1B	ATP synthase subunit beta, mitochondrial OS=Homo sapiens GN=ATP5B PE=1 SV=3	[K].VLDSGAPIKIPVGPETLGR.[I]	K133	1xAcetyl [K9(100)]	100	29	0.035913	0.959644	1.51094	1.05148	-0.108133	0.43558	0.718499	0.161616	16.0823	16.4877	31.2774	45.8339	33.3331	11.0163	21.8875	15.3432	20.6496	18.6225	10.191	25.1973	39.4797	29.1552	38.3821	48.9736	50.146	16.1894	46.0001	37.8098	11.0163	21.8875	15.3432	20.6496	18.6225	10.191	25.1973	39.4797	29.1552	38.3821	48.9736	50.146	16.1894	46.0001
Q8IYB8	SUPV3L1	ATP-dependent RNA helicase SUPV3L1, mitochondrial OS=Homo sapiens GN=SUPV3L1 PE=1 SV=1	[K].VLDKFYK.[R]	K99	1xAcetyl [K4(100)]	100	5	0.492707	1.63239	2.15132	2.91815	0.11087	0.639619	0.92543	1.45348	0.54814	0.771278	1.69937	2.43503	4.14327	0.0527663	1.01135	0.580303	0.724195	0.048399	1.54124	2.00329	1.06033	2.0345	2.00778	3.16652	2.13078	4.85591	2.47119	5.1027	NaN	1.01135	0.580303	0.724195	NaN	1.54124	2.00329	1.06033	2.0345	2.00778	3.16652	2.13078	4.85591	2.47119
P17987	TCP1	T-complex protein 1 subunit alpha OS=Homo sapiens GN=TCP1 PE=1 SV=1	[R].VLESKSVVPGGGAVEAALSIYLENYATSMGSR.[E]	K406	1xAcetyl [K5(100)]	100	4	-0.037111	0.586373	1.28718	1.86923	0.11329	0.60379	1.33709	1.94932	0.143559	0.139913	0.215549	0.350357	0.524476	0.0567943	0.0990878	0.274795	0.0756368	0.0749082	0.269195	0.0718745	0.0728269	0.501946	0.234119	0.0779742	0.738978	0.415843	0.081734	1.07585	NaN	NaN	0.274795	NaN	NaN	0.269195	NaN	NaN	0.501946	0.234119	NaN	0.738978	0.415843	NaN
P40939	HADHA	Trifunctional enzyme subunit alpha, mitochondrial OS=Homo sapiens GN=HADHA PE=1 SV=2	[K].VIGMHYFSPVDKMQLLEIITTEK.[T]	K505	1xAcetyl [K12(100)];2xOxidation [M4;M13]	100	86	1.00238	1.42816	2.08266	1.86028	0.804517	0.976091	1.31883	0.988433	3.17595	6.36239	8.54657	13.453	11.5311	1.32524	6.89233	1.31027	7.45804	8.77314	2.85599	8.53891	16.1008	1	12.805	25.6095	1.94436	3.42725	26.8671	4.29908	1.32524	6.89233	1.31027	7.45804	8.77314	2.85599	8.53891	16.1008	1	12.805	25.6095	1.94436	3.42725	26.8671
P40939	HADHA	Trifunctional enzyme subunit alpha, mitochondrial OS=Homo sapiens GN=HADHA PE=1 SV=2	[K].VIGMHYFSPVDKMQLLEIITTEK.[T]	K505	1xAcetyl [K12(100)];1xOxidation [M]	100	98	0.83371	1.70442	1.86117	2.23041	0.635845	1.25235	1.09733	1.35857	7.90914	14.0962	25.7757	28.734	37.1151	7.73954	8.47313	7.51475	7.45531	23.0706	11.7626	18.3223	40.7779	18.2269	43.0294	19.5401	23.6325	31.7863	39.3482	40.2108	7.73954	8.47313	7.51475	7.45531	23.0706	11.7626	18.3223	40.7779	18.2269	43.0294	19.5401	23.6325	31.7863	39.3482
P40939	HADHA	Trifunctional enzyme subunit alpha, mitochondrial OS=Homo sapiens GN=HADHA PE=1 SV=2	[K].VIGMHYFSPVDKMQLLEIITTEK.[T]	K505	1xAcetyl [K12(100)]	100	22	-0.042393	1.04065	1.84037	2.34825	-0.240259	0.588581	1.07653	1.47641	7.60069	7.38059	15.6358	27.2181	38.7032	1.66503	0.0588353	21.0782	0.868417	0.426562	20.8468	5.5693	1.28384	40.0542	22.3452	0.101338	59.2078	45.4132	0.508959	70.1874	1.66503	NaN	21.0782	0.868417	0.426562	20.8468	5.5693	1.28384	40.0542	22.3452	NaN	59.2078	45.4132	0.508959
Q9Y5U2	TSSC4	Protein TSSC4 (Tumor-suppressing STF cDNA 4 protein) (Tumor-suppressing subchromosomal transferable fragment candidate gene 4 protein)	[R].VIFTKPVR.[G]	K217	1xAcetyl [K5(100)]	100	8	-0.634635	0.205203	2.31347	3.63599	#N/A	#N/A	#N/A	#N/A	0.142779	0.0919643	0.164602	0.709719	1.77503	0.069628	0.292007	0.0667012	0.0839437	0.0774833	0.114466	0.339509	0.0704154	0.0838824	1.91583	0.128352	0.0849754	4.32888	0.91527	0.080944	NaN	0.292007	NaN	NaN	NaN	NaN	0.339509	NaN	NaN	1.91583	NaN	NaN	4.32888	0.91527
P30837	ALDH1B1	Aldehyde dehydrogenase X, mitochondrial OS=Homo sapiens GN=ALDH1B1 PE=1 SV=3	[K].VGNPFELDTQQGPQVDKEQFER.[V]	K364	1xAcetyl [K17(100)]	100	3	0.821178	1.26615	2.02301	1.3867	0.809683	0.914516	1.44094	0.567848	0.201671	0.356321	0.485054	0.819651	0.527328	0.463408	0.0831086	0.0584951	0.634809	0.117546	0.316609	0.805475	0.529766	0.119921	1.15235	0.299514	1.00709	0.66257	0.838186	0.0812268	0.463408	NaN	NaN	0.634809	NaN	0.316609	0.805475	0.529766	NaN	1.15235	0.299514	1.00709	0.66257	0.838186
Q12906	ILF3	Interleukin enhancer-binding factor 3 OS=Homo sapiens GN=ILF3 PE=1 SV=3	[R].VGLVAKGLLLK.[G]	K100	1xAcetyl [K6(100)]	100	1	-0.554213	2.16928	2.17817	0.296444	-0.767094	1.8824	1.91996	0.0711694	0.132604	0.0903069	0.59645	0.600139	0.162853	0.0894894	0.206736	0.101586	0.0663951	0.0489337	0.155592	0.413927	0.0793324	1.29609	0.594828	0.07326	1.13233	0.0591147	0.239975	0.189468	NaN	0.206736	NaN	NaN	NaN	NaN	0.413927	NaN	1.29609	0.594828	0.07326	1.13233	NaN	0.239975
Q86WA6	BPHL	Valacyclovir hydrolase OS=Homo sapiens GN=BPHL PE=1 SV=1	[K].VSLLGWSDGGITALIAAAKYPSYIHK.[M]	K151	1xAcetyl [K19(100)]	100	2	0.674881	0.887829	1.5235	1.44271	0.582673	0.630818	0.919423	0.647771	0.155832	0.24878	0.28835	0.447996	0.423599	0.105994	0.20364	0.157862	0.168536	0.419504	0.158301	0.229801	0.54478	0.0904685	0.760676	0.49826	0.0850522	0.513763	0.685005	0.0720282	NaN	0.20364	NaN	0.168536	0.419504	NaN	0.229801	0.54478	NaN	0.760676	0.49826	NaN	0.513763	0.685005
Q86YS6	RAB43	Ras-related protein Rab-43 OS=Homo sapiens GN=RAB43 PE=1 SV=1	[RK].VKLQIWDTAGQER.[FY]	K68	1xAcetyl [K2(100)]	100	11	-0.105275	1.01156	1.0472	0.535822	-0.337935	0.932948	1.22672	0.939364	1.98336	1.84379	3.99863	4.09865	2.87542	1.76158	1.93543	2.25308	2.24845	2.19034	1.09258	3.5019	4.52694	3.96706	4.44783	3.0424	4.80573	1.85909	3.4125	3.35466	1.76158	1.93543	2.25308	2.24845	2.19034	1.09258	3.5019	4.52694	3.96706	4.44783	3.0424	4.80573	1.85909	3.4125
P12236	SLC25A6	ADP/ATP translocase 3 OS=Homo sapiens GN=SLC25A6 PE=1 SV=4	[R].VKLLLQVQHASK.[Q]	K33	1xAcetyl [K2(100)]	100	5	-0.247298	0.370598	0.72118	1.62589	0.222631	0.81282	1.12472	1.69838	0.751574	0.633181	0.971702	1.23899	2.31961	0.0780341	0.0854591	2.09123	0.0899917	0.0937612	1.71579	0.0723865	0.0600798	2.78264	0.0821723	0.0798369	3.55497	4.26576	0.10396	2.5891	NaN	NaN	2.09123	NaN	NaN	1.71579	NaN	NaN	2.78264	NaN	NaN	3.55497	4.26576	NaN
P00558	PGK1	Phosphoglycerate kinase 1 OS=Homo sapiens GN=PGK1 PE=1 SV=3	[K].VKAEPAKIEAFR.[A]	K146	1xAcetyl [K7(100)]	100	5	0.364437	0.442296	0.709104	1.78245	0.395057	0.0974671	0.419859	1.45132	0.278418	0.358429	0.378304	0.455154	0.957786	0.0514656	0.138095	0.645693	0.062454	0.0729063	0.939928	0.0667447	0.0814864	0.986682	0.188345	0.0754977	1.10162	1.12194	0.0989479	1.65247	NaN	0.138095	0.645693	NaN	NaN	0.939928	NaN	NaN	0.986682	0.188345	NaN	1.10162	1.12194	NaN
O95881	TXNDC12	Thioredoxin domain-containing protein 12 OS=Homo sapiens GN=TXNDC12 PE=1 SV=1	[K].VHPEIINENGNPSYKYFYVSAEQVVQGMK.[E]	K138	1xAcetyl [K15(100)];1xOxidation [M28]	100	3	0.76041	1.19709	1.20478	1.60441	0.630798	0.804225	0.700922	1.12311	0.132549	0.224534	0.303904	0.305527	0.403042	0.166687	0.174009	0.0569502	0.0839787	0.484681	0.104942	0.0629039	0.0845897	0.764218	0.643067	0.197235	0.0762804	0.353266	0.158571	0.697288	0.166687	0.174009	NaN	0.0839787	0.484681	NaN	NaN	0.0845897	0.764218	0.643067	0.197235	NaN	0.353266	0.158571
Q9C0D9	SELENOI	Ethanolaminephosphotransferase 1 OS=Homo sapiens GN=EPT1 PE=1 SV=3	[K].YKYSAVDTNPLSLYVMHPFWNTIVK.[V]	K19	1xAcetyl [K2(100)];1xOxidation [M16]	100	1	-0.723287	2.23002	1.55192	0.053627	-10.6891	-7.73577	-8.41386	-9.91216	0.0916481	0.0555127	0.429957	0.26872	0.0951189	0.0759745	0.126749	0.0722208	0.0561786	0.081209	0.0291505	0.0892785	0.497134	0.70346	0.0790995	0.0344213	0.692638	0.0637372	0.155651	0.0659685	0.0759745	0.126749	0.0722208	NaN	0.081209	0.0291505	NaN	0.497134	0.70346	NaN	NaN	0.692638	0.0637372	0.155651
P31948	STIP1	Stress-induced-phosphoprotein 1 OS=Homo sapiens GN=STIP1 PE=1 SV=1	[K].YKDAIHFYNKSLAEHR.[T]	K325	1xAcetyl [K10(100)]	100	10	-0.502397	1.09053	1.25044	1.54629	-0.540833	1.16453	1.72437	2.06086	1.26573	0.89352	2.6954	3.01135	3.69676	0.056484	0.0754438	3.66526	0.390996	0.0947546	2.19481	0.795747	0.0616675	7.2288	0.0900193	0.054693	8.88933	1.18612	0.0541808	9.84997	NaN	NaN	3.66526	0.390996	NaN	2.19481	0.795747	NaN	7.2288	NaN	NaN	8.88933	1.18612	NaN
P24539	ATP5F1	ATP synthase F(0) complex subunit B1, mitochondrial OS=Homo sapiens GN=ATP5F1 PE=1 SV=2	[K].YGPFVADFADKLNEQKLAQLEEAK.[Q]	K131	1xAcetyl [K16(100)]	100	1	-0.39828	0.477493	0.351123	1.54158	-0.529211	0.138356	-0.432962	0.643179	0.136692	0.103716	0.190319	0.174357	0.397927	0.0981349	0.216073	0.0958668	0.123991	0.0624452	0.124713	0.107216	0.39622	0.0675202	0.298674	0.156284	0.0681141	0.036013	0.616415	0.541354	0.0981349	0.216073	NaN	NaN	NaN	NaN	NaN	0.39622	NaN	0.298674	0.156284	NaN	NaN	0.616415
P24539	ATP5F1	ATP synthase F(0) complex subunit B1, mitochondrial OS=Homo sapiens GN=ATP5F1 PE=1 SV=2	[K].YGPFVADFADKLNEQK.[L]	K126	1xAcetyl [K11(100)]	100	11	-1.7148	1.17598	1.56878	1.27924	-1.84573	0.836842	0.784699	0.38084	0.525169	0.15999	1.1866	1.55794	1.27464	0.285141	0.969154	0.321211	0.0768306	0.0847741	0.318365	1.30258	1.52909	0.728127	1.51054	2.03206	1.13121	0.764663	2.05058	1.00869	0.285141	0.969154	0.321211	NaN	NaN	0.318365	1.30258	1.52909	0.728127	1.51054	2.03206	1.13121	0.764663	2.05058
P63104	YWHAZ	14-3-3 protein zeta/delta OS=Homo sapiens GN=YWHAZ PE=1 SV=1	[R].YLAEVAAGDDKK.[G]	K138	1xAcetyl [K11(99.8)]	99.8	14	0.925949	1.46502	1.25626	1.00326	1.01522	1.63964	1.62585	1.42408	0.462992	0.879653	1.27817	1.10597	0.92808	0.27212	0.111975	1.00488	0.943502	0.0774979	1.61796	2.09617	0.809087	0.929255	0.0615974	2.64115	0.615171	0.0594091	1.55553	1.1693	0.27212	NaN	1.00488	0.943502	NaN	1.61796	2.09617	0.809087	0.929255	NaN	2.64115	0.615171	NaN	1.55553
P30101	PDIA3	Protein disulfide-isomerase A3 OS=Homo sapiens GN=PDIA3 PE=1 SV=4	[R].YLKSEPIPESNDGPVK.[V]	K366	1xAcetyl [K3(100)]	100	4	-0.633833	0.18863	1.05032	1.09722	-0.79862	-0.152787	0.776503	0.834185	0.203908	0.131411	0.23239	0.422289	0.436244	0.0898667	0.229749	0.292107	0.0695514	0.0584765	0.266204	0.103439	0.0811077	0.512622	0.0797184	0.741852	0.445298	0.0351294	0.604735	0.668867	NaN	0.229749	0.292107	NaN	NaN	0.266204	NaN	NaN	0.512622	NaN	0.741852	0.445298	NaN	0.604735
Q9BW61	DDA1	DET1- and DDB1-associated protein 1 OS=Homo sapiens GN=DDA1 PE=1 SV=1	[R].YLHQQWDKK.[N]	K65	1xAcetyl [K8(99.7)]	99.7	4	1.71453	0.948687	0.868119	2.8813	1.0446	-0.388739	-0.286335	1.93569	0.0791358	0.259715	0.152741	0.144445	0.583082	0.071529	0.0524583	0.11342	0.046782	0.0632423	0.669122	0.093037	0.0568354	0.308351	0.115337	0.0827431	0.235255	1.23534	0.0566623	0.457243	NaN	NaN	0.11342	NaN	NaN	0.669122	NaN	NaN	0.308351	NaN	NaN	0.235255	1.23534	NaN
O95757	HSPA4L	Heat shock 70 kDa protein 4L OS=Homo sapiens GN=HSPA4L PE=1 SV=3	[R].YLEEERPFAIEQVTGMLLAKLK.[E]	K124	1xAcetyl [K20(99.5)];1xOxidation [M16]	99.5	3	0.713813	1.24594	1.12521	1.26946	0.75627	0.623012	0.483663	0.376483	0.0564573	0.0925975	0.133902	0.123152	0.136102	0.0541678	0.0341496	0.0810544	0.123482	0.0319634	0.122347	0.111971	0.100593	0.189141	0.0705201	0.107966	0.19097	0.0286799	0.0760521	0.303574	NaN	NaN	0.0810544	NaN	0.0319634	0.122347	NaN	NaN	0.189141	NaN	NaN	0.19097	0.0286799	NaN
P48735	IDH2	Isocitrate dehydrogenase [NADP], mitochondrial OS=Homo sapiens GN=IDH2 PE=1 SV=2	[K].YFDLGLPNRDQTDDQVTIDSALATQKYSVAVK.[C]	K106	1xAcetyl [K26(100)]	100	12	0.490218	1.13967	1.08421	1.52996	0.510558	1.19856	0.994712	1.30715	1.05394	1.48042	2.32214	2.23458	3.04353	1.26092	1.1566	0.744295	1.09074	0.243975	3.10655	2.57526	2.36811	2.02306	3.87755	0.595897	2.23028	1.62512	1.04938	6.4561	1.26092	1.1566	0.744295	1.09074	0.243975	3.10655	2.57526	2.36811	2.02306	3.87755	0.595897	2.23028	1.62512	1.04938
P08133	ANXA6	Annexin A6 OS=Homo sapiens GN=ANXA6 PE=1 SV=3	[K].YELTGKFER.[L]	K81	1xAcetyl [K6(100)]	100	15	-0.121284	0.321068	0.811342	0.966221	0.0387568	0.463485	0.9207	1.11983	2.80522	2.57903	3.50443	4.92271	5.4806	1.94247	3.15859	3.31459	2.06431	1.25666	4.41612	2.18745	2.52147	5.80437	2.05287	6.70105	6.01422	3.55165	4.89388	7.99626	1.94247	3.15859	3.31459	2.06431	1.25666	4.41612	2.18745	2.52147	5.80437	2.05287	6.70105	6.01422	3.55165	4.89388
P14927	UQCRB	Cytochrome b-c1 complex subunit 7 OS=Homo sapiens GN=UQCRB PE=1 SV=2	[K].YEEENFYLEPYLKEVIR.[E]	K96	1xAcetyl [K13(100)]	100	8	0.123371	0.258127	1.57455	0.963133	0.0230663	-0.132541	1.09016	0.500557	0.454031	0.494566	0.542987	1.3523	0.885152	0.434066	0.444434	0.483594	0.15637	0.049938	1.27739	0.578013	0.548212	0.502737	0.890719	1.41459	1.7516	0.0676132	0.0531418	2.5347	0.434066	0.444434	0.483594	0.15637	NaN	1.27739	0.578013	0.548212	0.502737	0.890719	1.41459	1.7516	NaN	NaN
P55809	OXCT1	Succinyl-CoA:3-ketoacid coenzyme A transferase 1, mitochondrial OS=Homo sapiens GN=OXCT1 PE=1 SV=1	[K].YGDLANWMIPGKMVK.[G]	K418	1xAcetyl [K12(100)]	100	6	0.182819	1.42617	1.77355	2.41889	0.0825138	1.07115	1.16096	1.56929	0.32489	0.368782	0.873083	1.11078	1.73738	0.296616	0.161237	0.516817	0.0741415	0.0718609	0.960345	1.0881	0.865988	0.665161	2.00847	0.433276	0.890585	1.7454	0.593458	2.87328	0.296616	0.161237	0.516817	0.0741415	NaN	0.960345	1.0881	0.865988	0.665161	2.00847	0.433276	0.890585	1.7454	0.593458
P12236	SLC25A6	ADP/ATP translocase 3 OS=Homo sapiens GN=SLC25A6 PE=1 SV=4	[R].YFPTQALNFAFKDK.[Y]	K92	1xAcetyl [K12(100)];1xDeamidated [N8]	100	8	-0.107179	1.42022	2.07869	1.08245	0.36275	1.86244	2.48223	1.15493	0.251919	0.233882	0.674201	1.06416	0.533471	0.420856	0.229471	0.105429	0.271866	0.325105	0.104674	0.912818	1.04629	0.0634963	1.56109	1.57048	0.0609174	0.466351	1.04511	0.0889524	0.420856	0.229471	NaN	0.271866	0.325105	NaN	0.912818	1.04629	NaN	1.56109	1.57048	NaN	0.466351	1.04511
O95822	MLYCD	Malonyl-CoA decarboxylase, mitochondrial OS=Homo sapiens GN=MLYCD PE=1 SV=3	[R].YFLEETGPNSTSYLGSKIIK.[A]	K472	1xAcetyl [K17(100)]	100	2	0.33299	1.20818	1.11337	1.66879	0.173361	0.543695	0.00635448	0.586086	0.134399	0.169292	0.310524	0.290774	0.42732	0.0710022	0.225514	0.106682	0.308959	0.056189	0.142729	0.271986	0.58555	0.0740357	0.438604	0.368607	0.0651117	0.187103	0.743885	0.350971	NaN	0.225514	NaN	0.308959	NaN	NaN	0.271986	0.58555	NaN	0.438604	0.368607	NaN	0.187103	0.743885
Q12931	TRAP1	Heat shock protein 75 kDa, mitochondrial OS=Homo sapiens GN=TRAP1 PE=1 SV=3	[R].YTLHYKTDAPLNIR.[S]	K332	1xAcetyl [K6(100)]	100	6	-1.11892	1.11679	1.23926	1.31186	-1.19889	0.708619	0.659116	0.565977	0.924448	0.425652	2.00479	2.18242	2.29505	0.102814	1.33134	1.33919	0.0646871	0.923692	0.288576	1.38762	1.48196	3.14479	1.54174	0.995306	4.0102	2.28211	1.41516	3.18787	0.102814	1.33134	1.33919	NaN	0.923692	0.288576	1.38762	1.48196	3.14479	1.54174	0.995306	4.0102	2.28211	1.41516
O75947	ATP5H	ATP synthase subunit d, mitochondrial OS=Homo sapiens GN=ATP5H PE=1 SV=3	[K].YTAQVDAEEKEDVK.[S]	K95	1xAcetyl [K10(100)]	100	9	1.31422	0.79346	0.604237	2.48846	1.25763	0.465773	0.0771667	1.82125	0.350496	0.871568	0.607489	0.532815	1.96691	0.0625152	0.28904	0.699933	1.00864	0.256435	1.34963	0.772648	0.555732	0.494087	0.649595	0.886327	0.0625236	4.21294	0.986984	0.700796	NaN	0.28904	0.699933	1.00864	0.256435	1.34963	0.772648	0.555732	0.494087	0.649595	0.886327	NaN	4.21294	0.986984
P00558	PGK1	Phosphoglycerate kinase 1 OS=Homo sapiens GN=PGK1 PE=1 SV=3	[K].YSLEPVAVELKSLLGK.[D]	K86	1xAcetyl [K11(100)]	100	11	0.146293	0.595152	0.873397	0.900433	0.176912	0.250324	0.584152	0.569301	0.602755	0.667083	0.910541	1.10423	1.12512	0.710837	0.992609	0.10482	0.611475	0.905655	0.484118	1.04382	1.04315	0.644654	0.474283	1.90319	0.935218	0.262556	1.87929	1.23351	0.710837	0.992609	0.10482	0.611475	0.905655	0.484118	1.04382	1.04315	0.644654	0.474283	1.90319	0.935218	0.262556	1.87929
P42224	STAT1	Signal transducer and activator of transcription 1-alpha/beta OS=Homo sapiens GN=STAT1 PE=1 SV=2	[K].YTYEHDPITKNK.[Q]	K296	1xAcetyl [K10(100)]	100	5	0.193166	-0.574897	1.03112	2.47574	-1.70291	-2.8715	-1.26871	0.551637	0.428894	0.490342	0.287931	0.87649	2.38573	0.337314	0.169946	0.779423	0.484223	0.0866968	0.900106	0.101668	0.153628	0.608498	1.08336	1.21938	0.326731	3.78282	2.56741	0.806963	0.337314	0.169946	0.779423	0.484223	0.0866968	0.900106	NaN	0.153628	0.608498	1.08336	1.21938	0.326731	3.78282	2.56741
P07686	HEXB	Beta-hexosaminidase subunit beta OS=Homo sapiens GN=HEXB PE=1 SV=3	[K].YYKVEPLDFGGTQK.[Q]	K465	1xAcetyl [K3(100)]	100	1	-0.360604	0.23546	0.828983	1.51458	-0.295687	-0.1607	-0.0871114	0.416971	0.0977843	0.0761581	0.11512	0.173707	0.279385	0.0991387	0.0952498	0.0989643	0.0619856	0.0916304	0.0748584	0.155363	0.0812559	0.10874	0.120732	0.360479	0.0399105	0.153155	0.40578	0.279221	NaN	NaN	NaN	NaN	NaN	NaN	0.155363	NaN	NaN	0.120732	0.360479	NaN	0.153155	0.40578
O43143	DHX15	Pre-mRNA-splicing factor ATP-dependent RNA helicase DHX15 OS=Homo sapiens GN=DHX15 PE=1 SV=2	[R].YYDILKK.[R]	K132	1xAcetyl [K6(99.7)]	99.7	1	1.36219	1.01418	1.447	1.72635	1.1518	0.566339	1.06184	1.37585	0.436966	1.12333	0.882567	1.19134	1.44588	0.10613	0.0893393	1.11543	1.23507	0.0484504	2.08648	0.972711	0.0889492	1.58604	0.0835832	1.85259	1.63786	0.0278973	1.45419	2.85554	NaN	NaN	1.11543	1.23507	NaN	2.08648	0.972711	NaN	1.58604	NaN	1.85259	1.63786	NaN	1.45419
P41227	NAA10	N-alpha-acetyltransferase 10 OS=Homo sapiens GN=NAA10 PE=1 SV=1	[K].YYADGEDAYAMKR.[D]	K148	1xAcetyl [K12(100)];1xOxidation [M11]	100	1	0.273023	1.80798	1.40596	1.34444	0.347024	1.88654	1.64382	1.59255	0.159055	0.192192	0.556932	0.421484	0.403891	0.161031	0.210034	0.106099	0.0471597	0.0505624	0.478853	0.0590586	0.0739764	1.53776	0.141331	0.0765112	1.04661	0.284882	0.0715192	0.855273	0.161031	0.210034	NaN	NaN	NaN	0.478853	NaN	NaN	1.53776	0.141331	NaN	1.04661	0.284882	NaN
P42167	TMPO	Lamina-associated polypeptide 2, isoforms beta/gamma OS=Homo sapiens GN=TMPO PE=1 SV=2	[K].YVPLADVKSEK.[T]	K401	1xAcetyl [K8(100)]	100	1	1.09461	1.01024	1.9833	0.350487	0.927253	0.522753	1.50511	0.0159192	0.0853959	0.182368	0.172008	0.337653	0.108879	0.0699877	0.138873	0.047327	0.367308	0.0853323	0.0944625	0.363597	0.0612911	0.0911369	0.300405	0.656415	0.0561394	0.0484474	0.181428	0.0967617	NaN	0.138873	NaN	0.367308	NaN	NaN	0.363597	NaN	NaN	0.300405	0.656415	NaN	NaN	0.181428
Q9UBW7	ZMYM2	Zinc finger MYM-type protein 2 OS=Homo sapiens GN=ZMYM2 PE=1 SV=1	[R].YQVSSLCGTDNEDKITTGKR.[K]	K1280	1xAcetyl [K19(100)];1xCarbamidomethyl [C7]	100	4	0.27495	0.244601	1.46624	2.73917	#N/A	#N/A	#N/A	#N/A	0.283614	0.343159	0.336016	0.783628	1.89365	0.42378	0.178414	0.248648	0.726817	0.0628262	0.239835	0.0594639	0.102425	0.846159	1.51097	0.0731873	0.766726	4.31981	0.132912	1.22824	0.42378	NaN	0.248648	0.726817	NaN	0.239835	NaN	NaN	0.846159	1.51097	NaN	0.766726	4.31981	0.132912
P21796	VDAC1	Voltage-dependent anion-selective channel protein 1 OS=Homo sapiens GN=VDAC1 PE=1 SV=2	[K].YQIDPDACFSAKVNNSSLIGLGYTQTLKPGIK.[L]	K236	1xAcetyl [K12(100)];1xCarbamidomethyl [C8];1xDeamidated [N]	100	2	0.300551	-0.01087	2.03747	1.25457	0.25092	-0.298933	1.58962	0.602887	0.201756	0.248485	0.200241	0.828255	0.481381	0.0590001	0.135778	0.410489	0.0868551	0.0556686	0.602932	0.0808858	0.108614	0.411224	1.78575	0.123631	0.575384	0.0618536	0.0751596	1.30713	NaN	0.135778	0.410489	NaN	NaN	0.602932	NaN	NaN	0.411224	1.78575	NaN	0.575384	NaN	NaN
P22392	NME2	Nucleoside diphosphate kinase B OS=Homo sapiens GN=NME2 PE=1 SV=1	[K].YMNSGPVVAMVWEGLNVVKTGR.[V]	K85	1xAcetyl [K19(100)];1xOxidation [M2]	100	5	-0.082552	0.613697	1.04164	1.10005	0.00211799	0.735561	0.888487	0.935264	0.361481	0.341378	0.55313	0.744135	0.774879	0.554696	0.07661	0.453138	0.0779411	0.173505	0.772687	0.576533	0.060747	1.02211	0.745826	0.16256	1.32402	0.168895	0.267492	1.88825	0.554696	NaN	0.453138	0.0779411	NaN	0.772687	0.576533	NaN	1.02211	0.745826	NaN	1.32402	0.168895	0.267492
P60228	EIF3E	Eukaryotic translation initiation factor 3 subunit E OS=Homo sapiens GN=EIF3E PE=1 SV=1	[R].YLTTAVITNKDVR.[K]	K265	1xAcetyl [K10(100)]	100	1	-1.14188	1.16124	0.864864	1.22649	-1.10239	1.13126	0.908807	1.34053	0.184329	0.0835322	0.412252	0.335695	0.431326	0.202061	0.277449	0.073478	0.0673818	0.0948966	0.0883182	0.27314	0.303445	0.660172	0.0707321	0.236285	0.700067	0.0482007	0.295525	0.950253	0.202061	0.277449	NaN	NaN	NaN	NaN	0.27314	0.303445	0.660172	NaN	0.236285	0.700067	NaN	0.295525
Q9GZT9	EGLN1	Egl nine homolog 1 OS=Homo sapiens GN=EGLN1 PE=1 SV=1	[K].YLTGEKGVR.[V]	K408	1xAcetyl [K6(100)]	100	2	0.099746	3.50973	2.13047	0.469099	#N/A	#N/A	#N/A	#N/A	0.0727965	0.0780076	0.829169	0.318746	0.100768	0.0550795	0.0705439	0.0927661	0.0567374	0.0605454	0.11674	1.99291	0.370895	0.123703	0.120724	0.768368	0.0671451	0.0682999	0.0915297	0.142475	NaN	NaN	NaN	NaN	NaN	NaN	1.99291	0.370895	NaN	0.120724	0.768368	NaN	NaN	NaN
P08133	ANXA6	Annexin A6 OS=Homo sapiens GN=ANXA6 PE=1 SV=3	[K].YDKSLHQAIEGDTSGDFLK.[A]	K647	1xAcetyl [K3(100)]	100	2	-1.92081	2.19969	2.5459	1.49192	-1.76078	2.34211	2.65526	1.64552	0.360627	0.0952435	1.65665	2.10597	1.01431	0.0656098	0.209389	0.806883	0.0745986	0.100969	0.110163	1.59018	2.04533	1.33445	1.27776	3.24426	1.79589	0.674811	1.9644	0.403714	NaN	0.209389	0.806883	NaN	NaN	NaN	1.59018	2.04533	1.33445	1.27776	3.24426	1.79589	0.674811	1.9644
P68032	ACTC1	Actin, alpha cardiac muscle 1 OS=Homo sapiens GN=ACTC1 PE=1 SV=1	[K].YPIEHGIITNWDDMEKIWHHTFYNELR.[V]	K86	1xAcetyl [K16(100)]	100	10	0.949785	0.981845	1.32543	2.62688	#N/A	#N/A	#N/A	#N/A	1.11757	2.15867	2.20718	2.80071	6.90309	0.162294	0.0886833	3.10172	0.106757	1.07624	5.29302	0.277423	1.14243	5.20169	3.48871	0.0746567	4.83877	3.13145	2.25782	15.32	NaN	0.0886833	3.10172	NaN	1.07624	5.29302	0.277423	1.14243	5.20169	3.48871	NaN	4.83877	3.13145	2.25782
Q96RP9	GFM1	Elongation factor G, mitochondrial OS=Homo sapiens GN=GFM1 PE=1 SV=2	[R].YNVPFLTFINKLDR.[M]	K175	1xAcetyl [K11(100)]	100	9	-0.150858	1.57915	1.85763	1.93243	-0.471631	0.937604	1.13691	1.2161	0.210834	0.189901	0.629959	0.764086	0.804747	0.328003	0.196598	0.107901	0.399947	0.10481	0.0649468	1.27188	0.399727	0.218269	1.76919	0.0647833	0.458284	1.06445	0.578676	0.771116	0.328003	0.196598	0.107901	0.399947	NaN	NaN	1.27188	0.399727	0.218269	1.76919	NaN	0.458284	1.06445	0.578676
O75027	ABCB7	ATP-binding cassette sub-family B member 7, mitochondrial OS=Homo sapiens GN=ABCB7 PE=1 SV=2	[R].YDGFLKTYETASLK.[S]	K361	1xAcetyl [K6(100)]	100	2	-0.092151	0.99429	1.1787	0.312288	-0.319892	0.225365	0.304493	-0.888718	0.114034	0.106978	0.227167	0.258141	0.141593	0.122217	0.132602	0.0872821	0.148798	0.104354	0.0677809	0.0951336	0.351425	0.234941	0.34525	0.366666	0.0625072	0.0483173	0.31296	0.0635012	0.122217	0.132602	NaN	0.148798	NaN	NaN	NaN	0.351425	0.234941	0.34525	0.366666	NaN	NaN	0.31296
P38646	HSPA9	Stress-70 protein, mitochondrial OS=Homo sapiens GN=HSPA9 PE=1 SV=2	[R].YDDPEVQKDIK.[N]	K135	1xAcetyl [K8(100)]	100	18	0.956858	0.813125	0.978703	2.28205	0.630321	0.339078	0.399523	1.45585	2.3504	4.56231	4.12968	4.63192	11.4316	1.4442	2.14192	3.46508	4.54928	2.50646	6.63119	5.81467	3.0264	3.54798	5.47313	6.26716	2.15546	24.0441	5.19534	5.05528	1.4442	2.14192	3.46508	4.54928	2.50646	6.63119	5.81467	3.0264	3.54798	5.47313	6.26716	2.15546	24.0441	5.19534
Q14914	PTGR1	Prostaglandin reductase 1 OS=Homo sapiens GN=PTGR1 PE=1 SV=2	[K].VVGAVGSDEKVAYLQK.[L]	K178	1xAcetyl [K10(100)]	100	8	0.183371	0.444209	0.879893	0.990088	0.289621	0.380706	0.721556	0.772237	0.687646	0.780846	0.93559	1.26543	1.36588	0.590036	0.946725	0.526178	0.763186	0.77931	0.800042	0.863929	1.05314	0.8897	0.686911	1.84012	1.26927	0.914078	1.62735	1.5562	0.590036	0.946725	0.526178	0.763186	0.77931	0.800042	0.863929	1.05314	0.8897	0.686911	1.84012	1.26927	0.914078	1.62735
Q3SY69	ALDH1L2	Mitochondrial 10-formyltetrahydrofolate dehydrogenase OS=Homo sapiens GN=ALDH1L2 PE=1 SV=2	[R].VVGVFTVPDKDGK.[A]	K57	1xAcetyl [K10(100)]	100	13	0.549075	0.826782	1.49306	1.90642	0.46365	0.89472	1.2715	1.37236	2.86426	4.19083	5.08041	8.06249	10.7375	2.72624	2.65526	3.21128	5.63394	2.58178	4.35678	6.03318	4.86056	4.34748	12.1257	6.52464	5.53714	17.5634	7.1602	7.48891	2.72624	2.65526	3.21128	5.63394	2.58178	4.35678	6.03318	4.86056	4.34748	12.1257	6.52464	5.53714	17.5634	7.1602
Q9HD33	MRPL47	39S ribosomal protein L47, mitochondrial OS=Homo sapiens GN=MRPL47 PE=1 SV=2	[K].VVDSMDALDKVVQER.[E]	K144	1xAcetyl [K10(100)];1xOxidation [M5]	100	87	0.320872	0.862381	1.02699	0.935671	0.20052	0.571956	0.50694	0.485714	8.77836	10.9649	15.9594	17.8882	16.7911	6.68474	10.0972	9.55313	9.72095	11.9945	11.1793	13.9295	19.4777	14.4709	16.5395	19.9207	17.2044	18.7181	19.0094	12.6457	6.68474	10.0972	9.55313	9.72095	11.9945	11.1793	13.9295	19.4777	14.4709	16.5395	19.9207	17.2044	18.7181	19.0094
Q9HD33	MRPL47	39S ribosomal protein L47, mitochondrial OS=Homo sapiens GN=MRPL47 PE=1 SV=2	[K].VVDSMDALDKVVQER.[E]	K144	1xAcetyl [K10(100)]	100	31	0.152256	0.942706	1.43639	0.917526	0.0319036	0.652282	0.91634	0.467568	13.7927	15.3279	26.5113	37.3287	26.0526	13.9086	12.4356	15.0338	21.5601	13.6136	10.8099	27.252	23.2803	29.0016	42.9926	25.3018	43.6918	33.228	23.7621	21.1677	13.9086	12.4356	15.0338	21.5601	13.6136	10.8099	27.252	23.2803	29.0016	42.9926	25.3018	43.6918	33.228	23.7621
P04406	GAPDH	Glyceraldehyde-3-phosphate dehydrogenase OS=Homo sapiens GN=GAPDH PE=1 SV=3	[R].VVDLMAHMASKE.[-]	K334	1xAcetyl [K11(100)];2xOxidation [M5;M8]	100	4	-0.718768	-0.930485	3.19606	0.420164	-0.547399	-1.04152	3.09441	0.468576	0.176849	0.107456	0.0927894	1.62074	0.236638	0.0710562	0.0979374	0.361553	0.0698631	0.0766636	0.175842	0.108691	0.0478032	0.121874	2.74401	1.39957	0.718628	0.0600029	0.0579567	0.591954	NaN	NaN	0.361553	NaN	NaN	0.175842	NaN	NaN	NaN	2.74401	1.39957	0.718628	NaN	NaN
P04406	GAPDH	Glyceraldehyde-3-phosphate dehydrogenase OS=Homo sapiens GN=GAPDH PE=1 SV=3	[R].VVDLMAHMASKE.[-]	K334	1xAcetyl [K11(100)]	100	11	-1.28727	1.03917	1.23117	0.781956	-1.1159	0.928142	1.12952	0.830368	3.92826	1.60951	8.07278	9.22188	6.75449	2.83948	5.10377	3.84154	1.14555	1.00517	2.6778	3.70952	4.69221	15.8166	3.66504	6.7217	17.2789	2.9932	9.01474	8.25554	2.83948	5.10377	3.84154	1.14555	1.00517	2.6778	3.70952	4.69221	15.8166	3.66504	6.7217	17.2789	2.9932	9.01474
P06576	ATP5F1B	ATP synthase subunit beta, mitochondrial OS=Homo sapiens GN=ATP5B PE=1 SV=3	[K].VVDLLAPYAKGGK.[I]	K198	1xAcetyl [K10(100)]	100	10	-0.377655	0.982557	1.51879	1.77621	-0.521701	0.458493	0.726353	0.886348	1.23456	0.950223	2.43944	3.53763	4.22867	0.84511	1.47574	1.38282	0.776314	0.967146	1.10721	1.15458	2.70338	3.46036	2.06348	3.69341	4.85601	2.62126	4.32922	5.73553	0.84511	1.47574	1.38282	0.776314	0.967146	1.10721	1.15458	2.70338	3.46036	2.06348	3.69341	4.85601	2.62126	4.32922
Q9H1E3	NUCKS1	Nuclear ubiquitous casein and cyclin-dependent kinase substrate 1 OS=Homo sapiens GN=NUCKS1 PE=1 SV=1	[K].VVDYSQFQESDDADEDYGRDSGPPTKK.[I]	K35	1xAcetyl [K26(99.8)]	99.8	14	-0.089687	1.64376	1.68536	2.05341	-0.199382	2.07232	2.65397	2.54549	0.573019	0.538481	1.79056	1.84295	2.37852	0.311969	0.097619	1.30947	0.385065	0.0447393	1.18564	0.577481	0.0580218	4.73618	0.667347	0.0675045	4.794	1.1721	0.0735371	5.88992	0.311969	NaN	1.30947	0.385065	NaN	1.18564	0.577481	NaN	4.73618	0.667347	NaN	4.794	1.1721	NaN
P30405	PPIF	Peptidyl-prolyl cis-trans isomerase F, mitochondrial OS=Homo sapiens GN=PPIF PE=1 SV=1	[R].VVLELKADVVPK.[T]	K67	1xAcetyl [K6(100)]	100	11	0.468376	1.08431	1.57298	1.23082	-0.183307	0.17128	0.542998	0.393278	1.55941	2.15753	3.30653	4.63955	3.65995	1.84107	1.99299	0.844184	2.25397	2.00338	2.21524	3.94343	4.41672	1.55944	5.65721	6.71898	1.54247	2.2484	5.39448	3.33696	1.84107	1.99299	0.844184	2.25397	2.00338	2.21524	3.94343	4.41672	1.55944	5.65721	6.71898	1.54247	2.2484	5.39448
P61604	HSPE1	10 kDa heat shock protein, mitochondrial OS=Homo sapiens GN=HSPE1 PE=1 SV=2	[K].VVLDDKDYFLFR.[D]	K86	1xAcetyl [K6(100)]	100	18	0.486417	0.931755	1.04161	0.934234	0.398276	0.743987	0.630184	0.293613	3.28118	4.59681	6.25916	6.75439	6.26993	3.44019	3.37396	3.02939	4.68958	2.07282	7.02802	10.5708	4.26088	3.94581	9.88815	4.52677	5.84824	4.62693	5.73248	8.45037	3.44019	3.37396	3.02939	4.68958	2.07282	7.02802	10.5708	4.26088	3.94581	9.88815	4.52677	5.84824	4.62693	5.73248
Q9HDC9	APMAP	Adipocyte plasma membrane-associated protein OS=Homo sapiens GN=APMAP PE=1 SV=2	[R].VVKLENGEIETIAR.[F]	K123	1xAcetyl [K3(100)]	100	2	0.022837	0.242155	1.85803	0.912595	0.00277948	0.00949392	1.4575	0.526336	0.0851601	0.0865188	0.100724	0.308717	0.160308	0.0407084	0.0694528	0.145319	0.0900285	0.055154	0.114374	0.138988	0.0875429	0.0756403	0.0419035	0.542316	0.34193	0.0481437	0.360425	0.0723545	NaN	NaN	NaN	NaN	NaN	NaN	0.138988	NaN	NaN	NaN	0.542316	0.34193	NaN	0.360425
Q9Y6N5	SQOR	Sulfide:quinone oxidoreductase, mitochondrial OS=Homo sapiens GN=SQRDL PE=1 SV=1	[R].VTELNPDKNCIHTDDDEKISYR.[Y]	K135	1xAcetyl [K18(100)];1xCarbamidomethyl [C10]	100	30	-0.272011	1.5668	1.57517	3.46314	-1.06028	0.570409	0.27417	2.1598	2.65999	2.20291	7.88014	7.92601	29.3352	2.09557	0.0704235	5.81399	4.07695	0.47801	2.05378	7.32504	4.37887	11.9365	10.4877	0.505442	12.7849	58.0596	8.99494	20.9512	2.09557	NaN	5.81399	4.07695	0.47801	2.05378	7.32504	4.37887	11.9365	10.4877	0.505442	12.7849	58.0596	8.99494
Q9Y6N5	SQOR	Sulfide:quinone oxidoreductase, mitochondrial OS=Homo sapiens GN=SQRDL PE=1 SV=1	[R].VTELNPDKNCIHTDDDEK.[I]	K125	1xAcetyl [K8(100)];1xCarbamidomethyl [C10]	100	19	-0.385066	-0.199753	0.75869	1.59068	-1.17333	-1.19614	-0.542312	0.287341	1.12488	0.861368	0.97943	1.90324	3.38804	1.79513	0.878155	0.701345	1.16805	0.620392	0.795661	2.29654	0.258839	0.382911	3.06035	2.45396	0.195409	7.48411	2.28488	0.395123	1.79513	0.878155	0.701345	1.16805	0.620392	0.795661	2.29654	0.258839	0.382911	3.06035	2.45396	0.195409	7.48411	2.28488
Q9Y6N5	SQOR	Sulfide:quinone oxidoreductase, mitochondrial OS=Homo sapiens GN=SQRDL PE=1 SV=1	[R].VTELNPDKNCIHTDDDEKISYR.[Y]	K135	1xAcetyl [K18(100)];1xCarbamidomethyl [C10];1xDeamidated [N9]	100	2	-0.060871	-0.386404	0.63586	3.01492	-0.849139	-1.38279	-0.665143	1.71157	0.0920507	0.0882477	0.0704219	0.143034	0.744059	0.0707263	0.0888599	0.116566	0.0859108	0.0554372	0.123395	0.0592896	0.0914181	0.0605581	0.058263	0.0894278	0.281412	1.53959	0.0522993	0.640289	NaN	NaN	NaN	NaN	NaN	NaN	NaN	NaN	NaN	NaN	NaN	0.281412	1.53959	NaN
P07339	CTSD	Cathepsin D OS=Homo sapiens GN=CTSD PE=1 SV=1	[K].VSTLPAITLKLGGK.[G]	K341	1xAcetyl [K10(100)]	100	4	-0.608421	1.13379	1.00434	1.18098	-0.586617	0.473865	-0.104684	-0.0993804	0.415797	0.272727	0.912401	0.834101	0.942741	0.354779	0.511896	0.380716	0.419795	0.0810605	0.317326	0.876246	0.649168	1.21179	0.620819	0.611763	1.26972	0.582074	1.52792	0.718229	0.354779	0.511896	0.380716	0.419795	NaN	0.317326	0.876246	0.649168	1.21179	0.620819	0.611763	1.26972	0.582074	1.52792
P40926	MDH2	Malate dehydrogenase, mitochondrial OS=Homo sapiens GN=MDH2 PE=1 SV=3	[K].VSSFEEKMISDAIPELK.[A]	K314	1xAcetyl [K7(100)];1xOxidation [M8]	100	5	0.654354	1.45901	2.05117	2.04942	0.532675	0.972551	1.29415	0.979721	0.0974704	0.15341	0.267965	0.403959	0.403469	0.0574047	0.0911694	0.143837	0.0801215	0.0504824	0.329625	0.236781	0.0678164	0.499297	0.0805709	0.410548	0.720759	0.200583	0.368365	0.64146	NaN	NaN	NaN	NaN	NaN	0.329625	0.236781	NaN	0.499297	NaN	0.410548	0.720759	0.200583	0.368365
P40926	MDH2	Malate dehydrogenase, mitochondrial OS=Homo sapiens GN=MDH2 PE=1 SV=3	[K].VSSFEEKMISDAIPELK.[A]	K314	1xAcetyl [K7(100)]	100	27	0.370098	0.857186	1.32432	1.50613	0.24842	0.370729	0.567298	0.43643	3.92402	5.07156	7.10836	9.82633	11.1461	3.62724	5.17813	2.96668	4.07216	4.56301	6.57951	7.67833	9.10581	4.54095	10.3349	13.7402	5.40389	6.39002	13.3402	13.708	3.62724	5.17813	2.96668	4.07216	4.56301	6.57951	7.67833	9.10581	4.54095	10.3349	13.7402	5.40389	6.39002	13.3402
Q8N4H5	TOMM5	Mitochondrial import receptor subunit TOM5 homolog OS=Homo sapiens GN=TOMM5 PE=1 SV=1	[R].VTPFILKK.[L]	K46	1xAcetyl [K7(99.8)]	99.8	1	-1.03689	1.44911	1.1807	3.98086	-0.902413	1.508	2.14367	4.0056	0.213846	0.104224	0.583885	0.484762	3.37645	0.476166	0.042745	0.122628	0.115383	0.0869764	0.110312	0.0976935	1.60166	0.052302	0.46711	0.929536	0.0576399	0.100479	1.16757	8.86129	0.476166	NaN	NaN	NaN	NaN	NaN	NaN	1.60166	NaN	0.46711	0.929536	NaN	0.100479	1.16757
O43491	EPB41L2	Band 4.1-like protein 2 OS=Homo sapiens GN=EPB41L2 PE=1 SV=1	[K].VTLLDGTEYSCDLEKHAK.[G]	K236	1xAcetyl [K15(100)];1xCarbamidomethyl [C11]	100	1	-0.537215	1.574	1.62782	1.0206	-0.273603	1.92507	1.98442	1.58978	0.117276	0.0808148	0.349163	0.362435	0.237925	0.0811685	0.137974	0.132685	0.0788561	0.0696814	0.0939068	0.524732	0.448008	0.0747487	0.44581	0.597197	0.0442973	0.0378309	0.422405	0.253539	NaN	NaN	NaN	NaN	NaN	NaN	0.524732	0.448008	NaN	0.44581	0.597197	NaN	NaN	0.422405
P06748	NPM1	Nucleophosmin OS=Homo sapiens GN=NPM1 PE=1 SV=2	[K].VTLATLKMSVQPTVSLGGFEITPPVVLR.[L]	K80	1xAcetyl [K7(100)]	100	10	0.688819	1.35149	1.50357	1.40998	0.457387	1.43005	1.66684	1.77399	0.443847	0.715465	1.13259	1.2585	1.17945	0.264751	0.0680841	0.998705	0.188103	0.0739909	1.8843	0.744256	0.130503	2.523	1.24274	0.0654172	2.46734	1.17019	0.13199	2.23616	0.264751	NaN	0.998705	0.188103	NaN	1.8843	0.744256	NaN	2.523	1.24274	NaN	2.46734	1.17019	NaN
P26368	U2AF2	Splicing factor U2AF 65 kDa subunit OS=Homo sapiens GN=U2AF2 PE=1 SV=4	[R].VVVTKYCDPDSYHR.[R]	K462	1xAcetyl [K5(100)];1xCarbamidomethyl [C7]	100	1	0.481965	0.675507	1.07995	1.11439	0.463331	0.388626	0.727194	0.750382	0.0734849	0.102632	0.117367	0.155345	0.159098	0.108693	0.0533962	0.0583654	0.11593	0.118512	0.0734548	0.152652	0.100781	0.0986678	0.097408	0.0767277	0.291898	0.0465685	0.0728296	0.357895	NaN	NaN	NaN	0.11593	NaN	NaN	0.152652	0.100781	NaN	NaN	NaN	0.291898	NaN	NaN
P35914	HMGCL	Hydroxymethylglutaryl-CoA lyase, mitochondrial OS=Homo sapiens GN=HMGCL PE=1 SV=2	[K].WVPQMGDHTEVLKGIQK.[F]	K93	1xAcetyl [K13(100)];1xOxidation [M5]	100	17	0.495681	1.76748	1.35789	1.56239	0.541112	1.44094	0.600009	0.548038	2.40944	3.39727	8.20311	6.17561	7.11611	2.13342	0.595596	4.49929	3.01851	5.21038	1.96292	3.37916	9.25298	11.9772	5.42664	9.05123	4.04895	12.9332	5.40794	3.00718	2.13342	0.595596	4.49929	3.01851	5.21038	1.96292	3.37916	9.25298	11.9772	5.42664	9.05123	4.04895	12.9332	5.40794
P35914	HMGCL	Hydroxymethylglutaryl-CoA lyase, mitochondrial OS=Homo sapiens GN=HMGCL PE=1 SV=2	[K].WVPQMGDHTEVLKGIQK.[F]	K93	1xAcetyl [K13(100)]	100	11	-5.50906	1.9716	2.4375	1.57841	-5.46363	1.64507	1.67963	0.564056	4.0671	0.0893085	15.9513	22.0316	12.146	0.06627	0.0814399	12.0536	0.0664378	0.118632	0.0828556	11.7231	15.3275	20.8034	22.7002	13.8334	29.5613	13.0073	11.1571	12.2737	NaN	NaN	12.0536	NaN	NaN	NaN	11.7231	15.3275	20.8034	22.7002	13.8334	29.5613	13.0073	11.1571
Q9H2U2	PPA2	Inorganic pyrophosphatase 2, mitochondrial OS=Homo sapiens GN=PPA2 PE=1 SV=2	[R].WTNAKMEIATK.[E]	K105	1xAcetyl [K5(100)]	100	2	-0.406234	0.44266	1.77626	2.11065	-0.453074	0.156962	0.97966	1.1237	0.175598	0.132504	0.238656	0.601486	0.758384	0.291335	0.158123	0.0773352	0.222475	0.081667	0.0933713	0.0585569	0.264199	0.393213	0.29703	0.734084	0.773345	0.49539	0.539062	1.2407	0.291335	0.158123	NaN	0.222475	NaN	0.0933713	NaN	0.264199	0.393213	0.29703	0.734084	0.773345	0.49539	0.539062
P20591	MX1	Interferon-induced GTP-binding protein Mx1 OS=Homo sapiens GN=MX1 PE=1 SV=4	[K].WSTIIENNFQEGHKILSR.[K]	K427	1xAcetyl [K14(100)]	100	1	-0.069491	2.22392	1.95585	1.85083	-6.36923	-4.38843	-4.40785	-4.58961	0.0992395	0.0945727	0.463609	0.384993	0.357964	0.124733	0.0904521	0.0825334	0.137391	0.054871	0.091456	0.673249	0.669284	0.0482937	1.00061	0.0914444	0.0629256	0.0707331	0.932603	0.0705546	NaN	NaN	NaN	0.137391	NaN	NaN	0.673249	0.669284	NaN	1.00061	NaN	NaN	NaN	0.932603
Q15181	PPA1	Inorganic pyrophosphatase OS=Homo sapiens GN=PPA1 PE=1 SV=2	[R].WSNAKMEIATKDPLNPIK.[Q]	K57	1xAcetyl [K5(100)]	100	9	-1.00112	1.09465	1.34159	0.5721	-1.0226	0.769264	0.789704	0.0480364	0.65592	0.327704	1.40079	1.6623	0.975147	0.30397	1.19557	0.468219	0.473389	0.0542081	0.455516	0.813633	1.46885	1.91989	1.05308	0.872759	3.06106	0.116589	1.91506	0.893791	0.30397	1.19557	0.468219	0.473389	NaN	0.455516	0.813633	1.46885	1.91989	1.05308	0.872759	3.06106	0.116589	1.91506
P28331	NDUFS1	NADH-ubiquinone oxidoreductase 75 kDa subunit, mitochondrial OS=Homo sapiens GN=NDUFS1 PE=1 SV=3	[R].YDDIEGANYFQQANELSKLVNQQLLADPLVPPQLTIK.[D]	K673	1xAcetyl [K18(100)];1xDeamidated [N8]	100	1	0.325039	0.692646	1.92282	2.21553	0.218021	0.326394	1.21883	1.39668	0.059537	0.0745819	0.0962264	0.225742	0.27652	0.0298494	0.0593068	0.0894548	0.0707621	0.0602509	0.0927327	0.132604	0.0635399	0.0925353	0.391277	0.217892	0.0680585	0.574008	0.186622	0.0689311	0.0298494	NaN	NaN	NaN	NaN	NaN	0.132604	NaN	NaN	0.391277	0.217892	NaN	0.574008	0.186622
P21980	TGM2	Protein-glutamine gamma-glutamyltransferase 2 OS=Homo sapiens GN=TGM2 PE=1 SV=2	[K].YDAPFVFAEVNADVVDWIQQDDGSVHKSINR.[S]	K414	1xAcetyl [K27(100)]	100	2	-0.102226	1.89945	1.96029	1.42699	-0.387924	1.32414	1.02069	0.416925	0.096361	0.0897694	0.359495	0.37498	0.2591	0.142292	0.034868	0.111923	0.0986695	0.0627467	0.107892	0.314193	0.694009	0.0702818	0.813692	0.260597	0.0506514	0.4218	0.303536	0.0519643	0.142292	NaN	NaN	0.0986695	NaN	NaN	0.314193	0.694009	NaN	0.813692	0.260597	NaN	0.4218	0.303536
P48047	ATP5O	ATP synthase subunit O, mitochondrial OS=Homo sapiens GN=ATP5O PE=1 SV=1	[R].YATALYSAASKQNK.[L]	K51	1xAcetyl [K11(100)]	100	3	0.246659	0.733201	0.924173	1.56964	0.114412	0.413583	0.329625	0.822898	0.0852699	0.101169	0.141746	0.161808	0.253107	0.0833599	0.0548877	0.117562	0.0361493	0.0437937	0.223564	0.0559152	0.109649	0.259674	0.116029	0.0798214	0.289573	0.0348087	0.148078	0.576435	NaN	NaN	NaN	NaN	NaN	0.223564	NaN	NaN	0.259674	0.116029	NaN	0.289573	NaN	NaN
P31040	SDHA	Succinate dehydrogenase [ubiquinone] flavoprotein subunit, mitochondrial OS=Homo sapiens GN=SDHA PE=1 SV=2	[R].YAPVAKDLASR.[D]	K335	1xAcetyl [K6(100)]	100	5	0.41305	0.664521	0.806803	2.31824	0.31949	0.298268	0.262813	1.55526	0.368443	0.490581	0.583998	0.644529	1.83752	0.134603	0.108832	0.861895	0.383045	0.0636691	1.02503	0.30096	0.223944	1.22709	0.568748	0.13086	1.23398	3.39171	0.0707671	2.05007	0.134603	0.108832	0.861895	0.383045	NaN	1.02503	0.30096	0.223944	1.22709	0.568748	NaN	1.23398	3.39171	NaN
P22090	RPS4Y1	40S ribosomal protein S4, Y isoform 1 OS=Homo sapiens GN=RPS4Y1 PE=1 SV=2	[K].YALTGDEVKK.[I]	K62	1xAcetyl [K9(99.8)]	99.8	17	1.94802	1.02113	1.27326	2.00355	2.203	1.29692	1.82119	2.49766	1.28841	4.97129	2.61486	3.11419	5.16637	1.88266	1.88943	0.0931548	3.95647	7.1856	3.77179	4.93467	1.83798	1.07192	6.72575	2.12677	0.490061	11.997	2.38642	1.11568	1.88266	1.88943	NaN	3.95647	7.1856	3.77179	4.93467	1.83798	1.07192	6.72575	2.12677	0.490061	11.997	2.38642
P31949	S100A11	Protein S100-A11 OS=Homo sapiens GN=S100A11 PE=1 SV=2	[K].YAGKDGYNYTLSK.[T]	K27	1xAcetyl [K4(100)]	100	1	0.424367	0.81151	1.9221	1.30416	0.495333	1.12984	2.23504	1.55227	0.0699648	0.0938916	0.122792	0.265149	0.172771	0.081556	0.0600522	0.0682862	0.089504	0.0856618	0.106509	0.100449	0.169701	0.0982246	0.0598538	0.674598	0.0609965	0.0899805	0.360863	0.0674687	NaN	NaN	NaN	NaN	NaN	NaN	0.100449	0.169701	NaN	NaN	0.674598	NaN	NaN	0.360863
Q02218	OGDH	2-oxoglutarate dehydrogenase, mitochondrial OS=Homo sapiens GN=OGDH PE=1 SV=3	[K].YAELLVSQGVVNQPEYEEEISKYDK.[I]	K561	1xAcetyl [K22(100)]	100	5	-1.11112	2.00711	2.27379	1.56299	-1.57997	1.09791	1.13957	0.307187	0.210454	0.0974263	0.845976	1.01774	0.62182	0.412328	0.156051	0.0629842	0.0687557	0.126545	0.0969781	1.3356	1.01148	0.190848	1.6808	1.10638	0.266033	0.73609	0.838489	0.290881	0.412328	0.156051	NaN	0.0687557	NaN	NaN	1.3356	1.01148	0.190848	1.6808	1.10638	0.266033	0.73609	0.838489
Q8NBS9	TXNDC5	Thioredoxin domain-containing protein 5 OS=Homo sapiens GN=TXNDC5 PE=1 SV=2	[K].VYVAKVDCTAHSDVCSAQGVR.[G]	K118	1xAcetyl [K5(100)];2xCarbamidomethyl [C8;C15]	100	3	-0.052213	2.07212	1.83113	1.77157	-0.094857	1.96376	1.83836	1.82597	0.0790729	0.0762623	0.332504	0.281353	0.269976	0.0748161	0.0704837	0.0919189	0.0774182	0.0947058	0.056663	0.470063	0.153382	0.374068	0.303021	0.16647	0.374568	0.0428885	0.348029	0.41901	NaN	NaN	NaN	NaN	NaN	NaN	0.470063	0.153382	0.374068	0.303021	0.16647	0.374568	NaN	0.348029
P00167	CYB5A	Cytochrome b5 OS=Homo sapiens GN=CYB5A PE=1 SV=2	[K].VYDLTKFLEEHPGGEEVLR.[E]	K39	1xAcetyl [K6(100)]	100	2	0.468841	1.01098	1.78384	1.73988	0.135418	0.48792	0.795424	0.726957	0.138638	0.191874	0.279393	0.477385	0.463061	0.0756757	0.119772	0.220465	0.328014	0.0397051	0.207903	0.0656528	0.718069	0.0544584	0.494882	0.863051	0.0742231	0.230908	0.742315	0.415959	NaN	0.119772	0.220465	0.328014	NaN	0.207903	NaN	0.718069	NaN	0.494882	0.863051	NaN	0.230908	0.742315
P28838	LAP3	Cytosol aminopeptidase OS=Homo sapiens GN=LAP3 PE=1 SV=3	[K].WAHLDIAGVMTNKDEVPYLR.[K]	K489	1xAcetyl [K13(100)]	100	1	0.11546	0.904313	1.44063	1.61458	-1.02401	-0.873475	-0.410969	-0.0831943	0.0830262	0.0899439	0.155396	0.225366	0.254245	0.0811114	0.0731419	0.0948252	0.0821722	0.0796876	0.107972	0.0817702	0.295969	0.0884494	0.254216	0.320339	0.101542	0.186887	0.502853	0.072994	NaN	0.0731419	NaN	NaN	NaN	NaN	NaN	0.295969	NaN	0.254216	0.320339	NaN	0.186887	0.502853
P38646	HSPA9	Stress-70 protein, mitochondrial OS=Homo sapiens GN=HSPA9 PE=1 SV=2	[R].YDDPEVQKDIKNVPFK.[I]	K138	1xAcetyl [K11(100)]	100	13	0.000139	1.32566	1.64152	2.02143	-0.326398	0.851609	1.06234	1.19523	1.57856	1.57871	3.95661	4.92504	6.40872	0.819474	1.71768	2.19853	0.754831	1.03271	2.9486	0.909752	3.78274	7.17735	2.62141	3.26797	8.88574	4.61532	6.08309	8.52775	0.819474	1.71768	2.19853	0.754831	1.03271	2.9486	0.909752	3.78274	7.17735	2.62141	3.26797	8.88574	4.61532	6.08309
P13639	EEF2	Elongation factor 2 OS=Homo sapiens GN=EEF2 PE=1 SV=4	[R].WLPAGDALLQMITIHLPSPVTAQKYR.[C]	K366	1xAcetyl [K24(100)]	100	9	-0.723031	1.82198	1.74562	1.96502	-0.733095	1.82486	2.04784	2.38391	0.435987	0.264131	1.5415	1.46203	1.70218	0.0542724	0.0390081	1.21468	0.247822	0.135749	0.408822	0.594379	0.252472	3.77764	0.534155	0.0617574	3.79018	0.691503	0.249746	4.16528	NaN	NaN	1.21468	0.247822	NaN	0.408822	0.594379	0.252472	3.77764	0.534155	NaN	3.79018	0.691503	0.249746
P22695	UQCRC2	Cytochrome b-c1 complex subunit 2, mitochondrial OS=Homo sapiens GN=UQCRC2 PE=1 SV=3	[R].WEVADLQPQLKIDK.[A]	K159	1xAcetyl [K11(100)]	100	2	-0.093016	1.14699	1.59884	0.968966	-0.244874	0.823906	1.05089	0.254391	0.190034	0.178168	0.420832	0.575611	0.37198	0.128659	0.35658	0.084863	0.359411	0.0712184	0.103876	0.480503	0.452707	0.329287	0.606608	0.595375	0.524851	0.25707	0.556373	0.302496	NaN	0.35658	NaN	0.359411	NaN	NaN	0.480503	0.452707	0.329287	0.606608	0.595375	0.524851	0.25707	0.556373
Q9HB71	CACYBP	Calcyclin-binding protein OS=Homo sapiens GN=CACYBP PE=1 SV=2	[R].WDYLTQVEKECK.[E]	K171	1xAcetyl [K9(100)];1xCarbamidomethyl [C11]	100	3	-1.24894	1.68887	1.50687	0.764938	-1.17646	1.41744	1.18957	0.306556	0.177058	0.0744981	0.570841	0.503186	0.300874	0.0733986	0.343602	0.114173	0.0791728	0.0619537	0.0823678	0.573575	0.269684	0.869264	0.0422827	0.419914	1.04736	0.0480033	0.0803116	0.774307	NaN	0.343602	NaN	NaN	NaN	NaN	0.573575	0.269684	0.869264	NaN	0.419914	1.04736	NaN	NaN
Q7L0Y3	TRMT10C	Mitochondrial ribonuclease P protein 1 OS=Homo sapiens GN=TRMT10C PE=1 SV=2	[K].WDKLLLTSTEK.[S]	K268	1xAcetyl [K3(100)]	100	1	-0.002036	1.83784	2.4127	1.83453	-0.27585	1.24329	1.65482	1.02388	0.204849	0.20456	0.73228	1.09076	0.730604	0.0915749	0.256238	0.266733	0.306737	0.0542482	0.252694	0.481207	0.772217	0.943415	0.887038	0.854031	1.5312	0.0732591	0.719072	1.39948	0.0915749	0.256238	0.266733	0.306737	NaN	0.252694	0.481207	0.772217	0.943415	0.887038	0.854031	1.5312	NaN	0.719072
P09622	DLD	Dihydrolipoyl dehydrogenase, mitochondrial OS=Homo sapiens GN=DLD PE=1 SV=2	[K].STAVKALTGGIAHLFK.[Q]	K132	1xAcetyl [K5(100)]	100	5	0.851245	0.839172	2.18208	2.6416	0.754983	0.705609	1.95434	2.34764	0.326836	0.589631	0.584717	1.48321	2.03954	0.241185	0.187224	0.552099	0.420374	0.103488	1.24503	0.426282	0.16235	1.16552	2.03602	0.0543958	2.35921	1.96902	0.573116	3.57647	0.241185	0.187224	0.552099	0.420374	NaN	1.24503	0.426282	NaN	1.16552	2.03602	0.0543958	2.35921	1.96902	0.573116
O00267	SUPT5H	Transcription elongation factor SPT5 OS=Homo sapiens GN=SUPT5H PE=1 SV=1	[K].SSVGETVYGGSDELSDDITQQQLLPGVKDPNLWTVK.[C]	K175	1xAcetyl [K28(100)]	100	3	0.108831	1.85089	1.3503	0.977354	-0.337955	1.17192	0.726429	0.276914	0.23127	0.249391	0.834246	0.589657	0.455337	0.461358	0.0730548	0.159398	0.518157	0.0657646	0.164252	0.939159	0.774537	0.789041	1.10312	0.511039	0.154812	0.259486	0.120969	0.985555	0.461358	NaN	NaN	0.518157	NaN	NaN	0.939159	0.774537	0.789041	1.10312	0.511039	NaN	0.259486	0.120969
P14866	HNRNPL	Heterogeneous nuclear ribonucleoprotein L OS=Homo sapiens GN=HNRNPL PE=1 SV=2	[R].SSSGLLEWESKSDALETLGFLNHYQMK.[N]	K552	1xAcetyl [K11(100)]	100	4	-0.048973	0.459039	0.845986	0.802895	-0.113856	0.221475	0.590183	0.81303	0.51009	0.493066	0.701183	0.916884	0.889903	0.608468	0.0840041	0.837799	0.398288	0.32295	0.757959	0.654988	0.427232	1.02133	1.3624	0.0585909	1.32966	0.853032	0.278107	1.53857	0.608468	NaN	0.837799	0.398288	0.32295	0.757959	0.654988	0.427232	1.02133	1.3624	NaN	1.32966	0.853032	0.278107
Q5JRX3	PITRM1	Presequence protease, mitochondrial OS=Homo sapiens GN=PITRM1 PE=1 SV=3	[K].STHGLAILGPENPKIAK.[D]	K1027	1xAcetyl [K14(100)]	100	3	-0.935145	1.61098	1.9296	1.25431	-1.02193	1.61098	1.80925	0.974539	0.240588	0.125825	0.734901	0.916521	0.573929	0.0703808	0.0524926	0.598891	0.0559511	0.0478544	0.27367	0.176554	0.713688	1.31446	0.899543	0.337919	1.5121	0.0436692	0.062498	1.61562	NaN	NaN	0.598891	NaN	NaN	0.27367	0.176554	0.713688	1.31446	0.899543	0.337919	1.5121	NaN	NaN
Q6YP21	KYAT3	Kynurenine--oxoglutarate transaminase 3 OS=Homo sapiens GN=CCBL2 PE=1 SV=1	[K].SQFEKFVR.[F]	K426	1xAcetyl [K5(100)]	100	1	1.27663	1.25584	0.225647	2.46697	1.27952	0.821816	-0.436103	1.85721	0.0688433	0.166788	0.164402	0.0804986	0.380621	0.0691667	0.0503443	0.0870189	0.0567224	0.0772575	0.366385	0.132588	0.0814932	0.279126	0.0569316	0.0986946	0.0858695	0.0907435	0.2259	0.82522	NaN	NaN	NaN	NaN	NaN	0.366385	0.132588	NaN	0.279126	NaN	NaN	NaN	NaN	0.2259
P40926	MDH2	Malate dehydrogenase, mitochondrial OS=Homo sapiens GN=MDH2 PE=1 SV=3	[K].SQETECTYFSTPLLLGKK.[G]	K296	1xAcetyl [K17(99.8)];1xCarbamidomethyl [C6]	99.8	29	-0.27616	0.607626	0.925665	0.769884	-0.397839	0.121169	0.168642	-0.299818	3.6276	2.99562	5.52755	6.89083	6.18553	4.17402	5.89906	0.809707	5.21359	3.25571	0.517554	6.5679	8.14948	1.86526	7.27046	9.15301	4.24903	4.92881	11.0349	2.59289	4.17402	5.89906	0.809707	5.21359	3.25571	0.517554	6.5679	8.14948	1.86526	7.27046	9.15301	4.24903	4.92881	11.0349
Q96I99	SUCLG2	Succinyl-CoA ligase [GDP-forming] subunit beta, mitochondrial OS=Homo sapiens GN=SUCLG2 PE=1 SV=2	[K].SQAADQITKLYNLFLK.[I]	K227	1xAcetyl [K9(100)]	100	9	0.0877	0.910179	1.39287	1.34692	0.0380695	0.718616	0.834112	0.700755	0.562453	0.597704	1.05701	1.477	1.4307	0.474952	0.772919	0.439487	0.585837	0.914772	0.292504	0.943316	1.28269	0.94501	1.55616	1.89193	0.98292	0.84467	1.94859	1.49884	0.474952	0.772919	0.439487	0.585837	0.914772	0.292504	0.943316	1.28269	0.94501	1.55616	1.89193	0.98292	0.84467	1.94859
P50454	SERPINH1	Serpin H1 OS=Homo sapiens GN=SERPINH1 PE=1 SV=2	[R].SPKLFYADHPFIFLVR.[D]	K380	1xAcetyl [K3(100)]	100	2	-0.105638	2.04546	-0.094352	0.973832	0.152787	2.38371	0.223974	1.47814	0.859648	0.798951	3.54867	0.805226	1.68839	1.24766	1.2375	0.0937827	0.110702	2.16362	0.122532	0.0601832	10.5236	0.0622298	2.22477	0.089017	0.101891	2.58991	2.43651	0.0387551	1.24766	1.2375	NaN	NaN	2.16362	NaN	NaN	10.5236	NaN	2.22477	NaN	NaN	2.58991	2.43651
P11021	HSPA5	78 kDa glucose-regulated protein OS=Homo sapiens GN=HSPA5 PE=1 SV=2	[K].SQIFSTASDNQPTVTIKVYEGERPLTK.[D]	K464	1xAcetyl [K17(100)]	100	3	0.725742	1.13343	2.56635	0.721639	0.709959	1.20288	2.58962	0.792606	0.0901949	0.14916	0.197869	0.534232	0.148736	0.0692194	0.11939	0.0819753	0.0992746	0.118614	0.229591	0.453529	0.0821389	0.0579385	1.02247	0.0694057	0.510821	0.0686038	0.0671692	0.310436	NaN	NaN	NaN	NaN	NaN	0.229591	0.453529	NaN	NaN	1.02247	NaN	0.510821	0.0686038	NaN
P09651	HNRNPA1	Heterogeneous nuclear ribonucleoprotein A1 OS=Homo sapiens GN=HNRNPA1 PE=1 SV=5	[R].SSGPYGGGGQYFAKPR.[N]	K350	1xAcetyl [K14(100)]	100	23	0.31448	1.24642	0.914659	1.70177	0.364385	1.14343	1.01316	2.28601	8.76456	10.8993	20.7942	16.5223	28.5111	6.7318	6.12049	13.4414	0.520847	1.60613	30.5709	5.93461	0.443667	56.0042	26.0925	0.131561	23.3428	65.5151	2.39596	17.6221	6.7318	6.12049	13.4414	0.520847	1.60613	30.5709	5.93461	0.443667	56.0042	26.0925	NaN	23.3428	65.5151	2.39596
P22570	FDXR	NADPH:adrenodoxin oxidoreductase, mitochondrial OS=Homo sapiens GN=FDXR PE=1 SV=3	[K].SRPVDPSVPFDSKLGVIPNVEGR.[V]	K376	1xAcetyl [K13(100)]	100	8	0.720874	0.095091	1.53032	1.5591	0.706519	-0.069695	0.982371	0.631582	0.546693	0.901049	0.583941	1.57912	1.61094	0.718553	0.716516	0.205011	1.04738	0.086818	1.56895	1.34385	0.0822205	0.325753	2.30079	0.0535424	2.38302	1.09469	1.68365	2.05448	0.718553	0.716516	0.205011	1.04738	NaN	1.56895	1.34385	NaN	0.325753	2.30079	NaN	2.38302	1.09469	1.68365
P42224	STAT1	Signal transducer and activator of transcription 1-alpha/beta OS=Homo sapiens GN=STAT1 PE=1 SV=2	[R].SQNGGEPDFHAVEPYTKK.[E]	K636	1xAcetyl [K17(99.6)]	99.6	1	0.798102	1.82763	2.26451	1.57996	-1.09798	-0.468978	-0.0353177	-0.344142	0.0833126	0.144865	0.29572	0.400311	0.249072	0.0519524	0.106284	0.0917014	0.255777	0.0573598	0.121458	0.23348	0.560792	0.0928887	0.0844317	1.0639	0.0526	0.051851	0.592147	0.103219	NaN	0.106284	NaN	0.255777	NaN	0.121458	0.23348	0.560792	NaN	NaN	1.0639	NaN	NaN	0.592147
Q8TCS8	PNPT1	Polyribonucleotide nucleotidyltransferase 1, mitochondrial OS=Homo sapiens GN=PNPT1 PE=1 SV=2	[K].SQIVMLEASAENILQQDFCHAIKVGVK.[Y]	K246	1xAcetyl [K23(100)];1xCarbamidomethyl [C19]	100	2	-0.270762	0.166523	1.07599	1.16955	-1.92015	-1.78096	-0.904765	-0.524212	0.0797606	0.0661121	0.0895193	0.168149	0.179415	0.0750521	0.0675492	0.0966804	0.0526756	0.0721446	0.073516	0.10727	0.0982169	0.0630709	0.077602	0.0568287	0.370016	0.0483114	0.056387	0.433547	NaN	NaN	NaN	NaN	0.0721446	0.073516	NaN	NaN	NaN	NaN	0.0568287	0.370016	NaN	NaN
Q63HN8	RNF213	E3 ubiquitin-protein ligase RNF213 OS=Homo sapiens GN=RNF213 PE=1 SV=3	[R].TADNFNDILKHLLTLADVK.[H]	K1049	1xAcetyl [K10(100)];1xDeamidated [N]	100	2	0.098478	0.904327	1.17197	1.29181	-1.77691	-1.22033	-0.941725	-0.509761	0.0813002	0.0870436	0.152167	0.183186	0.199052	0.0876756	0.0681536	0.0880715	0.0319427	0.062615	0.166573	0.122262	0.230475	0.103765	0.156636	0.250228	0.142693	0.10994	0.234177	0.253038	NaN	NaN	NaN	0.0319427	NaN	NaN	0.122262	0.230475	NaN	0.156636	0.250228	0.142693	0.10994	0.234177
Q9UFN0	NIPSNAP3A	Protein NipSnap homolog 3A OS=Homo sapiens GN=NIPSNAP3A PE=1 SV=2	[R].SYYLKPSKMNEFLENFEK.[N]	K48	1xAcetyl [K8(100)]	100	8	0.057608	1.19551	2.39952	2.18359	-0.220971	0.629914	1.48725	1.36883	0.593881	0.618075	1.36014	3.13348	2.6979	1.37992	0.347809	0.0539134	1.42298	0.0683526	0.362892	2.69303	1.15437	0.233024	8.89587	0.0965175	0.408048	6.09649	1.68824	0.30896	1.37992	0.347809	NaN	1.42298	NaN	0.362892	2.69303	1.15437	0.233024	8.89587	0.0965175	0.408048	6.09649	1.68824
P42704	LRPPRC	Leucine-rich PPR motif-containing protein, mitochondrial OS=Homo sapiens GN=LRPPRC PE=1 SV=3	[K].SYVSEKDVTSAK.[A]	K1332	1xAcetyl [K6(100)]	100	10	1.93447	2.18729	0.887271	1.36469	1.61485	1.76398	0.45645	0.986174	0.395956	1.51349	1.80338	0.732389	1.01967	0.101546	0.109578	0.976743	1.42848	1.33511	1.77689	2.63537	2.20879	0.565966	0.073557	1.877	0.246609	2.60745	0.105646	0.345902	NaN	NaN	0.976743	1.42848	1.33511	1.77689	2.63537	2.20879	0.565966	NaN	1.877	0.246609	2.60745	NaN
O95571	ETHE1	Persulfide dioxygenase ETHE1, mitochondrial OS=Homo sapiens GN=ETHE1 PE=1 SV=2	[R].TDFQQGCAKTLYHSVHEK.[I]	K172	1xAcetyl [K9(100)];1xCarbamidomethyl [C7]	100	10	-1.24413	0.861147	1.13016	3.73416	-1.22379	0.779808	0.882837	3.39502	0.920828	0.388738	1.67267	2.01553	12.2539	0.0500915	0.117293	2.5951	0.0514221	0.0745806	1.04021	0.0522593	0.0724251	4.89332	0.0666413	0.0647465	5.91521	29.8258	0.0387551	6.89702	NaN	NaN	2.5951	NaN	NaN	1.04021	NaN	NaN	4.89332	NaN	NaN	5.91521	29.8258	NaN
Q9UDR5	AASS	Alpha-aminoadipic semialdehyde synthase, mitochondrial OS=Homo sapiens GN=AASS PE=1 SV=1	[K].TDAVYDPAEYDKHPER.[Y]	K286	1xAcetyl [K12(100)]	100	1	-0.018958	0.256998	0.38568	2.14259	-0.147252	0.0194344	-0.118178	1.38557	0.0810393	0.0799814	0.0968412	0.105876	0.357833	0.0706998	0.0844392	0.087979	0.0803485	0.0667542	0.0928414	0.0956518	0.0900407	0.104831	0.112409	0.155239	0.0499797	0.554206	0.0808827	0.438411	NaN	NaN	NaN	NaN	NaN	NaN	NaN	NaN	NaN	0.112409	NaN	NaN	0.554206	NaN
P23919	DTYMK	Thymidylate kinase OS=Homo sapiens GN=DTYMK PE=1 SV=4	[R].TATEKPLGELWK.[-]	K212	1xAcetyl [K12(100)]	100	3	0.409165	1.04136	1.70114	1.79962	0.615062	1.21273	1.91203	2.02057	0.372565	0.494736	0.766804	1.21142	1.29701	0.214624	0.771387	0.131685	0.530253	0.403656	0.550299	0.0611068	0.947835	1.29147	0.651665	1.2283	1.7543	0.862294	0.891073	2.13766	0.214624	0.771387	NaN	0.530253	0.403656	0.550299	NaN	0.947835	1.29147	0.651665	1.2283	1.7543	0.862294	0.891073
P42704	LRPPRC	Leucine-rich PPR motif-containing protein, mitochondrial OS=Homo sapiens GN=LRPPRC PE=1 SV=3	[K].SVLELIPELNEKEEAYNSLMK.[S]	K1317	1xAcetyl [K12(100)];1xOxidation [M20]	100	9	0.639008	1.59375	0.878293	1.62799	0.31939	1.17044	0.447473	1.24948	0.379939	0.591664	1.14678	0.698404	1.17433	0.55883	0.501112	0.079876	0.655866	0.991043	0.128082	0.598294	1.83863	1.00342	0.739601	0.0643514	1.29126	0.468982	1.04514	2.00886	0.55883	0.501112	NaN	0.655866	0.991043	NaN	0.598294	1.83863	1.00342	0.739601	NaN	1.29126	0.468982	1.04514
P42704	LRPPRC	Leucine-rich PPR motif-containing protein, mitochondrial OS=Homo sapiens GN=LRPPRC PE=1 SV=3	[K].SVLELIPELNEKEEAYNSLMK.[S]	K1317	1xAcetyl [K12(100)]	100	13	0.107588	1.56135	2.08536	2.21838	-0.212029	1.13804	1.65454	1.83987	0.859925	0.926505	2.53789	3.64935	4.00183	1.28209	0.293125	1.00456	0.812355	0.256341	1.71082	1.66975	0.860522	5.0834	2.77644	0.445435	7.72619	2.07476	1.26444	8.66629	1.28209	0.293125	1.00456	0.812355	0.256341	1.71082	1.66975	0.860522	5.0834	2.77644	0.445435	7.72619	2.07476	1.26444
Q96E11	MRRF	Ribosome-recycling factor, mitochondrial OS=Homo sapiens GN=MRRF PE=1 SV=1	[K].SVIEALKDNFNK.[T]	K100	1xAcetyl [K7(100)]	100	1	0.585079	1.34978	2.1147	1.12174	0.456786	0.81771	1.39749	0.353658	0.129477	0.194231	0.330002	0.560764	0.281754	0.153308	0.0895175	0.145606	0.0783026	0.42461	0.0797818	0.817641	0.104527	0.0678381	0.806599	0.360235	0.515459	0.0429224	0.744853	0.0574853	0.153308	NaN	NaN	NaN	0.42461	NaN	0.817641	NaN	NaN	0.806599	0.360235	0.515459	NaN	0.744853
Q02218	OGDH	2-oxoglutarate dehydrogenase, mitochondrial OS=Homo sapiens GN=OGDH PE=1 SV=3	[K].SVHKSWDIFFR.[N]	K74	1xAcetyl [K4(100)]	100	1	0.855737	1.37444	1.00054	0.737398	0.386893	0.465244	-0.133681	-0.518405	0.119429	0.216129	0.309641	0.238947	0.199108	0.10306	0.169768	0.0854591	0.173335	0.388626	0.0864251	0.222453	0.619033	0.0874361	0.440369	0.217108	0.0593655	0.0562621	0.38322	0.157842	NaN	0.169768	NaN	0.173335	0.388626	NaN	0.222453	0.619033	NaN	0.440369	0.217108	NaN	0.0562621	0.38322
Q10713	PMPCA	Mitochondrial-processing peptidase subunit alpha OS=Homo sapiens GN=PMPCA PE=1 SV=2	[R].SVAQYTGGIAKLER.[D]	K299	1xAcetyl [K11(100)]	100	9	-0.722249	1.18688	1.46408	1.40854	-0.784371	1.03762	1.20586	1.01348	0.439569	0.266446	1.00072	1.21272	1.16692	0.0568944	0.318085	0.943728	0.0603641	0.0601535	0.678819	0.718675	0.052818	2.23067	1.2751	0.284159	2.07889	0.0504114	1.35641	2.09393	NaN	0.318085	0.943728	NaN	NaN	0.678819	0.718675	NaN	2.23067	1.2751	0.284159	2.07889	NaN	1.35641
P53396	ACLY	ATP-citrate synthase OS=Homo sapiens GN=ACLY PE=1 SV=3	[K].SWLKPR.[L]	K86	1xAcetyl [K4(100)]	100	6	0.505311	0.933162	0.508821	1.97932	0.683192	1.00261	0.718049	2.29405	0.861255	1.22249	1.64453	1.22547	3.39599	0.221017	0.0942366	2.26851	0.0507669	0.215342	3.40136	0.257028	0.0770853	4.59947	0.22343	0.0692645	3.38371	2.73904	0.724238	6.72468	0.221017	NaN	2.26851	NaN	0.215342	3.40136	0.257028	NaN	4.59947	0.22343	NaN	3.38371	2.73904	0.724238
P00558	PGK1	Phosphoglycerate kinase 1 OS=Homo sapiens GN=PGK1 PE=1 SV=3	[K].SVVLMSHLGRPDGVPMPDKYSLEPVAVELK.[S]	K75	1xAcetyl [K19(100)]	100	11	0.202369	0.835002	0.258394	1.87651	0.232988	0.490173	-0.0308505	1.54538	3.22344	3.70884	5.75016	3.8557	11.836	2.5914	1.96956	5.10935	0.109448	0.0940747	10.923	6.70483	3.62293	6.92271	4.87222	0.0947147	6.60017	5.53717	3.50881	26.4621	2.5914	1.96956	5.10935	NaN	NaN	10.923	6.70483	3.62293	6.92271	4.87222	NaN	6.60017	5.53717	3.50881
P07237	P4HB	Protein disulfide-isomerase OS=Homo sapiens GN=P4HB PE=1 SV=3	[K].SVSDYDGKLSNFK.[T]	K271	1xAcetyl [K8(100)]	100	2	1.00591	-0.125978	3.70079	1.96705	0.960471	-0.297185	3.53986	1.82693	0.0947712	0.190321	0.0868467	1.23232	0.370526	0.0895309	0.0757227	0.11906	0.0790178	0.335639	0.156306	0.102766	0.0725718	0.0852023	0.345421	1.44383	1.90771	0.906296	0.0973419	0.107939	NaN	NaN	NaN	NaN	0.335639	NaN	NaN	NaN	NaN	0.345421	1.44383	1.90771	0.906296	NaN
P49411	TUFM	Elongation factor Tu, mitochondrial OS=Homo sapiens GN=TUFM PE=1 SV=2	[K].SVQKLLDAVDTYIPVPAR.[D]	K238	1xAcetyl [K4(100)]	100	9	0.417168	1.06127	1.0681	1.59888	0.312831	0.92902	0.857708	1.34428	0.853172	1.13924	1.78037	1.78882	2.58432	1.01773	0.96613	0.575657	1.17223	0.903273	1.34223	1.82126	1.47229	2.04756	1.81893	0.651621	2.8959	0.996078	2.88307	3.87381	1.01773	0.96613	0.575657	1.17223	0.903273	1.34223	1.82126	1.47229	2.04756	1.81893	0.651621	2.8959	0.996078	2.88307
P27797	CALR	Calreticulin OS=Homo sapiens GN=CALR PE=1 SV=1	[K].SGTIFDNFLITNDEAYAEEFGNETWGVTKAAEK.[Q]	K351	1xAcetyl [K29(100)]	100	1	-0.723763	1.03199	1.2003	1.62269	-0.799638	0.867202	0.863449	1.42987	0.0759542	0.0459915	0.155314	0.174534	0.2339	0.104721	0.0750409	0.0481008	0.0265656	0.0556908	0.0557181	0.267278	0.118828	0.0798368	0.3435	0.0994297	0.0806716	0.200513	0.0930595	0.408129	NaN	NaN	NaN	0.0265656	NaN	NaN	0.267278	NaN	NaN	0.3435	NaN	NaN	0.200513	NaN
Q16698	DECR1	2,4-dienoyl-CoA reductase, mitochondrial OS=Homo sapiens GN=DECR1 PE=1 SV=1	[K].SLAAEWGKYGMR.[F]	K230	1xAcetyl [K8(100)]	100	2	-1.10775	1.88654	2.13211	0.901185	-1.13491	1.88654	1.78728	0.41782	0.259975	0.120633	0.961254	1.13962	0.48553	0.0954241	0.0837392	0.600763	0.214534	0.0846985	0.0626657	0.58716	0.370651	1.92595	0.620998	0.0477834	2.75008	0.451783	0.0448875	0.959919	NaN	NaN	0.600763	0.214534	NaN	NaN	0.58716	0.370651	1.92595	0.620998	NaN	2.75008	0.451783	NaN
P10515	DLAT	Dihydrolipoyllysine-residue acetyltransferase component of pyruvate dehydrogenase complex, mitochondrial OS=Homo sapiens GN=DLAT PE=1 SV=3	[R].SKISVNDFIIK.[A]	K473	1xAcetyl [K2(100)]	100	10	-0.242501	0.608553	1.21833	0.711181	-0.368152	0.196042	0.581413	-0.122316	3.25991	2.75553	4.97047	7.58505	5.33694	3.00004	4.43363	2.34605	2.851	5.33237	0.0832207	2.67343	7.69024	4.54775	6.9321	8.8666	6.95645	3.57106	9.5617	2.87805	3.00004	4.43363	2.34605	2.851	5.33237	NaN	2.67343	7.69024	4.54775	6.9321	8.8666	6.95645	3.57106	9.5617
Q92613	JADE3	Protein Jade-3 OS=Homo sapiens GN=JADE3 PE=1 SV=1	[K].SKIPNEHKKPAEVFR.[K]	K32, K38	2xAcetyl [K2(100);K8(99.7)]	100, 99.7	12	0.435961	0.787722	0.836503	1.96984	#N/A	#N/A	#N/A	#N/A	0.629772	0.851963	1.08721	1.1246	2.46698	0.0942751	0.0563321	1.73871	0.0455798	0.0676806	2.44263	0.0808983	0.0892977	3.09142	0.795961	0.095784	2.48204	3.19486	0.105879	4.10019	NaN	NaN	1.73871	NaN	NaN	2.44263	0.0808983	NaN	3.09142	0.795961	NaN	2.48204	3.19486	NaN
Q96ST3	SIN3A	Paired amphipathic helix protein Sin3a OS=Homo sapiens GN=SIN3A PE=1 SV=2	[K].SKLLFSNTAAQK.[L]	K865	1xAcetyl [K2(100)]	100	3	-0.97206	0.268953	1.67364	2.17881	-1.18245	-0.257116	1.07528	1.68209	0.521782	0.265993	0.628713	1.66458	2.36252	0.0670125	0.866878	0.631456	0.0836805	0.122068	0.59223	0.375581	1.43848	0.0720765	1.53224	2.0089	1.45261	2.86328	1.1865	3.03779	NaN	0.866878	0.631456	NaN	NaN	0.59223	0.375581	1.43848	NaN	1.53224	2.0089	1.45261	2.86328	1.1865
Q16698	DECR1	2,4-dienoyl-CoA reductase, mitochondrial OS=Homo sapiens GN=DECR1 PE=1 SV=1	[K].SLAAEWGKYGMR.[F]	K230	1xAcetyl [K8(100)];1xOxidation [M11]	100	6	0.548927	1.87901	1.95292	0.435801	0.521773	1.87901	1.6081	-0.047563	0.687786	1.00623	2.52984	2.66282	0.930342	1.04561	0.956295	0.0614526	1.02767	0.975837	1.01518	1.18922	2.89893	3.50136	2.55608	1.13766	4.29472	0.0410654	1.24018	1.50978	1.04561	0.956295	NaN	1.02767	0.975837	1.01518	1.18922	2.89893	3.50136	2.55608	1.13766	4.29472	NaN	1.24018
P06733	ENO1	Alpha-enolase OS=Homo sapiens GN=ENO1 PE=1 SV=2	[K].SFIKDYPVVSIEDPFDQDDWGAWQK.[F]	K285	1xAcetyl [K4(100)]	100	4	-0.04969	0.674975	0.806323	0.773052	0.0768907	0.646406	0.982574	0.980613	0.17873	0.172679	0.285354	0.312553	0.305428	0.229343	0.0970658	0.20978	0.175493	0.0622076	0.280335	0.175397	0.0732774	0.607388	0.405457	0.0677146	0.464488	0.245812	0.109098	0.561373	0.229343	NaN	0.20978	0.175493	NaN	0.280335	0.175397	NaN	0.607388	0.405457	NaN	0.464488	0.245812	NaN
O00330	PDHX	Pyruvate dehydrogenase protein X component, mitochondrial OS=Homo sapiens GN=PDHX PE=1 SV=3	[K].SFKANLENPIR.[L]	K491	1xAcetyl [K3(100)]	100	5	-0.536933	0.671149	1.01851	1.90322	-0.618273	0.311628	0.35767	0.962119	0.619806	0.427191	0.986942	1.25562	2.31837	0.523453	0.541485	0.794479	0.547553	0.0616514	0.67237	0.727478	0.725028	1.50832	1.50753	0.186119	2.0732	2.97955	1.06304	2.91253	0.523453	0.541485	0.794479	0.547553	NaN	0.67237	0.727478	0.725028	1.50832	1.50753	0.186119	2.0732	2.97955	1.06304
Q92878	RAD50	DNA repair protein RAD50 OS=Homo sapiens GN=RAD50 PE=1 SV=1	[R].SEYVEKFYR.[I]	K1285	1xAcetyl [K6(100)]	100	3	-0.554538	0.374464	1.21327	0.917121	-0.733412	-0.119183	0.647677	0.266357	0.32612	0.222047	0.422769	0.756153	0.615827	0.42872	0.407833	0.141808	0.0757526	0.11735	0.473039	0.378309	0.410652	0.479345	0.75758	0.805416	0.705464	0.0307659	0.585146	1.23157	0.42872	0.407833	NaN	NaN	NaN	0.473039	0.378309	0.410652	0.479345	0.75758	0.805416	0.705464	NaN	0.585146
Q15404	RSU1	Ras suppressor protein 1 OS=Homo sapiens GN=RSU1 PE=1 SV=3	[R].SETYKYLYGR.[H]	K243	1xAcetyl [K5(100)]	100	1	0.945855	0.520936	2.00081	1.17328	1.03819	0.57084	2.11797	1.1907	0.116911	0.225209	0.167754	0.467905	0.263662	0.133476	0.0755758	0.141681	0.087835	0.131411	0.456381	0.0685767	0.0862217	0.348463	0.134964	0.126572	1.14218	0.0433159	0.0747172	0.672954	NaN	NaN	NaN	NaN	0.131411	0.456381	NaN	NaN	0.348463	0.134964	NaN	1.14218	NaN	NaN
Q8IWA0	WDR75	WD repeat-containing protein 75 OS=Homo sapiens GN=WDR75 PE=1 SV=1	[K].SEQPTLVTASKDGYFK.[V]	K466	1xAcetyl [K11(100)]	100	30	-0.205566	0.733421	1.08524	0.883901	-0.356126	0.332883	0.639513	0.493233	4.5268	3.92563	7.52615	9.60463	8.35356	5.12844	4.04008	4.41187	4.82302	3.64782	3.30605	3.54531	9.62394	9.40919	9.49919	8.26071	11.054	7.99239	7.46133	9.60696	5.12844	4.04008	4.41187	4.82302	3.64782	3.30605	3.54531	9.62394	9.40919	9.49919	8.26071	11.054	7.99239	7.46133
P34897	SHMT2	Serine hydroxymethyltransferase, mitochondrial OS=Homo sapiens GN=SHMT2 PE=1 SV=3	[K].SFLLKDSETSQR.[L]	K474	1xAcetyl [K5(100)]	100	17	-0.005424	0.472185	0.766889	1.52997	-0.104383	0.268044	0.35872	0.987961	3.30166	3.28927	4.58009	5.61809	9.53453	1.86876	3.72488	4.31133	3.1919	1.4096	5.2663	2.3942	3.8724	7.47366	4.31073	4.66322	7.88031	11.8032	4.60659	12.1938	1.86876	3.72488	4.31133	3.1919	1.4096	5.2663	2.3942	3.8724	7.47366	4.31073	4.66322	7.88031	11.8032	4.60659
P48047	ATP5O	ATP synthase subunit O, mitochondrial OS=Homo sapiens GN=ATP5O PE=1 SV=1	[K].SFLSQGQVLKLEAK.[T]	K172	1xAcetyl [K10(100)]	100	12	0.022694	0.859867	1.03205	0.782428	-0.109554	0.540249	0.437502	0.035685	3.19087	3.24146	5.79101	6.52509	5.48836	3.12688	3.59384	2.85188	4.45464	3.04593	2.2238	5.21051	6.48803	5.67449	6.67535	4.27081	8.62912	4.90671	7.65091	3.90747	3.12688	3.59384	2.85188	4.45464	3.04593	2.2238	5.21051	6.48803	5.67449	6.67535	4.27081	8.62912	4.90671	7.65091
P13804	ETFA	Electron transfer flavoprotein subunit alpha, mitochondrial OS=Homo sapiens GN=ETFA PE=1 SV=1	[K].SGENFKLLYDLADQLHAAVGASR.[A]	K232	1xAcetyl [K6(100)]	100	8	0.313056	0.01637	1.29656	1.15762	0.318838	-0.0443694	0.835037	0.374378	0.492595	0.611969	0.498216	1.21003	1.09893	0.235087	0.619805	0.622894	0.624088	1.13084	0.080979	0.715146	0.736007	0.0434964	1.05707	0.758163	1.81485	0.509942	0.814388	1.97246	0.235087	0.619805	0.622894	0.624088	1.13084	NaN	0.715146	0.736007	NaN	1.05707	0.758163	1.81485	0.509942	0.814388
Q04837	SSBP1	Single-stranded DNA-binding protein, mitochondrial OS=Homo sapiens GN=SSBP1 PE=1 SV=1	[R].SGDSEVYQLGDVSQKTTWHR.[I]	K81	1xAcetyl [K15(100)]	100	20	-0.162116	1.58207	1.8011	1.26812	-0.426352	1.19031	1.26604	0.665003	3.38001	3.02076	10.1198	11.7788	8.1407	1.71101	3.84601	4.58301	3.78046	3.25106	2.03076	5.02014	9.86062	15.4785	12.5711	5.45218	17.3132	8.12123	7.5875	8.71337	1.71101	3.84601	4.58301	3.78046	3.25106	2.03076	5.02014	9.86062	15.4785	12.5711	5.45218	17.3132	8.12123	7.5875
Q9H9B4	SFXN1	Sideroflexin-1 OS=Homo sapiens GN=SFXN1 PE=1 SV=4	[R].SGDAPLTVNELGTAYVSATTGAVATALGLNALTKHVSPLIGR.[F]	K170	1xAcetyl [K34(100)];1xDeamidated [N]	100	4	0.37858	0.284244	1.5462	1.06699	0.115546	-0.299756	0.821982	0.0961415	0.0594634	0.0773061	0.0724128	0.17366	0.12458	0.0846285	0.0597004	0.0340612	0.0975955	0.100515	0.0338077	0.0484579	0.0823914	0.0863892	0.0779013	0.143649	0.299431	0.191139	0.0302569	0.152343	NaN	NaN	0.0340612	NaN	NaN	0.0338077	NaN	NaN	NaN	0.0779013	NaN	0.299431	0.191139	0.0302569
Q9H9B4	SFXN1	Sideroflexin-1 OS=Homo sapiens GN=SFXN1 PE=1 SV=4	[R].SGDAPLTVNELGTAYVSATTGAVATALGLNALTKHVSPLIGR.[F]	K170	1xAcetyl [K34(100)]	100	2	-0.022693	0.954969	0.536422	1.29144	-0.285728	0.370969	-0.187791	0.320586	0.0543245	0.0534767	0.10531	0.0787907	0.132971	0.0502351	0.0939204	0.018818	0.0603868	0.0867987	0.0132445	0.0613572	0.0774141	0.177159	0.0820949	0.0853506	0.0689266	0.0458338	0.114798	0.238282	NaN	NaN	0.018818	NaN	NaN	0.0132445	NaN	NaN	0.177159	NaN	NaN	0.0689266	0.0458338	0.114798
O75390	CS	Citrate synthase, mitochondrial OS=Homo sapiens GN=CS PE=1 SV=2	[K].SMSTEGLMKFVDSK.[S]	K459	1xAcetyl [K9(100)]	100	4	0.165734	1.67078	1.99159	-0.426505	-0.0471461	1.37564	1.56936	-1.02582	0.305382	0.342559	0.972296	1.21443	0.227223	0.35543	0.28372	0.276997	0.380121	0.266901	0.380654	1.05392	0.434398	1.42857	1.2175	0.46141	1.96438	0.0537641	0.104134	0.523772	0.35543	0.28372	0.276997	0.380121	0.266901	0.380654	1.05392	0.434398	1.42857	1.2175	0.46141	1.96438	NaN	NaN
Q9Y5B9	SUPT16H	FACT complex subunit SPT16 OS=Homo sapiens GN=SUPT16H PE=1 SV=1	[K].SNVSYKNPSLMPK.[E]	K513	1xAcetyl [K6(100)]	100	2	1.00809	1.01447	0.800911	2.64958	0.958462	0.69601	0.523521	2.55602	0.0830361	0.167006	0.167746	0.144665	0.521038	0.0622738	0.106836	0.0799984	0.108208	0.258079	0.134732	0.212737	0.157526	0.132976	0.32186	0.0570227	0.0551138	0.709571	0.399432	0.454112	NaN	NaN	NaN	0.108208	0.258079	0.134732	0.212737	0.157526	NaN	0.32186	NaN	NaN	0.709571	0.399432
P23368	ME2	NAD-dependent malic enzyme, mitochondrial OS=Homo sapiens GN=ME2 PE=1 SV=1	[R].SIVDNWPENHVKAVVVTDGER.[I]	K156	1xAcetyl [K12(100)];1xDeamidated [N]	100	8	-1.52976	1.11598	1.94752	1.4466	-1.84938	0.0796506	0.74025	0.0265214	0.378648	0.131139	0.820689	1.46049	1.03206	0.405916	0.335493	0.394535	0.223424	0.0792485	0.0907449	1.00101	1.40188	0.0591766	2.18486	1.36533	0.831265	1.14292	1.84338	0.109884	0.405916	0.335493	0.394535	0.223424	NaN	NaN	1.00101	1.40188	NaN	2.18486	1.36533	0.831265	1.14292	1.84338
Q9NSE4	IARS2	Isoleucine--tRNA ligase, mitochondrial OS=Homo sapiens GN=IARS2 PE=1 SV=2	[K].SLGNVIHPDVVVNGGQDQSKEPPYGADVLR.[W]	K687	1xAcetyl [K20(100)]	100	2	-0.467287	1.8267	1.92998	0.849843	-0.580987	1.42725	1.33543	0.128252	0.0976242	0.0706139	0.346297	0.371996	0.175949	0.104254	0.0689776	0.119641	0.0883349	0.0436932	0.0798136	0.297738	0.552052	0.189101	0.659807	0.408461	0.0477208	0.049888	0.38739	0.0905678	NaN	NaN	NaN	NaN	NaN	NaN	0.297738	0.552052	0.189101	0.659807	0.408461	NaN	NaN	0.38739
P18124	RPL7	60S ribosomal protein L7 OS=Homo sapiens GN=RPL7 PE=1 SV=1	[R].SLGKYGIICMEDLIHEIYTVGK.[R]	K181	1xAcetyl [K4(100)];1xCarbamidomethyl [C9]	100	1	-0.026515	1.22318	0.473683	1.52942	-0.0635457	1.27757	0.701375	1.77581	0.0532866	0.0523162	0.124404	0.0739965	0.153822	0.0459023	0.0274867	0.0864709	0.0731612	0.0287915	0.054996	0.0523516	0.0840681	0.236791	0.040905	0.0335645	0.14752	0.150508	0.0760224	0.234936	NaN	0.0274867	NaN	NaN	0.0287915	NaN	NaN	NaN	0.236791	NaN	0.0335645	0.14752	0.150508	0.0760224
P53618	COPB1	Coatomer subunit beta OS=Homo sapiens GN=COPB1 PE=1 SV=3	[R].SIFGEDALANVSIEKPIHQGPDAAVTGHIR.[I]	K913	1xAcetyl [K15(100)]	100	2	0.139581	1.43048	3.07354	2.2918	0.1702	1.41613	3.09535	2.47132	0.100842	0.111086	0.271805	0.848923	0.493789	0.039078	0.106423	0.157024	0.188634	0.0721663	0.0724567	0.0758451	0.462485	0.277085	0.442025	0.679314	1.42543	0.582306	0.819185	0.0798774	NaN	NaN	NaN	0.188634	NaN	NaN	NaN	0.462485	0.277085	0.442025	0.679314	1.42543	0.582306	0.819185
Q9NP81	SARS2	Serine--tRNA ligase, mitochondrial OS=Homo sapiens GN=SARS2 PE=1 SV=1	[R].SLEEEKAAVTEAVR.[A]	K110	1xAcetyl [K6(100)]	100	13	1.00881	1.82789	1.93171	1.81986	0.763921	1.44827	1.19618	1.07656	0.889962	1.79082	3.15953	3.39526	3.14199	0.558946	1.05581	1.05513	1.85462	3.09486	0.422992	4.11891	2.93357	2.4261	1.93162	3.29714	4.95701	3.22361	2.40758	3.79477	0.558946	1.05581	1.05513	1.85462	3.09486	0.422992	4.11891	2.93357	2.4261	1.93162	3.29714	4.95701	3.22361	2.40758
P42224	STAT1	Signal transducer and activator of transcription 1-alpha/beta OS=Homo sapiens GN=STAT1 PE=1 SV=2	[K].SLEDLQDEYDFKCK.[T]	K173	1xAcetyl [K12(100)];1xCarbamidomethyl [C13]	100	2	0.716703	1.70779	2.10037	1.8143	-1.17937	-0.588811	-0.199464	-0.1098	0.0922519	0.151609	0.301351	0.395593	0.32444	0.0725873	0.147182	0.0569864	0.295693	0.0705709	0.0885626	0.771871	0.0699539	0.0622274	0.556745	0.514263	0.115771	0.37345	0.500114	0.0997549	NaN	NaN	NaN	0.295693	NaN	NaN	0.771871	NaN	NaN	0.556745	0.514263	NaN	0.37345	0.500114
Q9Y305	ACOT9	Acyl-coenzyme A thioesterase 9, mitochondrial OS=Homo sapiens GN=ACOT9 PE=1 SV=2	[K].SLSPEQDIKFSGHVSWVGK.[T]	K166	1xAcetyl [K9(100)]	100	23	0.995365	1.51846	2.02525	1.62987	0.768857	1.08443	1.37357	1.13725	1.23513	2.46233	3.53846	5.02774	3.82253	1.00288	1.4606	1.2419	2.34222	2.8302	2.21457	3.44523	4.38304	2.7871	6.00283	5.00284	4.07754	2.56411	6.81709	2.08638	1.00288	1.4606	1.2419	2.34222	2.8302	2.21457	3.44523	4.38304	2.7871	6.00283	5.00284	4.07754	2.56411	6.81709
Q96PE7	MCEE	Methylmalonyl-CoA epimerase, mitochondrial OS=Homo sapiens GN=MCEE PE=1 SV=1	[R].SLSEEVKIGAHGKPVIFLHPK.[D]	K150	1xAcetyl [K7(100)]	100	12	-0.856373	1.81807	2.19812	0.701009	#N/A	#N/A	#N/A	#N/A	1.23256	0.680794	4.34614	5.656	2.00371	0.077698	0.252624	3.36737	1.63242	0.344459	0.0655022	2.47169	0.303844	10.2629	5.35343	0.0850585	11.5295	4.2746	0.726093	1.01043	NaN	0.252624	3.36737	1.63242	0.344459	NaN	2.47169	0.303844	10.2629	5.35343	NaN	11.5295	4.2746	0.726093
P20591	MX1	Interferon-induced GTP-binding protein Mx1 OS=Homo sapiens GN=MX1 PE=1 SV=4	[K].SLPLLENQIKETHQR.[I]	K347	1xAcetyl [K10(100)]	100	7	-0.354971	1.94255	1.4143	2.00584	-6.65471	-4.6698	-4.9494	-4.4346	0.212995	0.166538	0.818718	0.567697	0.855434	0.10625	0.0687379	0.463997	0.330834	0.0615899	0.107189	0.93158	1.43553	0.089045	0.673375	0.987892	0.0418229	0.843163	1.66994	0.0531978	NaN	NaN	0.463997	0.330834	NaN	NaN	0.93158	1.43553	NaN	0.673375	0.987892	NaN	0.843163	1.66994
P04083	ANXA1	Annexin A1 OS=Homo sapiens GN=ANXA1 PE=1 SV=2	[R].SEIDMNDIKAFYQK.[M]	K312	1xAcetyl [K9(100)];1xDeamidated [N6]	100	2	0.266604	1.16742	2.18174	0.750095	0.425034	1.15307	2.21975	0.902098	0.110911	0.133423	0.249118	0.503205	0.186542	0.0950214	0.0447806	0.192932	0.073312	0.182713	0.144245	0.266815	0.132499	0.348039	0.594508	0.354775	0.560332	0.167716	0.0514056	0.340505	NaN	NaN	0.192932	NaN	0.182713	NaN	0.266815	NaN	0.348039	0.594508	0.354775	0.560332	0.167716	NaN
P19367	HK1	Hexokinase-1 OS=Homo sapiens GN=HK1 PE=1 SV=3	[R].TTVGVDGSLYKTHPQYSR.[R]	K418	1xAcetyl [K11(100)]	100	3	-1.21984	1.17029	0.922852	1.56613	-1.3134	0.746981	0.395782	0.935724	0.170468	0.0731868	0.38365	0.323183	0.504771	0.109617	0.0509504	0.350836	0.0618268	0.081669	0.0760647	0.181318	0.173532	0.796099	0.160703	0.105458	0.703388	0.0605994	0.687989	0.765724	NaN	NaN	0.350836	NaN	NaN	NaN	0.181318	0.173532	0.796099	0.160703	NaN	0.703388	NaN	0.687989
P39023	RPL3	60S ribosomal protein L3 OS=Homo sapiens GN=RPL3 PE=1 SV=2	[K].TVFAEHISDECKR.[R]	K115	1xAcetyl [K12(100)];1xCarbamidomethyl [C11]	100	2	1.15935	0.948959	1.35773	0.960843	1.15647	1.11384	1.58881	1.25774	0.101637	0.227014	0.196209	0.260479	0.197832	0.082331	0.109565	0.113016	0.104395	0.263714	0.312934	0.0728114	0.108034	0.407781	0.465188	0.0613018	0.254946	0.0940351	0.118716	0.380744	NaN	0.109565	NaN	0.104395	0.263714	0.312934	NaN	0.108034	0.407781	0.465188	NaN	0.254946	0.0940351	NaN
P46821	MAP1B	Microtubule-associated protein 1B OS=Homo sapiens GN=MAP1B PE=1 SV=2	[K].TVTYKHMDPPPAPVQDR.[S]	K2196	1xAcetyl [K5(100)]	100	2	0.387488	0.663437	0.406362	2.66705	0.766433	1.15349	1.02785	3.41608	0.204264	0.2672	0.323524	0.270719	1.29734	0.0819825	0.0588748	0.471934	0.0730052	0.0992487	0.629347	0.0486375	0.298815	0.623118	0.422011	0.0787116	0.311434	3.7228	0.0863738	0.0828312	NaN	0.0588748	0.471934	NaN	NaN	0.629347	NaN	0.298815	0.623118	0.422011	NaN	0.311434	3.7228	NaN
Q9UMS4	PRPF19	Pre-mRNA-processing factor 19 OS=Homo sapiens GN=PRPF19 PE=1 SV=1	[K].TVPEELVKPEELSKYR.[Q]	K206	1xAcetyl [K14(100)]	100	1	-0.53005	2.09921	2.09182	0.95316	-0.908562	1.40411	1.37724	0.228073	0.145665	0.100877	0.624139	0.620948	0.282023	0.0916611	0.108663	0.236671	0.171577	0.0601182	0.0709373	0.631633	0.236395	1.00439	0.437244	0.613617	0.811982	0.061957	0.437248	0.346865	NaN	NaN	0.236671	NaN	NaN	NaN	0.631633	0.236395	1.00439	0.437244	0.613617	0.811982	NaN	0.437248
P48047	ATP5O	ATP synthase subunit O, mitochondrial OS=Homo sapiens GN=ATP5O PE=1 SV=1	[K].TVLKSFLSQGQVLK.[L]	K162	1xAcetyl [K4(100)]	100	15	0.994917	0.873573	2.04534	1.56874	0.862669	0.553955	1.45079	0.821997	1.51853	3.02638	2.78224	6.26805	4.50465	1.45563	0.702635	2.39732	1.67378	0.955516	6.44983	2.77682	0.558637	5.01126	6.30317	0.290275	12.2107	3.87627	1.74258	7.89509	1.45563	0.702635	2.39732	1.67378	0.955516	6.44983	2.77682	0.558637	5.01126	6.30317	0.290275	12.2107	3.87627	1.74258
Q8WUM4	PDCD6IP	Programmed cell death 6-interacting protein OS=Homo sapiens GN=PDCD6IP PE=1 SV=1	[R].TVLDKAVQADGQVK.[E]	K501	1xAcetyl [K5(100)]	100	2	0.175723	1.10213	1.01189	1.74314	0.00323549	0.993769	1.17516	1.90803	0.167321	0.188994	0.359189	0.33741	0.560128	0.107275	0.274483	0.120204	0.171617	0.0833663	0.311998	0.46769	0.283755	0.326121	0.167158	0.739176	0.105896	0.261343	0.841389	0.577653	0.107275	0.274483	NaN	0.171617	NaN	0.311998	0.46769	0.283755	0.326121	0.167158	0.739176	NaN	0.261343	0.841389
P06576	ATP5F1B	ATP synthase subunit beta, mitochondrial OS=Homo sapiens GN=ATP5B PE=1 SV=3	[R].TREGNDLYHEMIESGVINLKDATSK.[V]	K259	1xAcetyl [K20(100)]	100	12	0.731072	0.973736	0.90818	2.47824	0.587026	0.449672	0.115741	1.58838	0.55303	0.917959	1.08611	1.03786	3.08158	0.254827	0.912167	0.492096	0.320499	0.273909	2.15947	0.838774	2.10603	0.313516	2.41832	0.635305	0.059951	1.22538	2.87398	5.14538	0.254827	0.912167	0.492096	0.320499	0.273909	2.15947	0.838774	2.10603	0.313516	2.41832	0.635305	NaN	1.22538	2.87398
Q9Y680	FKBP7	Peptidyl-prolyl cis-trans isomerase FKBP7 OS=Homo sapiens GN=FKBP7 PE=1 SV=1	[R].TQNEGHPKWFVLGVGQVIK.[G]	K83	1xAcetyl [K8(100)]	100	1	0.903662	1.29957	2.2074	0.633725	0.929867	1.39191	2.40831	0.999596	0.0862678	0.161391	0.212354	0.398421	0.13385	0.0711907	0.106279	0.0813338	0.177144	0.0706639	0.236364	0.511913	0.0738737	0.0512742	1.05776	0.0681154	0.0693876	0.112903	0.189206	0.0994416	NaN	NaN	NaN	0.177144	NaN	0.236364	0.511913	NaN	NaN	1.05776	0.0681154	NaN	0.112903	0.189206
Q14847	LASP1	LIM and SH3 domain protein 1 OS=Homo sapiens GN=LASP1 PE=1 SV=2	[K].TQDQISNIKYHEEFEK.[S]	K121	1xAcetyl [K9(100)]	100	5	0.292741	1.17201	1.43222	1.67543	0.350133	2.34013	3.64311	3.66393	0.270499	0.331352	0.609501	0.729971	0.86401	0.146761	0.065905	0.59883	0.0426485	0.173472	0.777934	0.728902	0.0819797	1.01762	0.0917745	0.698949	1.39919	0.0774052	0.794414	1.72021	NaN	NaN	0.59883	NaN	NaN	0.777934	0.728902	NaN	1.01762	NaN	0.698949	1.39919	NaN	0.794414
P49748	ACADVL	Very long-chain specific acyl-CoA dehydrogenase, mitochondrial OS=Homo sapiens GN=ACADVL PE=1 SV=1	[K].TPVTDPATGAVKEK.[I]	K276	1xAcetyl [K12(100)]	100	22	0.611848	1.03471	0.805421	1.27297	0.49017	0.950646	0.560534	1.11852	2.91586	4.45606	5.97373	5.09592	7.04644	2.15867	1.49192	5.09699	2.28536	6.9025	4.18033	7.19057	9.07347	1.65714	7.66941	6.68887	0.929476	16.0543	4.01461	1.07041	2.15867	1.49192	5.09699	2.28536	6.9025	4.18033	7.19057	9.07347	1.65714	7.66941	6.68887	0.929476	16.0543	4.01461
P49748	ACADVL	Very long-chain specific acyl-CoA dehydrogenase, mitochondrial OS=Homo sapiens GN=ACADVL PE=1 SV=1	[R].TSAVPSPCGKYYTLNGSK.[L]	K239	1xAcetyl [K10(100)];1xCarbamidomethyl [C8]	100	1	0.432111	1.65519	1.92262	2.68827	0.310433	1.57112	1.67773	2.53382	0.0752581	0.101539	0.237036	0.285311	0.48507	0.0850595	0.0572309	0.0834838	0.055481	0.108645	0.14049	0.486432	0.115409	0.109266	0.722584	0.0728798	0.0604683	1.10865	0.279482	0.067078	NaN	NaN	NaN	NaN	NaN	NaN	0.486432	NaN	NaN	0.722584	NaN	NaN	1.10865	0.279482
Q9Y2R9	MRPS7	28S ribosomal protein S7, mitochondrial OS=Homo sapiens GN=MRPS7 PE=1 SV=2	[K].TSSVFEDPVISKFTNMMMIGGNK.[V]	K93	1xAcetyl [K12(100)];1xOxidation [M16]	100	5	-0.039592	0.919129	0.819448	0.720592	-0.212079	0.495819	0.215377	0.0716664	0.151144	0.147052	0.285809	0.266728	0.249064	0.0765006	0.04263	0.334301	0.0917035	0.0699408	0.279513	0.0974538	0.074564	0.685409	0.029838	0.0752626	0.695084	0.133132	0.0454129	0.568646	NaN	0.04263	0.334301	NaN	NaN	0.279513	NaN	NaN	0.685409	0.029838	NaN	0.695084	0.133132	NaN
P16615	ATP2A2	Sarcoplasmic/endoplasmic reticulum calcium ATPase 2 OS=Homo sapiens GN=ATP2A2 PE=1 SV=1	[R].TSMSKMFVK.[G]	K510	1xAcetyl [K5(100)]	100	1	-0.050577	-0.320429	1.45357	1.98465	-0.134642	-0.423423	1.24818	1.8406	0.116801	0.112778	0.0935382	0.319901	0.462261	0.10452	0.102549	0.143335	0.0790485	0.107969	0.151315	0.0745829	0.0816498	0.124382	0.0825737	0.0618385	0.81529	0.41271	0.0784734	0.8956	NaN	NaN	NaN	NaN	NaN	NaN	NaN	NaN	NaN	NaN	NaN	0.81529	0.41271	0.0784734
P51149	RAB7A	Ras-related protein Rab-7a OS=Homo sapiens GN=RAB7A PE=1 SV=1	[K].TSLMNQYVNKK.[F]	K31	1xAcetyl [K10(99.8)]	99.8	3	-0.758093	1.24116	1.06761	1.67215	-1.02832	0.811405	0.799779	1.59354	0.350397	0.207182	0.828295	0.73442	1.11668	0.742094	0.130192	0.178905	0.314141	0.0565303	0.250874	0.633536	0.0987301	1.75262	0.743267	0.107902	1.35209	2.81744	0.109054	0.423535	0.742094	0.130192	0.178905	0.314141	NaN	0.250874	0.633536	0.0987301	1.75262	0.743267	NaN	1.35209	2.81744	0.109054
P25705	ATP5F1A	ATP synthase subunit alpha, mitochondrial OS=Homo sapiens GN=ATP5A1 PE=1 SV=1	[K].TSIAIDTIINQKR.[F]	K230	1xAcetyl [K12(100)]	100	11	0.146989	0.877919	1.08766	1.36822	0.0752262	0.486152	0.560588	0.63791	1.06822	1.1828	1.9631	2.27028	2.75764	0.752174	0.867163	1.58533	1.16259	0.869217	1.51658	1.58443	1.42169	2.88317	2.17863	0.521049	4.11116	1.79047	2.29813	4.18433	0.752174	0.867163	1.58533	1.16259	0.869217	1.51658	1.58443	1.42169	2.88317	2.17863	0.521049	4.11116	1.79047	2.29813
Q13423	NNT	NAD(P) transhydrogenase, mitochondrial OS=Homo sapiens GN=NNT PE=1 SV=3	[K].TSGTLISFIYPAQNPELLNKLSQR.[K]	K166	1xAcetyl [K20(100)]	100	2	1.03239	1.11486	1.37112	1.92572	0.986944	0.968203	0.921164	1.32831	0.132287	0.270581	0.286499	0.342189	0.502593	0.142732	0.146231	0.107898	0.194917	0.15809	0.458735	0.417857	0.0750689	0.366571	0.754824	0.0603458	0.211397	0.217466	0.232542	1.05777	0.142732	0.146231	NaN	0.194917	0.15809	0.458735	0.417857	NaN	0.366571	0.754824	NaN	0.211397	0.217466	0.232542
Q9HD23	MRS2	Magnesium transporter MRS2 homolog, mitochondrial OS=Homo sapiens GN=MRS2 PE=1 SV=1	[R].TSDVSQATLASVAPVFTVTKFDK.[Q]	K90	1xAcetyl [K20(100)]	100	2	0.424334	0.467149	1.90784	0.63769	#N/A	#N/A	#N/A	#N/A	0.306383	0.411152	0.423537	1.14969	0.476682	0.333048	0.408572	0.17753	0.678411	0.116893	0.438152	0.692692	0.0901073	0.487811	1.47914	1.66378	0.306158	0.510252	0.0841694	0.835625	0.333048	0.408572	NaN	0.678411	NaN	0.438152	0.692692	NaN	0.487811	1.47914	1.66378	0.306158	0.510252	NaN
Q9Y6N5	SQOR	Sulfide:quinone oxidoreductase, mitochondrial OS=Homo sapiens GN=SQRDL PE=1 SV=1	[K].TWKALQDFK.[E]	K180	1xAcetyl [K3(100)]	100	2	-2.00388	1.3329	1.69155	1.39583	-2.79214	0.33651	0.390547	0.0924886	0.331764	0.0827185	0.835741	1.07161	0.873004	0.0784532	0.379511	0.537328	0.0858035	0.0558039	0.106548	0.464156	1.39138	0.651687	1.14895	1.74651	0.319368	0.0716606	1.71837	0.828982	NaN	0.379511	0.537328	NaN	NaN	NaN	0.464156	1.39138	0.651687	1.14895	1.74651	0.319368	NaN	1.71837
P11142	HSPA8	Heat shock cognate 71 kDa protein OS=Homo sapiens GN=HSPA8 PE=1 SV=1	[K].VCNPIITKLYQSAGGMPGGMPGGFPGGGAPPSGGASSGPTIEEVD.[-]	K609	1xAcetyl [K8(100)];1xCarbamidomethyl [C2];1xOxidation [M]	100	16	-0.198167	1.49299	0.909102	1.2945	-0.306524	1.31284	0.848363	1.25326	0.978473	0.852893	2.75412	1.83745	2.40012	0.0551495	0.0822382	2.79803	0.0553298	0.100729	2.40262	0.363324	0.0861992	7.81285	0.0833349	0.089625	5.33939	1.23654	0.0487155	5.9151	NaN	NaN	2.79803	NaN	NaN	2.40262	0.363324	NaN	7.81285	NaN	NaN	5.33939	1.23654	NaN
Q8IY21	DDX60	Probable ATP-dependent RNA helicase DDX60 OS=Homo sapiens GN=DDX60 PE=1 SV=3	[K].VCFLEKKPSPIK.[D]	K440	1xAcetyl [K6(99.8)];1xCarbamidomethyl [C2]	99.8	2	-0.180253	0.282763	-0.086424	3.32798	-3.32544	-3.20883	-3.80791	-0.287078	0.0779195	0.0687677	0.0947908	0.0733888	0.782473	0.0734784	0.0463081	0.113972	0.0642582	0.067682	0.074363	0.0802974	0.10228	0.101795	0.0511841	0.0787677	0.0902147	1.44099	0.383497	0.522932	NaN	NaN	NaN	NaN	NaN	NaN	NaN	NaN	NaN	NaN	NaN	NaN	1.44099	0.383497
P02545	LMNA	Prelamin-A/C OS=Homo sapiens GN=LMNA PE=1 SV=1	[R].VAVEEVDEEGKFVR.[L]	K450	1xAcetyl [K11(100)]	100	12	1.47608	1.42778	0.627024	1.6826	1.29976	1.6024	1.16864	2.31746	0.543342	1.51154	1.46177	0.839125	1.74416	0.0655103	0.0486868	1.51583	2.12599	0.0580091	2.35061	1.9034	0.0896791	2.39222	0.0845008	0.266074	2.1668	0.117627	3.09715	2.01769	NaN	NaN	1.51583	2.12599	NaN	2.35061	1.9034	NaN	2.39222	NaN	0.266074	2.1668	0.117627	3.09715
Q6NVY1	HIBCH	3-hydroxyisobutyryl-CoA hydrolase, mitochondrial OS=Homo sapiens GN=HIBCH PE=1 SV=2	[R].VATEKCLFAMPETAIGLFPDVGGGYFLPR.[L]	K162	1xAcetyl [K5(100)];1xCarbamidomethyl [C6]	100	2	0.007071	0.581198	0.810691	1.42595	-0.0864895	0.253511	0.190574	0.643537	0.0767685	0.0771456	0.114853	0.134656	0.20627	0.0564764	0.054396	0.119433	0.0341301	0.0720638	0.125243	0.0697772	0.0842997	0.190481	0.0694555	0.133908	0.200604	0.13154	0.0645499	0.422719	NaN	NaN	NaN	0.0341301	NaN	NaN	NaN	NaN	0.190481	NaN	NaN	0.200604	0.13154	NaN
P00558	PGK1	Phosphoglycerate kinase 1 OS=Homo sapiens GN=PGK1 PE=1 SV=3	[R].VDFNVPMKNNQITNNQR.[I]	K30	1xAcetyl [K8(100)]	100	16	-0.124146	0.903934	1.2387	1.59769	-0.0935264	0.559106	0.949459	1.26656	2.61918	2.40322	4.9009	6.1809	7.92717	1.329	1.03445	5.49408	0.595573	0.074512	6.53957	2.55671	0.0927	12.0533	3.64234	0.0898544	14.8105	4.37091	1.65269	17.7579	1.329	1.03445	5.49408	0.595573	NaN	6.53957	2.55671	NaN	12.0533	3.64234	NaN	14.8105	4.37091	1.65269
P50990	CCT8	T-complex protein 1 subunit theta OS=Homo sapiens GN=CCT8 PE=1 SV=4	[R].VDQIIMAKPAGGPKPPSGK.[K]	K528	1xAcetyl [K8(100)]	100	3	0.156113	1.00367	0.729483	0.669348	0.204525	1.02109	0.81875	0.656422	0.700294	0.780324	1.40416	1.16112	1.11372	0.36116	0.0507826	1.68894	0.0491582	0.0449148	2.2469	0.124715	0.763115	3.32465	0.417334	0.0833635	2.98266	0.0318065	0.0667801	3.24256	0.36116	NaN	1.68894	NaN	NaN	2.2469	0.124715	0.763115	3.32465	0.417334	NaN	2.98266	NaN	NaN
Q09666	AHNAK	Neuroblast differentiation-associated protein AHNAK OS=Homo sapiens GN=AHNAK PE=1 SV=2	[K].VDINAPDVDVHGPDWHLKMPK.[V]	K3601	1xAcetyl [K18(100)];1xDeamidated [N4]	100	1	1.54472	1.19529	2.31021	-0.112615	1.78769	1.78604	3.10607	0.752507	0.0999336	0.291553	0.22884	0.495627	0.0924296	0.067866	0.133123	0.0988119	0.616901	0.0524884	0.20527	0.548057	0.070208	0.0682541	0.300365	0.202602	0.983915	0.0616901	0.0683977	0.147201	NaN	NaN	NaN	0.616901	NaN	0.20527	0.548057	NaN	NaN	0.300365	0.202602	0.983915	NaN	NaN
[truncated: 4,953 more rows]
[truncated: 6 more columns]
