# Supplementary material for: Orchestration of protein acetylation as a toggle for cellular defense and virus replication
Source: Nat Commun. 2018 Nov 23;9:4967. doi: 10.1038/s41467-018-07179-w (PMC6251895; doi:10.1038/s41467-018-07179-w)
Supplement: Supplementary file 6 — Supplementary Data 3 [file 41467_2018_7179_MOESM6_ESM.xlsx]

## Sheet: Cytosol
Supplementary Table 3: Subcellular localization of acetylated proteins based on prior literature knowledge. This tab illustrates log2 acetyl peptide abundance and log2 acetyl peptide abundance normalized to protein abundance for cytosolic proteins.
				log2 (acetylated peptide/mock)				log2 (acetylated peptide/protein)
Primary Uniprot Protein Accession #	Gene symbol	AcetylK position in protein	AcetylK position in peptide + additional modifications in peptide	24	48	72	96	24	48	72	96	Source of assignment	Matching Uniprot assignment (Y, N, N/A)
O43776	NARS	K490	1xAcetyl [K12(100)]	-3.76725	-0.847672	-0.774436	-2.04126	-3.65789	-0.996931	-0.987317	-2.25787	Jean Beltran, et al (2016)	Y
Q15631	TSN	K187	1xAcetyl [K5(100)]	-0.469746	0.894153	0.741389	0.981163	-0.372784	0.639559	0.448608	0.536496	Jean Beltran, et al (2016)	Y
E9PAV3	NACA	K1971	1xAcetyl [K8(100)]	-0.543291	-0.703362	-1.16708	-1.52533	-0.408814	-0.727681	-1.13499	-1.41753	Jean Beltran, et al (2016)	Y
Q01469	FABP5	K55	1xAcetyl [K5(100)]	1.49405	-0.875951	-0.090151	0.909827	1.63806	-0.757224	0.405992	1.44725	Jean Beltran, et al (2016)	Y
P08670	VIM	K292	1xAcetyl [K10(100)]	-0.227479	0.379775	0.812902	0.269643	-0.224591	0.515837	0.982647	0.570092	Jean Beltran, et al (2016)	Y
P18206	VCL	K170	1xAcetyl [K8(100)];1xOxidation [M9]	-1.73872	-1.33699	-1.70395	-1.4223	-1.40593	-0.739712	-1.00963	-0.673263	Jean Beltran, et al (2016)	Y
Q9NTK5	OLA1	K242	1xAcetyl [K2(100)]	-0.12099	2.40847	2.14155	0.352947	-0.152385	2.10981	1.66232	0.0613439	Jean Beltran, et al (2016)	Y
P04264	KRT1	K269	1xAcetyl [K2(100)]	-0.229613	-3.48606	-4.18675	-4.84203	#N/A	#N/A	#N/A	#N/A	Jean Beltran, et al (2016)	Y
P18206	VCL	K170	1xAcetyl [K8(100)];2xOxidation [M6;M9]	-0.798549	-1.22654	-1.46999	2.36	-0.46576	-0.629267	-0.775673	3.10904	Jean Beltran, et al (2016)	Y
P18206	VCL	K170	1xAcetyl [K8(100)]	-0.453656	-1.30374	-2.79879	-1.14574	-0.120867	-0.706461	-2.10446	-0.396704	Jean Beltran, et al (2016)	Y
Q14192	FHL2	K78	1xAcetyl [K6(100)]	2.40452	1.53761	1.99997	1.79096	2.84479	2.4427	2.7563	2.60699	Jean Beltran, et al (2016)	Y
P18206	VCL	K219	1xAcetyl [K3(100)]	-0.521537	-0.648767	-2.48024	-2.60269	-0.188748	-0.0514892	-1.78592	-1.85365	Jean Beltran, et al (2016)	Y
P04264	KRT1	K395	1xAcetyl [K3(100)]	3.94331	4.39382	4.92869	5.21291	#N/A	#N/A	#N/A	#N/A	Jean Beltran, et al (2016)	Y
O43583	DENR	K22	1xAcetyl [K4(100)]	0.32404	-0.881951	-0.58864	1.27886	0.40871	-0.614871	-0.220909	1.63731	Jean Beltran, et al (2016)	N/A
P55209	NAP1L1	K194	1xAcetyl [K18(100)]	0.562752	-0.018236	-0.014874	0.876279	0.719572	-0.126593	-0.105727	0.866215	Jean Beltran, et al (2016)	N
P49721	PSMB2	K68	1xAcetyl [K6(100)];1xOxidation [M7]	-0.096157	0.22704	-0.304724	0.083244	-0.16104	0.0367417	-0.564147	-0.119644	Jean Beltran, et al (2016)	Y
P55884	EIF3B	K209	1xAcetyl [K5(100)]	-1.259	-1.08106	-1.33161	-0.538767	-1.21506	-1.28019	-1.48995	-0.607781	Jean Beltran, et al (2016)	Y
Q01813	PFKP	K736	1xAcetyl [K11(99.8)]	-0.700441	0.203515	0.270713	-0.019255	-0.64455	-0.0547022	0.13715	-0.0799945	Jean Beltran, et al (2016)	Y
P18206	VCL	K699	1xAcetyl [K15(100)]	0.000535	-0.163672	-0.972928	-0.305682	0.333324	0.433606	-0.278607	0.443357	Jean Beltran, et al (2016)	Y
P07814	EPRS	K542	1xAcetyl [K7(100)]	-1.24123	0.557842	0.676038	-2.58083	-1.13963	0.501258	0.597428	-2.78747	Jean Beltran, et al (2016)	Y
P48444	ARCN1	K351	1xAcetyl [K4(100)]	-0.251343	0.151042	0.099732	-0.216778	-0.169729	0.368633	0.40552	0.312294	Jean Beltran, et al (2016)	Y
P18206	VCL	K699	1xAcetyl [K15(100)];1xOxidation [M14]	0.392393	-0.678851	-0.427961	-0.561258	0.725182	-0.0815735	0.266361	0.187781	Jean Beltran, et al (2016)	Y
P31949	S100A11	K55	1xAcetyl [K3(100)]	4.05185	4.01386	3.27634	2.75874	4.12281	4.33218	3.58928	3.00685	Jean Beltran, et al (2016)	Y
P18206	VCL	K228	1xAcetyl [K9(100)]	1.63742	0.385435	1.00085	1.23858	1.97021	0.982713	1.69517	1.98762	Jean Beltran, et al (2016)	Y
P19623	SRM	K277	1xAcetyl [K24(100)];1xOxidation [M21]	-0.944241	-1.61669	-0.499191	-1.7881	-0.779357	-1.50265	-0.345584	-1.43518	Jean Beltran, et al (2016)	N/A
Q06830	PRDX1	K7	1xAcetyl [K7(100)];1xMet-loss+Acetyl [N-Term]	0.18459	0.385713	-0.824509	0.697104	0.31117	0.407518	-0.538204	0.757502	Jean Beltran, et al (2016)	Y
Q15417	CNN3	K6	1xAcetyl [K6(100)];1xMet-loss+Acetyl [N-Term]	-1.51911	-1.98462	-3.12431	-2.38967	-1.1772	-1.4133	-2.14152	-1.06775	Jean Beltran, et al (2016)	N/A
P18206	VCL	K607	1xAcetyl [K21(100)];1xDeamidated [N35]	0.678109	1.64371	0.144253	0.856594	1.0109	2.24098	0.838574	1.60563	Jean Beltran, et al (2016)	Y
P20962	PTMS	K4	1xAcetyl [K4(100)];1xMet-loss+Acetyl [N-Term]	-0.451493	-0.730115	-0.633819	-1.54805	#N/A	#N/A	#N/A	#N/A	Jean Beltran, et al (2016)	N/A
P23526	AHCY	K4	1xAcetyl [K4(100)];1xMet-loss+Acetyl [N-Term]	0.800187	0.942932	0.8209	0.525804	0.869639	0.782012	0.643301	0.198117	Jean Beltran, et al (2016)	Y
P06454	PTMA	K15	1xAcetyl [K15(100)];1xMet-loss+Acetyl [N-Term]	-0.531312	-0.667073	-0.756729	-1.49331	-0.503637	1.39784	1.93293	1.30255	Jean Beltran, et al (2016)	N
Q01813	PFKP	K688	1xAcetyl [K5(100)]	1.79769	1.64633	0.24074	1.40718	1.85358	1.38811	0.107176	1.34644	Jean Beltran, et al (2016)	Y
P55884	EIF3B	K254	1xAcetyl [K6(100)]	2.29566	-1.35492	-0.594786	-0.358403	2.33961	-1.55404	-0.753123	-0.427418	Jean Beltran, et al (2016)	Y
P08670	VIM	K168	1xAcetyl [K9(100)];1xDeamidated [N7]	0.964536	0.298288	-2.67985	-0.271742	0.967425	0.434349	-2.5101	0.0287065	Jean Beltran, et al (2016)	Y
P08670	VIM	K168	1xAcetyl [K9(100)]	0.653175	-1.13685	-2.06563	-1.28708	0.656063	-1.00079	-1.89588	-0.98663	Jean Beltran, et al (2016)	Y
P68104	EEF1A1	K439	1xAcetyl [K9(100)]	-0.719106	0.323648	-0.065085	0.631561	-0.587793	0.448654	0.214199	1.01051	Jean Beltran, et al (2016)	Y
P31946	YWHAB	K159	1xAcetyl [K19(99.6)]	0.07937	0.60095	0.31038	0.57327	0.0924129	0.849058	0.40272	0.879058	Jean Beltran, et al (2016)	Y
P06396	GSN	K390	1xAcetyl [K17(100)]	-0.720254	-0.219524	-0.524073	0.711922	-0.624835	-0.0301725	-0.562509	0.335631	Jean Beltran, et al (2016)	Y
P61758	VBP1	K89	1xAcetyl [K7(99.6)];1xOxidation [M9]	-0.914589	1.11244	0.523282	-3.49516	-0.822249	1.0656	0.408249	-3.52938	Jean Beltran, et al (2016)	Y
P60228	EIF3E	K275	1xAcetyl [K4(100)]	-0.437874	-0.088061	-0.995572	-0.774944	-0.398386	-0.118043	-0.951629	-0.660909	Jean Beltran, et al (2016)	Y
P08670	VIM	K334	1xAcetyl [K13(100)];1xCarbamidomethyl [C7]	0.034632	0.136869	-0.052478	-0.895869	0.0375207	0.272931	0.117267	-0.59542	Jean Beltran, et al (2016)	Y
P28066	PSMA5	K209	1xAcetyl [K6(100)];1xOxidation [M3]	-1.30595	-0.034724	0.027298	-0.256411	-1.28853	-0.258765	-0.200443	-0.563257	Jean Beltran, et al (2016)	Y
P22314	UBA1	K671	1xAcetyl [K14(100)]	-0.401187	0.158886	0.177563	-0.30289	-0.223306	0.144531	-0.0452413	-0.481764	Jean Beltran, et al (2016)	Y
P60174	TPI1	K70	1xAcetyl [K14(100)];1xCarbamidomethyl [C23]	-0.342312	0.549548	-0.425128	0.459262	-0.274374	0.274541	-0.600174	0.369764	Jean Beltran, et al (2016)	N/A
P52565	ARHGDIA	K105	1xAcetyl [K6(100)]	-0.622133	-0.693174	0.093241	-1.01384	-0.62069	-0.758057	-0.0164534	-1.05509	Jean Beltran, et al (2016)	Y
P08670	VIM	K282	1xAcetyl [K9(100)]	-0.096627	0.160926	0.179135	-0.570603	-0.0937387	0.296988	0.34888	-0.270154	Jean Beltran, et al (2016)	Y
Q14247	CTTN	K107	1xAcetyl [K10(100)]	0.378082	-0.638368	-1.6386	0.142694	0.401352	-0.362582	-0.978876	0.782049	Jean Beltran, et al (2016)	Y
Q15417	CNN3	K156	1xAcetyl [K6(100)]	-1.46992	-3.92259	-6.33004	-4.85318	-1.12802	-3.35127	-5.34725	-3.53125	Jean Beltran, et al (2016)	N/A
P08670	VIM	K168	1xAcetyl [K10(100)]	1.2003	-0.800658	-1.51079	-1.01807	1.20319	-0.664596	-1.34104	-0.717622	Jean Beltran, et al (2016)	Y
P54727	RAD23B	K147	1xAcetyl [K3(100)]	0.766133	0.30847	-2.71397	1.14719	0.858474	0.496177	-0.977001	2.09339	Jean Beltran, et al (2016)	Y
Q92598	HSPH1	K194	1xAcetyl [K9(100)]	0.287055	0.952379	1.03364	1.91129	0.322102	0.92381	1.08355	1.90123	Jean Beltran, et al (2016)	Y
Q9H3U1	UNC45A	K525	1xAcetyl [K9(100)]	0.42001	0.332432	-1.41684	0.232202	0.42001	0.0912015	-1.48585	0.185362	Jean Beltran, et al (2016)	Y
P13797	PLS3	K364	1xAcetyl [K14(100)]	0.673706	1.20611	1.03943	1.24184	0.656497	1.16767	1.12563	1.45107	Jean Beltran, et al (2016)	Y
P09936	UCHL1	K123	1xAcetyl [K8(100)]	0.400078	0.66412	0.765016	1.25431	0.621029	0.744208	0.72658	1.11812	Jean Beltran, et al (2016)	Y
P25787	PSMA2	K171	1xAcetyl [K6(100)]	-1.85868	-1.95113	0.489419	0.358235	-2.02475	-2.15402	0.145727	0.155348	Jean Beltran, et al (2016)	Y
P07108	DBI	K53	1xAcetyl [K20(100)]	-0.639985	1.60542	1.93237	-0.462039	-0.385008	0.673354	1.03785	-1.42847	Jean Beltran, et al (2016)	N
P17987	TCP1	K510	1xAcetyl [K11(100)]	-0.336331	0.631907	0.665851	0.879714	-0.18593	0.649325	0.715756	0.959802	Jean Beltran, et al (2016)	Y
Q06210	GFPT1	K640	1xAcetyl [K10(100)];1xCarbamidomethyl [C8]	-0.348456	0.242269	-0.05609	1.19417	-0.275974	0.240827	-0.087485	1.2043	Jean Beltran, et al (2016)	N/A
Q9BXJ9	NAA15	K52	1xAcetyl [K18(99.3)];1xOxidation [M17]	-1.74948	0.767779	0.693811	-1.08638	-1.70851	0.733563	0.810973	-0.880485	Jean Beltran, et al (2016)	Y
P07814	EPRS	K788	1xAcetyl [K6(100)]	-1.05664	0.244218	0.345611	0.389497	-0.955042	0.187635	0.267001	0.182854	Jean Beltran, et al (2016)	Y
Q01995	TAGLN	K99	1xAcetyl [K10(100)]	1.87646	0.562173	0.2345	0.594992	1.99518	1.49453	1.9429	2.60658	Jean Beltran, et al (2016)	Y
P22314	UBA1	K68	1xAcetyl [K11(100)]	-0.696368	0.142368	-0.212569	0.559175	-0.518486	0.128013	-0.435373	0.380301	Jean Beltran, et al (2016)	Y
P53396	ACLY	K540	1xAcetyl [K2(100)]	0.561091	0.495601	0.770421	0.958728	0.738973	0.565053	0.979649	1.27346	Jean Beltran, et al (2016)	Y
O76074	PDE5A	K852	1xAcetyl [K2(100)]	0.012829	0.617789	0.523354	0.611	0.877951	1.92179	1.31921	0.897304	Jean Beltran, et al (2016)	N/A
P09936	UCHL1	K71	1xAcetyl [K6(100)]	-0.519474	0.732709	0.085049	0.199767	-0.298524	0.812797	0.0466124	0.0635755	Jean Beltran, et al (2016)	Y
Q16851	UGP2	K91	1xAcetyl [K14(100)]	-0.378369	0.483887	0.800958	1.55113	-0.352164	0.421765	1.05594	1.58175	Jean Beltran, et al (2016)	Y
Q6P2E9	EDC4	K125	1xAcetyl [K6(100)]	1.4891	1.27722	1.97177	2.07734	1.49633	1.10858	1.78273	1.78338	Jean Beltran, et al (2016)	N/A
Q96AC1	FERMT2	K107	1xAcetyl [K7(100)];1xOxidation [M6]	-0.939185	-0.266289	-0.111375	-1.3571	-0.764564	0.0235379	0.208751	-1.01153	Jean Beltran, et al (2016)	Y
O60763	USO1	K815	1xAcetyl [K5(100)]	0.07367	-0.027142	0.320008	0.424496	0.137079	0.177091	0.671083	0.679474	Jean Beltran, et al (2016)	Y
O60763	USO1	K858	1xAcetyl [K9(99.7)]	-1.94661	-0.623583	-0.692979	-2.19067	-1.8832	-0.41935	-0.341905	-1.93569	Jean Beltran, et al (2016)	Y
P08670	VIM	K188	1xAcetyl [K4(100)];1xOxidation [M9]	0.401804	0.198602	0.582569	0.636017	0.404692	0.334664	0.752314	0.936466	Jean Beltran, et al (2016)	Y
P08670	VIM	K188	1xAcetyl [K4(100)]	-0.746264	-3.23502	0.834837	1.15088	-0.743376	-3.09896	1.00458	1.45132	Jean Beltran, et al (2016)	Y
Q16531	DDB1	K864	1xAcetyl [K7(99.7)]	-0.016058	0.675911	-1.01972	-1.35733	-0.038958	0.324282	-1.52967	-1.90823	Jean Beltran, et al (2016)	Y
P25789	PSMA4	K210	1xAcetyl [K5(100)]	1.61686	2.7568	3.02244	2.55624	1.57002	2.65381	3.25691	2.78224	Jean Beltran, et al (2016)	Y
Q9NSD9	FARSB	K107	1xAcetyl [K3(100)]	-1.2196	-1.41221	-3.96049	-0.93935	-0.983435	-1.28563	-3.95035	-0.966504	Jean Beltran, et al (2016)	Y
P08670	VIM	K373	1xAcetyl [K9(100)];2xOxidation [M8;M12]	0.749148	-0.247279	1.68414	-0.145013	0.752036	-0.111217	1.85389	0.155436	Jean Beltran, et al (2016)	Y
P08670	VIM	K373	1xAcetyl [K9(100)];1xOxidation [M]	-0.047634	0.434546	0.931386	0.495283	-0.0447454	0.570607	1.10113	0.795731	Jean Beltran, et al (2016)	Y
P08670	VIM	K373	1xAcetyl [K9(100)]	-0.313597	0.574623	0.58763	-0.229668	-0.310709	0.710684	0.757375	0.0707803	Jean Beltran, et al (2016)	Y
O43681	ASNA1	K301	1xAcetyl [K4(100)];1xOxidation [M9]	0.207491	0.071837	0.42222	0.377	0.410063	-0.113395	0.107233	0.00627777	Jean Beltran, et al (2016)	Y
P23526	AHCY	K412	1xAcetyl [K4(100)];1xCarbamidomethyl [C13];1xOxidation [M11]	-1.74592	0.056521	0.489773	-1.42095	-1.67647	-0.104399	0.312174	-1.74864	Jean Beltran, et al (2016)	Y
P07437	TUBB	K58	1xAcetyl [K12(100)]	-0.032722	0.662116	0.559745	0.310173	0.296437	0.739157	0.568427	0.256366	Jean Beltran, et al (2016)	Y
P54577	YARS	K146	1xAcetyl [K11(99.7)]	0.18542	-1.589	-1.29171	-1.47392	0.492993	-1.29387	-1.13649	-1.58896	Jean Beltran, et al (2016)	Y
P17655	CAPN2	K360	1xAcetyl [K3(100)];1xOxidation [M4]	-0.380838	-0.259036	-6.46683	-2.59098	-0.139567	0.0975699	-5.93359	-2.01966	Jean Beltran, et al (2016)	Y
P23526	AHCY	K408	1xAcetyl [K3(100)]	1.57292	-2.25404	-1.9887	-0.896825	1.64237	-2.41495	-2.1663	-1.22451	Jean Beltran, et al (2016)	Y
P16949	STMN1	K104	1xAcetyl [K4(100)];1xOxidation [M5]	-0.313512	-2.25606	-2.92744	-1.81766	-0.0992718	-1.8846	-2.40252	-1.13265	Jean Beltran, et al (2016)	Y
P22314	UBA1	K304	1xAcetyl [K4(100)]	0.186516	1.20306	1.08561	1.45457	0.364398	1.18871	0.862803	1.27569	Jean Beltran, et al (2016)	Y
Q13557	CAMK2D	K43	1xAcetyl [K10(100)]	-0.488792	0.374916	0.56646	0.260679	-0.498856	0.565913	1.22163	0.635876	Jean Beltran, et al (2016)	Y
Q96CV9	OPTN	K106	1xAcetyl [K10(100)];1xOxidation [M2]	-3.9425	0.777793	0.739172	-2.85743	-4.48847	0.501594	1.07925	-2.28611	Jean Beltran, et al (2016)	Y
Q15843	NEDD8	K48	1xAcetyl [K6(100)];1xOxidation [M8]	-0.703713	-0.994147	-1.56136	-1.1659	#N/A	#N/A	#N/A	#N/A	Jean Beltran, et al (2016)	N
Q15843	NEDD8	K48	1xAcetyl [K6(100)]	-0.908845	-0.588983	-2.19684	-0.981516	#N/A	#N/A	#N/A	#N/A	Jean Beltran, et al (2016)	N
Q96C19	EFHD2	K123	1xAcetyl [K5(100)];2xOxidation [M2;M3]	1.85558	2.40441	2.09599	0.27422	1.97745	2.62032	2.35097	0.43426	Jean Beltran, et al (2016)	Y
Q96C19	EFHD2	K123	1xAcetyl [K5(100)];1xOxidation [M3]	-1.9748	-0.358783	0.595282	-1.5331	-1.85294	-0.142868	0.85026	-1.37306	Jean Beltran, et al (2016)	Y
P25788	PSMA3	K206	1xAcetyl [K10(100)]	0.220497	1.07386	1.34851	0.964584	0.154236	1.01451	1.46724	1.00111	Jean Beltran, et al (2016)	Y
P40227	CCT6A	K127	1xAcetyl [K10(100)]	0.299221	1.30261	1.66704	1.61349	0.402368	1.46104	1.80469	1.76229	Jean Beltran, et al (2016)	Y
Q99832	CCT7	K172	1xAcetyl [K6(100)]	-0.519876	0.486793	0.602493	1.15731	-0.328879	0.514468	0.583859	1.03696	Jean Beltran, et al (2016)	Y
P67936	TPM4	K195	1xAcetyl [K5(100)]	0.055328	-0.360921	-0.592692	-1.2105	0.48973	0.457659	0.364664	-0.239074	Jean Beltran, et al (2016)	Y
Q13177	PAK2	K62	1xAcetyl [K10(100)]	-0.245422	-0.23948	-0.626836	-0.640126	-0.204451	-0.275104	-0.394067	-0.279821	Jean Beltran, et al (2016)	Y
P12081	HARS	K118	1xAcetyl [K6(100)]	-1.6098	-0.827465	-0.193581	-0.429241	-1.5718	-0.870109	-0.088884	-0.365832	Jean Beltran, et al (2016)	Y
P46060	RANGAP1	K524	1xAcetyl [K9(100)]	0.471236	0.291059	0.138545	-1.64354	0.536154	0.311399	0.300198	-1.43931	Jean Beltran, et al (2016)	Y
P63244	RACK1	K271	1xAcetyl [K7(100)]	-3.13575	-0.331256	-0.432429	-3.32393	-2.95787	-0.527863	-0.555433	-3.36096	Jean Beltran, et al (2016)	Y
P54577	YARS	K380	1xAcetyl [K6(100)]	-0.313839	1.32367	-0.521812	1.4391	-0.0062665	1.6188	-0.3666	1.32407	Jean Beltran, et al (2016)	Y
P68371	TUBB4B	K58	1xAcetyl [K12(100)]	-0.384885	0.315006	0.335855	0.109702	#N/A	#N/A	#N/A	#N/A	Jean Beltran, et al (2016)	Y
P60842	EIF4A1	K225	1xAcetyl [K23(99.6)]	-0.552037	-1.26633	-0.810241	-0.325058	-0.31247	-1.13659	-0.404789	0.250557	Jean Beltran, et al (2016)	N/A
Q9Y266	NUDC	K250	1xAcetyl [K3(100)];1xOxidation [M4]	-3.38869	0.748407	0.632635	-1.90914	-3.38	0.911675	1.27199	-1.26978	Jean Beltran, et al (2016)	Y
Q8NEU8	APPL2	K406	1xAcetyl [K17(99.7)]	-1.92618	-1.59323	-1.86866	-2.53157	-1.39503	-0.870617	-1.28442	-1.85119	Jean Beltran, et al (2016)	Y
P48507	GCLM	K90	1xAcetyl [K10(100)]	1.87935	-0.019446	-0.523979	1.60149	2.1905	0.158436	-0.207451	1.86337	Jean Beltran, et al (2016)	N/A
P13797	PLS3	K297	1xAcetyl [K9(100)]	0.376523	-1.31582	-0.773181	-2.06633	0.359314	-1.35426	-0.68698	-1.8571	Jean Beltran, et al (2016)	Y
P22234	PAICS	K11	1xAcetyl [K11(99.8)];1xMet-loss+Acetyl [N-Term]	-0.22113	-0.383729	-0.877102	-1.37681	0.093603	-0.265002	-0.553369	-0.999737	Jean Beltran, et al (2016)	N/A
P68104	EEF1A1	K165	1xAcetyl [K11(100)];1xOxidation [M1]	1.03212	-0.481971	-0.250875	-1.06069	1.16343	-0.356965	0.0284091	-0.681741	Jean Beltran, et al (2016)	Y
P68104	EEF1A1	K165	1xAcetyl [K11(100)]	0.939393	0.520287	-1.38989	-1.41858	1.07071	0.645293	-1.1106	-1.03964	Jean Beltran, et al (2016)	Y
P04424	ASL	K7	1xAcetyl [K7(100)];1xMet-loss+Acetyl [N-Term]	0.35656	0.168866	-0.241195	0.166586	0.453522	0.322473	-0.241195	0.192791	Jean Beltran, et al (2016)	N/A
P52565	ARHGDIA	K28	1xAcetyl [K28(100)];1xMet-loss+Acetyl [N-Term]	1.39634	2.10638	1.8342	2.26426	1.39778	2.04149	1.7245	2.22301	Jean Beltran, et al (2016)	Y
P63313	TMSB10	K15	1xAcetyl [K15(99.6)];1xMet-loss+Acetyl [N-Term]	-0.089772	0.431584	-1.14971	-1.44136	#N/A	#N/A	#N/A	#N/A	Jean Beltran, et al (2016)	Y
P35754	GLRX	K9	1xAcetyl [K9(100)];1xCarbamidomethyl [C8];1xMet-loss+Acetyl [N-Term]	-0.147958	0.267694	-0.302619	0.504701	0.427657	0.577053	0.0319884	0.372454	Jean Beltran, et al (2016)	Y
Q01995	TAGLN	K4	1xAcetyl [K4(100)];1xMet-loss+Acetyl [N-Term]	0.064468	0.199086	-1.23246	-1.43553	0.183195	1.13145	0.475942	0.576058	Jean Beltran, et al (2016)	Y
P10768	ESD	K4	1xAcetyl [K4(100)];1xMet-loss+Acetyl [N-Term]	-1.41531	-3.23363	-3.32927	-3.84115	-1.44952	-3.53112	-3.52083	-4.16653	Jean Beltran, et al (2016)	Y
P31949	S100A11	K3	1xAcetyl [K3(100)];1xMet-loss+Acetyl [N-Term]	0.444936	0.676591	0.01511	-0.57958	0.515903	0.994917	0.328049	-0.331472	Jean Beltran, et al (2016)	Y
P67936	TPM4	K11	1xAcetyl [K11(100)];1xMet-loss+Acetyl [N-Term]	-0.241586	-0.042269	-0.389779	-0.589534	0.192817	0.776311	0.567577	0.381897	Jean Beltran, et al (2016)	Y
P17655	CAPN2	K7	1xAcetyl [K7(100)];1xMet-loss+Acetyl [N-Term]	-0.339616	-0.926675	-1.30816	-1.12544	-0.0983457	-0.570069	-0.774916	-0.554123	Jean Beltran, et al (2016)	Y
P67936	TPM4	K113	1xAcetyl [K9(100)]	-0.537881	-0.480805	-1.84361	-2.22835	-0.103478	0.337774	-0.886254	-1.25692	Jean Beltran, et al (2016)	Y
A0AVT1	UBA6	K1003	1xAcetyl [K12(100)]	-1.41043	-0.944564	2.07183	1.47916	-1.47669	-1.39029	1.5528	1.10955	Jean Beltran, et al (2016)	N/A
O00151	PDLIM1	K203	1xAcetyl [K5(100)];1xOxidation [M1]	-0.701056	-0.964981	1.91771	-2.23427	-0.50511	-0.904583	2.09559	-1.98959	Jean Beltran, et al (2016)	Y
Q86VS8	HOOK3	K478	1xAcetyl [K3(100)];1xOxidation [M1]	-0.320649	-0.844725	-1.63582	-1.55134	-0.0929567	-0.55666	-1.13967	-1.07741	Jean Beltran, et al (2016)	Y
P09936	UCHL1	K195	1xAcetyl [K17(100)]	-2.10202	0.650476	0.953335	-0.822532	-1.88107	0.730564	0.914899	-0.958723	Jean Beltran, et al (2016)	Y
P67936	TPM4	K113	1xAcetyl [K9(100)];1xOxidation [M6]	1.25263	0.637606	-0.765544	0.311786	1.68703	1.45619	0.191812	1.28322	Jean Beltran, et al (2016)	Y
P54577	YARS	K10	1xAcetyl [K10(100)];1xMet-loss+Acetyl [N-Term]	-1.19668	-0.447306	0.178321	-0.000488	-0.889105	-0.152178	0.333534	-0.115521	Jean Beltran, et al (2016)	Y
P06744	GPI	K89	1xAcetyl [K6(100)]	0.04749	1.22189	1.36285	1.45075	0.0388602	0.955255	1.06067	0.88613	Jean Beltran, et al (2016)	Y
P10768	ESD	K31	1xAcetyl [K2(100)];1xOxidation [M1]	-0.891138	-0.753904	-0.413632	-1.80392	-0.925354	-1.05139	-0.605195	-2.1293	Jean Beltran, et al (2016)	Y
P25788	PSMA3	K57	1xAcetyl [K5(100)]	-1.80503	1.79323	1.6916	1.21066	-1.87129	1.73387	1.81033	1.24719	Jean Beltran, et al (2016)	Y
P07384	CAPN1	K270	1xAcetyl [K3(100)]	-0.410318	-0.284887	-0.245583	1.20105	-0.448754	-0.67225	-0.729979	0.682007	Jean Beltran, et al (2016)	Y
P55884	EIF3B	K228	1xAcetyl [K12(99.7)]	-0.14685	0.327489	0.235556	0.17193	-0.102907	0.128366	0.0772192	0.102915	Jean Beltran, et al (2016)	Y
P78344	EIF4G2	K92	1xAcetyl [K5(100)]	-0.358451	3.03106	2.33725	3.28674	-0.127376	3.28949	2.65019	3.66945	Jean Beltran, et al (2016)	N/A
O14818	PSMA7	K157	1xAcetyl [K14(100)]	-0.820831	0.12972	0.438057	-1.89477	-0.825152	-0.0130202	0.336407	-2.21669	Jean Beltran, et al (2016)	Y
Q53FA7	TP53I3	K315	1xAcetyl [K12(100)];1xOxidation [M14]	0.272523	0.522111	0.68634	-0.221233	0.41017	0.259076	0.166295	-0.750304	Jean Beltran, et al (2016)	N/A
O75083	WDR1	K480	1xAcetyl [K10(100)]	-0.387964	0.293369	0.248636	-1.01148	-0.240762	0.512639	0.623833	-0.459321	Jean Beltran, et al (2016)	Y
Q15370	ELOB	K46	1xAcetyl [K3(100)]	1.68187	-0.944158	-0.675785	-1.1755	1.96466	-0.671861	0.50864	-0.158083	Jean Beltran, et al (2016)	N
P61088	UBE2N	K82	1xAcetyl [K8(100)]	0.759033	0.643198	0.967214	2.02046	0.600696	0.522846	0.829711	1.82008	Jean Beltran, et al (2016)	Y
P68036	UBE2L3	K82	1xAcetyl [K9(100)];1xCarbamidomethyl [C13]	0.489173	1.16558	1.22009	0.732611	0.59232	1.12574	1.42765	0.915397	Jean Beltran, et al (2016)	Y
O43396	TXNL1	K181	1xAcetyl [K5(100)];1xOxidation [M4]	-0.370478	0.604239	0.348566	0.041923	-0.511911	0.358135	0.198006	-0.0118831	Jean Beltran, et al (2016)	Y
P18669	PGAM1	K5	1xAcetyl [K5(100)];1xMet-loss+Acetyl [N-Term]	-0.518488	0.266179	-0.134626	-0.236701	-0.646782	-0.194301	-0.751924	-0.694032	Jean Beltran, et al (2016)	N/A
P40227	CCT6A	K5	1xAcetyl [K5(100)];1xMet-loss+Acetyl [N-Term]	0.774891	0.706659	0.331087	0.549999	0.878038	0.865089	0.468735	0.698799	Jean Beltran, et al (2016)	Y
P61758	VBP1	K5	1xAcetyl [K5(100)];1xCarbamidomethyl [C8];1xMet-loss+Acetyl [N-Term]	-1.12974	-3.6109	-3.77705	-3.7697	-1.0374	-3.65774	-3.89208	-3.80391	Jean Beltran, et al (2016)	Y
Q01995	TAGLN	K78	1xAcetyl [K14(99.5)]	-0.35807	-0.668174	-1.07857	-2.30649	-0.239343	0.264188	0.629828	-0.294906	Jean Beltran, et al (2016)	Y
Q06830	PRDX1	K168	1xAcetyl [K10(100)];1xCarbamidomethyl [C15]	-2.60495	1.55516	1.73146	-1.02372	-2.47837	1.57697	2.01776	-0.963322	Jean Beltran, et al (2016)	Y
P07814	EPRS	K497	1xAcetyl [K6(99.8)]	-0.279941	-0.552214	-0.192719	0.568661	-0.178343	-0.608797	-0.271328	0.362018	Jean Beltran, et al (2016)	Y
Q04917	YWHAH	K69	1xAcetyl [K8(100)]	-0.044776	-0.227214	0.509664	0.371229	0.0849575	0.273004	1.38534	1.50412	Jean Beltran, et al (2016)	N/A
P31946	YWHAB	K70	1xAcetyl [K8(100)]	-0.074574	-0.407364	-1.04311	-0.302459	-0.0615314	-0.159256	-0.950774	0.00332972	Jean Beltran, et al (2016)	Y
Q02790	FKBP4	K387	1xAcetyl [K9(99.6)]	-0.951199	0.933283	1.54151	0.874071	-0.837164	0.826264	1.41454	0.777809	Jean Beltran, et al (2016)	Y
Q5GLZ8	HERC4	K606	1xAcetyl [K4(100)];1xOxidation [M5]	0.341796	-1.34425	-0.890565	-1.90784	0.598497	-1.0438	-0.53949	-1.35991	Jean Beltran, et al (2016)	Y
P55209	NAP1L1	K82	1xAcetyl [K5(100)]	0.436419	-0.963288	-2.00023	-2.25919	0.59324	-1.07165	-2.09108	-2.26926	Jean Beltran, et al (2016)	N
P15531	NME1	K100	1xAcetyl [K12(100)]	1.56056	2.79519	2.59687	2.39096	1.61046	2.8768	2.76176	2.63053	Jean Beltran, et al (2016)	Y
Q01813	PFKP	K486	1xAcetyl [K5(100)]	-1.75798	0.147694	0.838315	0.832683	-1.70209	-0.110524	0.704752	0.771943	Jean Beltran, et al (2016)	Y
O00244	ATOX1	K25	1xAcetyl [K4(100)]	-0.188696	-1.04111	-0.906382	0.372119	-0.347033	-1.06968	-0.558983	0.677908	Jean Beltran, et al (2016)	N/A
Q8IWE2	FAM114A1	K327	1xAcetyl [K12(100)]	-0.952116	-1.15436	-1.09689	-1.3623	-0.70743	-0.816113	-0.74582	-0.88837	Jean Beltran, et al (2016)	Y
P62857	RPS28	K10	1xAcetyl [K5(100)]	-0.252618	-1.03008	-2.33047	-1.77036	-0.211646	-1.07553	-2.39398	-1.74709	Jean Beltran, et al (2016)	Y
Q06323	PSME1	K13	1xAcetyl [K8(100)]	0.00724	-0.197808	0.675879	-0.351016	-0.206884	-0.779882	-0.192017	-1.15342	Jean Beltran, et al (2016)	N/A
P53396	ACLY	K991	1xAcetyl [K5(100)]	-0.117516	0.634404	0.593583	0.703073	0.0603661	0.703856	0.802811	1.01781	Jean Beltran, et al (2016)	Y
Q99832	CCT7	K217	1xAcetyl [K18(99.4)]	-0.134121	-0.063955	0.254365	-0.013421	0.0568759	-0.0362798	0.235731	-0.133773	Jean Beltran, et al (2016)	Y
Q15942	ZYX	K328	1xAcetyl [K4(100)]	0.585234	-1.33136	-2.22214	-1.98484	0.878593	-0.278461	-0.359641	0.160763	Jean Beltran, et al (2016)	Y
P04792	HSPB1	K112	1xAcetyl [K16(100)]	-0.643335	0.074993	-0.024357	-1.19457	-0.439102	0.44832	0.443576	-0.724643	Jean Beltran, et al (2016)	Y
P62195	PSMC5	K222	1xAcetyl [K9(100)]	-0.393571	0.362444	0.269841	0.337333	-0.447378	0.201524	0.0335016	0.026993	Jean Beltran, et al (2016)	Y
O95394	PGM3	K350	1xAcetyl [K7(100)];1xCarbamidomethyl [C5]	0.423541	0.710391	-0.092002	0.582649	0.467484	0.848039	0.213787	0.79021	Jean Beltran, et al (2016)	N/A
Q99832	CCT7	K320	1xAcetyl [K7(100)]	0.377711	-1.21461	-1.62335	-1.91253	0.568708	-1.18693	-1.64198	-2.03288	Jean Beltran, et al (2016)	Y
Q13200	PSMD2	K350	1xAcetyl [K7(100)]	-0.196845	-0.299362	0.308289	0.652507	-0.222582	-0.305121	0.374716	0.810936	Jean Beltran, et al (2016)	N/A
P23526	AHCY	K186	1xAcetyl [K12(100)]	1.13883	-0.421729	-0.809933	-0.739647	1.20828	-0.582649	-0.987532	-1.06733	Jean Beltran, et al (2016)	Y
Q01995	TAGLN	K89	1xAcetyl [K11(100)]	0.107448	0.459414	-0.054784	-0.211976	0.226175	1.39178	1.65361	1.79961	Jean Beltran, et al (2016)	Y
P17858	PFKL	K614	1xAcetyl [K9(99.8)];1xOxidation [M10]	-0.481748	2.02091	-0.020519	0.59584	-0.353591	1.69093	-0.52641	0.181163	Jean Beltran, et al (2016)	Y
Q01995	TAGLN	K89	1xAcetyl [K11(100)];1xOxidation [M8]	-2.81954	-0.01803	-1.24233	-3.0161	-2.70081	0.914331	0.466068	-1.00451	Jean Beltran, et al (2016)	Y
P46108	CRK	K253	1xAcetyl [K7(100)]	-3.06948	-0.755346	-3.74478	-3.68689	-2.87354	-0.769702	-3.70677	-3.66215	Jean Beltran, et al (2016)	Y
P15170	GSPT1	K493	1xAcetyl [K3(100)]	-0.312111	-0.950802	-0.791367	-1.80832	-0.222843	-0.924597	-0.364741	-1.18684	Jean Beltran, et al (2016)	N/A
Q96C19	EFHD2	K87	1xAcetyl [K9(100)]	0.221902	2.37553	2.27905	-0.170407	0.343765	2.59145	2.53403	-0.0103662	Jean Beltran, et al (2016)	Y
P10768	ESD	K29	1xAcetyl [K12(99.7)];1xCarbamidomethyl [C11];1xOxidation [M13]	0.749686	0.682175	1.00748	0.690701	0.71547	0.38469	0.815919	0.365315	Jean Beltran, et al (2016)	Y
Q13596	SNX1	K237	1xAcetyl [K14(100)]	0.293475	-0.460455	-1.82726	1.64414	0.393526	-0.549953	-1.87549	1.47293	Jean Beltran, et al (2016)	Y
P06396	GSN	K75	1xAcetyl [K3(100)]	0.01933	0.128265	0.649473	1.08043	0.11475	0.317616	0.611037	0.704141	Jean Beltran, et al (2016)	Y
P62191	PSMC1	K178	1xAcetyl [K3(100)]	-1.88952	-0.3733	0.336384	0.026308	-2.00055	-0.557263	0.11358	-0.213701	Jean Beltran, et al (2016)	Y
O75874	IDH1	K87	1xAcetyl [K5(100)]	0.584069	-0.423276	0.490242	0.842971	0.776715	-0.61231	0.176416	0.495873	Jean Beltran, et al (2016)	Y
P60842	EIF4A1	K291	1xAcetyl [K7(100)];1xOxidation [M8]	-0.978818	-0.195858	-0.198341	-2.15369	-0.739251	-0.0661241	0.20711	-1.57808	Jean Beltran, et al (2016)	N/A
P68104	EEF1A1	K273	1xAcetyl [K7(100)]	-1.7264	0.378556	0.226436	0.009337	-1.59509	0.503562	0.50572	0.388281	Jean Beltran, et al (2016)	Y
P08670	VIM	K235	1xAcetyl [K12(99.8)]	-0.096218	-0.715653	0.064425	-3.85107	-0.0933298	-0.579591	0.234169	-3.55062	Jean Beltran, et al (2016)	Y
Q9P2J5	LARS	K983	1xAcetyl [K13(99.8)]	-0.122358	0.033018	0.151709	-0.318268	0.0885389	0.122285	0.0895871	-0.636729	Jean Beltran, et al (2016)	Y
P17987	TCP1	K406	1xAcetyl [K5(100)]	-0.037111	0.586373	1.28718	1.86923	0.11329	0.60379	1.33709	1.94932	Jean Beltran, et al (2016)	Y
P35998	PSMC2	K248	1xAcetyl [K9(100)]	-0.552752	0.12197	-0.046779	-0.058288	-0.596796	-0.0670639	-0.298952	-0.273656	Jean Beltran, et al (2016)	Y
Q9NQW7	XPNPEP1	K130	1xAcetyl [K14(99.8)]	-0.173973	0.222981	0.781665	0.835643	-0.158015	0.0390179	0.509045	0.611603	Jean Beltran, et al (2016)	Y
P35998	PSMC2	K116	1xAcetyl [K6(100)]	0.333284	0.070389	0.322619	-0.497006	0.28924	-0.118645	0.070446	-0.712374	Jean Beltran, et al (2016)	Y
Q15274	QPRT	K171	1xAcetyl [K10(100)];1xOxidation [M8]	-0.261111	-0.192328	0.81653	0.763121	0.0357881	-0.442076	0.33937	0.213205	Jean Beltran, et al (2016)	N/A
Q15274	QPRT	K171	1xAcetyl [K10(100)]	-0.948122	-0.012801	0.719565	1.23625	-0.651223	-0.26255	0.242406	0.686337	Jean Beltran, et al (2016)	N/A
P68104	EEF1A1	K172	1xAcetyl [K6(100)]	-0.477422	-0.421909	-0.472689	-0.976499	-0.346109	-0.296903	-0.193405	-0.597554	Jean Beltran, et al (2016)	Y
P68036	UBE2L3	K150	1xAcetyl [K4(100)]	1.05627	-1.86489	-2.12692	-1.86175	1.15941	-1.90473	-1.91936	-1.67896	Jean Beltran, et al (2016)	Y
A0AVT1	UBA6	K991	1xAcetyl [K13(100)];1xOxidation [M14]	0.923088	1.92272	2.33666	2.38867	0.856827	1.47699	1.81762	2.01906	Jean Beltran, et al (2016)	N/A
P61201	COPS2	K426	1xAcetyl [K6(100)]	-0.48547	-1.25056	-4.03275	-2.56729	-0.450423	-1.47707	-4.44743	-3.00771	Jean Beltran, et al (2016)	Y
P67936	TPM4	K181	1xAcetyl [K4(100)]	0.374283	-0.500968	-0.45085	0.631745	0.808686	0.317612	0.506505	1.60318	Jean Beltran, et al (2016)	Y
O14818	PSMA7	K234	1xAcetyl [K7(100)]	0.502567	0.176444	0.205348	1.40045	0.498245	0.0337035	0.103698	1.07852	Jean Beltran, et al (2016)	Y
P07814	EPRS	K512	1xAcetyl [K6(99.6)]	1.1939	0.402143	0.120146	-1.65843	1.2955	0.34556	0.041536	-1.86507	Jean Beltran, et al (2016)	Y
Q96AC1	FERMT2	K285	1xAcetyl [K10(100)]	-1.90374	-0.110052	-0.17112	-2.20064	-1.72912	0.179775	0.149006	-1.85507	Jean Beltran, et al (2016)	Y
P61923	COPZ1	K39	1xAcetyl [K10(100)]	-0.052518	-0.191452	0.565349	0.778414	0.171799	-0.172574	0.787982	0.911308	Jean Beltran, et al (2016)	Y
P48444	ARCN1	K63	1xAcetyl [K8(100)];1xOxidation [M6]	-0.148871	-0.849414	-1.03528	-1.15757	-0.0672571	-0.631823	-0.72949	-0.628495	Jean Beltran, et al (2016)	Y
P60228	EIF3E	K265	1xAcetyl [K10(100)]	-1.14188	1.16124	0.864864	1.22649	-1.10239	1.13126	0.908807	1.34053	Jean Beltran, et al (2016)	Y
P60842	EIF4A1	K174	1xAcetyl [K5(100)]	0.217772	0.265475	0.053304	0.584376	0.457338	0.395209	0.458755	1.15999	Jean Beltran, et al (2016)	N/A
P17655	CAPN2	K609	1xAcetyl [K3(100)]	-0.391613	-1.39777	-3.11526	-1.0637	-0.150342	-1.04116	-2.58202	-0.492379	Jean Beltran, et al (2016)	Y
P17987	TCP1	K199	1xAcetyl [K10(100)]	1.29189	2.62746	1.96022	3.38228	1.4423	2.64488	2.01012	3.46237	Jean Beltran, et al (2016)	Y
P68032	ACTC1	K86	1xAcetyl [K16(100)]	0.949785	0.981845	1.32543	2.62688	#N/A	#N/A	#N/A	#N/A	Jean Beltran, et al (2016)	Y
P62191	PSMC1	K258	1xAcetyl [K9(100)]	-1.81202	0.46678	0.183211	-0.392854	-1.92305	0.282818	-0.0395937	-0.632863	Jean Beltran, et al (2016)	Y
Q14914	PTGR1	K178	1xAcetyl [K10(100)]	0.183371	0.444209	0.879893	0.990088	0.289621	0.380706	0.721556	0.772237	Jean Beltran, et al (2016)	Y
Q99832	CCT7	K292	1xAcetyl [K5(100)]	-0.329683	-0.1386	-0.016837	0.207547	-0.138685	-0.110925	-0.0354715	0.0871953	Jean Beltran, et al (2016)	Y
P60174	TPI1	K212	1xAcetyl [K15(100)]	-0.682712	0.211959	0.662165	-0.098517	-0.614773	-0.0630482	0.487119	-0.188015	Jean Beltran, et al (2016)	N/A
Q460N5	PARP14	K511	1xAcetyl [K8(100)];1xCarbamidomethyl [C6]	1.28971	2.77837	1.7337	2.39821	-0.78787	1.03593	0.314159	1.00644	Jean Beltran, et al (2016)	Y
Q15181	PPA1	K57	1xAcetyl [K5(100)]	-1.00112	1.09465	1.34159	0.5721	-1.0226	0.769264	0.789704	0.0480364	Jean Beltran, et al (2016)	Y
Q15181	PPA1	K57	1xAcetyl [K5(100)];1xOxidation [M6]	0.038695	0.286199	0.43092	0.531709	0.0172155	-0.039187	-0.120965	0.00764519	Jean Beltran, et al (2016)	Y
P04632	CAPNS1	K179	1xAcetyl [K6(100)]	-0.41279	0.442211	0.360288	-0.266282	-0.152638	0.624997	0.480582	0.103312	Jean Beltran, et al (2016)	Y
P11216	PYGB	K395	1xAcetyl [K8(100)];1xOxidation [M5]	-0.707366	0.056516	0.211152	-0.072996	-0.396218	0.208519	0.201089	-0.137879	Jean Beltran, et al (2016)	N/A
P18669	PGAM1	K157	1xAcetyl [K16(100)];1xCarbamidomethyl [C12]	2.095	3.03334	3.02585	1.93277	1.9667	2.57286	2.40855	1.47544	Jean Beltran, et al (2016)	N/A
P07814	EPRS	K282	1xAcetyl [K4(100)]	0.409592	0.161815	0.714924	0.324939	0.51119	0.105232	0.636314	0.118296	Jean Beltran, et al (2016)	Y
O75083	WDR1	K81	1xAcetyl [K16(100)]	-0.476274	-0.120513	0.074441	-0.309605	-0.329072	0.0987565	0.449638	0.242552	Jean Beltran, et al (2016)	Y
Q9NR12	PDLIM7	K238	1xAcetyl [K5(100)]	0.40303	-0.917076	-1.57313	-0.529068	0.77449	-0.410723	-0.878811	0.333428	Jean Beltran, et al (2016)	Y
P43034	PAFAH1B1	K53	1xAcetyl [K7(99.7)]	0.248691	-0.415451	-0.510662	-0.479055	0.30009	-0.436931	-0.387229	-0.368139	Jean Beltran, et al (2016)	Y
P31949	S100A11	K27	1xAcetyl [K4(100)]	0.424367	0.81151	1.9221	1.30416	0.495333	1.12984	2.23504	1.55227	Jean Beltran, et al (2016)	Y
Q13526	PIN1	K46	1xAcetyl [K25(100)];1xDeamidated [N26]	0.425783	5.28246	4.31347	-0.251501	0.643374	5.04367	3.93829	-0.571119	Jean Beltran, et al (2016)	Y
P13797	PLS3	K611	1xAcetyl [K12(100)]	-2.8946	0.137915	0.143867	-1.14276	-2.91181	0.0994787	0.230068	-0.933534	Jean Beltran, et al (2016)	Y
O00151	PDLIM1	K98	1xAcetyl [K11(100)]	0.271125	-1.72634	-0.201184	0.334066	0.467072	-1.66595	-0.0233018	0.578751	Jean Beltran, et al (2016)	Y
P63244	RACK1	K183	1xAcetyl [K8(100)];1xCarbamidomethyl [C7]	0.487839	-4.07921	-0.428525	0.313847	0.66572	-4.27582	-0.551529	0.276817	Jean Beltran, et al (2016)	Y
P13797	PLS3	K545	1xAcetyl [K8(100)]	0.0045	-0.270158	-1.91579	-0.39645	-0.0127091	-0.308594	-1.82959	-0.187222	Jean Beltran, et al (2016)	Y
Q15181	PPA1	K228	1xAcetyl [K7(100)]	0.519744	0.469782	-0.110097	1.34573	0.498264	0.144396	-0.661982	0.821664	Jean Beltran, et al (2016)	Y
P26641	EEF1G	K294	1xAcetyl [K9(100)]	-1.55696	-0.750066	-0.486754	-0.800864	-1.4351	-0.580322	-0.328325	-0.554469	Jean Beltran, et al (2016)	N/A
P40925	MDH1	K118	1xAcetyl [K8(100)]	1.41531	1.08535	-0.008861	0.467593	1.45777	0.851465	-0.306346	0.145665	Jean Beltran, et al (2016)	Y
O75874	IDH1	K243	1xAcetyl [K7(100)]	-1.69593	0.865803	1.20818	0.416639	-1.50329	0.67677	0.894357	0.0695404	Jean Beltran, et al (2016)	Y
P49589	CARS	K503	1xAcetyl [K5(100)];1xCarbamidomethyl [C8]	1.18426	-0.205839	1.38935	0.532309	1.354	-0.204395	1.26634	0.132865	Jean Beltran, et al (2016)	Y
P06396	GSN	K368	1xAcetyl [K8(100)]	-0.029286	0.248902	0.234725	-0.646497	0.0661332	0.438253	0.196289	-1.02279	Jean Beltran, et al (2016)	Y
P05198	EIF2S1	K141	1xAcetyl [K8(100)]	0.655019	3.09437	3.58236	2.95312	0.688588	3.11911	3.62779	3.02864	Jean Beltran, et al (2016)	Y
Q99832	CCT7	K135	1xAcetyl [K9(99.7)]	-0.611211	-0.248306	-1.33487	0.30513	-0.420214	-0.220631	-1.3535	0.184778	Jean Beltran, et al (2016)	Y
P60174	TPI1	K225	1xAcetyl [K13(100)]	0.482082	-0.266201	-0.423668	1.25971	0.550021	-0.541208	-0.598714	1.17022	Jean Beltran, et al (2016)	N/A
P20962	PTMS	K15	1xAcetyl [K11(100)]	-0.96527	-0.749694	-0.613934	-0.692003	#N/A	#N/A	#N/A	#N/A	Jean Beltran, et al (2016)	N/A
O14818	PSMA7	K52	1xAcetyl [K4(100)]	0.6993	-2.74355	-2.08592	-1.93916	0.694979	-2.88629	-2.18757	-2.26109	Jean Beltran, et al (2016)	Y
P53396	ACLY	K86	1xAcetyl [K4(100)]	0.505311	0.933162	0.508821	1.97932	0.683192	1.00261	0.718049	2.29405	Jean Beltran, et al (2016)	Y
P07814	EPRS	K497	1xAcetyl [K15(99.8)]	0.880617	0.204489	0.699801	1.72653	0.982215	0.147906	0.621192	1.51989	Jean Beltran, et al (2016)	Y
P40227	CCT6A	K377	1xAcetyl [K7(100)]	-0.283736	-0.386526	-0.151719	0.160439	-0.180589	-0.228097	-0.0140712	0.30924	Jean Beltran, et al (2016)	Y
P30626	SRI	K127	1xAcetyl [K11(100)]	4.64002	-0.26151	-0.297992	4.64904	4.74007	-0.226463	-0.216378	4.59246	Jean Beltran, et al (2016)	Y
Q13885	TUBB2A	K103	1xAcetyl [K26(100)]	-0.2774	-0.187273	0.099121	0.634963	#N/A	#N/A	#N/A	#N/A	Jean Beltran, et al (2016)	Y
P13797	PLS3	K587	1xAcetyl [K14(100)];1xOxidation [M19]	-0.048026	-0.407567	-0.512938	0.376	-0.0652353	-0.446003	-0.426737	0.585228	Jean Beltran, et al (2016)	Y
P08670	VIM	K294	1xAcetyl [K2(100)]	0.071126	0.363375	0.274717	0.844776	0.0740148	0.499437	0.444462	1.14522	Jean Beltran, et al (2016)	Y
P06744	GPI	K142	1xAcetyl [K5(100)]	-0.78539	0.255901	0.527231	0.795097	-0.794021	-0.0107355	0.225058	0.230475	Jean Beltran, et al (2016)	Y
P68104	EEF1A1	K408	1xAcetyl [K13(100)];1xCarbamidomethyl [C16];1xOxidation [M]	-2.56612	0.088005	-0.788525	-2.12667	-2.43481	0.213011	-0.509241	-1.74772	Jean Beltran, et al (2016)	Y
P68104	EEF1A1	K408	1xAcetyl [K13(100)];1xCarbamidomethyl [C16]	-0.909271	0.811055	0.134499	0.511128	-0.777957	0.936061	0.413783	0.890072	Jean Beltran, et al (2016)	Y
P53396	ACLY	K265	1xAcetyl [K6(100)]	-0.617647	0.467614	0.277068	-0.283848	-0.439765	0.537066	0.486296	0.0308845	Jean Beltran, et al (2016)	Y
P61081	UBE2M	K75	1xAcetyl [K3(100)]	0.004508	0.965923	-0.409983	2.07907	0.0439964	1.21746	0.470993	2.83297	Jean Beltran, et al (2016)	N/A
O60763	USO1	K202	1xAcetyl [K7(100)]	-0.682687	-0.38442	-0.840315	-0.737466	-0.619278	-0.180187	-0.489241	-0.482488	Jean Beltran, et al (2016)	Y
P04264	KRT1	K355	1xAcetyl [K12(100)]	0.917981	0.745215	0.188897	0.673216	#N/A	#N/A	#N/A	#N/A	Jean Beltran, et al (2016)	Y
P17987	TCP1	K400	1xAcetyl [K10(100)];1xCarbamidomethyl [C7]	-0.446009	0.40496	-0.16162	1.16519	-0.295608	0.422377	-0.111716	1.24527	Jean Beltran, et al (2016)	Y
P17987	TCP1	K466	1xAcetyl [K23(100)]	-0.207611	0.289905	0.14986	0.356374	-0.0572101	0.307322	0.199765	0.436462	Jean Beltran, et al (2016)	Y
P18206	VCL	K731	1xAcetyl [K11(99.7)]	-0.492116	-0.011338	0.181235	-1.54814	-0.159327	0.58594	0.875556	-0.799097	Jean Beltran, et al (2016)	Y
Q9Y3F4	STRAP	K122	1xAcetyl [K18(100)]	-2.90976	-1.02319	-0.580334	-3.0311	-2.69886	-0.935456	-0.418681	-2.84504	Jean Beltran, et al (2016)	Y
Q9BXJ9	NAA15	K735	1xAcetyl [K4(100)]	0.911058	-0.074776	0.278157	1.18715	0.95203	-0.108992	0.395319	1.39304	Jean Beltran, et al (2016)	Y
P12081	HARS	K418	1xAcetyl [K13(99.8)]	-0.598983	-0.027638	-0.589519	0.529738	-0.560977	-0.0702825	-0.484822	0.593148	Jean Beltran, et al (2016)	Y
P46060	RANGAP1	K26	1xAcetyl [K11(99.8)]	-0.387595	-0.113842	-3.36582	0.071564	-0.322678	-0.0935015	-3.20416	0.275797	Jean Beltran, et al (2016)	Y
Q92747	ARPC1A	K36	1xAcetyl [K16(99.5)]	-0.890088	-1.32977	-1.27873	-0.662155	-0.929929	-1.10377	-0.788683	-0.229701	Jean Beltran, et al (2016)	Y
P50995	ANXA11	K282	1xAcetyl [K11(100)]	-0.408453	-0.228345	-0.02903	-0.090649	-0.0628881	-0.0618422	0.040422	0.0533614	Jean Beltran, et al (2016)	Y
Q14247	CTTN	K171	1xAcetyl [K3(100)]	2.54	0.595577	0.181896	0.887334	2.56327	0.871363	0.841619	1.52669	Jean Beltran, et al (2016)	Y
P49721	PSMB2	K29	1xAcetyl [K10(100)]	0.357227	-0.192091	-1.67532	-0.220866	0.292344	-0.38239	-1.93474	-0.423754	Jean Beltran, et al (2016)	Y
P40925	MDH1	K298	1xAcetyl [K3(100)]	0.341942	0.66373	0.995064	1.51003	0.384399	0.429842	0.697579	1.1881	Jean Beltran, et al (2016)	Y
P60174	TPI1	K168	1xAcetyl [K18(100)];1xCarbamidomethyl [C14]	-0.163668	0.297931	-0.833922	-0.754479	-0.0957294	0.0229243	-1.00897	-0.843977	Jean Beltran, et al (2016)	N/A
P43487	RANBP1	K183	1xAcetyl [K4(100)]	0.451725	0.003558	0.058508	-0.102964	0.47793	-0.0640805	0.111403	0.0346842	Jean Beltran, et al (2016)	N/A
P62191	PSMC1	K293	1xAcetyl [K21(100)]	-1.68518	0.112957	0.463761	-1.58873	-1.79622	-0.0710063	0.240957	-1.82874	Jean Beltran, et al (2016)	Y
Q14019	COTL1	K98	1xAcetyl [K5(100)]	1.73737	-0.013506	0.130594	-0.364692	1.93166	0.905154	1.32489	0.918098	Jean Beltran, et al (2016)	Y
O00244	ATOX1	K60	1xAcetyl [K3(100)]	-0.658492	-0.358204	-0.43333	-0.456593	-0.816829	-0.386773	-0.0859311	-0.150805	Jean Beltran, et al (2016)	N/A
Q14247	CTTN	K272	1xAcetyl [K6(100)]	-0.587259	0.147357	-0.189674	-0.031769	-0.563989	0.423143	0.470048	0.607586	Jean Beltran, et al (2016)	Y
P15170	GSPT1	K490	1xAcetyl [K6(100)]	-0.82976	-0.411396	-0.421343	0.169243	-0.740493	-0.385191	0.00528295	0.790732	Jean Beltran, et al (2016)	N/A
P04792	HSPB1	K123	1xAcetyl [K11(100)]	0.49438	-0.69502	-0.627362	-0.074952	0.698613	-0.321693	-0.15943	0.394978	Jean Beltran, et al (2016)	Y
P07814	EPRS	K1132	1xAcetyl [K23(100)];1xOxidation [M17]	-3.12859	-2.75242	0.758404	-3.12372	-3.02699	-2.80901	0.679794	-3.33036	Jean Beltran, et al (2016)	Y
P25787	PSMA2	K176	1xAcetyl [K5(100)]	-0.962484	-0.849675	-0.352205	0.862532	-1.12856	-1.05256	-0.695897	0.659644	Jean Beltran, et al (2016)	Y
Q9Y678	COPG1	K600	1xAcetyl [K10(100)]	1.5735	-1.64199	-0.773564	-1.4067	1.65206	-1.48838	-0.516863	-1.00507	Jean Beltran, et al (2016)	Y
Q06323	PSME1	K35	1xAcetyl [K11(99.8)]	-1.47197	0.897342	1.46038	1.13724	-1.6861	0.315268	0.59248	0.334842	Jean Beltran, et al (2016)	N/A
Q06830	PRDX1	K120	1xAcetyl [K10(100)]	-0.166641	0.580809	0.542107	2.13994	-0.0400608	0.602613	0.828412	2.20034	Jean Beltran, et al (2016)	Y
P06744	GPI	K211	1xAcetyl [K17(100)]	-0.536458	-0.18485	0.315102	0.435021	-0.545089	-0.451487	0.0129293	-0.129601	Jean Beltran, et al (2016)	Y
P78344	EIF4G2	K529	1xAcetyl [K9(100)]	-1.13239	-0.443212	-0.148721	1.09964	-0.901316	-0.184787	0.164219	1.48234	Jean Beltran, et al (2016)	N/A
P08670	VIM	K104	1xAcetyl [K4(100)]	-0.053515	0.066009	-0.007194	0.50566	-0.0506269	0.20207	0.16255	0.806108	Jean Beltran, et al (2016)	Y
P04264	KRT1	K288	1xAcetyl [K11(99.8)]	-1.00409	-2.58728	-2.27867	-1.0113	#N/A	#N/A	#N/A	#N/A	Jean Beltran, et al (2016)	Y
P18206	VCL	K802	1xAcetyl [K10(100)]	-0.339773	0.042872	-0.215237	-0.773196	-0.00698408	0.64015	0.479084	-0.0241574	Jean Beltran, et al (2016)	Y
P06396	GSN	K615	1xAcetyl [K18(100)]	-1.27942	-0.492762	-0.202122	-0.479328	-1.184	-0.303411	-0.240559	-0.855618	Jean Beltran, et al (2016)	Y
P15170	GSPT1	K108	1xAcetyl [K4(100)]	0.729483	0.276544	-0.650367	0.35124	0.81875	0.302749	-0.223741	0.972728	Jean Beltran, et al (2016)	N/A
P43487	RANBP1	K50	1xAcetyl [K11(100)];1xOxidation [M12]	0.96436	0.141076	0.12232	-0.089063	0.990565	0.0734372	0.175215	0.0485847	Jean Beltran, et al (2016)	N/A
P67936	TPM4	K223	1xAcetyl [K8(100)]	-0.281384	-0.235259	0.052748	-0.779653	0.153019	0.58332	1.0101	0.191778	Jean Beltran, et al (2016)	Y
P08670	VIM	K445	1xAcetyl [K5(100)]	-0.280657	0.285807	0.069519	0.038073	-0.277768	0.421869	0.239264	0.338521	Jean Beltran, et al (2016)	Y
P28066	PSMA5	K91	1xAcetyl [K5(100)]	-0.021486	-0.612709	-0.830227	-1.65028	-0.00406906	-0.83675	-1.05797	-1.95713	Jean Beltran, et al (2016)	Y
P50995	ANXA11	K271	1xAcetyl [K7(100)]	0.058184	0.033741	-0.127326	-0.223135	0.403748	0.200244	-0.0578744	-0.0791248	Jean Beltran, et al (2016)	Y
P63244	RACK1	K130	1xAcetyl [K3(100)];1xCarbamidomethyl [C11]	1.0147	0.464393	-0.017824	-0.340989	1.19258	0.267786	-0.140828	-0.37802	Jean Beltran, et al (2016)	Y
Q9BUF5	TUBB6	K216	1xAcetyl [K3(100)];1xOxidation [M20]	0.849275	0.579771	0.220408	0.81269	1.02716	0.565416	0.180567	1.02526	Jean Beltran, et al (2016)	Y
Q9BUF5	TUBB6	K216	1xAcetyl [K3(100)]	0.381636	-0.775735	-1.23364	1.4105	0.559518	-0.79009	-1.27348	1.62306	Jean Beltran, et al (2016)	Y
Q13885	TUBB2A	K216	1xAcetyl [K3(100)];1xCarbamidomethyl [C26];1xOxidation [M20]	-0.285348	-0.256308	-0.498493	-0.144806	#N/A	#N/A	#N/A	#N/A	Jean Beltran, et al (2016)	Y
Q13885	TUBB2A	K216	1xAcetyl [K3(100)];1xCarbamidomethyl [C26]	-0.330173	-0.063913	-1.09263	-0.265116	#N/A	#N/A	#N/A	#N/A	Jean Beltran, et al (2016)	Y
P13797	PLS3	K52	1xAcetyl [K10(100)]	-0.093995	0.197985	-0.206406	0.849982	-0.111205	0.159549	-0.120205	1.05921	Jean Beltran, et al (2016)	Y
P28066	PSMA5	K196	1xAcetyl [K4(100)]	-0.992394	0.561963	0.742764	0.417849	-0.974977	0.337923	0.515023	0.111003	Jean Beltran, et al (2016)	Y
P60174	TPI1	K179	1xAcetyl [K7(100)]	0.302741	1.18952	1.17344	1.15807	0.37068	0.914513	0.998395	1.06857	Jean Beltran, et al (2016)	N/A
P31939	ATIC	K266	1xAcetyl [K12(100)]	-0.195882	-0.263878	-0.122913	-0.656554	-0.179924	-0.463	-0.252526	-0.679454	Jean Beltran, et al (2016)	N/A
Q9P2J5	LARS	K384	1xAcetyl [K3(100)]	2.28111	2.41077	2.23799	2.72436	2.49201	2.50004	2.17586	2.40589	Jean Beltran, et al (2016)	Y
P53396	ACLY	K259	1xAcetyl [K15(100)]	-0.358136	-0.055455	0.281444	-0.533842	-0.180254	0.0139968	0.490672	-0.21911	Jean Beltran, et al (2016)	Y
P16949	STMN1	K119	1xAcetyl [K7(100)];1xOxidation [M4]	3.44839	2.38234	2.57361	1.24934	3.66263	2.7538	3.09853	1.93435	Jean Beltran, et al (2016)	Y
P16949	STMN1	K119	1xAcetyl [K7(100)]	-0.882712	-0.477425	-1.48442	-1.05674	-0.668471	-0.105965	-0.959504	-0.371726	Jean Beltran, et al (2016)	Y
P40227	CCT6A	K129	1xAcetyl [K2(100)]	0.512373	0.11714	2.76591	0.24971	0.61552	0.275569	2.90356	0.398511	Jean Beltran, et al (2016)	Y
P67936	TPM4	K44	1xAcetyl [K2(100)]	2.13941	1.12678	0.280008	1.35518	2.57381	1.94536	1.23736	2.32661	Jean Beltran, et al (2016)	Y
O75083	WDR1	K95	1xAcetyl [K5(100)]	-1.20644	0.500594	0.552943	-0.371966	-1.05924	0.719864	0.92814	0.180191	Jean Beltran, et al (2016)	Y
P15170	GSPT1	K208	1xAcetyl [K7(100)]	-1.14459	-1.33603	-2.70589	-5.4451	-1.05532	-1.30983	-2.27927	-4.82361	Jean Beltran, et al (2016)	N/A
P17980	PSMC3	K211	1xAcetyl [K2(100)]	-0.316352	-0.123132	-0.025124	-0.312588	-0.329278	-0.3447	-0.340111	-0.612419	Jean Beltran, et al (2016)	Y
Q13347	EIF3I	K30	1xAcetyl [K10(100)]	-0.27738	0.92387	0.961128	0.666278	-0.153946	1.03167	1.07829	1.05842	Jean Beltran, et al (2016)	Y
P53396	ACLY	K968	1xAcetyl [K3(100)]	1.04467	1.07778	0.819298	1.72009	1.22255	1.14724	1.02853	2.03482	Jean Beltran, et al (2016)	Y
P07437	TUBB	K154	1xAcetyl [K32(100)];1xOxidation [M25];2xCarbamidomethyl [C5;C7]	-1.13697	-1.52209	0.341919	0.619955	-0.807813	-1.44505	0.350601	0.566148	Jean Beltran, et al (2016)	Y
P78344	EIF4G2	K761	1xAcetyl [K6(100)]	0.549559	-1.29544	-2.0341	-1.03642	0.780634	-1.03702	-1.72116	-0.653723	Jean Beltran, et al (2016)	N/A
Q9H3U1	UNC45A	K321	1xAcetyl [K9(100)]	-0.221415	0.106223	0.017799	0.009437	-0.221415	-0.135007	-0.051216	-0.0374037	Jean Beltran, et al (2016)	Y
P07814	EPRS	K939	1xAcetyl [K14(100)]	0.315532	0.615149	0.148765	-0.412918	0.41713	0.558566	0.0701556	-0.619561	Jean Beltran, et al (2016)	Y
P06744	GPI	K241	1xAcetyl [K7(100)]	-1.67878	0.56223	0.971758	-0.289921	-1.68741	0.295594	0.669585	-0.854543	Jean Beltran, et al (2016)	Y
P06744	GPI	K12	1xAcetyl [K6(100)]	-0.144332	0.841971	1.05365	0.575111	-0.152963	0.575334	0.751475	0.010489	Jean Beltran, et al (2016)	Y
Q15181	PPA1	K74	1xAcetyl [K11(99.5)]	2.19392	1.96542	2.2098	-1.2625	2.17244	1.64003	1.65792	-1.78656	Jean Beltran, et al (2016)	Y
Q14914	PTGR1	K289	1xAcetyl [K4(100)]	-1.07767	-0.783337	-0.440346	-1.01213	-0.971426	-0.84684	-0.598683	-1.22998	Jean Beltran, et al (2016)	Y
P50995	ANXA11	K255	1xAcetyl [K7(100)]	-0.573149	-0.466656	-0.519237	0.056737	-0.227585	-0.300154	-0.449785	0.200747	Jean Beltran, et al (2016)	Y
P40925	MDH1	K103	1xAcetyl [K4(100)]	-0.291763	0.276458	-1.03798	0.4707	-0.249307	0.0425697	-1.33547	0.148772	Jean Beltran, et al (2016)	Y
P50995	ANXA11	K255	1xAcetyl [K3(100)]	-0.657761	-0.520985	-0.143713	-0.50555	-0.312197	-0.354482	-0.0742611	-0.36154	Jean Beltran, et al (2016)	Y
Q06830	PRDX1	K35	1xAcetyl [K8(100)]	0.02651	0.797132	0.675127	0.93728	0.153091	0.818936	0.961431	0.997677	Jean Beltran, et al (2016)	Y
Q01813	PFKP	K625	1xAcetyl [K12(100)]	-1.07949	0.299725	0.831105	-0.742922	-1.0236	0.0415081	0.697542	-0.803661	Jean Beltran, et al (2016)	Y
P55884	EIF3B	K202	1xAcetyl [K28(100)]	-1.03233	-0.609214	-0.492749	-1.37981	-0.988387	-0.808337	-0.651086	-1.44883	Jean Beltran, et al (2016)	Y
P60174	TPI1	K197	1xAcetyl [K4(100)]	-2.04703	0.408933	0.912935	0.124224	-1.97909	0.133926	0.73789	0.0347262	Jean Beltran, et al (2016)	N/A
Q15185	PTGES3	K33	1xAcetyl [K8(100)]	0.378987	0.315714	-0.239777	-0.159997	0.542255	0.59675	-0.0781238	0.30395	Jean Beltran, et al (2016)	Y
P40925	MDH1	K73	1xAcetyl [K7(100)]	-0.40999	-0.068792	2.15672	2.75989	-0.367533	-0.30268	1.85924	2.43796	Jean Beltran, et al (2016)	Y
P40261	NNMT	K23	1xAcetyl [K5(100)]	-2.57648	-0.678135	0.343765	-0.702092	-2.23275	-0.576537	0.500585	-0.649197	Jean Beltran, et al (2016)	Y
Q14247	CTTN	K161	1xAcetyl [K9(100)]	1.11815	2.33094	2.12896	1.97434	1.14142	2.60673	2.78868	2.61369	Jean Beltran, et al (2016)	Y
O75083	WDR1	K405	1xAcetyl [K9(100)]	-0.05404	-0.198659	-0.386294	-0.746455	0.093162	0.0206114	-0.0110972	-0.194299	Jean Beltran, et al (2016)	Y
P13693	TPT1	K97	1xAcetyl [K4(100)];1xOxidation [M3]	2.33163	2.91595	-0.89386	0.296838	2.503	3.29489	-0.00489123	1.02183	Jean Beltran, et al (2016)	Y
P13693	TPT1	K97	1xAcetyl [K4(100)]	-0.330476	-0.341506	-2.13111	-0.778956	-0.159107	0.0374386	-1.24214	-0.0539631	Jean Beltran, et al (2016)	Y
P32455	GBP1	K382	1xAcetyl [K8(100)]	-0.159488	0.536609	-0.027933	1.46572	-1.34915	-0.325743	-0.449089	1.13573	Jean Beltran, et al (2016)	Y
Q99873	PRMT1	K223	1xAcetyl [K5(100)]	-2.34079	0.153532	0.336894	-2.2246	-2.23143	0.117909	0.284478	-2.14299	Jean Beltran, et al (2016)	Y
P07814	EPRS	K1389	1xAcetyl [K5(100)]	-0.092261	0.08219	0.170966	0.544742	0.00933735	0.0256068	0.092356	0.338099	Jean Beltran, et al (2016)	Y
Q9NSD9	FARSB	K329	1xAcetyl [K8(100)]	0.044423	0.082286	0.537058	-0.171475	0.280587	0.208867	0.547192	-0.198629	Jean Beltran, et al (2016)	Y
P08670	VIM	K439	1xAcetyl [K15(100)]	-0.350033	0.243478	-0.009893	0.228686	-0.347145	0.379539	0.159852	0.529135	Jean Beltran, et al (2016)	Y
P18206	VCL	K71	1xAcetyl [K12(100)]	-0.097695	-0.608659	-1.61069	-1.27406	0.235094	-0.0113811	-0.916372	-0.52502	Jean Beltran, et al (2016)	Y
P07814	EPRS	K528	1xAcetyl [K15(100)]	-0.511092	0.132381	0.255486	-0.38084	-0.409494	0.0757974	0.176877	-0.587483	Jean Beltran, et al (2016)	Y
P62195	PSMC5	K170	1xAcetyl [K8(100)]	-1.5058	-0.301279	0.302286	0.785986	-1.55961	-0.462199	0.0659461	0.475646	Jean Beltran, et al (2016)	Y
P49589	CARS	K48	1xAcetyl [K9(99.9)]	-0.676769	-0.308478	-0.707965	1.12719	-0.507025	-0.307034	-0.830969	0.727745	Jean Beltran, et al (2016)	Y
O95817	BAG3	K354	1xAcetyl [K10(100)]	0.235489	-0.32054	-2.31178	-1.69481	0.288384	-0.408682	-2.05335	-1.45524	Jean Beltran, et al (2016)	Y
Q13885	TUBB2A	K336	1xAcetyl [K12(100)]	-0.070293	0.38968	-0.064215	0.043404	#N/A	#N/A	#N/A	#N/A	Jean Beltran, et al (2016)	Y
Q92747	ARPC1A	K179	1xAcetyl [K5(100)]	0.45581	0.100931	-0.174131	0.683647	0.41597	0.326935	0.31592	1.1161	Jean Beltran, et al (2016)	Y
P30043	BLVRB	K145	1xAcetyl [K5(100)];1xOxidation [M10]	0.56442	1.15958	1.41044	1.92352	0.672223	0.687607	0.5323	0.593535	Jean Beltran, et al (2016)	Y
P35998	PSMC2	K84	1xAcetyl [K18(100)]	-2.74272	0.377035	-0.223033	-3.07315	-2.78676	0.188001	-0.475207	-3.28851	Jean Beltran, et al (2016)	Y
Q15417	CNN3	K156	1xAcetyl [K5(100)]	-3.4756	-3.96657	-4.15965	-3.76446	-3.13369	-3.39525	-3.17686	-2.44253	Jean Beltran, et al (2016)	N/A
P07814	EPRS	K243	1xAcetyl [K8(100)]	1.02814	0.74384	0.467737	0.609751	1.12973	0.687257	0.389128	0.403108	Jean Beltran, et al (2016)	Y
P60174	TPI1	K51	1xAcetyl [K8(100)];1xDeamidated [N10];1xOxidation [M9]	-2.72393	0.502769	0.4684	-2.16038	-2.65599	0.227762	0.293355	-2.24988	Jean Beltran, et al (2016)	N/A
Q16527	CSRP2	K112	1xAcetyl [K4(100)]	0.449743	-0.773801	-2.84944	-1.94587	0.47448	-0.0748031	-1.5979	-0.63114	Jean Beltran, et al (2016)	N
P21291	CSRP1	K112	1xAcetyl [K4(100)]	0.078649	-1.77782	-2.938	-2.46631	0.309724	-1.13171	-1.91473	-1.36471	Jean Beltran, et al (2016)	N
P08670	VIM	K120	1xAcetyl [K7(100)]	2.79113	0.68294	-4.30387	4.2145	2.79402	0.819001	-4.13412	4.51494	Jean Beltran, et al (2016)	Y
P22234	PAICS	K246	1xAcetyl [K11(99.8)]	-0.387501	-1.12651	-2.54934	-3.24163	-0.0727682	-1.00778	-2.22561	-2.86456	Jean Beltran, et al (2016)	N/A
P68104	EEF1A1	K179	1xAcetyl [K7(99.8)]	-0.066359	-1.08708	-2.58509	-2.35355	0.0649538	-0.962076	-2.30581	-1.9746	Jean Beltran, et al (2016)	Y
P31939	ATIC	K356	1xAcetyl [K21(99.6)]	-0.647572	-0.092093	-0.238512	-0.463142	-0.631614	-0.291216	-0.368125	-0.486043	Jean Beltran, et al (2016)	N/A
Q01995	TAGLN	K17	1xAcetyl [K5(100)]	1.45165	-2.99716	-2.82541	-3.04881	1.57038	-2.0648	-1.11702	-1.03723	Jean Beltran, et al (2016)	Y
P26641	EEF1G	K428	1xAcetyl [K14(100)]	2.11412	0.462459	-0.048006	2.17131	2.23598	0.632204	0.110423	2.4177	Jean Beltran, et al (2016)	N/A
Q14019	COTL1	K130	1xAcetyl [K12(99.7)]	-0.768358	1.69326	1.46296	1.04884	-0.574063	2.61192	2.65725	2.33163	Jean Beltran, et al (2016)	Y
P60174	TPI1	K285	1xAcetyl [K29(100)]	-0.353613	0.931346	0.993314	0.445704	-0.285675	0.656339	0.818269	0.356206	Jean Beltran, et al (2016)	N/A
P60174	TPI1	K275	1xAcetyl [K19(100)]	-0.39787	0.485518	0.557192	0.626031	-0.329931	0.210511	0.382147	0.536533	Jean Beltran, et al (2016)	N/A
P60842	EIF4A1	K118	1xAcetyl [K8(100)];2xCarbamidomethyl [C21;C24]	0.066707	1.49368	1.86507	2.17196	0.306273	1.62342	2.27052	2.74757	Jean Beltran, et al (2016)	N/A
Q01813	PFKP	K480	1xAcetyl [K21(100)]	-0.212623	0.185725	-0.135486	0.572815	-0.156731	-0.0724922	-0.26905	0.512075	Jean Beltran, et al (2016)	Y
P08670	VIM	K188	1xAcetyl [K2(100)];1xOxidation [M7]	0.497577	0.864916	1.81034	0.582074	0.500465	1.00098	1.98009	0.882523	Jean Beltran, et al (2016)	Y
P08670	VIM	K188	1xAcetyl [K2(100)]	0.048516	-0.091287	0.284565	0.90873	-0.431817	1.08311	1.13868	0.190262	Jean Beltran, et al (2016)	Y
P12955	PEPD	K120	1xAcetyl [K2(100)]	1.23373	-0.759409	-1.43395	-1.25932	1.28962	-1.05454	-1.76967	-1.60755	Jean Beltran, et al (2016)	N/A
Q9NQW7	XPNPEP1	K287	1xAcetyl [K2(100)]	0.502464	0.447204	0.73574	1.0181	0.518421	0.263241	0.46312	0.794063	Jean Beltran, et al (2016)	Y
O75347	TBCA	K23	1xAcetyl [K2(100)]	0.733436	-0.590298	-2.74777	-1.37485	0.582877	-0.77553	-2.81678	-1.36472	Jean Beltran, et al (2016)	Y
P07814	EPRS	K1091	1xAcetyl [K2(100)]	-0.9266	-0.143773	0.044418	-0.04367	-0.825002	-0.200357	-0.0341923	-0.250313	Jean Beltran, et al (2016)	Y
P60228	EIF3E	K35	1xAcetyl [K6(100)]	0.333838	0.196742	1.67761	0.701306	0.373326	0.166759	1.72155	0.815341	Jean Beltran, et al (2016)	Y
P17174	GOT1	K290	1xAcetyl [K14(100)]	1.74964	1.95021	2.086	2.26261	1.7239	1.59069	1.52235	1.70581	Jean Beltran, et al (2016)	Y
P52565	ARHGDIA	K127	1xAcetyl [K7(100)];1xOxidation [M6]	-1.32364	0.162604	0.119983	-0.646856	-1.3222	0.097721	0.0102879	-0.688099	Jean Beltran, et al (2016)	Y
P52565	ARHGDIA	K127	1xAcetyl [K7(100)]	-0.896709	0.298293	0.129343	0.383095	-0.895266	0.23341	0.0196486	0.341852	Jean Beltran, et al (2016)	Y
Q99471	PFDN5	K75	1xAcetyl [K15(100)];1xOxidation [M10]	0.25833	1.0194	0.765631	-0.773696	0.284535	0.829097	0.835083	-0.762108	Jean Beltran, et al (2016)	Y
P13797	PLS3	K59	1xAcetyl [K5(100)];1xOxidation [M7]	2.99062	-0.007932	-0.00681	0.079363	-0.447116	1.35109	-0.586054	-0.936671	Jean Beltran, et al (2016)	Y
P53396	ACLY	K554	1xAcetyl [K8(100)];1xOxidation [M]	1.82716	0.520167	0.18249	3.26214	2.00504	0.589619	0.391718	3.57687	Jean Beltran, et al (2016)	Y
P53396	ACLY	K554	1xAcetyl [K8(100)]	0.26164	0.974338	0.884406	1.51763	0.439521	1.04379	1.09363	1.83236	Jean Beltran, et al (2016)	Y
P49773	HINT1	K30	1xAcetyl [K5(100)]	-0.517721	3.37312	3.55903	2.04064	-0.211933	3.01472	3.38015	1.73964	Jean Beltran, et al (2016)	Y
Q06210	GFPT1	K594	1xAcetyl [K16(100)];1xOxidation [M5]	2.35774	0.516434	2.18834	-0.793401	2.43022	0.514992	2.15695	-0.783266	Jean Beltran, et al (2016)	N/A
Q06210	GFPT1	K594	1xAcetyl [K16(100)]	-3.20443	-0.756278	-1.51274	-2.88028	-3.13195	-0.75772	-1.54413	-2.87015	Jean Beltran, et al (2016)	N/A
Q13131	PRKAA1	K80	1xAcetyl [K6(100)]	-1.0186	0.036825	0.098953	0.474443	-0.864996	-0.210495	-0.233325	0.187562	Jean Beltran, et al (2016)	Y
P06744	GPI	K454	1xAcetyl [K7(100)]	-0.366733	0.710819	-0.299169	0.899011	-0.375364	0.444183	-0.601342	0.334389	Jean Beltran, et al (2016)	Y
P35998	PSMC2	K34	1xAcetyl [K11(100)]	0.6002	0.751105	0.700751	-1.06026	0.556155	0.562071	0.448578	-1.27563	Jean Beltran, et al (2016)	Y
P10155	TROVE2	K359	1xAcetyl [K8(100)]	-0.714924	0.378805	0.39324	-0.115274	-0.558104	0.351651	0.107542	-0.374697	Jean Beltran, et al (2016)	Y
Q96JY6	PDLIM2	K282	1xAcetyl [K7(100)];1xCarbamidomethyl [C11]	-0.309014	-1.40461	-1.795	-1.35738	0.411217	-0.657996	-1.40665	-0.704479	Jean Beltran, et al (2016)	Y
P18206	VCL	K581	1xAcetyl [K11(100)]	-2.24288	-1.57783	-3.06608	-2.99927	-1.9101	-0.98055	-2.37175	-2.25023	Jean Beltran, et al (2016)	Y
P18206	VCL	K276	1xAcetyl [K8(100)]	-0.022616	-0.176678	-0.345263	-0.157433	0.310173	0.4206	0.349059	0.591605	Jean Beltran, et al (2016)	Y
P17655	CAPN2	K637	1xAcetyl [K8(100)];1xCarbamidomethyl [C11]	-0.523446	2.69864	1.70784	0.261305	-0.282176	3.05525	2.24108	0.832626	Jean Beltran, et al (2016)	Y
Q9Y617	PSAT1	K333	1xAcetyl [K10(100)]	-1.92144	-0.068963	-0.28047	-1.99357	-1.52741	0.227936	0.0288895	-1.91957	Jean Beltran, et al (2016)	N/A
Q02790	FKBP4	K354	1xAcetyl [K10(100)]	-0.636797	0.442175	1.14962	0.636289	-0.522762	0.335157	1.02265	0.540027	Jean Beltran, et al (2016)	Y
O75083	WDR1	K256	1xAcetyl [K25(100)]	-0.385638	-0.138406	0.288441	-0.822093	-0.238436	0.0808642	0.663638	-0.269937	Jean Beltran, et al (2016)	Y
P07108	DBI	K55	1xAcetyl [K2(100)]	-0.589435	1.32516	2.18516	1.35248	-1.31152	0.809985	0.962028	-1.62923	Jean Beltran, et al (2016)	N
Q99961	SH3GL1	K67	1xAcetyl [K2(100)];1xOxidation [M5]	-1.0809	-0.925417	-1.48965	-1.56491	-0.906274	-0.722846	-1.02171	-0.847055	Jean Beltran, et al (2016)	Y
P18669	PGAM1	K251	1xAcetyl [K10(100)]	0.561831	-0.756375	-2.12194	-0.36731	0.433538	-1.21686	-2.73924	-0.824642	Jean Beltran, et al (2016)	N/A
O14818	PSMA7	K27	1xAcetyl [K22(99.7)]	0.29674	0.309578	0.253606	0.235435	0.292418	0.166838	0.151956	-0.0864926	Jean Beltran, et al (2016)	Y
Q9BXJ9	NAA15	K500	1xAcetyl [K4(100)];1xOxidation [M2]	-0.219689	-0.053414	-0.295951	-0.115266	-0.178717	-0.0876299	-0.178789	0.0906301	Jean Beltran, et al (2016)	Y
Q99873	PRMT1	K124	1xAcetyl [K3(100)]	-0.664207	0.070771	0.014809	0.203108	-0.554849	0.0351467	-0.0376069	0.284722	Jean Beltran, et al (2016)	Y
P10155	TROVE2	K224	1xAcetyl [K8(100)]	-0.200565	-0.629924	-0.02508	-0.178198	-0.0437453	-0.657078	-0.310778	-0.437621	Jean Beltran, et al (2016)	Y
P17655	CAPN2	K26	1xAcetyl [K3(100)]	-1.18924	-0.408901	-0.31579	-0.920548	-0.947972	-0.0522951	0.217453	-0.349226	Jean Beltran, et al (2016)	Y
P56192	MARS	K663	1xAcetyl [K7(100)];1xOxidation [M3]	-0.348355	0.295302	0.086089	-0.002129	-0.176987	0.33479	-0.105473	-0.22122	Jean Beltran, et al (2016)	Y
P18669	PGAM1	K176	1xAcetyl [K14(100)]	-0.151246	0.290308	1.16641	1.25687	-0.279539	-0.170172	0.549113	0.799536	Jean Beltran, et al (2016)	N/A
P49588	AARS	K876	1xAcetyl [K7(100)]	-0.674758	0.163932	-0.021386	-1.21185	-0.421501	0.198979	-0.0682262	-1.40088	Jean Beltran, et al (2016)	Y
P56192	MARS	K663	1xAcetyl [K7(100)]	-0.315151	0.895656	1.00542	1.62059	-0.143782	0.935144	0.813859	1.4015	Jean Beltran, et al (2016)	Y
P11216	PYGB	K618	1xAcetyl [K9(100)];1xOxidation [M7]	-3.09121	-0.51225	-0.738502	-1.82713	-2.78006	-0.360247	-0.748566	-1.89201	Jean Beltran, et al (2016)	N/A
P68036	UBE2L3	K131	1xAcetyl [K9(100)]	0.727719	1.01635	0.875869	1.76248	0.830866	0.976513	1.08343	1.94526	Jean Beltran, et al (2016)	Y
P56192	MARS	K866	1xAcetyl [K3(100)]	2.22535	0.562567	0.534312	1.82626	2.39672	0.602055	0.34275	1.60717	Jean Beltran, et al (2016)	Y
P25787	PSMA2	K50	1xAcetyl [K11(99.6)]	1.67897	-0.577508	1.20929	-0.477421	1.5129	-0.780396	0.865599	-0.680309	Jean Beltran, et al (2016)	Y
P18206	VCL	K639	1xAcetyl [K10(100)]	0.389731	-2.21637	-2.79303	-0.546185	0.72252	-1.61909	-2.0987	0.202853	Jean Beltran, et al (2016)	Y
Q01995	TAGLN	K108	1xAcetyl [K9(100)]	1.15297	0.13773	-0.284384	0.009709	1.2717	1.07009	1.42401	2.0213	Jean Beltran, et al (2016)	Y
Q9H3U1	UNC45A	K70	1xAcetyl [K6(100)];1xCarbamidomethyl [C3]	0.769872	0.937474	-0.339056	1.53979	0.769872	0.696244	-0.408071	1.49295	Jean Beltran, et al (2016)	Y
P07814	EPRS	K229	1xAcetyl [K13(100)]	-2.1981	-0.184296	-2.75239	0.973128	-2.0965	-0.240879	-2.831	0.766485	Jean Beltran, et al (2016)	Y
Q06323	PSME1	K190	1xAcetyl [K3(100)]	0.766111	-2.23774	-2.29906	-2.49871	0.551986	-2.81982	-3.16696	-3.30111	Jean Beltran, et al (2016)	N/A
P20073	ANXA7	K228	1xAcetyl [K4(100)]	0.570382	-0.108662	-1.74011	-2.15566	0.523541	-0.172165	-1.66914	-2.22605	Jean Beltran, et al (2016)	N/A
P26641	EEF1G	K434	1xAcetyl [K6(100)];1xDeamidated [N3]	1.85858	1.8442	2.43789	3.40463	1.98044	2.01395	2.59631	3.65103	Jean Beltran, et al (2016)	N/A
P26641	EEF1G	K434	1xAcetyl [K6(100)]	-0.431515	-0.039664	-0.134048	1.14056	-0.309652	0.13008	0.0243817	1.38696	Jean Beltran, et al (2016)	N/A
P11766	ADH5	K366	1xAcetyl [K9(100)]	0.885285	1.60711	-0.229681	1.55074	1.03249	1.76715	0.189209	1.6868	Jean Beltran, et al (2016)	Y
P06396	GSN	K597	1xAcetyl [K13(100)]	-0.581935	0.174088	0.184803	0.355057	-0.486516	0.363439	0.146367	-0.0212338	Jean Beltran, et al (2016)	Y
Q27J81	INF2	K666	1xAcetyl [K6(100)]	0.026065	0.196758	0.476882	0.572551	0.0420225	0.158321	0.437042	0.607598	Jean Beltran, et al (2016)	Y
Q9Y678	COPG1	K497	1xAcetyl [K9(100)];1xOxidation [M17]	-0.358683	0.09832	0.267171	0.04308	-0.28012	0.251927	0.523871	0.444715	Jean Beltran, et al (2016)	Y
P53396	ACLY	K962	1xAcetyl [K14(99.7)]	0.496902	0.966505	1.24399	1.2906	0.674784	1.03596	1.45321	1.60533	Jean Beltran, et al (2016)	Y
P60842	EIF4A1	K146	1xAcetyl [K5(100)];1xOxidation [M8]	-0.413403	0.294511	0.220823	-1.34237	-0.173837	0.424245	0.626275	-0.766757	Jean Beltran, et al (2016)	N/A
P60842	EIF4A1	K146	1xAcetyl [K5(100)]	-0.204172	0.544341	0.079626	-1.83015	0.0353946	0.674075	0.485077	-1.25453	Jean Beltran, et al (2016)	N/A
Q9BT78	COPS4	K337	1xAcetyl [K3(100)]	-0.042073	-0.082493	1.69559	-2.18747	0.111534	-0.0853753	1.70283	-2.14353	Jean Beltran, et al (2016)	Y
Q9NVD7	PARVA	K32	1xAcetyl [K7(100)]	-0.715643	-1.32869	-1.62657	-4.74665	-0.43636	-0.882547	-1.16659	-4.12959	Jean Beltran, et al (2016)	Y
P17987	TCP1	K541	1xAcetyl [K3(100)]	-0.287937	-0.334336	-0.302942	0.22744	-0.137536	-0.316919	-0.253037	0.307528	Jean Beltran, et al (2016)	Y
Q13442	PDAP1	K172	1xAcetyl [K8(100)]	0.853187	-4.36987	-4.74501	-5.4765	0.847428	-3.99467	-4.30866	-5.13642	Jean Beltran, et al (2016)	N/A
P53396	ACLY	K538	1xAcetyl [K17(99.6)];1xOxidation [M8]	0.848046	1.51767	2.66976	1.73703	1.02593	1.58712	2.87899	2.05176	Jean Beltran, et al (2016)	Y
P53396	ACLY	K538	1xAcetyl [K17(99.7)]	-0.764386	0.499382	0.824067	-0.199246	-0.586504	0.568833	1.0333	0.115487	Jean Beltran, et al (2016)	Y
P22314	UBA1	K657	1xAcetyl [K8(100)]	0.284661	0.596499	0.219751	-0.123454	0.462543	0.582144	-0.00305377	-0.302328	Jean Beltran, et al (2016)	Y
P09936	UCHL1	K135	1xAcetyl [K4(100)];2xCarbamidomethyl [C1;C21]	-0.839505	0.538829	-1.62791	-0.576807	-0.618555	0.618917	-1.66635	-0.712998	Jean Beltran, et al (2016)	Y
P21291	CSRP1	K131	1xAcetyl [K10(100)];1xCarbamidomethyl [C1]	-0.565766	0.625143	0.273276	-0.249423	-0.334692	1.27125	1.29655	0.852175	Jean Beltran, et al (2016)	N
Q99436	PSMB7	K249	1xAcetyl [K3(100)];1xCarbamidomethyl [C1]	1.82381	2.01179	-0.168479	1.42254	1.81661	2.28583	0.605012	1.83566	Jean Beltran, et al (2016)	Y
O75874	IDH1	K81	1xAcetyl [K9(100)];1xCarbamidomethyl [C1]	1.54983	1.48447	-1.63559	-1.2461	1.74248	1.29543	-1.94941	-1.5932	Jean Beltran, et al (2016)	Y
Q9H4A4	RNPEP	K446	1xAcetyl [K7(100)]	0.330259	0.326816	1.08567	2.04139	0.527859	0.160744	0.624143	1.56423	Jean Beltran, et al (2016)	Y
P07814	EPRS	K300	1xAcetyl [K12(100)];1xOxidation [M11]	0.886822	0.936271	-0.168141	1.08001	0.988421	0.879688	-0.246751	0.873371	Jean Beltran, et al (2016)	Y
Q9NVD7	PARVA	K260	1xAcetyl [K13(100)]	-0.407434	-2.82464	0.251154	-0.609271	-0.12815	-2.37849	0.711127	0.0077851	Jean Beltran, et al (2016)	Y
P63244	RACK1	K130	1xAcetyl [K5(100)];1xCarbamidomethyl [C13]	0.674592	0.804654	0.1785	-0.407794	0.852474	0.608047	0.0554959	-0.444825	Jean Beltran, et al (2016)	Y
P61088	UBE2N	K94	1xAcetyl [K2(100)]	-0.045018	0.597167	0.69444	0.500869	-0.203355	0.476815	0.556937	0.300491	Jean Beltran, et al (2016)	Y
O75083	WDR1	K115	1xAcetyl [K9(100)]	0.941125	-0.345991	-2.80067	-2.56835	1.08833	-0.126722	-2.42547	-2.01619	Jean Beltran, et al (2016)	Y
P18206	VCL	K1024	1xAcetyl [K4(100)]	-0.075715	-2.42597	-2.38664	-2.05777	0.257074	-1.8287	-1.69232	-1.30873	Jean Beltran, et al (2016)	Y
P68104	EEF1A1	K244	1xAcetyl [K25(100)];1xCarbamidomethyl [C15]	-0.336184	0.111828	-0.741777	-0.796856	-0.204871	0.236834	-0.462493	-0.417911	Jean Beltran, et al (2016)	Y
P60842	EIF4A1	K309	1xAcetyl [K14(100)];1xOxidation [M]	0.204992	0.194825	0.279337	0.371297	0.444559	0.324559	0.684788	0.946913	Jean Beltran, et al (2016)	N/A
P60842	EIF4A1	K309	1xAcetyl [K14(100)]	-0.652219	0.508325	0.351731	0.020879	-0.412653	0.638059	0.757183	0.596494	Jean Beltran, et al (2016)	N/A
P07814	EPRS	K300	1xAcetyl [K12(100)]	-0.158218	1.04789	1.55447	1.22056	-0.0566199	0.991308	1.47586	1.01392	Jean Beltran, et al (2016)	Y
P04792	HSPB1	K123	1xAcetyl [K9(100)]	-0.907406	0.819536	0.451282	1.52256	-0.703173	1.19286	0.919215	1.99249	Jean Beltran, et al (2016)	Y
O43242	PSMD3	K455	1xAcetyl [K12(100)]	-1.06685	0.777949	-0.816703	-1.424	-1.23934	0.585124	-0.942354	-1.57975	Jean Beltran, et al (2016)	N/A
Q14247	CTTN	K87	1xAcetyl [K8(100)]	0.989571	0.409343	-0.35671	1.23756	1.01284	0.685129	0.303013	1.87691	Jean Beltran, et al (2016)	Y
P32119	PRDX2	K26	1xAcetyl [K10(100)]	-0.551911	1.10134	1.19311	0.776287	-0.395091	1.16174	1.48117	1.0006	Jean Beltran, et al (2016)	Y
Q06830	PRDX1	K27	1xAcetyl [K11(100)];1xOxidation [M5]	-0.478714	0.833707	1.27371	0.406456	-0.352133	0.855512	1.56002	0.466854	Jean Beltran, et al (2016)	Y
Q06830	PRDX1	K27	1xAcetyl [K11(100)]	-0.520787	0.609123	0.666236	-0.029313	-0.394207	0.630927	0.95254	0.0310844	Jean Beltran, et al (2016)	Y
P40925	MDH1	K107	1xAcetyl [K4(100)]	-0.698696	-0.881947	-1.38312	-0.043889	-0.656239	-1.11583	-1.6806	-0.365817	Jean Beltran, et al (2016)	Y
Q9UBQ5	EIF3K	K13	1xAcetyl [K5(100)]	3.23442	0.122323	1.47357	3.19273	3.38642	0.126657	1.32691	2.99486	Jean Beltran, et al (2016)	Y
P04264	KRT1	K364	1xAcetyl [K9(100)]	1.34994	-0.839713	-1.716	-0.504913	#N/A	#N/A	#N/A	#N/A	Jean Beltran, et al (2016)	Y
P18206	VCL	K366	1xAcetyl [K14(100)]	-2.40618	-1.15943	-2.07892	-1.02959	-2.07339	-0.562149	-1.3846	-0.280554	Jean Beltran, et al (2016)	Y
P25786	PSMA1	K256	1xAcetyl [K13(100)];1xOxidation [M18]	0.393816	0.761186	-0.0637	0.478868	0.226458	0.850453	0.404232	0.880503	Jean Beltran, et al (2016)	Y
P48556	PSMD8	K281	1xAcetyl [K4(100)]	-0.477864	0.445743	0.711368	-0.242553	-0.503602	0.303003	0.492277	-0.537688	Jean Beltran, et al (2016)	N/A
P50552	VASP	K283	1xAcetyl [K7(100)]	-0.506124	-1.65266	-1.35657	-1.43939	-0.156889	-1.05974	-0.573177	-0.576893	Jean Beltran, et al (2016)	Y
P22314	UBA1	K838	1xAcetyl [K8(100)]	-0.046216	0.596967	0.716024	0.434032	0.131665	0.582612	0.493219	0.255158	Jean Beltran, et al (2016)	Y
P17980	PSMC3	K250	1xAcetyl [K5(100)];1xOxidation [M14]	0.047955	0.294254	0.273406	0.261704	0.0350291	0.0726866	-0.0415803	-0.038127	Jean Beltran, et al (2016)	Y
O00487	PSMD14	K152	1xAcetyl [K13(100)]	-0.811842	0.656419	0.658666	0.812681	-0.843237	0.285697	0.219309	0.288617	Jean Beltran, et al (2016)	N/A
P18206	VCL	K815	1xAcetyl [K13(100)]	-0.238598	-0.022572	-0.475363	-0.628707	0.0941909	0.574706	0.218958	0.120332	Jean Beltran, et al (2016)	Y
P17858	PFKL	K726	1xAcetyl [K11(99.8)]	-1.12423	0.23522	0.620243	0.563043	-0.996071	-0.0947644	0.114352	0.148366	Jean Beltran, et al (2016)	Y
Q9Y678	COPG1	K514	1xAcetyl [K17(100)];1xOxidation [M8]	-0.475675	-0.349449	-1.13685	-0.665495	-0.397111	-0.195842	-0.880148	-0.26386	Jean Beltran, et al (2016)	Y
P67936	TPM4	K76	1xAcetyl [K7(100)]	-0.609672	-0.036975	0.052466	-1.28984	-0.175269	0.781604	1.00982	-0.318409	Jean Beltran, et al (2016)	Y
Q15417	CNN3	K23	1xAcetyl [K4(100)]	-0.137088	-1.28075	-1.14356	-0.545177	0.204815	-0.709424	-0.160765	0.776751	Jean Beltran, et al (2016)	N/A
P35998	PSMC2	K407	1xAcetyl [K5(100)]	-0.829222	0.014407	0.714966	0.050631	-0.873266	-0.174627	0.462792	-0.164737	Jean Beltran, et al (2016)	Y
O75083	WDR1	K180	1xAcetyl [K19(100)];1xCarbamidomethyl [C9]	-0.439832	0.322083	-0.435968	-1.01131	-0.29263	0.541353	-0.0607706	-0.459151	Jean Beltran, et al (2016)	Y
P17987	TCP1	K532	1xAcetyl [K6(100)]	-0.334959	0.118682	0.31562	0.252181	-0.184558	0.136099	0.365525	0.332269	Jean Beltran, et al (2016)	Y
A0AVT1	UBA6	K544	1xAcetyl [K7(100)];1xCarbamidomethyl [C9]	-0.605112	0.337647	0.749971	0.178983	-0.671374	-0.10808	0.230932	-0.190623	Jean Beltran, et al (2016)	N/A
P61088	UBE2N	K92	1xAcetyl [K7(100)];1xCarbamidomethyl [C2]	0.156609	0.4229	-0.359801	-0.678306	-0.00172766	0.302549	-0.497304	-0.878685	Jean Beltran, et al (2016)	Y
P26641	EEF1G	K212	1xAcetyl [K4(100)];1xCarbamidomethyl [C2];1xOxidation [M5]	-1.12807	-0.332357	-0.067469	-0.261496	-1.00621	-0.162612	0.0909605	-0.0151003	Jean Beltran, et al (2016)	N/A
P26641	EEF1G	K212	1xAcetyl [K4(100)];1xCarbamidomethyl [C2]	-0.336499	-0.039312	-0.331102	-0.285814	-0.214636	0.130432	-0.172673	-0.0394189	Jean Beltran, et al (2016)	N/A
P17987	TCP1	K365	1xAcetyl [K10(100)];1xCarbamidomethyl [C2]	-0.085862	0.461327	0.319675	-0.248937	0.0645392	0.478744	0.36958	-0.168849	Jean Beltran, et al (2016)	Y
Q9Y678	COPG1	K213	1xAcetyl [K5(100)]	0.511451	-1.09822	-1.38064	-0.049392	0.590014	-0.944613	-1.12394	0.352243	Jean Beltran, et al (2016)	Y
P36871	PGM1	K360	1xAcetyl [K11(100)];1xOxidation [M17]	-0.303004	-0.125779	0.509998	0.754368	-0.462633	-0.806554	-0.185105	-0.0742637	Jean Beltran, et al (2016)	Y
O14737	PDCD5	K20	1xAcetyl [K7(100)]	0.478543	-0.158927	-0.586531	-0.297204	0.51359	-0.644353	-1.08733	-0.930403	Jean Beltran, et al (2016)	Y
Q99426	TBCB	K153	1xAcetyl [K5(100)]	0.518126	0.571452	-0.891373	-0.059663	0.592127	1.22435	-0.0980167	0.670107	Jean Beltran, et al (2016)	Y
Q01813	PFKP	K400	1xAcetyl [K4(100)]	-0.24174	0.194322	0.155795	1.08301	-0.185848	-0.0638953	0.022232	1.02227	Jean Beltran, et al (2016)	Y
Q8WX93	PALLD	K1337	1xAcetyl [K15(100)]	-1.68951	-2.2795	-0.098572	-0.741172	-0.94773	-0.996706	1.32418	0.716817	Jean Beltran, et al (2016)	Y
E9PAV3	NACA	K2005	1xAcetyl [K15(100)]	0.171271	0.196139	-0.240341	-1.36584	0.305748	0.17182	-0.208247	-1.25803	Jean Beltran, et al (2016)	Y
P67936	TPM4	K82	1xAcetyl [K6(100)]	0.822914	0.828793	-0.861866	0.689493	1.25732	1.64737	0.0954896	1.66092	Jean Beltran, et al (2016)	Y
P55884	EIF3B	K257	1xAcetyl [K3(100)]	0.107719	-1.08861	-1.52839	-1.53027	0.151662	-1.28773	-1.68673	-1.59928	Jean Beltran, et al (2016)	Y
Q99873	PRMT1	K133	1xAcetyl [K9(100)]	1.13128	3.80382	2.1895	2.36103	1.24063	3.76819	2.13708	2.44264	Jean Beltran, et al (2016)	Y
P52565	ARHGDIA	K141	1xAcetyl [K3(100)]	-0.555608	0.326648	0.582254	0.511999	-0.554165	0.261765	0.472559	0.470756	Jean Beltran, et al (2016)	Y
P52565	ARHGDIA	K141	1xAcetyl [K3(100)];1xOxidation [M7]	0.325138	-0.039062	0.713516	-0.037774	0.326581	-0.103944	0.603821	-0.0790172	Jean Beltran, et al (2016)	Y
P60174	TPI1	K43	1xAcetyl [K1(100)]	-2.99357	0.215923	0.216493	0.251517	-2.92563	-0.0590838	0.041448	0.162018	Jean Beltran, et al (2016)	N/A
P26641	EEF1G	K220	1xAcetyl [K1(100)]	1.93406	-2.01377	-1.59321	-1.62536	2.05593	-1.84403	-1.43478	-1.37897	Jean Beltran, et al (2016)	N/A
P27361	MAPK3	K276	1xAcetyl [K28(100)];1xCarbamidomethyl [C23];1xOxidation [M27]	-0.710075	0.036929	-0.161035	0.382858	-0.755518	-0.187111	-0.634042	-0.11386	Jean Beltran, et al (2016)	Y
P18669	PGAM1	K100	1xAcetyl [K10(100)]	0.102655	-0.44719	-0.238957	0.889084	-0.0256379	-0.90767	-0.856256	0.431752	Jean Beltran, et al (2016)	N/A
P15170	GSPT1	K196	1xAcetyl [K10(100)]	-0.030987	-0.161964	0.237473	1.09962	0.0582799	-0.135759	0.664098	1.72111	Jean Beltran, et al (2016)	N/A
P23588	EIF4B	K586	1xAcetyl [K9(100)]	0.172337	-0.655443	-1.89716	0.005611	-0.0305512	-0.00707121	-0.239715	1.55777	Jean Beltran, et al (2016)	N/A
P08670	VIM	K235	1xAcetyl [K13(100)]	-0.006419	0.227792	0.281672	-0.555778	-0.00353073	0.363853	0.451416	-0.25533	Jean Beltran, et al (2016)	Y
P60842	EIF4A1	K291	1xAcetyl [K8(100)];1xOxidation [M9]	-1.32046	0.549444	0.248454	-1.08736	-1.08089	0.679178	0.653905	-0.51174	Jean Beltran, et al (2016)	N/A
P60842	EIF4A1	K291	1xAcetyl [K8(100)]	0.020582	0.45779	-0.048718	0.235396	0.260148	0.587524	0.356734	0.811011	Jean Beltran, et al (2016)	N/A
O00244	ATOX1	K57	1xAcetyl [K1(99.8)]	-0.131171	-0.304435	-0.281153	0.417621	-0.289508	-0.333004	0.0662454	0.723409	Jean Beltran, et al (2016)	N/A
P68104	EEF1A1	K392	1xAcetyl [K7(100)]	-0.01444	-0.319618	-0.878738	0.337432	0.116873	-0.194612	-0.599455	0.716377	Jean Beltran, et al (2016)	Y
P25787	PSMA2	K92	1xAcetyl [K1(100)]	-2.08529	-2.92219	-1.42097	-0.423225	-2.25136	-3.12508	-1.76466	-0.626113	Jean Beltran, et al (2016)	Y
P40227	CCT6A	K388	1xAcetyl [K7(100)]	-0.879363	-0.00542	-0.155769	0.841928	-0.776216	0.153009	-0.0181211	0.990729	Jean Beltran, et al (2016)	Y
Q99832	CCT7	K77	1xAcetyl [K10(100)]	-0.731502	0.054165	0.08243	-0.772641	-0.540505	0.0818396	0.063796	-0.892993	Jean Beltran, et al (2016)	Y
P40227	CCT6A	K278	1xAcetyl [K5(100)]	-1.70473	-1.06786	-0.351616	0.877777	-1.60159	-0.909431	-0.213969	1.02658	Jean Beltran, et al (2016)	Y
Q96AC1	FERMT2	K555	1xAcetyl [K17(100)];1xOxidation [M18]	-2.15364	-0.450436	-0.227596	-0.926083	-1.97902	-0.160609	0.0925294	-0.580519	Jean Beltran, et al (2016)	Y
P18206	VCL	K768	1xAcetyl [K6(100)]	-0.07514	-0.894834	-1.44065	-0.649926	0.257649	-0.297557	-0.746326	0.0991122	Jean Beltran, et al (2016)	Y
P17655	CAPN2	K230	1xAcetyl [K4(100)]	0.645633	-1.54774	-0.901505	-0.755725	0.886904	-1.19114	-0.368263	-0.184404	Jean Beltran, et al (2016)	Y
P08670	VIM	K97	1xAcetyl [K19(100)]	0.398146	0.441658	0.271925	0.104908	0.401035	0.57772	0.441669	0.405356	Jean Beltran, et al (2016)	Y
P53396	ACLY	K64	1xAcetyl [K22(100)]	0.375089	-1.55723	1.74743	0.319771	0.552971	-1.48778	1.95666	0.634504	Jean Beltran, et al (2016)	Y
P53004	BLVRA	K269	1xAcetyl [K8(100)]	-0.518318	0.646889	0.956006	0.777287	-2.68216	-2.58104	0.797618	1.41696	Jean Beltran, et al (2016)	Y
P26641	EEF1G	K147	1xAcetyl [K10(100)]	0.197892	-0.509644	-0.788774	0.236442	0.319755	-0.339899	-0.630344	0.482837	Jean Beltran, et al (2016)	N/A
P48556	PSMD8	K297	1xAcetyl [K8(99.8)]	-0.612836	0.474008	1.2649	0.916429	-0.638573	0.331268	1.04581	0.621294	Jean Beltran, et al (2016)	N/A
P08670	VIM	K139	1xAcetyl [K10(100)]	-0.021572	0.153713	-0.069293	-0.119977	-0.0186834	0.289774	0.100451	0.180471	Jean Beltran, et al (2016)	Y
P48444	ARCN1	K347	1xAcetyl [K11(100)]	-2.02092	-0.298012	0.426227	-1.02177	-1.9393	-0.0804207	0.732015	-0.492701	Jean Beltran, et al (2016)	Y
P61081	UBE2M	K8	1xAcetyl [K5(100)]	0.465763	-1.1331	-1.82627	0.130973	0.505251	-0.881561	-0.94529	0.884869	Jean Beltran, et al (2016)	N/A
P55884	EIF3B	K213	1xAcetyl [K4(100)]	0.195061	-0.096085	-0.146216	0.529654	0.239004	-0.295207	-0.304553	0.460639	Jean Beltran, et al (2016)	Y
P54577	YARS	K197	1xAcetyl [K7(100)]	-0.196785	0.477353	1.62892	1.38847	0.110788	0.772481	1.78413	1.27344	Jean Beltran, et al (2016)	Y
P40925	MDH1	K110	1xAcetyl [K3(100)]	1.39438	0.470354	2.62705	2.13733	1.43684	0.236466	2.32956	1.8154	Jean Beltran, et al (2016)	Y
P49588	AARS	K879	1xAcetyl [K3(100)];1xOxidation [M4]	0.269503	0.176257	-0.116629	0.412189	0.52276	0.211304	-0.163469	0.223156	Jean Beltran, et al (2016)	Y
P18206	VCL	K646	1xAcetyl [K7(100)]	0.356531	-0.284935	0.440822	1.22704	0.68932	0.312343	1.13514	1.97608	Jean Beltran, et al (2016)	Y
Q9UNZ2	NSFL1C	K172	1xAcetyl [K16(100)]	0.87871	0.800851	0.701678	-0.004257	0.852973	0.478923	0.397167	-0.26368	Jean Beltran, et al (2016)	N
P06396	GSN	K346	1xAcetyl [K5(99.7)]	0.309696	0.114753	1.4753	2.34631	0.405115	0.304105	1.43686	1.97002	Jean Beltran, et al (2016)	Y
P68036	UBE2L3	K64	1xAcetyl [K12(100)]	-0.760206	0.584495	0.290669	0.578113	-0.65706	0.544655	0.49823	0.760899	Jean Beltran, et al (2016)	Y
Q9NVD7	PARVA	K140	1xAcetyl [K5(100)]	0.557985	1.13497	0.21801	-0.522794	0.837268	1.58111	0.677982	0.0942617	Jean Beltran, et al (2016)	Y
P67936	TPM4	K215	1xAcetyl [K3(100)]	0.026693	-0.40676	-0.158092	0.058555	0.461095	0.41182	0.799264	1.02999	Jean Beltran, et al (2016)	Y
P61923	COPZ1	K29	1xAcetyl [K4(100)]	-0.633191	1.75863	1.32802	0.551538	-0.408874	1.77751	1.55066	0.684433	Jean Beltran, et al (2016)	Y
P68104	EEF1A1	K212	1xAcetyl [K32(100)];1xDeamidated [N];2xOxidation [M21;M28]	-0.244544	1.15032	0.370862	-0.750311	-0.11323	1.27532	0.650146	-0.371366	Jean Beltran, et al (2016)	Y
P68104	EEF1A1	K212	1xAcetyl [K32(100)];2xOxidation [M21;M28]	1.0234	1.23965	0.293459	1.29625	1.15471	1.36465	0.572743	1.67519	Jean Beltran, et al (2016)	Y
P68104	EEF1A1	K212	1xAcetyl [K32(100)];1xOxidation [M]	-1.4256	1.43362	1.43917	1.17776	-1.29428	1.55862	1.71846	1.5567	Jean Beltran, et al (2016)	Y
P68104	EEF1A1	K212	1xAcetyl [K32(100)];1xDeamidated [N]	-0.159193	-0.125102	-0.060677	1.12918	-0.0278801	-9.5548e-05	0.218607	1.50812	Jean Beltran, et al (2016)	Y
P68104	EEF1A1	K212	1xAcetyl [K32(100)]	-0.07943	1.48055	1.12779	0.84176	0.0518831	1.60556	1.40708	1.2207	Jean Beltran, et al (2016)	Y
P40925	MDH1	K179	1xAcetyl [K9(100)]	-1.0256	0.118434	0.24943	0.332645	-0.983145	-0.115454	-0.0480551	0.0107164	Jean Beltran, et al (2016)	Y
P68104	EEF1A1	K212	1xAcetyl [K32(99.3)];1xDeamidated [N];1xOxidation [M21]	-0.056892	0.777693	0.270951	0.447711	0.0744214	0.9027	0.550235	0.826656	Jean Beltran, et al (2016)	Y
O75083	WDR1	K115	1xAcetyl [K11(100)]	0.292235	-0.224363	0.624277	1.52829	0.439437	-0.00509311	0.999475	2.08045	Jean Beltran, et al (2016)	Y
Q06830	PRDX1	K16	1xAcetyl [K9(100)]	-2.22527	0.201658	-0.524716	-0.317573	-2.09869	0.223462	-0.238412	-0.257176	Jean Beltran, et al (2016)	Y
P04632	CAPNS1	K165	1xAcetyl [K7(100)]	-0.535386	-0.622141	-1.57951	-0.281239	-0.275234	-0.439355	-1.45921	0.0883555	Jean Beltran, et al (2016)	Y
P09936	UCHL1	K115	1xAcetyl [K10(100)]	2.17823	3.33106	3.15021	3.22207	2.39918	3.41115	3.11177	3.08588	Jean Beltran, et al (2016)	Y
P53396	ACLY	K97	1xAcetyl [K9(100)]	-1.2891	0.172364	-0.310193	0.559362	-1.11122	0.241816	-0.100965	0.874095	Jean Beltran, et al (2016)	Y
Q14247	CTTN	K309	1xAcetyl [K5(100)]	1.0811	0.659461	-0.922965	0.517284	1.10437	0.935248	-0.263242	1.15664	Jean Beltran, et al (2016)	Y
Q14247	CTTN	K198	1xAcetyl [K5(100)]	1.35452	1.21797	-0.456263	1.54184	1.37779	1.49376	0.203459	2.1812	Jean Beltran, et al (2016)	Y
Q14247	CTTN	K235	1xAcetyl [K5(100)]	-0.152021	0.064446	-0.634032	-0.666068	-0.128752	0.340232	0.0256907	-0.0267128	Jean Beltran, et al (2016)	Y
Q14247	CTTN	K124	1xAcetyl [K5(100)];1xOxidation [M10]	0.653676	0.964244	0.555623	0.11613	0.676946	1.24003	1.21535	0.755485	Jean Beltran, et al (2016)	Y
Q14247	CTTN	K124	1xAcetyl [K5(100)]	2.36002	-0.113218	0.66914	-1.07065	2.38329	0.162568	1.32886	-0.431291	Jean Beltran, et al (2016)	Y
Q9UBQ0	VPS29	K73	1xAcetyl [K13(100)]	-1.51637	-0.699829	-0.364908	-1.45042	-1.525	-0.757799	-0.0138334	-1.36422	Jean Beltran, et al (2016)	Y
Q01995	TAGLN	K154	1xAcetyl [K8(99.7)];1xOxidation [M7]	0.206638	-0.941859	-0.773653	-1.3841	0.325365	-0.00949761	0.934743	0.627492	Jean Beltran, et al (2016)	Y
Q6P2E9	EDC4	K691	1xAcetyl [K13(100)]	-2.75599	-0.061495	-0.729603	-1.39898	-2.74876	-0.230137	-0.918637	-1.69294	Jean Beltran, et al (2016)	N/A
P22314	UBA1	K185	1xAcetyl [K3(100)]	-0.263287	-0.434903	0.394834	0.786869	-0.0854048	-0.449259	0.17203	0.607995	Jean Beltran, et al (2016)	Y
P54727	RAD23B	K45	1xAcetyl [K11(100)]	-1.57281	-2.6161	-2.17432	-0.609941	-1.48047	-2.42839	-0.437354	0.336252	Jean Beltran, et al (2016)	Y
P17655	CAPN2	K280	1xAcetyl [K20(100)]	1.30719	0.816035	0.551067	0.774614	1.54846	1.17264	1.08431	1.34594	Jean Beltran, et al (2016)	Y
P55884	EIF3B	K364	1xAcetyl [K9(100)]	-2.58415	0.378491	0.663263	-0.464733	-2.54021	0.179369	0.504926	-0.533748	Jean Beltran, et al (2016)	Y
P53396	ACLY	K68	1xAcetyl [K2(100)]	-3.32861	-0.258185	-0.534882	-0.938163	-3.15072	-0.188733	-0.325654	-0.62343	Jean Beltran, et al (2016)	Y
P61758	VBP1	K70	1xAcetyl [K9(99.7)]	-0.652603	2.55655	1.94049	1.21936	-0.560262	2.50971	1.82546	1.18515	Jean Beltran, et al (2016)	Y
Q16851	UGP2	K69	1xAcetyl [K5(100)]	-0.867267	0.128768	-0.568539	-0.139663	-0.841062	0.0666463	-0.313561	-0.109043	Jean Beltran, et al (2016)	Y
P43487	RANBP1	K150	1xAcetyl [K9(100)]	-0.953994	0.996578	1.61082	1.85007	-0.927789	0.928939	1.66371	1.98772	Jean Beltran, et al (2016)	N/A
P62140	PPP1CB	K146	1xAcetyl [K4(100)]	-0.634617	0.061418	-0.232727	-0.459652	-0.487415	-0.0721458	-0.389771	-0.774638	Jean Beltran, et al (2016)	Y
Q9Y617	PSAT1	K127	1xAcetyl [K10(100)]	-0.433113	0.047798	-0.032193	0.003131	-0.0390814	0.344698	0.277167	0.0771316	Jean Beltran, et al (2016)	N/A
O14964	HGS	K207	1xAcetyl [K5(100)]	0.513187	-0.952432	-1.01062	-2.13411	0.554159	-0.726428	-0.50631	-1.63185	Jean Beltran, et al (2016)	Y
O75874	IDH1	K224	1xAcetyl [K2(100)]	-0.462042	1.60261	-0.153793	1.37033	-0.269397	1.41358	-0.467619	1.02323	Jean Beltran, et al (2016)	Y
P68104	EEF1A1	K395	1xAcetyl [K3(100)];1xCarbamidomethyl [C19]	-0.950392	0.649523	0.287712	0.133883	-0.819079	0.774529	0.566996	0.512828	Jean Beltran, et al (2016)	Y
P04264	KRT1	K211	1xAcetyl [K12(100)];1xDeamidated [N6]	3.30004	2.45066	-0.009261	2.08733	#N/A	#N/A	#N/A	#N/A	Jean Beltran, et al (2016)	Y
P04264	KRT1	K211	1xAcetyl [K12(100)]	0.797378	0.062905	-0.202005	-0.404795	#N/A	#N/A	#N/A	#N/A	Jean Beltran, et al (2016)	Y
P08670	VIM	K129	1xAcetyl [K7(100)]	-0.564024	0.632328	-0.158472	0.770126	-0.561136	0.768389	0.0112722	1.07057	Jean Beltran, et al (2016)	Y
Q15257	PTPA	K345	1xAcetyl [K8(100)]	0.088703	-0.243062	0.300644	-0.043049	0.0800724	-0.515683	-0.0856152	-0.464205	Jean Beltran, et al (2016)	Y
O43681	ASNA1	K330	1xAcetyl [K4(100)]	-0.250467	-0.263536	-0.141802	-0.609429	-0.0478953	-0.448768	-0.456788	-0.980151	Jean Beltran, et al (2016)	Y
O43242	PSMD3	K14	1xAcetyl [K4(100)]	-0.616027	0.047613	0.133845	1.03049	-0.788514	-0.145212	0.00819408	0.874746	Jean Beltran, et al (2016)	N/A
O43242	PSMD3	K14	1xAcetyl [K4(100)];1xOxidation [M27]	0.04759	-0.745063	-0.561051	1.57408	-0.124898	-0.937889	-0.686702	1.41834	Jean Beltran, et al (2016)	N/A
Q15942	ZYX	K272	1xAcetyl [K7(100)]	-0.47471	-1.34946	-1.54757	-1.08095	-0.181352	-0.296563	0.314931	1.06466	Jean Beltran, et al (2016)	Y
P63244	RACK1	K172	1xAcetyl [K17(100)];1xCarbamidomethyl [C13]	-0.394609	0.461568	-0.374919	-0.458791	-0.216727	0.264961	-0.497923	-0.495822	Jean Beltran, et al (2016)	Y
P18669	PGAM1	K39	1xAcetyl [K18(100)]	-0.925359	1.33985	1.51611	0.550448	-1.05365	0.879368	0.898813	0.0931167	Jean Beltran, et al (2016)	N/A
P12081	HARS	K57	1xAcetyl [K4(100)]	-0.190906	-1.25889	-0.536235	-3.37479	-0.152899	-1.30153	-0.431537	-3.31138	Jean Beltran, et al (2016)	Y
Q14019	COTL1	K72	1xAcetyl [K9(100)];1xOxidation [M7]	0.906322	-0.510781	-1.16977	-1.05768	1.10062	0.407879	0.0245266	0.225106	Jean Beltran, et al (2016)	Y
Q14019	COTL1	K72	1xAcetyl [K9(100)]	-0.455349	1.77395	0.099782	1.72701	-0.261054	2.69261	1.29408	3.0098	Jean Beltran, et al (2016)	Y
Q15942	ZYX	K279	1xAcetyl [K7(100)]	-0.283927	-0.267996	-1.32631	-1.80098	0.00943173	0.784899	0.536192	0.344623	Jean Beltran, et al (2016)	Y
P40227	CCT6A	K365	1xAcetyl [K6(100)];1xCarbamidomethyl [C7]	-0.275623	0.454744	-0.077969	0.841627	-0.172476	0.613174	0.0596786	0.990428	Jean Beltran, et al (2016)	Y
P05198	EIF2S1	K87	1xAcetyl [K7(100)]	2.37419	1.9647	2.40341	-0.039121	2.40776	1.98944	2.44884	0.0363995	Jean Beltran, et al (2016)	Y
P21291	CSRP1	K84	1xAcetyl [K15(100)]	-0.483016	-0.675317	-0.811568	-1.12923	-0.251941	-0.0292047	0.211702	-0.0276344	Jean Beltran, et al (2016)	N
P60174	TPI1	K231	1xAcetyl [K4(100)]	0.209376	1.59082	1.89992	1.60438	0.277315	1.31581	1.72487	1.51488	Jean Beltran, et al (2016)	N/A
P54577	YARS	K474	1xAcetyl [K4(100)]	-0.076291	-1.18271	-1.59815	0.480275	0.231282	-0.887582	-1.44294	0.365241	Jean Beltran, et al (2016)	Y
P21291	CSRP1	K108	1xAcetyl [K17(100)]	0.840357	0.563832	-0.96136	-1.18358	1.07143	1.20994	0.0619093	-0.0819794	Jean Beltran, et al (2016)	N
P22102	GART	K375	1xAcetyl [K25(100)]	0.158314	0.121263	0.572839	0.692906	0.162648	-0.219015	0.188789	0.514032	Jean Beltran, et al (2016)	N/A
Q16555	DPYSL2	K293	1xAcetyl [K23(100)]	-2.11513	-0.717112	-0.258021	-0.505191	-1.66308	-0.522817	-0.0850272	-0.456779	Jean Beltran, et al (2016)	Y
P40227	CCT6A	K45	1xAcetyl [K4(100)];2xOxidation [M3;M5]	-1.1167	2.95729	1.65051	1.03207	-1.01355	3.11572	1.78816	1.18087	Jean Beltran, et al (2016)	Y
P40227	CCT6A	K45	1xAcetyl [K4(100)];1xOxidation [M]	-0.956223	0.586266	0.991353	0.11315	-0.853076	0.744695	1.129	0.261951	Jean Beltran, et al (2016)	Y
P48444	ARCN1	K335	1xAcetyl [K12(99.6)]	0.022662	-2.7023	-3.12547	-3.29695	0.104276	-2.48471	-2.81968	-2.76788	Jean Beltran, et al (2016)	Y
P07108	DBI	K17	1xAcetyl [K3(100)]	0.042898	2.32614	2.64664	-0.928824	0.297876	1.39408	1.75211	-1.89525	Jean Beltran, et al (2016)	N
P40261	NNMT	K39	1xAcetyl [K9(100)]	-0.420554	1.33947	1.48178	0.96107	-0.0768217	1.44107	1.6386	1.01397	Jean Beltran, et al (2016)	Y
P18669	PGAM1	K113	1xAcetyl [K7(100)]	-0.460257	0.576038	-0.580558	1.24657	-0.58855	0.115558	-1.19786	0.789242	Jean Beltran, et al (2016)	N/A
P67936	TPM4	K125	1xAcetyl [K9(100)]	-0.568784	0.385429	0.186401	1.01962	-0.134382	1.20401	1.14376	1.99105	Jean Beltran, et al (2016)	Y
Q93052	LPP	K461	1xAcetyl [K9(99.7)]	0.708637	-1.06133	1.07006	0.308148	0.994941	-0.450897	1.78554	0.90761	Jean Beltran, et al (2016)	Y
P07814	EPRS	K139	1xAcetyl [K10(99.8)]	1.1071	0.745247	0.920027	1.44017	1.20869	0.688663	0.841417	1.23353	Jean Beltran, et al (2016)	Y
P18206	VCL	K352	1xAcetyl [K11(100)]	-2.84863	-1.0028	-1.14679	-3.30552	-2.51584	-0.405526	-0.452465	-2.55649	Jean Beltran, et al (2016)	Y
P60842	EIF4A1	K54	1xAcetyl [K9(100)]	-0.371111	0.353034	0.1013	-0.407042	-0.131545	0.482768	0.506752	0.168573	Jean Beltran, et al (2016)	N/A
Q14195	DPYSL3	K293	1xAcetyl [K23(100)]	-1.91657	-0.093348	-0.554489	-0.177907	-1.64602	0.00670277	-0.468288	-0.00165619	Jean Beltran, et al (2016)	Y
P22314	UBA1	K627	1xAcetyl [K23(100)];1xCarbamidomethyl [C28]	0.027709	0.92481	-0.910218	0.643061	0.20559	0.910455	-1.13302	0.464187	Jean Beltran, et al (2016)	Y
P15531	NME1	K26	1xAcetyl [K8(100)]	-0.347554	0.72273	0.466765	0.510595	-0.297649	0.804344	0.631649	0.750161	Jean Beltran, et al (2016)	Y
P23526	AHCY	K166	1xAcetyl [K15(100)];1xOxidation [M16]	-0.119804	0.365685	0.046929	1.53185	-0.0503523	0.204765	-0.13067	1.20417	Jean Beltran, et al (2016)	Y
P52565	ARHGDIA	K178	1xAcetyl [K6(100)]	1.25475	-2.22254	-2.59737	-1.92267	1.25619	-2.28742	-2.70707	-1.96392	Jean Beltran, et al (2016)	Y
P23526	AHCY	K166	1xAcetyl [K15(100)]	-0.366054	1.92962	2.41018	-0.932398	-0.296602	1.7687	2.23258	-1.26009	Jean Beltran, et al (2016)	Y
P61978	HNRNPK	K60	1xAcetyl [K8(100)]	2.6964	0.392554	0.153091	-1.39169	2.77344	0.445449	0.332606	-1.16737	Uniprot
P61160	ACTR2	K299	1xAcetyl [K5(100)];1xOxidation [M15]	0.310577	-0.046293	0.41675	0.022355	0.449813	-0.0790994	0.432707	0.0574021	Uniprot
P61160	ACTR2	K299	1xAcetyl [K5(100)]	-0.301107	0.28603	0.100248	0.153398	-0.161871	0.253224	0.116206	0.188445	Uniprot
P61978	HNRNPK	K34	1xAcetyl [K13(100)];1xOxidation [M6]	0.871243	0.67034	0.448781	-0.46365	0.948284	0.723235	0.628295	-0.239332	Uniprot
P61978	HNRNPK	K34	1xAcetyl [K13(100)]	0.267727	-0.162504	-1.43982	-1.43639	0.344768	-0.109609	-1.2603	-1.21207	Uniprot
P61160	ACTR2	K381	1xAcetyl [K6(100)]	1.61709	-0.022519	-2.73831	-0.25989	1.75633	-0.0553249	-2.72235	-0.224843	Uniprot
Q92900	UPF1	K592	1xAcetyl [K5(100)]	0.128387	-0.017488	-0.092143	0.994706	0.111178	-0.131188	-0.2005	0.795583	Uniprot
P06753	TPM3	K232	1xAcetyl [K5(100)]	-0.4825	-0.008827	0.113528	-1.00431	-0.142425	0.817406	0.937205	-0.178074	Uniprot
P61978	HNRNPK	K456	1xAcetyl [K23(100)]	-1.5432	-0.335214	-1.94212	-0.399751	-1.46616	-0.282319	-1.76261	-0.175434	Uniprot
P49720	PSMB3	K77	1xAcetyl [K7(100)]	-0.457946	0.273753	0.42452	0.023873	-0.425852	-0.0119455	0.0185278	-0.488101	Uniprot
P60866	RPS20	K4	1xAcetyl [K4(100)];1xMet-loss+Acetyl [N-Term]	-0.83334	0.635554	-0.21791	-0.390443	-0.711477	0.70652	0.210656	-0.118145	Uniprot
P78559	MAP1A	K1939	1xAcetyl [K6(100)]	0.121779	-0.878853	-1.38636	-0.777945	0.534894	-0.368396	-0.808594	0.0254476	Uniprot
P61160	ACTR2	K388	1xAcetyl [K4(100)]	-2.05524	0.243688	-0.687942	0.037499	-1.91601	0.210882	-0.671984	0.0725458	Uniprot
Q86YS6	RAB43	K68	1xAcetyl [K2(100)]	-0.105275	1.01156	1.0472	0.535822	-0.337935	0.932948	1.22672	0.939364	Uniprot
P12268	IMPDH2	K436	1xAcetyl [K7(100)]	-0.244168	-0.663079	-0.826677	-0.166837	-0.0198509	-0.287882	-0.276635	0.387437	Uniprot
P06753	TPM3	K221	1xAcetyl [K7(100)]	0.74049	-0.148304	-0.479881	1.67039	1.08057	0.677929	0.343796	2.49662	Uniprot
O14579	COPE	K278	1xAcetyl [K6(100)]	0.24499	0.144064	-0.263832	2.50854	0.359026	0.10844	-0.500171	2.56593	Uniprot
P27708	CAD	K747	1xAcetyl [K5(100)]	-0.757523	-0.205939	-0.921484	-0.774934	-0.546627	-0.0394363	-0.585056	-0.334671	Uniprot
Q13310	PABPC4	K629	1xAcetyl [K16(99.8)]	-0.188977	0.556843	-0.115684	0.260332	-0.270317	0.445812	-0.151308	0.217688	Uniprot
P60866	RPS20	K34	1xAcetyl [K4(100)];1xCarbamidomethyl [C6]	-0.903559	-0.199823	-0.112564	-1.0867	-0.781696	-0.128857	0.316002	-0.8144	Uniprot
P12268	IMPDH2	K511	1xAcetyl [K18(100)]	1.2168	0.012282	-0.417292	0.655803	1.44112	0.387479	0.13275	1.21008	Uniprot
Q16643	DBN1	K79	1xAcetyl [K8(100)]	-1.78546	0.445608	-0.21841	-1.75316	-1.68386	0.767536	0.160535	-1.02099	Uniprot
P60866	RPS20	K8	1xAcetyl [K4(100)]	-0.130186	-0.639448	-0.877771	-0.391402	-0.0083225	-0.568481	-0.449205	-0.119104	Uniprot
P61978	HNRNPK	K179	1xAcetyl [K8(100)];2xCarbamidomethyl [C13;C14]	2.22705	-0.019671	-0.892391	1.74825	2.30409	0.033224	-0.712876	1.97257	Uniprot
Q9UHR4	BAIAP2L1	K106	1xAcetyl [K8(99.6)]	0.415435	-0.255004	-0.332414	-0.198804	-0.032409	0.87473	9.63337	2.55753	Uniprot
P61160	ACTR2	K322	1xAcetyl [K3(100)]	-1.63761	-2.87443	-1.00242	4.074	-1.49837	-2.90723	-0.986464	4.10905	Uniprot
Q13310	PABPC4	K157	1xAcetyl [K4(100)];1xOxidation [M5]	-1.79767	0.86641	0.786031	-0.24735	-1.87901	0.755379	0.750407	-0.289994	Uniprot
O60869	EDF1	K123	1xAcetyl [K10(100)]	-0.712829	-0.711938	-1.68015	-2.30026	-0.887874	0.936434	1.8099	-0.30026	Uniprot
P61978	HNRNPK	K405	1xAcetyl [K9(100)]	-1.06323	0.2454	-0.782409	-0.151966	-0.986188	0.298295	-0.602894	0.0723518	Uniprot
P61978	HNRNPK	K163	1xAcetyl [K15(100)]	-0.291549	0.819805	1.28626	-0.317751	-0.214508	0.8727	1.46577	-0.0934339	Uniprot
P61978	HNRNPK	K219	1xAcetyl [K12(100)]	-3.46845	0.371424	-0.004181	-0.632912	-3.39141	0.424319	0.175334	-0.408595	Uniprot
P30419	NMT1	K142	1xAcetyl [K15(100)]	0.718722	1.14301	1.12001	2.0842	0.676078	0.746848	0.630471	1.75997	Uniprot
P30419	NMT1	K55	1xAcetyl [K12(99.8)]	2.92515	-0.231627	-0.799314	-0.295653	2.8825	-0.627786	-1.28886	-0.619888	Uniprot
P61160	ACTR2	K97	1xAcetyl [K11(100)]	-1.54248	-0.144826	0.404184	-1.82576	-1.40325	-0.177632	0.420142	-1.79071	Uniprot
P61978	HNRNPK	K422	1xAcetyl [K8(100)]	-0.3499	-0.292628	-0.456403	1.82582	-0.272859	-0.239733	-0.276888	2.05014	Uniprot
P41227	NAA10	K89	1xAcetyl [K6(100)];1xOxidation [M8]	-0.52779	-0.295452	0.001388	-0.833835	-0.45379	-0.216888	0.239252	-0.585728	Uniprot
P35080	PFN2	K69	1xAcetyl [K13(99.5)]	-0.233768	-0.01524	0.026303	-0.267471	-0.0607738	0.0679014	0.0437201	-0.347447	Uniprot
P28065	PSMB9	K109	1xAcetyl [K5(100)]	0.515765	0.315674	-2.13655	-2.14752	-0.730339	-1.66032	-4.43697	-4.31456	Uniprot
Q99986	VRK1	K301	1xAcetyl [K8(100)];1xOxidation [M10]	-0.830517	1.08561	0.215501	0.30147	-0.929476	0.399442	-0.51742	-0.273843	Uniprot
Q9NY27	PPP4R2	K246	1xAcetyl [K17(100)]	-1.65918	-2.09272	-3.00153	-2.26592	-1.86458	-2.40189	-3.3588	-2.61642	Uniprot
Q9UER7	DAXX	K512	1xAcetyl [K6(100)]	0.004793	0.026253	-3.25557	-2.7019	1.28058	0.729943	-2.3177	-2.34345	Uniprot
O15355	PPM1G	K519	1xAcetyl [K11(100)]	1.66545	-0.021677	-1.76241	-1.10144	1.66834	-0.0245598	-1.55984	-0.987408	Uniprot
P62316	SNRPD2	K6	1xAcetyl [K6(100)];1xMet-loss+Acetyl [N-Term]	0.697748	0.651208	0.415018	0.396121	0.608249	0.50325	0.447111	0.26519	Uniprot
P62318	SNRPD3	K8	1xAcetyl [K8(100)];1xCarbamidomethyl [C20];1xMet-loss+Acetyl [N-Term]	-2.39359	-0.647029	-0.760199	-0.941598	-2.40366	-0.895564	-1.06821	-1.20463	Uniprot
P05413	FABP3	K10	1xAcetyl [K10(100)];1xMet-loss+Acetyl [N-Term]	0.15387	3.15288	2.69908	2.53863	-0.177262	0.561682	0.326959	0.11478	Uniprot
P09493	TPM1	K12	1xAcetyl [K5(100)];1xOxidation [M3]	-2.56049	-4.40382	-4.6434	-3.44793	-1.72913	-2.78233	-2.85254	-1.77216	Uniprot
P09913	IFIT2	K234	1xAcetyl [K13(100)]	0.758022	2.06943	0.425164	-0.277664	-4.40318	-3.14326	-4.04479	-3.93998	Uniprot
P09493	TPM1	K12	1xAcetyl [K5(100)];2xOxidation [M1;M3]	-1.59634	-1.12627	-1.00576	-0.485587	-0.76498	0.495217	0.785101	1.19018	Uniprot
Q92793	CREBBP	K1744	1xAcetyl [K3(100)]	0.092816	0.447942	0.622384	-0.022305	-0.306629	0.192139	0.613754	0.0608362	Uniprot
Q92793	CREBBP	K1744, K1762	2xAcetyl [K3(100);K21(100)]	0.115664	0.112994	0.08569	-0.882492	-0.28378	-0.142809	0.0770593	-0.799351	Uniprot
P51610	HCFC1	K1989	1xAcetyl [K3(100)]	0.603392	1.01954	0.931411	1.15937	0.370731	0.693002	0.629238	0.955232	Uniprot
P46926	GNPDA1	K64	1xAcetyl [K7(100)];1xDeamidated [N1]	-0.315615	0.718041	1.09959	1.68325	-0.339934	-0.0338507	0.265279	0.695563	Uniprot
P46926	GNPDA1	K64	1xAcetyl [K7(100)]	0.531939	0.264612	0.415238	0.224487	0.50762	-0.48728	-0.419069	-0.763198	Uniprot
P08237	PFKM	K678	1xAcetyl [K5(100)];1xOxidation [M6]	-0.083985	-1.4661	-2.30481	-1.80898	-0.092615	-2.00514	-3.02027	-2.67291	Uniprot
P08237	PFKM	K678	1xAcetyl [K5(100)]	-3.90907	-0.672968	-2.02117	0.229615	-3.9177	-1.212	-2.73662	-0.634324	Uniprot
Q92793	CREBBP	K1744,K1762	1xOxidation [M1];2xAcetyl [K3(100);K21(100)]	0.428652	0.160537	-0.275205	-0.958694	0.0292072	-0.0952659	-0.283835	-0.875553	Uniprot
Q92793	CREBBP	K1744	1xAcetyl [K3(100)];1xOxidation [M1]	0.220553	0.193019	0.033208	-0.384516	-0.178892	-0.0627835	0.0245779	-0.301375	Uniprot
P63167	DYNLL1	K31	1xAcetyl [K22(100)];1xCarbamidomethyl [C15]	-2.10088	-0.133666	-0.432713	-2.33695	-1.75348	0.145617	-0.337293	-2.15417	Uniprot
Q8WXI4	ACOT11	K396	1xAcetyl [K27(100)];1xOxidation [M28]	1.16092	1.96662	2.53865	2.47678	#N/A	#N/A	#N/A	#N/A	Uniprot
Q8WXI4	ACOT11	K396	1xAcetyl [K27(100)]	0.252769	1.42778	2.00813	2.48292	#N/A	#N/A	#N/A	#N/A	Uniprot
Q99598	TSNAX	K241	1xAcetyl [K19(99.6)]	-2.45033	-0.984429	-0.281612	-2.96164	-2.56002	-1.22199	-0.804672	-3.54564	Uniprot
Q09472	EP300	K977	1xAcetyl [K7(100)]	-0.487612	-2.54661	-3.30263	-3.02372	-0.542808	-2.81803	-3.76416	-3.46201	Uniprot
Q8IU60	DCP2	K299	1xAcetyl [K6(100)];1xDeamidated [N]	0.471587	0.190747	0.185036	0.30192	#N/A	#N/A	#N/A	#N/A	Uniprot
P49585	PCYT1A	K57	1xAcetyl [K15(100)]	-0.174264	0.425093	0.300842	0.029296	-0.0174441	0.477988	0.443259	0.0423391	Uniprot
Q09472	EP300	K1542, K1546	2xAcetyl [K14(100);K18(100)]	-0.403273	-0.828306	-1.69627	-0.527293	-0.458469	-1.09973	-2.1578	-0.965586	Uniprot
Q9Y4C4	MFHAS1	K601	1xAcetyl [K14(100)]	0.364389	0.028987	0.843495	1.77456	#N/A	#N/A	#N/A	#N/A	Uniprot
Q5SQI0	ATAT1	K380	1xAcetyl [K16(100)];1xOxidation [M18]	-1.86264	-2.26863	-1.38444	-1.59491	#N/A	#N/A	#N/A	#N/A	Uniprot
Q5SQI0	ATAT1	K380	1xAcetyl [K16(100)]	0.092312	-0.166847	0.378519	0.239263	#N/A	#N/A	#N/A	#N/A	Uniprot
Q7Z5J4	RAI1	K675	1xAcetyl [K20(100)]	-0.233612	-0.216864	-0.294237	-1.68167	-0.457652	-0.236922	-0.143836	-1.81524	Uniprot
Q9GZZ1	NAA50	K34	1xAcetyl [K14(100)]	1.43585	2.07159	1.51477	1.86207	1.57986	2.24458	1.86217	2.2058	Uniprot
O75153	CLUH	K1170	1xAcetyl [K7(100)]	0.239882	1.20126	0.497026	0.596778	0.082838	0.601945	0.0672764	0.484412	Uniprot
O14879	IFIT3	K249	1xAcetyl [K4(100)]	3.82791	3.91727	2.39648	1.85771	-2.73441	-2.63977	-3.50731	-3.40671	Uniprot
Q6IN85	PPP4R3A	K655	1xAcetyl [K5(100)];1xOxidation [M9]	0.040302	-1.99497	-1.86375	-0.296755	-0.246579	-2.63744	-2.37775	-0.842724	Uniprot
Q6IN85	PPP4R3A	K655	1xAcetyl [K5(100)]	-0.700307	-3.70927	-0.883042	-1.09651	-0.987188	-4.35174	-1.39704	-1.64248	Uniprot
O14879	IFIT3	K197	1xAcetyl [K8(100)]	0.86766	3.3443	1.33073	2.30516	-5.69466	-3.21274	-4.57306	-2.95926	Uniprot
O95786	DDX58	K858	1xAcetyl [K7(100)]	2.40908	3.21369	2.13415	3.61932	-1.30142	-0.561883	-1.37263	0.619323	Uniprot
Q9NQ88	TIGAR	K50	1xAcetyl [K13(100)];1xOxidation [M23]	1.97082	0.569978	0.321512	1.9197	1.72472	-0.21996	-0.508743	0.939311	Uniprot
Q9NQ88	TIGAR	K50	1xAcetyl [K13(100)]	0.267694	1.27695	1.31107	1.44803	0.0215901	0.487015	0.480813	0.467643	Uniprot
Q9H0C8	ILKAP	K210	1xAcetyl [K6(100)]	-0.294732	-1.3365	-3.73475	-1.00058	-0.351315	-1.24108	-2.84578	-0.546549	Uniprot
Q9BTC0	DIDO1	K626	1xAcetyl [K14(99.8)]	0.351509	-0.545963	-1.0358	-1.31697	0.10784	-0.693921	-1.13475	-1.49074	Uniprot
Q96C86	DCPS	K128	1xAcetyl [K6(100)]	-0.729235	0.324004	0.567767	0.380794	-0.722003	0.274373	0.274985	0.0739487	Uniprot
Q7Z6M1	RABEPK	K12	1xAcetyl [K10(100)]	0.071699	-1.86226	-2.22236	-0.020605	#N/A	#N/A	#N/A	#N/A	Uniprot
Q8NEZ5	FBXO22	K194	1xAcetyl [K8(100)]	-1.69934	-0.16717	0.908394	-0.931881	-1.34827	-0.157036	0.418851	-0.933323	Uniprot
O14879	IFIT3	K119	1xAcetyl [K10(99.8)]	2.82487	3.74302	3.6292	2.78847	-3.73745	-2.81402	-2.27459	-2.47595	Uniprot
Q96F10	SAT2	K35	1xAcetyl [K6(100)]	0.061093	0.766477	1.01034	1.14729	#N/A	#N/A	#N/A	#N/A	Uniprot
Q01581	HMGCS1	K409	1xAcetyl [K9(100)];1xCarbamidomethyl [C6]	0.597472	0.952751	-3.05218	0.805067	-0.0833029	-0.381818	-2.96751	1.63386	Uniprot
Q06265	EXOSC9	K297	1xAcetyl [K5(100)]	-4.55246	-3.87045	-4.47859	-4.53378	-4.79857	-4.24229	-4.79358	-4.88766	Uniprot
Q13164	MAPK7	K84	1xAcetyl [K9(99.6)]	-0.607637	-0.334012	-1.11865	-0.845986	-0.310737	-0.363995	-1.66067	-1.35796	Uniprot
Q13085	ACACA	K1334	1xAcetyl [K8(100)]	-1.5092	-0.156044	0.241938	-1.79752	-1.22466	-0.265738	0.0567053	-1.93764	Uniprot
P09913	IFIT2	K119	1xAcetyl [K10(99.8)]	3.14649	3.73779	3.14565	2.10387	-2.01471	-1.4749	-1.3243	-1.55845	Uniprot
Q15717	ELAVL1	K320	1xAcetyl [K7(100)]	-0.315371	-0.186138	-0.221392	-0.297431	-0.391246	-0.597564	-0.690236	-0.77873	Uniprot
Q147X3	NAA30	K233	1xAcetyl [K4(100)]	-1.05902	-0.02713	0.047428	-1.01381	#N/A	#N/A	#N/A	#N/A	Uniprot
P05120	SERPINB2	K174	1xAcetyl [K6(100)]	0.442057	-0.338607	-1.33449	-1.21762	0.359355	-0.272179	-0.773846	-0.309828	Uniprot
Q9NWX6	THG1L	K263	1xAcetyl [K8(99.8)];1xOxidation [M5]	0.954611	-2.57735	-1.67133	-2.57282	1.11626	-2.69505	-1.6466	-2.4973	Uniprot
Q9NWX6	THG1L	K263	1xAcetyl [K8(99.8)]	-0.182741	-0.957876	-2.1525	-1.45084	-0.0210873	-1.07557	-2.12777	-1.37533	Uniprot
Q9NZJ4	SACS	K943	1xAcetyl [K14(100)];1xDeamidated [N2]	1.42216	0.241429	1.73344	1.797	2.08645	0.924125	2.07901	2.18725	Uniprot
Q9NZJ4	SACS	K943	1xAcetyl [K14(100)]	-0.433113	-1.17954	-1.65076	-0.061923	0.231175	-0.496846	-1.3052	0.328322	Uniprot
Q01105	SET	K68	1xAcetyl [K11(100)]	-0.971048	-1.2648	-0.601396	-0.486462	-0.809395	-1.17246	-0.625716	-0.510782	Uniprot
Q9GZZ1	NAA50	K34, K37	1xDeamidated [N11];2xAcetyl [K13(100);K16(100)]	0.264478	1.28322	0.948951	-0.629412	0.408489	1.45621	1.29635	-0.28568	Uniprot
Q9GZZ1	NAA50	K34, K37	2xAcetyl [K13(100);K16(100)]	-0.24566	0.034139	0.114502	-0.194257	-0.10165	0.207133	0.461901	0.149475	Uniprot
Q9GZZ1	NAA50	K34	1xAcetyl [K13(100)];1xDeamidated [N]	-0.480781	0.162283	0.020489	-0.004319	-0.33677	0.335277	0.367888	0.339413	Uniprot
Q9GZZ1	NAA50	K34	1xAcetyl [K13(100)]	-0.460526	-0.203303	-0.418323	-0.401729	-0.316515	-0.0303093	-0.0709247	-0.0579966	Uniprot
P09913	IFIT2	K212	1xAcetyl [K9(100)]	2.03403	1.53461	1.4244	0.39722	-3.12717	-3.67808	-3.04555	-3.2651	Uniprot
O76094	SRP72	K383	1xAcetyl [K7(100)]	-0.008922	1.06045	1.62393	0.566111	-0.0820564	1.21888	1.95853	0.86656	Uniprot
Q13601	KRR1	K11	1xAcetyl [K11(100)];1xMet-loss+Acetyl [N-Term]	0.777708	1.29241	-2.01967	1.39959	0.553668	0.864802	-2.2851	1.31009	Uniprot
P60709	ACTB	K18	1xAcetyl [K18(100)];1xCarbamidomethyl [C17];1xMet-loss+Acetyl [N-Term];1xOxidation [M16]	-0.835902	-0.654997	-1.28542	-2.72529	#N/A	#N/A	#N/A	#N/A	Uniprot
P09493	TPM1	K149	1xAcetyl [K9(100)]	-0.648166	0.175425	0.396257	0.13404	0.183192	1.79691	2.18712	1.80981	Uniprot
Q09472	EP300	K1707	1xAcetyl [K3(100)]	-0.132687	2.46251	3.08239	3.60849	-0.187882	2.19108	2.62086	3.17019	Uniprot
Q09472	EP300	K1707	1xAcetyl [K3(100)];1xOxidation [M1]	0.837912	0.951063	1.03066	0.971675	0.782716	0.679637	0.569136	0.533382	Uniprot
P09493	TPM1	K149	1xAcetyl [K9(99.7)];1xOxidation [M1]	-1.09463	0.044778	-0.32781	0.736951	-0.263276	1.66627	1.46305	2.41272	Uniprot
Q09472	EP300	K14	1xAcetyl [K14(100)];1xMet-loss+Acetyl [N-Term]	-0.303554	-0.347283	-0.49234	0.352432	-0.358749	-0.618709	-0.953868	-0.0858611	Uniprot
Q92793	CREBBP	K13	1xAcetyl [K13(100)];1xMet-loss+Acetyl [N-Term]	-0.500516	-0.484014	-0.6717	-1.64927	-0.89996	-0.739817	-0.68033	-1.56613	Uniprot
Q9H6Z4	RANBP3	K21	1xAcetyl [K21(100)];1xMet-loss+Acetyl [N-Term]	-3.35194	-1.51901	-2.58944	-2.50646	-3.0709	-1.41586	-2.49248	-2.05835	Uniprot
Q05682	CALD1	K632	1xAcetyl [K11(99.6)]	-0.208427	-0.16211	-0.683642	-0.510975	-0.0305454	1.17068	1.23229	1.47753	Uniprot
Q09472	EP300	K1001	1xAcetyl [K20(100)];1xCarbamidomethyl [C24]	0.433081	-0.309884	0.292467	0.01394	0.377885	-0.58131	-0.169062	-0.424353	Uniprot
Q9H7D7	WDR26	K212	1xAcetyl [K2(100)];1xOxidation [M1]	-0.597298	-2.00938	-1.59814	-2.27223	-0.547393	-2.20725	-1.79977	-2.45746	Uniprot
Q96C86	DCPS	K10	1xAcetyl [K10(100)];1xMet-loss+Acetyl [N-Term]	0.16418	0.752191	0.392435	-0.063428	0.171411	0.70256	0.0996537	-0.370273	Uniprot
P0DMV9	HSPA1B	K246	1xAcetyl [K10(100)]	0.018636	2.23193	-0.099889	1.3909	-0.509436	1.46215	-0.859471	0.470226	Uniprot
P20591	MX1	K119	1xAcetyl [K6(100)]	2.72412	-0.262858	0.718857	0.601097	-3.57562	-6.87521	-5.64484	-5.83934	Uniprot
Q9BQG0	MYBBP1A	K158	1xAcetyl [K10(100)]	0.298196	0.247039	0.245684	1.11377	0.0704552	-0.019598	0.110806	0.954138	Uniprot
Q9P2P6	STARD9	K570	1xAcetyl [K11(100)]	0.401697	0.229781	-2.13082	0.59045	#N/A	#N/A	#N/A	#N/A	Uniprot
Q09472	EP300	K1499	1xAcetyl [K5(100)]	-0.104605	1.67867	1.1962	1.24858	-0.437604	-0.280689	-0.333412	-0.851339	Uniprot
Q01804	OTUD4	K41	1xAcetyl [K4(100)];1xCarbamidomethyl [C8]	-1.81928	0.398559	0.481484	-0.002286	-2.35832	0.700786	1.01473	0.921839	Uniprot
Q9GZT8	NIF3L1	K109	1xAcetyl [K7(100)]	-0.600933	1.71647	1.47093	1.95379	-0.312868	1.47159	1.12724	1.58418	Uniprot
Q9P2K8	EIF2AK4	K1259	1xAcetyl [K3(100)]	0.034723	-0.143532	0.17202	0.83679	0.382122	0.0148973	0.224915	0.904729	Uniprot
P62877	RBX1	K19	1xAcetyl [K19(99.5)];1xMet-loss+Acetyl [N-Term];1xOxidation [M5]	1.76169	1.90012	0.691657	0.986805	1.7065	4.19348	3.65744	3.58627	Uniprot
P62877	RBX1	K19	1xAcetyl [K19(99.8)];1xMet-loss+Acetyl [N-Term]	-0.697371	-0.623347	-1.08569	-0.662381	-0.752567	1.67001	1.8801	1.93708	Uniprot
O43324	EEF1E1	K12	1xAcetyl [K12(100)];1xMet-loss+Acetyl [N-Term]	-0.259979	0.423365	0.105649	0.085887	-0.0886108	0.336581	-0.168165	-0.415934	Uniprot
Q01581	HMGCS1	K273	1xAcetyl [K4(100)]	1.7141	2.16067	0.129744	1.34766	1.03332	0.826097	0.214414	2.17645	Uniprot
Q00169	PITPNA	K199	1xAcetyl [K5(100)]	-0.212994	-1.6139	-0.15003	-0.171893	-0.280632	-1.83918	-0.614699	-0.593049	Uniprot
Q09472	EP300	K1590	1xAcetyl [K7(100)];1xOxidation [M5]	0.686345	-1.43538	-1.75659	-0.367157	0.631149	-1.70681	-2.21811	-0.80545	Uniprot
Q09472	EP300	K1590	1xAcetyl [K7(100)]	-0.667741	-2.12725	-1.90366	-1.98163	-0.722936	-2.39868	-2.36519	-2.41993	Uniprot
P00491	PNP	K211	1xAcetyl [K4(100)]	-0.646695	1.27334	1.06323	0.739716	-1.15968	0.457764	0.344265	0.332635	Uniprot
P51610	HCFC1	K813	1xAcetyl [K11(100)]	-1.09091	-0.667538	-0.706128	-1.85783	-1.32357	-0.994075	-1.0083	-2.06197	Uniprot
P00491	PNP	K254	1xAcetyl [K10(100)]	-0.059366	2.32258	1.33468	0.650528	-0.572351	1.507	0.615715	0.243448	Uniprot
P09913	IFIT2	K218	1xAcetyl [K6(100)]	2.96067	2.88029	1.89333	0.529215	-2.20054	-2.33239	-2.57662	-3.1331	Uniprot
O14879	IFIT3	K216	1xAcetyl [K6(100)]	3.81581	4.37503	4.20351	4.04411	-2.74651	-2.18201	-1.70027	-1.22032	Uniprot
Q9UPY8	MAPRE3	K83	1xAcetyl [K7(99.6)]	0.533537	-0.634336	-0.491858	0.113665	0.426518	-0.404954	0.188524	0.341357	Uniprot
P30046	DDT	K21	1xAcetyl [K7(100)]	0.076975	-1.94045	-1.7091	-0.110879	-0.0696806	-2.31006	-2.14206	-0.572407	Uniprot
P13929	ENO3	K358	1xAcetyl [K15(100)];1xCarbamidomethyl [C14]	-1.43054	-0.118873	-0.260735	-0.510664	#N/A	#N/A	#N/A	#N/A	Uniprot
Q7Z6Z7	HUWE1	K2248	1xAcetyl [K21(100)]	-1.68348	-0.207484	-0.430188	0.843764	-1.54424	-0.244515	-0.55054	0.628396	Uniprot
Q9NQC7	CYLD	K680	1xAcetyl [K12(100)]	0.255374	0.865278	0.611976	0.752044	#N/A	#N/A	#N/A	#N/A	Uniprot
Q01105	SET	K132	1xAcetyl [K10(100)]	2.9934	3.38565	3.53862	3.31066	3.15506	3.478	3.5143	3.28634	Uniprot
P09914	IFIT1	K49	1xAcetyl [K11(100)]	3.54505	4.2344	3.62382	3.01754	-3.00422	-2.07911	-2.47516	-2.50423	Uniprot
Q9UMR2	DDX19B	K187	1xAcetyl [K7(100)];1xOxidation [M5]	-0.199615	0.644702	0.737304	-1.10872	#N/A	#N/A	#N/A	#N/A	Uniprot
P20591	MX1	K371	1xAcetyl [K12(100)];1xOxidation [M13]	1.20237	2.75625	2.83573	2.05938	-5.09737	-3.8561	-3.52797	-4.38106	Uniprot
P09913	IFIT2	K386	1xAcetyl [K10(100)];1xCarbamidomethyl [C11]	3.71341	3.92159	2.21592	-0.187169	-1.44779	-1.2911	-2.25403	-3.84949	Uniprot
P40763	STAT3	K97	1xAcetyl [K4(100)];1xOxidation [M6]	0.11857	1.01684	0.817205	0.381005	-0.253267	0.437656	0.391745	-0.0857528	Uniprot
O95757	HSPA4L	K124	1xAcetyl [K20(99.5)];1xOxidation [M16]	0.713813	1.24594	1.12521	1.26946	0.75627	0.623012	0.483663	0.376483	Uniprot
Q86TI2	DPP9	K51	1xAcetyl [K8(100)]	-0.592982	0.497713	0.48662	-0.806271	-0.444181	0.3681	0.379602	-0.844708	Uniprot
P41227	NAA10	K148	1xAcetyl [K12(100)];1xOxidation [M11]	0.273023	1.80798	1.40596	1.34444	0.347024	1.88654	1.64382	1.59255	Uniprot
B5ME19	EIF3CL	K559	1xAcetyl [K5(100)]	4.70347	-0.51039	2.65546	3.74868	#N/A	#N/A	#N/A	#N/A	Uniprot
Q9GZT9	EGLN1	K408	1xAcetyl [K6(100)]	0.099746	3.50973	2.13047	0.469099	#N/A	#N/A	#N/A	#N/A	Uniprot
P63167	DYNLL1	K36	1xAcetyl [K5(100)]	-0.44123	0.36535	-0.215145	-0.422987	-0.093831	0.644633	-0.119725	-0.240201	Uniprot
Q96FJ2	DYNLL2	K36	1xAcetyl [K5(100)]	-0.592108	-0.523254	-0.329478	-0.718178	-0.396161	-0.877142	-0.82415	-1.3671	Uniprot
P20591	MX1	K427	1xAcetyl [K14(100)]	-0.069491	2.22392	1.95585	1.85083	-6.36923	-4.38843	-4.40785	-4.58961	Uniprot
Q9NWF9	RNF216	K425	1xAcetyl [K11(100)]	-0.148445	-0.803819	-0.329452	0.110442	#N/A	#N/A	#N/A	#N/A	Uniprot
P09914	IFIT1	K259	1xAcetyl [K4(100)]	4.52163	4.28912	4.7934	5.72967	-2.02764	-2.0244	-1.30558	0.207899	Uniprot
P07205	PGK2	K388	1xAcetyl [K6(100)]	-0.416687	0.257036	0.467856	0.274361	#N/A	#N/A	#N/A	#N/A	Uniprot
Q9BYX2	TBC1D2	K619	1xAcetyl [K14(100)]	-0.240402	0.040019	0.504336	0.583417	0.0266773	-0.0248642	0.539383	0.61551	Uniprot
Q16186	ADRM1	K97	1xAcetyl [K5(100)]	-1.69099	0.70007	0.699109	1.08121	-1.6794	0.661634	0.54855	0.883348	Uniprot
O95786	DDX58	K909	1xAcetyl [K2(100)]	1.43219	2.38119	3.58252	3.14744	-2.27831	-1.39439	0.0757368	0.147437	Uniprot
Q92793	CREBBP	K1762	1xAcetyl [K18(100)]	0.142981	0.074702	0.134309	-0.181121	-0.256464	-0.181101	0.125678	-0.0979801	Uniprot
O43524	FOXO3	K242	1xAcetyl [K12(100)]	-1.25007	-1.19463	-1.00901	-2.43529	#N/A	#N/A	#N/A	#N/A	Uniprot
Q96S59	RANBP9	K405	1xAcetyl [K14(100)]	-0.489626	0.041915	-0.804968	-1.19994	-0.557265	-0.224722	-1.08592	-1.38517	Uniprot
Q9P0V9	43353	K104	1xAcetyl [K25(100)];1xCarbamidomethyl [C21]	-0.300376	0.707215	0.630705	0.641399	-0.291693	-0.227868	-0.358434	-0.238306	Uniprot
Q01105	SET	K172	1xAcetyl [K5(100)]	0.292243	0.403385	-0.040291	0.679121	0.453897	0.495725	-0.0646109	0.654802	Uniprot
Q9BQG0	MYBBP1A	K1317	1xAcetyl [K10(99.8)]	0.948523	-0.687168	-2.12025	-1.22815	0.720782	-0.953805	-2.25512	-1.38778	Uniprot
P14678	SNRPB	K8	1xAcetyl [K3(100)];1xOxidation [M4]	-0.511687	0.0947	-0.009095	0.472878	-0.591662	-0.0790669	-0.198129	0.539306	Uniprot
P14678	SNRPB	K8	1xAcetyl [K3(100)]	-0.691845	-1.27872	-0.779711	-0.937978	-0.771821	-1.45249	-0.968745	-0.87155	Uniprot
Q9NYF8	BCLAF1	K332	1xAcetyl [K14(100)]	0.589952	0.099574	-1.13288	-0.138608	0.42131	0.01551	-1.14007	-0.219947	Uniprot
Q05682	CALD1	K502	1xAcetyl [K10(100)];1xDeamidated [N3];1xOxidation [M7]	-0.004127	-0.131083	0.667503	0.025391	0.173755	1.20171	2.58344	2.0139	Uniprot
Q05682	CALD1	K502	1xAcetyl [K10(100)];1xOxidation [M7]	-0.614659	-1.25905	-1.33418	-0.826814	-0.436777	0.0737374	0.581757	1.16169	Uniprot
P78406	RAE1	K111	1xAcetyl [K3(100)];1xOxidation [M4]	0.009283	-0.099452	0.246618	0.025756	-0.258553	-0.503265	-0.178841	-0.517245	Uniprot
Q6PIJ6	FBXO38	K903	1xAcetyl [K4(100)]	0.044675	-0.214088	-0.662563	-1.49893	#N/A	#N/A	#N/A	#N/A	Uniprot
Q99622	C12orf57	K101	1xAcetyl [K15(99.7)]	-2.27928	-1.82611	-1.68034	-1.95658	-1.94102	-1.82322	-1.9743	-2.23753	Uniprot
Q92793	CREBBP	K1741, K1744, K1762	3xAcetyl [K5(100);K26(100)];K8(100)	0.04185	-1.03701	0.184909	-1.04976	-0.357595	-1.29282	0.176279	-0.966616	Uniprot
Q92793	CREBBP	K1741, K1744	1xOxidation [M6];2xAcetyl [K5(100);K8(100)]	-0.451643	0.079525	0.005728	-0.434754	-0.851087	-0.176278	-0.00290247	-0.351612	Uniprot
Q92793	CREBBP	K1741, K1744	2xAcetyl [K5(100);K8(100)]	0.155634	0.639875	0.577184	-1.26651	-0.24381	0.384072	0.568554	-1.18337	Uniprot
Q92793	CREBBP	K1741	1xAcetyl [K5(100)]	0.469206	0.200709	0.341233	1.15593	0.069761	-0.0550938	0.332603	1.23908	Uniprot
P48634	PRRC2A	K35	1xAcetyl [K6(100)]	-0.641486	-0.558052	-3.10255	-0.76119	-0.675702	-0.523005	-3.04666	-0.679577	Uniprot
P68366	TUBA4A	K352	1xAcetyl [K13(100)];1xCarbamidomethyl [C8]	-0.046851	1.10631	0.204463	0.849495	0.21503	0.343327	-0.883678	-0.405099	Uniprot
P20591	MX1	K347	1xAcetyl [K10(100)]	-0.354971	1.94255	1.4143	2.00584	-6.65471	-4.6698	-4.9494	-4.4346	Uniprot
Q9NYZ3	GTSE1	K235	1xAcetyl [K8(100)]	0.937234	1.99915	-0.540293	-0.394481	#N/A	#N/A	#N/A	#N/A	Uniprot
Q9H910	JPT2	K142	1xAcetyl [K11(100)]	0.740511	0.411763	-2.00336	-2.43162	1.20048	0.617659	-1.5011	-1.71376	Uniprot
Q9BTC0	DIDO1	K1015	1xAcetyl [K5(100)]	1.00095	0.439527	-0.637995	1.59809	0.75728	0.291569	-0.736954	1.42433	Uniprot
Q09472	EP300	K1340	1xAcetyl [K9(100)]	-0.025668	-1.5356	-1.55736	-1.50484	-0.0808632	-1.80703	-2.01889	-1.94314	Uniprot
Q96C86	DCPS	K138	1xAcetyl [K10(100)]	-0.620902	-2.13298	-1.37002	-0.241403	-0.61367	-2.18261	-1.6628	-0.548249	Uniprot
Q9Y5K5	UCHL5	K158	1xAcetyl [K4(100)]	-2.32686	-0.534916	-0.182739	-1.29053	-2.42851	-0.965736	-0.830744	-1.88029	Uniprot
Q96RK4	BBS4	K20	1xAcetyl [K11(100)]	0.244561	-0.040538	-0.837355	0.526693	#N/A	#N/A	#N/A	#N/A	Uniprot
Q8TCU4	ALMS1	K3057	1xAcetyl [K4(100)]	-3.07215	-0.548135	-1.031	0.117243	#N/A	#N/A	#N/A	#N/A	Uniprot
Q8IY21	DDX60	K440	1xAcetyl [K6(99.8)];1xCarbamidomethyl [C2]	-0.180253	0.282763	-0.086424	3.32798	-3.32544	-3.20883	-3.80791	-0.287078	Uniprot
P09913	IFIT2	K163	1xAcetyl [K5(100)];1xCarbamidomethyl [C2]	3.22709	3.45477	1.50998	1.29443	-1.93412	-1.75792	-2.95998	-2.36789	Uniprot
P20591	MX1	K197	1xAcetyl [K13(100)]	4.30105	6.17953	6.78513	6.93217	-1.99869	-0.432821	0.421434	0.491734	Uniprot
P51610	HCFC1	K288	1xAcetyl [K6(100)]	0.308979	-3.87728	-4.33185	-1.93817	0.0763182	-4.20382	-4.63402	-2.14231	Uniprot
P60709	ACTB	K113	1xAcetyl [K18(100)]	-1.57578	0.601589	0.706048	0.382891	#N/A	#N/A	#N/A	#N/A	Uniprot
Q01581	HMGCS1	K428	1xAcetyl [K13(100)];1xOxidation [M12]	0.835189	1.96537	-0.448375	-1.60901	0.154415	0.630798	-0.363705	-0.780212	Uniprot
Q9NYF8	BCLAF1	K335	1xAcetyl [K3(100)]	0.013722	-1.95158	-3.93143	-4.36299	-0.15492	-2.03565	-3.93863	-4.44433	Uniprot
P20591	MX1	K459	1xAcetyl [K7(100)]	2.02752	3.75046	4.10217	3.60408	-4.27222	-2.86189	-2.26153	-2.83635	Uniprot
Q92793	CREBBP	K1014	1xAcetyl [K16(100)]	-0.331082	0.664525	-0.364818	0.562188	-0.730527	0.408722	-0.373448	0.645329	Uniprot
Q7Z5J4	RAI1	K1083, K1087	2xAcetyl [K16(100);K20(100)]	-0.883851	-0.811891	-1.17725	-1.80295	-1.10789	-0.831949	-1.02685	-1.93651	Uniprot
Q7Z5J4	RAI1	K1083	1xAcetyl [K16(100)]	-0.746792	-0.483074	-1.17144	-0.70871	-0.970832	-0.503132	-1.02103	-0.842273	Uniprot
Q9UKL3	CASP8AP2	K1343	1xAcetyl [K4(100)]	0.675935	1.77305	1.48759	-0.887172	#N/A	#N/A	#N/A	#N/A	Uniprot
P32456	GBP2	K483	1xAcetyl [K17(100)]	-3.84233	0.081194	0.573298	-1.75208	-4.27422	-0.0589301	-0.24882	-2.13391	Uniprot
Q9GZN1	ACTR6	K260	1xAcetyl [K8(100)]	0.442745	0.500898	0.261565	0.270678	#N/A	#N/A	#N/A	#N/A	Uniprot
Q9GZN1	ACTR6	K260	1xAcetyl [K8(100)];1xOxidation [M3]	1.54655	-0.296654	0.827182	-0.078554	#N/A	#N/A	#N/A	#N/A	Uniprot
Q92793	CREBBP	K1583, K1586, K1587	3xAcetyl [K18(100);K21(100);K22(99.7)]	-0.215443	-0.053495	-0.808878	-0.637179	-0.614887	-0.309298	-0.817508	-0.554038	Uniprot
Q92793	CREBBP	K1583, K1586	2xAcetyl [K18(100);K21(99.7)]	0.021644	-0.652687	-2.65572	-2.53562	-0.3778	-0.90849	-2.66435	-2.45248	Uniprot
Q92793	CREBBP	K1583	1xAcetyl [K18(100)]	0.416402	-1.55561	-4.57581	-4.26619	0.0169572	-1.81142	-4.58444	-4.18305	Uniprot
Q04828	AKR1C1	K246	1xAcetyl [K23(99.8)];1xCarbamidomethyl [C19]	-0.490122	0.159716	-0.850731	-0.536778	-0.294175	0.508951	-0.828926	-0.661106	Uniprot
Q09472	EP300	K1542, K1546, K1549	3xAcetyl [K13(100);K17(100);K20(99.8)]	0.50376	1.32563	-0.493562	0.437701	0.448565	1.05421	-0.955091	-0.000591671	Uniprot
Q09472	EP300	K1546, K1549	2xAcetyl [K17(99.5);K20(99.5)]	0.679748	-1.33689	-2.16103	-0.470194	0.624553	-1.60832	-2.62256	-0.908487	Uniprot
Q09472	EP300	K1542, K1546	2xAcetyl [K13(100);K17(100)]	0.638456	0.545145	-0.639965	-0.798775	0.58326	0.27372	-1.10149	-1.23707	Uniprot
Q09472	EP300	K1546	1xAcetyl [K17(100)]	1.77458	-1.26577	-1.70562	-1.25126	1.71939	-1.5372	-2.16715	-1.68955	Uniprot
Q9BWD1	ACAT2	K180	1xAcetyl [K5(100)]	0.648901	1.14578	0.478414	0.945105	0.584018	0.388755	-0.111349	0.640594	Uniprot
O76094	SRP72	K475	1xAcetyl [K11(100)]	-0.956642	0.073571	0.254175	-1.34997	-1.02978	0.232001	0.588783	-1.04952	Uniprot
P49585	PCYT1A	K33	1xAcetyl [K17(100)]	0.524808	0.308741	-2.02795	0.910113	0.681628	0.361636	-1.88553	0.923156	Uniprot
P78347	GTF2I	K450	1xAcetyl [K7(100)]	0.23307	-0.411984	-0.743591	-0.180081	0.342429	-0.434884	-0.765071	-0.0312799	Uniprot
Q96EP5	DAZAP1	K103	1xAcetyl [K5(100)]	7.40203	6.26373	-0.793669	4.89233	7.4913	6.03599	-1.27186	4.33848	Uniprot
P60709	ACTB	K215	1xAcetyl [K2(100)];1xCarbamidomethyl [C4]	-0.396011	0.10082	-0.367619	-0.921852	#N/A	#N/A	#N/A	#N/A	Uniprot
Q8IVF7	FMNL3	K461	1xAcetyl [K2(100)]	-2.43978	-2.38482	-2.12428	-2.18516	-2.23222	-2.39774	-2.15143	-2.16335	Uniprot
Q96P48	ARAP1	K1032	1xAcetyl [K14(100)]	-0.023371	-1.15366	-1.28574	-2.04088	-0.100614	-1.9047	-2.19032	-2.86463	Uniprot
P35080	PFN2	K69	1xAcetyl [K13(99.2)];1xDeamidated [N6]	-3.67724	-0.542378	-0.635488	-3.19338	-3.50424	-0.459237	-0.618071	-3.27335	Uniprot
Q13439	GOLGA4	K1337	1xAcetyl [K12(100)];1xCarbamidomethyl [C15]	2.29844	3.47882	0.159925	0.192788	2.34686	3.6437	0.37584	0.285129	Uniprot
O14879	IFIT3	K236	1xAcetyl [K14(100)];1xCarbamidomethyl [C17]	3.07168	4.09714	2.91943	1.11682	-3.49064	-2.4599	-2.98435	-4.1476	Uniprot
Q9BQG0	MYBBP1A	K158	1xAcetyl [K7(100)];1xOxidation [M6]	2.17087	2.88805	1.88671	1.90673	1.94312	2.62142	1.75183	1.7471	Uniprot
Q9BQG0	MYBBP1A	K158	1xAcetyl [K7(100)]	0.152152	0.144576	-0.245691	0.152858	-0.0755888	-0.12206	-0.380569	-0.00677153	Uniprot
P11802	CDK4	K35	1xAcetyl [K11(100)]	-0.129284	-0.896783	-2.03681	-1.14717	-0.00899006	-1.15861	-2.10857	-1.03157	Uniprot
P63267	ACTG2	K192	1xAcetyl [K8(100)];1xOxidation [M7]	-0.791174	0.605578	0.28772	0.501601	#N/A	#N/A	#N/A	#N/A	Uniprot
Q00534	CDK6	K147, K160	2xAcetyl [K3(100);K16(100)]	0.223331	0.367351	-0.138657	-0.022734	0.509635	0.41875	0.690137	0.481571	Uniprot
O76094	SRP72	K498	1xAcetyl [K19(99.7)]	-0.128209	-0.131719	0.386209	-0.819901	-0.201344	0.0267107	0.720816	-0.519453	Uniprot
Q14151	SAFB2	K616	1xAcetyl [K7(100)]	-0.532416	-0.194195	-0.034734	-0.848666	-0.988696	-0.979118	-0.743142	-1.44703	Uniprot
P40763	STAT3	K631	1xAcetyl [K5(100)]	2.55209	2.74998	2.65825	2.5173	2.18025	2.1708	2.23279	2.05054	Uniprot
P08237	PFKM	K615	1xAcetyl [K12(99.7)];1xOxidation [M13]	1.1647	-0.274463	0.852382	1.19319	1.15607	-0.813498	0.136928	0.32925	Uniprot
P63267	ACTG2	K192	1xAcetyl [K8(100)]	-1.14671	0.478495	0.107962	0.596572	#N/A	#N/A	#N/A	#N/A	Uniprot
Q05682	CALD1	K534	1xAcetyl [K12(100)]	1.98628	0.244532	-2.15257	-1.96084	2.16416	1.57732	-0.236635	0.0276669	Uniprot
Q7Z5J4	RAI1	K77	1xAcetyl [K29(100)]	0.101108	0.596056	0.354691	-0.574732	-0.122932	0.575998	0.505091	-0.708296	Uniprot
Q9UBB9	TFIP11	K86	1xAcetyl [K14(99.7)]	-4.53344	-0.466033	-0.458601	-4.99043	-4.97386	-1.23834	-1.25354	-5.80846	Uniprot
Q9H9T3	ELP3	K280	1xAcetyl [K5(100)]	-0.436917	-0.422915	0.155311	-0.510769	-0.209225	-0.779059	-0.431574	-1.3337	Uniprot
P63267	ACTG2	K62	1xAcetyl [K11(100)]	0.327084	-0.094809	-1.19105	-0.876524	#N/A	#N/A	#N/A	#N/A	Uniprot
P20591	MX1	K300	1xAcetyl [K2(100)]	2.32374	4.12353	3.80249	3.14459	-3.976	-2.48883	-2.5612	-3.29584	Uniprot
Q9Y3I1	FBXO7	K289	1xAcetyl [K2(100)]	-0.021751	-0.345851	-1.90685	0.360788	-0.126088	-0.659677	-2.0819	0.520828	Uniprot
O15355	PPM1G	K209	1xAcetyl [K12(100)]	0.163596	0.154781	-0.695853	0.68446	0.166485	0.151898	-0.493281	0.798495	Uniprot
A9YTQ3	AHRR	K402	1xAcetyl [K7(100)]	-1.16542	-0.706018	-1.08239	-0.709477	#N/A	#N/A	#N/A	#N/A	Uniprot
O95487	SEC24B	K799	1xAcetyl [K15(100)];1xOxidation [M17]	0.200794	0.935705	0.071969	0.786663	-0.0182975	0.528624	-0.503344	0.183541	Uniprot
Q9H3L0	MMADHC	K203	1xAcetyl [K6(100)]	-0.191883	-0.26593	-1.40127	-2.84942	#N/A	#N/A	#N/A	#N/A	Uniprot
Q8NEF9	SRFBP1	K423	1xAcetyl [K12(99.7)]	1.74825	-0.180192	-0.764891	-1.63537	1.35758	-0.735026	-1.03871	-2.18233	Uniprot
A6NCE7	MAP1LC3B2	K30	1xAcetyl [K6(100)]	0.150446	3.51659	3.17045	-0.492222	#N/A	#N/A	#N/A	#N/A	Uniprot
Q6IN85	PPP4R3A	K655	1xAcetyl [K7(100)]	-1.26696	-1.81546	-1.44815	-0.164815	-1.55384	-2.45793	-1.96215	-0.710784	Uniprot
P48634	PRRC2A	K502	1xAcetyl [K6(100)]	1.59427	-1.32476	-1.06801	-2.28086	1.56006	-1.28972	-1.01212	-2.19924	Uniprot
P62877	RBX1	K105	1xAcetyl [K6(100)]	0.497019	0.08844	1.03752	0.953094	0.441824	2.3818	4.00331	3.55256	Uniprot
Q5K651	SAMD9	K1461	1xAcetyl [K7(100)]	2.10221	2.33422	3.53679	3.64396	0.00864667	0.200325	1.87823	2.31512	Uniprot
P21673	SAT1	K26	1xAcetyl [K4(100)]	0.558094	0.032795	1.27683	1.89692	#N/A	#N/A	#N/A	#N/A	Uniprot
Q96F10	SAT2	K29	1xAcetyl [K7(100)]	-0.405847	0.608264	1.20125	0.904126	#N/A	#N/A	#N/A	#N/A	Uniprot
P60763	RAC3	K153	1xAcetyl [K6(100)];1xCarbamidomethyl [C10]	-0.685614	-0.276775	-0.505583	-1.57507	#N/A	#N/A	#N/A	#N/A	Uniprot
Q8TCU4	ALMS1	K912	1xAcetyl [K2(100)]	-0.852498	-0.247662	0.235317	-0.464544	#N/A	#N/A	#N/A	#N/A	Uniprot
Q6PKG0	LARP1	K892	1xAcetyl [K11(100)]	0.406487	-0.825317	-0.89522	0.167584	0.46839	-0.742175	-0.748018	0.457411	Uniprot
Q9NWX6	THG1L	K263	1xAcetyl [K11(99.7)]	-1.11174	-0.539818	-1.45395	-0.852664	-0.950085	-0.657514	-1.42921	-0.777144	Uniprot
Q8N392	ARHGAP18	K421	1xAcetyl [K13(100)]	-4.30263	0.906407	0.824021	-3.61641	-3.84266	1.2392	1.24291	-2.90329	Uniprot
P09913	IFIT2	K370	1xAcetyl [K7(100)]	5.32475	4.87997	3.58949	2.33886	0.163544	-0.332718	-0.880458	-1.32346	Uniprot
P63267	ACTG2	K327	1xAcetyl [K11(99.8)];1xOxidation [M10]	-0.136309	0.143046	0.086798	0.118973	#N/A	#N/A	#N/A	#N/A	Uniprot
P63267	ACTG2	K327	1xAcetyl [K11(99.8)]	-0.307756	0.080546	0.320827	0.321994	#N/A	#N/A	#N/A	#N/A	Uniprot
Q3SYG4	BBS9	K390	1xAcetyl [K4(100)]	-4.80662	0.492711	-0.054008	1.70437	#N/A	#N/A	#N/A	#N/A	Uniprot
Q13485	SMAD4	K45	1xAcetyl [K7(99.8)]	1.9512	1.26263	-0.6913	1.65355	2.01914	1.08631	-0.478733	1.80555	Uniprot
P09914	IFIT1	K275	1xAcetyl [K6(99.8)]	3.72895	3.52234	4.08907	3.82177	-2.82032	-2.79118	-2.00991	-1.7	Uniprot
O14879	IFIT3	K189	1xAcetyl [K28(100)];1xOxidation [M19]	0.923091	2.74174	2.62118	2.83144	-5.63923	-3.8153	-3.28261	-2.43298	Uniprot
O14879	IFIT3	K189	1xAcetyl [K28(100)]	3.01878	3.70345	3.08793	2.93421	-3.54354	-2.85359	-2.81586	-2.33022	Uniprot
P60763	RAC3	K96	1xAcetyl [K2(100)]	-0.570471	-3.70969	-2.59623	0.184125	#N/A	#N/A	#N/A	#N/A	Uniprot
P49321	NASP	K417	1xAcetyl [K2(100)]	0.325386	-1.06575	-2.45151	-2.12644	0.28695	-1.22796	-2.29147	-1.90717	Uniprot
B5ME19	EIF3CL	K746	1xAcetyl [K3(100)];2xOxidation [M2;M4]	-2.07516	-0.270896	-3.10026	-0.534172	#N/A	#N/A	#N/A	#N/A	Uniprot
Q14671	PUM1	K150	1xAcetyl [K10(99.7)];1xOxidation [M2]	-0.905766	-1.69274	-1.17557	-1.81097	-0.949811	-1.92048	-1.29193	-1.80519	Uniprot
Q14671	PUM1	K150	1xAcetyl [K10(99.8)]	-0.757379	-2.59714	-3.96701	-4.08403	-0.801423	-2.82488	-4.08338	-4.07825	Uniprot
Q92793	CREBBP	K1605, K1606	2xAcetyl [K3(100);K4(99.7)]	-0.885908	-0.137948	-1.36562	0.949186	-1.28535	-0.393751	-1.37425	1.03233	Uniprot
P00491	PNP	K265	1xAcetyl [K11(100)]	0.63313	0.304238	0.138028	1.44827	0.120145	-0.511337	-0.580936	1.04119	Uniprot
Q9HD42	CHMP1A	K40	1xAcetyl [K5(100)];1xCarbamidomethyl [C9]	-2.10377	-0.433176	-0.801897	0.689815	-2.43948	-0.595386	0.318397	1.38647	Uniprot
P09914	IFIT1	K296	1xAcetyl [K20(100)];1xCarbamidomethyl [C18]	-0.25896	2.94344	0.373583	2.86683	-6.80823	-3.37008	-5.7254	-2.65494	Uniprot
Q9UMZ2	SYNRG	K513	1xAcetyl [K7(100)]	-0.620914	-0.135275	-0.711656	-1.98602	-0.768872	-0.562881	-0.961405	-2.34104	Uniprot
Q08209	PPP3CA	K323	1xAcetyl [K5(100)];1xOxidation [M11]	-0.764271	0.127924	-0.202705	-1.60887	-0.497191	0.488229	0.1576	-1.17446	Uniprot
Q9NUQ6	SPATS2L	K406	1xAcetyl [K5(100)];1xOxidation [M6]	-1.42046	-0.910718	-2.04125	-2.62146	-1.43053	-0.491828	-1.22013	-1.36303	Uniprot
P41227	NAA10	K136	1xAcetyl [K20(100)];1xDeamidated [N11]	-0.200424	0.604818	0.368641	-1.29722	-0.126424	0.683382	0.606504	-1.04911	Uniprot
P0DMV9	HSPA1B	K126	1xAcetyl [K14(99.8)];1xOxidation [M15]	1.44872	2.95388	2.86972	2.94269	0.920648	2.18411	2.11014	2.02201	Uniprot
P0DMV9	HSPA1B	K126	1xAcetyl [K14(99.6)]	-0.358711	0.853849	0.544541	1.63507	-0.886782	0.0840771	-0.215041	0.714399	Uniprot
Q9BWD1	ACAT2	K200	1xAcetyl [K6(100)]	-0.488406	0.667351	0.811728	-1.15895	-0.553288	-0.089672	0.221965	-1.46346	Uniprot
Q05682	CALD1	K655	1xAcetyl [K6(100)]	-0.763177	-2.6664	-1.14685	-0.691829	-0.585295	-1.33361	0.769089	1.29668	Uniprot
Q9UJU6	DBNL	K131	1xAcetyl [K13(100)];1xCarbamidomethyl [C9]	-0.18301	0.770856	0.043029	-0.222673	0.00305461	0.84942	0.0721752	-0.0217608	Uniprot
P20591	MX1	K31	1xAcetyl [K21(100)];1xCarbamidomethyl [C32]	2.02714	3.12368	2.50416	2.38108	-4.2726	-3.48867	-3.85954	-4.05936	Uniprot
Q09472	EP300	K636	1xAcetyl [K10(100)]	-0.57663	-0.768392	-0.717686	-1.45659	-0.631825	-1.03982	-1.17921	-1.89489	Uniprot
O75170	PPP6R2	K698	1xAcetyl [K13(99.7)]	1.19465	1.08346	-2.36905	-2.01609	1.17887	0.843449	-2.74201	-2.45225	Uniprot
Q96A49	SYAP1	K70	1xAcetyl [K15(99.6)]	-0.14712	0.140229	-1.00284	-1.14684	-0.148562	0.260523	-0.374679	-0.273809	Uniprot
O75663	TIPRL	K19	1xAcetyl [K8(100)];1xCarbamidomethyl [C3]	1.74516	2.56864	-0.476111	1.40955	1.68996	2.40257	-0.633155	1.32957	Uniprot
Q92793	CREBBP	K657	1xAcetyl [K10(100)]	-1.97397	-0.595134	-0.20914	-2.57892	-2.37342	-0.850937	-0.217771	-2.49578	Uniprot
Q9ULZ3	PYCARD	K21	1xAcetyl [K16(99.8)]	-0.7497	0.251694	0.402433	0.220863	-0.627836	-0.142271	-0.213925	-0.0397649	Uniprot
P09913	IFIT2	K390	1xAcetyl [K4(100)];1xCarbamidomethyl [C1]	3.88559	3.93151	2.75318	2.17223	-1.27562	-1.28118	-1.71677	-1.49009	Uniprot
Q96DG6	CMBL	K36	1xAcetyl [K5(100)]	0.710343	-0.638686	-0.168218	0.230054	1.08929	-0.507373	-0.250921	-0.0377817	Uniprot
Q8IWX8	CHERP	K879	1xAcetyl [K2(100)]	0.960396	0.286779	-0.731803	-2.86318	0.571931	-0.341762	-1.18493	-3.15243	Uniprot
P09914	IFIT1	K417	1xAcetyl [K2(100)]	4.93666	3.64818	-0.02909	0.066421	-1.61261	-2.66533	-6.12807	-5.45535	Uniprot
Q9BV57	ADI1	K73	1xAcetyl [K2(100)]	0.866957	1.27547	-0.258147	0.86584	1.37331	1.48303	-0.440839	0.693352	Uniprot
Q9H9T3	ELP3	K316	1xAcetyl [K20(100)]	0.669708	0.608986	1.12771	1.80668	0.8974	0.252842	0.540827	0.983742	Uniprot
P07205	PGK2	K156	1xAcetyl [K5(100)]	-2.20753	-0.114634	0.919568	0.296761	#N/A	#N/A	#N/A	#N/A	Uniprot
Q01804	OTUD4	K343	1xAcetyl [K13(99.8)]	0.250555	-0.297639	-0.542988	-1.45504	-0.28848	0.00458715	-0.00974583	-0.530911	Uniprot
Q13485	SMAD4	K428	1xAcetyl [K8(100)]	-0.662992	0.311137	-0.330762	-0.214165	-0.595053	0.134814	-0.118195	-0.0621618	Uniprot
Q12882	DPYD	K384	1xAcetyl [K13(100)];1xCarbamidomethyl [C14]	0.206133	0.284202	1.26129	1.84088	#N/A	#N/A	#N/A	#N/A	Uniprot
P20591	MX1	K326	1xAcetyl [K9(100)];2xCarbamidomethyl [C5;C19]	0.100659	1.39741	-0.189984	-0.012376	-6.19908	-5.21495	-6.55368	-6.45281	Uniprot
O43150	ASAP2	K242	1xAcetyl [K6(100)]	-0.116036	-0.074309	0.289242	0.078666	0.147576	-0.132279	0.184905	0.0165447	Uniprot
P20591	MX1	K490	1xAcetyl [K9(100)]	0.368509	0.590205	0.048197	2.0267	-5.93123	-6.02215	-6.3155	-4.41374	Uniprot
O15305	PMM2	K149	1xAcetyl [K8(99.8)]	0.222113	-0.777149	0.84284	0.823048	0.111081	-0.971236	0.726475	0.413793	Uniprot
P09493	TPM1	K15	1xAcetyl [K3(100)]	-2.86994	-2.55011	-4.80891	-5.37415	-2.03858	-0.928617	-3.01805	-3.69839	Uniprot
P0DMV9	HSPA1B	K328	1xAcetyl [K3(100)]	0.284674	-0.845096	-3.19706	0.544027	-0.243397	-1.61487	-3.95664	-0.376648	Uniprot
P09914	IFIT1	K192	1xAcetyl [K5(100)]	3.82823	4.01518	4.04763	3.86258	-2.72104	-2.29834	-2.05135	-1.65919	Uniprot
Q9UBT2	UBA2	K623	1xAcetyl [K10(100)]	-0.431061	-4.8274	-5.14479	-3.90009	-0.458215	-4.87285	-5.18041	-4.04021	Uniprot
P0DMV9	HSPA1B	K77	1xAcetyl [K1(100)]	-0.661255	2.00841	2.08498	2.09575	-1.18933	1.23864	1.3254	1.17508	Uniprot
P0DMV9	HSPA1B	K88	1xAcetyl [K12(100)]	1.28279	1.08856	2.90746	2.25809	0.754724	0.318792	2.14788	1.33742	Uniprot
Q9NRN7	AASDHPPT	K151	1xAcetyl [K1(100)]	-0.235489	1.50354	0.9373	1.81194	-0.0962529	1.23451	0.624635	1.71298	Uniprot
P40763	STAT3	K383	1xAcetyl [K1(100)]	-0.398378	-0.526204	-1.5517	-0.087123	-0.770215	-1.10538	-1.97716	-0.553881	Uniprot
Q9Y5A9	YTHDF2	K562	1xAcetyl [K14(100)]	0.510268	-0.173894	0.701287	-1.55313	0.419415	-0.388019	0.606376	-1.65478	Uniprot
P0DMV9	HSPA1B	K88	1xAcetyl [K11(100)]	1.24441	-0.059051	2.65288	1.26749	0.716341	-0.828823	1.8933	0.346816	Uniprot
Q9ULC4	MCTS1	K51	1xAcetyl [K5(100)]	0.082058	-1.66902	-1.78015	-0.630768	0.202353	-1.81828	-2.01648	-0.985784	Uniprot
P09913	IFIT2	K271	1xAcetyl [K12(99.6)]	3.59131	3.73386	2.34275	1.97625	-1.56989	-1.47883	-2.1272	-1.68607	Uniprot
Q01105	SET	K39	1xAcetyl [K4(100)]	-2.40651	-1.2129	-2.26058	-2.6855	-2.24486	-1.12056	-2.2849	-2.70982	Uniprot
Q5T5P2	KIAA1217	K1580	1xAcetyl [K1(100)]	-0.187654	-0.732535	1.72389	4.79196	#N/A	#N/A	#N/A	#N/A	Uniprot
Q92793	CREBBP	K1620	1xAcetyl [K14(98.9)];1xOxidation [M19]	0.838269	1.92139	-1.03604	3.15923	0.438824	1.66559	-1.04467	3.24237	Uniprot
Q09472	EP300	K1583	1xAcetyl [K14(100)]	-1.28284	0.080641	0.561851	-0.734538	-1.33804	-0.190785	0.100322	-1.17283	Uniprot
Q6IE81	JADE1	K380	1xAcetyl [K8(100)];1xCarbamidomethyl [C19]	-1.37254	-1.70113	-1.92907	0.485912	#N/A	#N/A	#N/A	#N/A	Uniprot
Q92793	CREBBP	K1620	1xAcetyl [K14(100)]	1.46282	1.95302	1.74798	0.017006	1.06338	1.69722	1.73935	0.100147	Uniprot
Q09472	EP300	K1555, K1558, K1560	3xAcetyl [K1(100);K4(100);K6(100)]	0.853557	-1.2405	-1.38159	-0.256388	0.798362	-1.51193	-1.84312	-0.694681	Uniprot
Q92793	CREBBP	K1583	1xAcetyl [K20(100)]	-0.462012	-2.9142	-3.68206	-1.3934	-0.861456	-3.17001	-3.69069	-1.31026	Uniprot
Q9NP61	ARFGAP3	K223, K228, K229	3xAcetyl [K1(100);K6(100);K7(100)]	-0.426244	-1.64271	-2.24972	-1.57099	-0.0454223	-1.45171	-1.86889	-1.1209	Uniprot
O15355	PPM1G	K539	1xAcetyl [K19(99.8)]	-0.475241	-0.541268	-1.68312	-1.84778	-0.472353	-0.544151	-1.48055	-1.73375	Uniprot
P23921	RRM1	K496	1xAcetyl [K17(100)];1xCarbamidomethyl [C13]	-1.03529	-0.830026	-0.274051	-1.46924	-0.819373	-0.889381	0.108651	-0.611978	Uniprot
P09913	IFIT2	K324	1xAcetyl [K13(99.8)]	4.46769	3.86688	3.20729	1.99145	-0.693512	-1.3458	-1.26266	-1.67087	Uniprot
Q9ULP9	TBC1D24	K288	1xAcetyl [K4(100)]	-0.942966	0.419167	0.401788	0.392182	-0.569638	0.281663	-0.0258177	0.095871	Uniprot
Q05823	RNASEL	K684	1xAcetyl [K2(100)]	-0.327613	0.250643	0.703506	0.319594	#N/A	#N/A	#N/A	#N/A	Uniprot
Q5K651	SAMD9	K1261	1xAcetyl [K2(100)]	0.225126	7.61602	-0.486555	7.7991	-1.86843	5.48213	-2.14511	6.47026	Uniprot
Q9BWD1	ACAT2	K265	1xAcetyl [K32(99.7)];1xOxidation [M31]	-0.344094	-0.085551	-0.341079	0.431304	-0.408977	-0.842575	-0.930842	0.126793	Uniprot
Q8IXT1	DDIAS	K37	1xAcetyl [K6(100)]	2.47762	-1.60369	2.07689	2.27957	#N/A	#N/A	#N/A	#N/A	Uniprot
Q3L8U1	CHD9	K603	1xAcetyl [K7(99.8)]	-0.805699	-0.503688	-0.988839	-1.89731	#N/A	#N/A	#N/A	#N/A	Uniprot
Q9Y4X5	ARIH1	K142	1xAcetyl [K10(100)]	-1.20663	0.097306	-0.098151	-1.71472	-1.10658	0.216033	0.134618	-1.72907	Uniprot
Q9NR19	ACSS2	K418	1xAcetyl [K4(100)];1xOxidation [M3]	0.134149	1.06671	1.34966	1.07288	0.383972	0.394062	0.490491	0.405668	Uniprot
Q9NR19	ACSS2	K418	1xAcetyl [K4(100)]	-0.580518	0.379059	0.819509	1.03571	-0.330696	-0.293593	-0.0396652	0.368501	Uniprot
Q9Y6Q9	NCOA3	K687	1xAcetyl [K4(100)]	-0.508751	-1.60348	-2.72932	-1.90652	#N/A	#N/A	#N/A	#N/A	Uniprot
P50225	SULT1A1	K106	1xAcetyl [K3(100)]	-0.95003	-0.190591	-0.085851	2.26252	0	-10.1564	-10.0516	-7.70326	Uniprot
P14678	SNRPB	K32	1xAcetyl [K7(100)]	0.54984	0.267693	0.266767	0.143669	0.469864	0.0939254	0.0777327	0.210097	Uniprot
Q9NZJ4	SACS	K4135	1xAcetyl [K4(100)]	-0.335045	-3.69918	-3.68314	-3.55063	0.329243	-3.01649	-3.33758	-3.16038	Uniprot
Q15717	ELAVL1	K313	1xAcetyl [K4(100)]	0.023211	0.584682	0.607408	-0.05688	-0.0526642	0.173255	0.138564	-0.538179	Uniprot
P08397	HMBS	K74	1xAcetyl [K4(100)]	-0.628774	-2.45799	-1.15052	-2.42938	-0.432827	-2.06774	-0.962812	-2.33705	Uniprot
Q9GZZ1	NAA50	K152	1xAcetyl [K11(100)]	-0.24333	-2.28528	-0.927448	-1.50664	-0.0993195	-2.11229	-0.580049	-1.1629	Uniprot
Q16204	CCDC6	K81	1xAcetyl [K7(100)]	0.158733	-1.79164	-2.12514	0.196002	0.14295	-1.79596	-1.95214	0.550761	Uniprot
Q9GZZ1	NAA50	K17	1xAcetyl [K12(100)]	0.023149	2.0713	2.25689	1.34765	0.16716	2.2443	2.60429	1.69139	Uniprot
O15530	PDPK1	K304	1xAcetyl [K8(100)]	-0.2886	0.110875	0.081544	-0.427126	0.114942	-0.0526234	-0.0845288	-0.485097	Uniprot
Q01581	HMGCS1	K100	1xAcetyl [K11(99.7)]	0.809576	1.26081	-0.160501	-1.02096	0.128802	-0.0737564	-0.0758309	-0.19217	Uniprot
Q0ZGT2	NEXN	K461	1xAcetyl [K7(100)]	0.364584	-0.150923	-1.58046	0.195262	0.623009	0.559832	-0.488115	1.38297	Uniprot
O15371	EIF3D	K426	1xAcetyl [K9(100)]	-0.003387	0.605801	0.239599	1.18722	0.0782271	0.538163	0.299997	1.29192	Uniprot
Q16186	ADRM1	K21	1xAcetyl [K5(100)]	0.543504	1.08599	0.524706	0.921418	0.555092	1.04755	0.374147	0.723553	Uniprot
P68402	PAFAH1B2	K145	1xAcetyl [K3(100)]	2.37463	0.24829	0.11344	-0.096215	2.34183	0.20145	-0.173441	0.00693223	Uniprot
P60709	ACTB	K68	1xAcetyl [K6(100)];1xOxidation [M20]	-0.404838	-0.738601	-0.473309	-0.579222	#N/A	#N/A	#N/A	#N/A	Uniprot
P60709	ACTB	K68	1xAcetyl [K6(100)]	-0.226502	-0.524121	-0.542974	-0.60017	#N/A	#N/A	#N/A	#N/A	Uniprot
P63267	ACTG2	K69	1xAcetyl [K6(100)];1xOxidation [M20]	-0.096356	-0.149389	-0.137283	-0.165408	#N/A	#N/A	#N/A	#N/A	Uniprot
P63267	ACTG2	K69	1xAcetyl [K6(100)]	-0.152251	0.059744	-0.200172	0.190871	#N/A	#N/A	#N/A	#N/A	Uniprot
Q9UMZ2	SYNRG	K744	1xAcetyl [K11(100)]	-0.47781	-0.906154	-1.53484	-1.33865	-0.625767	-1.33376	-1.78459	-1.69367	Uniprot
P14921	ETS1	K245	1xAcetyl [K2(100)];1xCarbamidomethyl [C18]	-0.812848	-1.78842	-2.36653	-2.93478	#N/A	#N/A	#N/A	#N/A	Uniprot
P00491	PNP	K95	1xAcetyl [K11(100)]	0.859515	1.16645	0.502434	2.38149	0.34653	0.350871	-0.21653	1.97441	Uniprot
Q9GZZ1	NAA50	K37	1xAcetyl [K3(100)]	-0.544127	-0.678436	-0.646647	-1.46907	-0.400116	-0.505442	-0.299249	-1.12534	Uniprot
Q09472	EP300	K1674	1xAcetyl [K9(100)];2xCarbamidomethyl [C5;C8]	-0.442455	0.399105	0.145571	0.878735	-0.497651	0.12768	-0.315958	0.440442	Uniprot
Q4ADV7	RIC1	K503	1xAcetyl [K6(100)]	-0.256363	-0.606891	-1.03548	-1.49036	-0.0735771	-0.244733	-0.811163	-1.3043	Uniprot
Q96C86	DCPS	K142	1xAcetyl [K4(100)]	0.370488	-0.428836	-1.39035	-0.092497	0.37772	-0.478466	-1.68313	-0.399342	Uniprot
Q9UBB9	TFIP11	K308	1xAcetyl [K20(100)]	-0.29686	0.742546	0.146405	0.658108	-0.737281	-0.0297616	-0.648531	-0.159924	Uniprot
P63267	ACTG2	K51	1xAcetyl [K11(100)];2xOxidation [M5;M8]	0.172567	-0.008651	-0.806926	-0.018162	#N/A	#N/A	#N/A	#N/A	Uniprot
P63267	ACTG2	K51	1xAcetyl [K11(100)];1xOxidation [M]	-0.643017	-0.511734	-0.736752	0.056517	#N/A	#N/A	#N/A	#N/A	Uniprot
P63267	ACTG2	K51	1xAcetyl [K11(100)]	-1.18734	-0.310811	-0.403703	-0.320311	#N/A	#N/A	#N/A	#N/A	Uniprot
Q9BWD1	ACAT2	K233	1xAcetyl [K10(100)];1xDeamidated [N];1xOxidation [M]	0.059177	0.400569	1.38903	1.12295	-0.005706	-0.356454	0.799267	0.818437	Uniprot
Q9BWD1	ACAT2	K233	1xAcetyl [K10(100)];1xOxidation [M]	-2.26106	0.463154	0.001376	1.63561	-2.32595	-0.29387	-0.588387	1.3311	Uniprot
Q9BWD1	ACAT2	K233	1xAcetyl [K10(100)];1xDeamidated [N]	0.237295	-0.305228	0.061703	4.68825	0.172413	-1.06225	-0.52806	4.38374	Uniprot
Q9BWD1	ACAT2	K233	1xAcetyl [K10(100)]	0.683181	1.50088	1.42121	2.61469	0.618298	0.743857	0.83145	2.31018	Uniprot
P09493	TPM1	K161	1xAcetyl [K9(100)]	-0.74478	0.568915	0.014398	0.186067	0.0865776	2.1904	1.80526	1.86183	Uniprot
P09914	IFIT1	K73	1xAcetyl [K8(100)]	1.6436	-0.727873	2.18387	3.28008	-4.90567	-7.04139	-3.91511	-2.24169	Uniprot
Q86XP3	DDX42	K686	1xAcetyl [K13(100)]	-0.628421	-0.701751	-0.770017	-1.11725	-0.672466	-1.00626	-1.085	-1.16129	Uniprot
P41227	NAA10	K198	1xAcetyl [K15(100)];1xCarbamidomethyl [C11]	0.636662	0.745361	-0.274464	1.07495	0.710663	0.823925	-0.0366005	1.32305	Uniprot
Q09472	EP300	K1568, K1569	2xAcetyl [K3(100);K4(99.8)]	-0.372065	0.263613	0.618135	0.953114	-0.427261	-0.0078123	0.156607	0.514822	Uniprot
Q9NRN7	AASDHPPT	K149	1xAcetyl [K11(100)];1xOxidation [M10]	-3.60825	-1.84527	-1.35423	-3.94122	-3.46901	-2.1143	-1.6669	-4.04018	Uniprot
Q01581	HMGCS1	K206	1xAcetyl [K12(100)];1xOxidation [M4]	-0.248315	-1.26972	-1.38122	-4.17413	-0.929089	-2.60429	-1.29655	-3.34534	Uniprot
Q01581	HMGCS1	K206	1xAcetyl [K12(100)]	1.18475	2.03781	1.16392	-0.773034	0.503977	0.703241	1.24859	0.0557594	Uniprot
O15355	PPM1G	K247	1xAcetyl [K27(100)];1xCarbamidomethyl [C21]	-0.32778	0.031672	-0.205877	-0.184817	-0.324891	0.0287896	-0.00330554	-0.0707821	Uniprot

## Sheet: ER
Supplementary Table 3: Subcellular localization of acetylated proteins based on prior literature knowledge. This tab illustrates log2 acetyl peptide abundance and log2 acetyl peptide abundance normalized to protein abundance for ER proteins.
				log2 (acetylated peptide/mock)				log2 (acetylated peptide/protein)
Primary Uniprot Protein Accession #	Gene symbol	AcetylK position in protein	AcetylK position in peptide + additional modifications in peptide	24	48	72	96	24	48	72	96	Source of assignment	Matching Uniprot assignment (Y, N, N/A)
Q15005	SPCS2	K50	1xAcetyl [K3(100)]	0.037524	0.160604	0.043909	-2.24216	-0.261135	-0.224551	-0.180131	-2.60617	Jean Beltran, et al (2016)	Y
P14625	HSP90B1	K360	1xAcetyl [K4(100)]	1.67907	-1.26707	-0.518042	-0.514967	1.65759	-1.36872	-0.664697	-0.462072	Jean Beltran, et al (2016)	Y
P26373	RPL13	K11	1xAcetyl [K6(100)];1xDeamidated [N1]	0.324372	0.195932	0.282258	0.481154	0.352047	0.222137	0.511641	1.39709	Jean Beltran, et al (2016)	N/A
P14625	HSP90B1	K168	1xAcetyl [K7(100)]	-0.714801	0.364805	0.206113	-0.525251	-0.736281	0.263155	0.0594575	-0.472356	Jean Beltran, et al (2016)	Y
P27797	CALR	K159	1xAcetyl [K6(100)]	0.005748	0.503304	0.593698	0.94991	-0.0701273	0.338518	0.256843	0.757085	Jean Beltran, et al (2016)	Y
P04843	RPN1	K187	1xAcetyl [K7(100)]	-1.77723	-0.671084	-1.39969	0.675816	-1.98887	-0.913534	-1.64336	0.455486	Jean Beltran, et al (2016)	Y
P07237	P4HB	K222	1xAcetyl [K9(100)]	-0.66452	0.486059	3.28848	-1.16618	-0.709963	0.314852	3.12756	-1.3063	Jean Beltran, et al (2016)	Y
P11021	HSPA5	K96	1xAcetyl [K15(100)]	-0.764672	0.898015	-0.537939	0.319045	-0.780455	0.967467	-0.514669	0.390011	Jean Beltran, et al (2016)	Y
Q96AE4	FUBP1	K425	1xAcetyl [K11(100)];1xOxidation [M10]	-1.22758	-0.084571	-0.387177	-1.34398	-1.18363	0.215877	0.0609375	-0.715816	Jean Beltran, et al (2016)	N
P07237	P4HB	K385	1xAcetyl [K10(99.8)]	0.78662	1.1533	1.44099	1.44691	0.741177	0.982092	1.28007	1.30678	Jean Beltran, et al (2016)	Y
P11021	HSPA5	K547	1xAcetyl [K7(100)];1xOxidation [M1]	-0.347196	-0.214218	-0.133301	-0.264004	-0.362979	-0.144766	-0.110031	-0.193037	Jean Beltran, et al (2016)	Y
Q9NTJ5	SACM1L	K456	1xAcetyl [K9(100)]	0.384746	1.58508	1.94376	2.44351	0.234186	1.59376	1.88857	2.69162	Jean Beltran, et al (2016)	Y
P27797	CALR	K48	1xAcetyl [K5(100)]	-0.325667	0.589736	0.72631	0.356282	-0.401542	0.42495	0.389455	0.163457	Jean Beltran, et al (2016)	Y
P14625	HSP90B1	K75	1xAcetyl [K3(100)]	-0.735368	1.46489	0.119034	-1.30987	-0.756848	1.36324	-0.0276208	-1.25697	Jean Beltran, et al (2016)	Y
Q15005	SPCS2	K169	1xAcetyl [K5(100)]	-0.034931	1.76513	2.15752	1.49515	-0.33359	1.37998	1.93348	1.13114	Jean Beltran, et al (2016)	Y
P50454	SERPINH1	K184	1xAcetyl [K17(100)]	-0.974275	-0.705105	-1.53374	-0.729172	-0.71585	-0.366855	-1.21542	-0.224868	Jean Beltran, et al (2016)	Y
Q9P035	HACD3	K98	1xAcetyl [K3(100)]	-0.539467	-0.853939	-0.002557	-0.677717	-0.953061	-1.40484	-0.833624	-1.58461	Jean Beltran, et al (2016)	Y
P14625	HSP90B1	K537	1xAcetyl [K3(100)]	1.99421	3.23374	2.39055	2.91831	1.97273	3.13209	2.2439	2.9712	Jean Beltran, et al (2016)	Y
Q15293	RCN1	K165	1xAcetyl [K24(99.5)]	-2.6057	0.121683	0.909872	-0.05234	-2.61863	0.0133259	0.709493	-0.222265	Jean Beltran, et al (2016)	Y
P30101	PDIA3	K146	1xAcetyl [K16(99.6)]	-0.807355	0.719118	0.547386	1.52524	-0.972141	0.377701	0.273572	1.26221	Jean Beltran, et al (2016)	Y
Q86UP2	KTN1	K366	1xAcetyl [K10(100)];1xOxidation [M7]	-0.841092	0.066316	0.023563	-2.53801	-1.0123	-0.0231818	-0.171785	-2.67026	Jean Beltran, et al (2016)	Y
P50454	SERPINH1	K160	1xAcetyl [K9(100)];1xCarbamidomethyl [C5]	-1.02508	-0.209306	-1.05523	0.151176	-0.766653	0.128944	-0.736905	0.655481	Jean Beltran, et al (2016)	Y
P13667	PDIA4	K570	1xAcetyl [K11(99.8)]	0.076877	0.419654	0.773187	1.37272	-0.0301417	0.256155	0.550382	1.27646	Jean Beltran, et al (2016)	Y
Q6DD88	ATL3	K399	1xAcetyl [K8(99.5)]	-0.124921	-1.33969	-2.58949	-1.99037	-0.219832	-1.48373	-2.86211	-2.24133	Jean Beltran, et al (2016)	Y
Q96AE4	FUBP1	K44	1xAcetyl [K5(100)]	-0.191305	-0.684815	-1.30619	-2.10462	-0.147361	-0.384367	-0.858075	-1.47646	Jean Beltran, et al (2016)	N
P13010	XRCC5	K125	1xAcetyl [K28(99.6)]	0.451925	2.00915	1.81286	1.91818	0.472266	1.88614	1.5975	1.70405	Jean Beltran, et al (2016)	N
P50454	SERPINH1	K263	1xAcetyl [K11(100)];1xOxidation [M6]	-1.13148	-0.366043	-1.22558	-1.57319	-0.873058	-0.0277928	-0.907256	-1.06888	Jean Beltran, et al (2016)	Y
Q9GZX9	TWSG1	K192	1xAcetyl [K10(100)];1xCarbamidomethyl [C3];1xOxidation [M6]	-0.400515	-0.576976	0.0318	0.439175	-0.406275	-0.572641	0.840237	1.80133	Jean Beltran, et al (2016)	Y
Q96HE7	ERO1A	K67	1xAcetyl [K3(100)]	-0.019619	1.56409	2.22479	-0.252782	-0.384752	0.592498	1.00447	-1.36248	Jean Beltran, et al (2016)	Y
O43852	CALU	K293	1xAcetyl [K9(100)]	-0.38464	2.20853	0.200924	-0.078991	-0.313674	2.35414	0.193729	-0.0260958	Jean Beltran, et al (2016)	Y
P30101	PDIA3	K433	1xAcetyl [K11(100)];1xOxidation [M12]	-2.75834	0.290099	0.200153	-0.163384	-2.92312	-0.0513176	-0.0736617	-0.426418	Jean Beltran, et al (2016)	Y
P30101	PDIA3	K433	1xAcetyl [K11(100)]	-1.69839	0.112787	0.727978	-0.620367	-1.86317	-0.22863	0.454163	-0.883401	Jean Beltran, et al (2016)	Y
P07237	P4HB	K276	1xAcetyl [K5(100)]	-0.850546	0.323848	0.493344	0.439779	-0.895989	0.152641	0.332423	0.299655	Jean Beltran, et al (2016)	Y
Q6DD88	ATL3	K309	1xAcetyl [K4(100)];1xOxidation [M2]	-0.709255	-1.03521	-1.20751	-0.522004	-0.804167	-1.17926	-1.48013	-0.772966	Jean Beltran, et al (2016)	Y
P27824	CANX	K170	1xAcetyl [K4(100)]	-0.642094	0.476901	0.814561	-0.579707	-0.822241	0.342023	0.759365	-0.478108	Jean Beltran, et al (2016)	Y
P12111	COL6A3	K1418	1xAcetyl [K15(100)]	-0.07257	0.096221	-0.11736	0.63008	0.0461573	0.445457	-0.0778714	0.770906	Jean Beltran, et al (2016)	Y
P07237	P4HB	K326	1xAcetyl [K10(100)]	-0.500932	0.796642	0.381905	0.077045	-0.546375	0.625435	0.220985	-0.0630793	Jean Beltran, et al (2016)	Y
P55145	MANF	K170	1xAcetyl [K7(100)];1xOxidation [M5]	-0.75086	-2.5444	0.619386	-0.993547	-0.888364	-2.72327	0.599328	-1.19393	Jean Beltran, et al (2016)	Y
P17066	HSPA6	K509	1xAcetyl [K7(100)]	2.09259	0.607314	-0.948787	-1.14762	#N/A	#N/A	#N/A	#N/A	Jean Beltran, et al (2016)	N/A
Q9NTJ5	SACM1L	K10	1xAcetyl [K10(100)];1xMet-loss+Acetyl [N-Term]	-0.511171	0.016236	0.216632	-0.269384	-0.661731	0.0249187	0.161436	-0.0212757	Jean Beltran, et al (2016)	Y
P07237	P4HB	K436	1xAcetyl [K12(100)];1xOxidation [M1]	0.658848	1.28787	1.35725	1.11631	0.613405	1.11666	1.19633	0.976186	Jean Beltran, et al (2016)	Y
P07237	P4HB	K436	1xAcetyl [K12(100)]	-0.083997	1.36579	1.26215	0.757383	-0.12944	1.19459	1.10123	0.617258	Jean Beltran, et al (2016)	Y
O43852	CALU	K165	1xAcetyl [K4(100)];1xOxidation [M1]	-0.534389	-0.843371	-3.27946	-1.50774	-0.463423	-0.697766	-3.28666	-1.45485	Jean Beltran, et al (2016)	Y
O43852	CALU	K165	1xAcetyl [K4(100)]	0.739194	-0.210627	-0.377142	1.06459	0.81016	-0.0650214	-0.384337	1.11748	Jean Beltran, et al (2016)	Y
Q96AE4	FUBP1	K32	1xAcetyl [K32(100)];1xMet-loss+Acetyl [N-Term]	-2.72787	-1.44062	-1.31622	-3.45401	-2.68393	-1.14017	-0.868109	-2.82584	Jean Beltran, et al (2016)	N
P14625	HSP90B1	K87	1xAcetyl [K3(100)];2xOxidation [M1;M2]	-0.591844	-0.802136	-0.901698	-1.68336	-0.613323	-0.903787	-1.04835	-1.63047	Jean Beltran, et al (2016)	Y
P14625	HSP90B1	K87	1xAcetyl [K3(100)];1xOxidation [M2]	0.475934	-2.69752	-1.19464	-0.963921	0.454455	-2.79917	-1.3413	-0.911026	Jean Beltran, et al (2016)	Y
P16615	ATP2A2	K460	1xAcetyl [K9(100)]	-0.80816	0.547246	0.883004	0.07586	-0.892225	0.444252	0.677612	-0.0681863	Jean Beltran, et al (2016)	Y
P11021	HSPA5	K163	1xAcetyl [K11(99.6)]	0.288866	-0.629191	-1.48597	0.378625	0.273083	-0.559739	-1.4627	0.449592	Jean Beltran, et al (2016)	Y
P04843	RPN1	K576	1xAcetyl [K5(100)]	-0.83957	-1.06367	-2.85828	-1.65181	-1.05121	-1.30612	-3.10195	-1.87214	Jean Beltran, et al (2016)	Y
Q9NW15	ANO10	K155	1xAcetyl [K5(100)]	-0.136262	0.385164	0.496872	1.47006	-0.187286	0.238509	0.297749	1.24109	Jean Beltran, et al (2016)	Y
P50454	SERPINH1	K296	1xAcetyl [K5(100)]	-1.20773	0.117468	-0.705099	-0.214142	-0.949304	0.455718	-0.386773	0.290163	Jean Beltran, et al (2016)	Y
P26373	RPL13	K174	1xAcetyl [K7(100)]	2.41319	1.39147	0.105846	1.91636	2.44086	1.41768	0.335229	2.8323	Jean Beltran, et al (2016)	N/A
O95573	ACSL3	K673	1xAcetyl [K13(100)]	-0.321376	-0.068088	0.182492	0.036789	-0.4404	-0.529616	-0.2558	-0.290898	Jean Beltran, et al (2016)	Y
Q6NUM9	RETSAT	K101	1xAcetyl [K9(100)];2xCarbamidomethyl [C13;C14]	-0.755126	0.582045	1.10065	3.85999	-1.02894	-0.064118	0.0891591	3.07339	Jean Beltran, et al (2016)	Y
P11021	HSPA5	K268	1xAcetyl [K7(100)];1xOxidation [M2]	3.01717	1.08365	1.41818	3.79333	3.00139	1.1531	1.44145	3.8643	Jean Beltran, et al (2016)	Y
P11021	HSPA5	K268	1xAcetyl [K7(100)]	-0.555432	1.29776	1.62894	0.803712	-0.571215	1.36721	1.65221	0.874678	Jean Beltran, et al (2016)	Y
Q15005	SPCS2	K71	1xAcetyl [K5(100)]	0.33468	-0.965252	0.788827	1.47262	0.0360221	-1.35041	0.564786	1.1086	Jean Beltran, et al (2016)	Y
P04843	RPN1	K553	1xAcetyl [K6(100)]	-2.99385	-2.73808	-1.83243	-1.65179	-3.20549	-2.98054	-2.0761	-1.87212	Jean Beltran, et al (2016)	Y
P14625	HSP90B1	K428	1xAcetyl [K13(100)];2xOxidation [M10;M11]	-0.333324	-0.101552	-0.512726	0.008486	-0.354804	-0.203202	-0.659381	0.0613811	Jean Beltran, et al (2016)	Y
P14625	HSP90B1	K428	1xAcetyl [K13(100)];1xOxidation [M11]	-0.025499	0.655288	0.492412	0.306479	-0.0469787	0.553638	0.345757	0.359374	Jean Beltran, et al (2016)	Y
P14625	HSP90B1	K428	1xAcetyl [K13(100)]	1.49642	2.21217	2.56282	2.46313	1.47494	2.11052	2.41617	2.51603	Jean Beltran, et al (2016)	Y
O95573	ACSL3	K96	1xAcetyl [K6(100)]	-0.044671	0.30759	0.141821	2.84715	-0.163695	-0.153939	-0.296472	2.51947	Jean Beltran, et al (2016)	Y
Q9BSJ8	ESYT1	K189	1xAcetyl [K6(100)]	-1.4824	0.496776	-1.40114	1.22135	-1.45031	0.437421	-1.46602	1.24315	Jean Beltran, et al (2016)	Y
Q9P035	HACD3	K43	1xAcetyl [K21(100)]	-0.378965	1.35244	3.74228	1.59183	-0.792559	0.80154	2.91121	0.684939	Jean Beltran, et al (2016)	Y
P23284	PPIB	K67	1xAcetyl [K8(100)]	-2.61797	-0.18348	-0.258096	-0.889874	-2.71289	-0.414913	-0.51148	-1.1613	Jean Beltran, et al (2016)	Y
P12111	COL6A3	K1491	1xAcetyl [K17(100)]	-0.433335	-0.681454	0.492261	0.279906	-0.314608	-0.332219	0.53175	0.420732	Jean Beltran, et al (2016)	Y
P27797	CALR	K151	1xAcetyl [K8(100)]	-0.078834	-1.24958	-1.27822	2.16819	-0.154709	-1.41437	-1.61507	1.97537	Jean Beltran, et al (2016)	Y
P07237	P4HB	K444	1xAcetyl [K8(100)]	-2.13243	0.483138	0.482507	0.014435	-2.17787	0.311931	0.321587	-0.125689	Jean Beltran, et al (2016)	Y
O95881	TXNDC12	K138	1xAcetyl [K15(100)];1xOxidation [M28]	0.76041	1.19709	1.20478	1.60441	0.630798	0.804225	0.700922	1.12311	Jean Beltran, et al (2016)	Y
P13667	PDIA4	K362	1xAcetyl [K13(100)];1xOxidation [M9]	-0.773261	0.274739	0.179588	-0.697998	-0.880279	0.11124	-0.0432166	-0.79426	Jean Beltran, et al (2016)	Y
P30101	PDIA3	K422	1xAcetyl [K7(100)]	0.359156	-0.13526	-1.18526	-1.05579	0.194369	-0.476676	-1.45907	-1.31882	Jean Beltran, et al (2016)	Y
P30101	PDIA3	K104	1xAcetyl [K10(100)]	0.69208	1.34915	1.943	-1.52611	0.527294	1.00773	1.66918	-1.78915	Jean Beltran, et al (2016)	Y
P30101	PDIA3	K366	1xAcetyl [K3(100)]	-0.633833	0.18863	1.05032	1.09722	-0.79862	-0.152787	0.776503	0.834185	Jean Beltran, et al (2016)	Y
Q6PIU2	NCEH1	K177	1xAcetyl [K10(100)];1xOxidation [M12]	0.147057	-0.299019	-0.545492	-0.20295	-0.0356349	-0.657415	-0.98272	-0.555708	Jean Beltran, et al (2016)	Y
P07237	P4HB	K207	1xAcetyl [K12(99.8)]	1.57012	2.93709	3.61988	2.93117	1.52468	2.76589	3.45896	2.79105	Jean Beltran, et al (2016)	Y
P07237	P4HB	K200	1xAcetyl [K5(100)]	-0.309252	-0.025399	0.280249	-0.374513	-0.354695	-0.196606	0.119329	-0.514637	Jean Beltran, et al (2016)	Y
Q9HDC9	APMAP	K123	1xAcetyl [K3(100)]	0.022837	0.242155	1.85803	0.912595	0.00277948	0.00949392	1.4575	0.526336	Jean Beltran, et al (2016)	Y
P27824	CANX	K61	1xAcetyl [K4(100)]	-1.54945	0.077689	0.08179	-1.81801	-1.7296	-0.0571895	0.0265941	-1.71641	Jean Beltran, et al (2016)	Y
P12111	COL6A3	K1913	1xAcetyl [K27(100)];1xOxidation [M24]	-0.560361	-0.198671	-0.064321	-0.054901	-0.441635	0.150565	-0.0248332	0.0859244	Jean Beltran, et al (2016)	Y
Q12797	ASPH	K552	1xAcetyl [K7(100)]	-0.313701	-0.009847	0.828502	-0.554521	-0.318023	0.174577	1.13251	-0.0765772	Jean Beltran, et al (2016)	Y
P13010	XRCC5	K399	1xAcetyl [K5(100)]	1.63193	0.138762	-0.94222	-2.05445	1.65227	0.0157583	-1.15759	-2.26858	Jean Beltran, et al (2016)	N
Q8NBS9	TXNDC5	K118	1xAcetyl [K5(100)];2xCarbamidomethyl [C8;C15]	-0.052213	2.07212	1.83113	1.77157	-0.094857	1.96376	1.83836	1.82597	Jean Beltran, et al (2016)	Y
P27797	CALR	K41	1xAcetyl [K5(100)]	0.459993	-1.35881	-1.27399	-0.60797	0.384118	-1.52359	-1.61085	-0.800796	Jean Beltran, et al (2016)	Y
P17066	HSPA6	K321	1xAcetyl [K8(100)]	1.36885	2.04819	2.24745	3.05578	#N/A	#N/A	#N/A	#N/A	Jean Beltran, et al (2016)	N/A
P50454	SERPINH1	K380	1xAcetyl [K3(100)]	-0.105638	2.04546	-0.094352	0.973832	0.152787	2.38371	0.223974	1.47814	Jean Beltran, et al (2016)	Y
P13010	XRCC5	K155	1xAcetyl [K11(99.8)]	-0.381789	0.167727	0.301951	-0.625017	-0.361448	0.0447234	0.0865826	-0.839142	Jean Beltran, et al (2016)	N
P11021	HSPA5	K464	1xAcetyl [K17(100)]	0.725742	1.13343	2.56635	0.721639	0.709959	1.20288	2.58962	0.792606	Jean Beltran, et al (2016)	Y
P13010	XRCC5	K532	1xAcetyl [K7(100)]	0.30975	-0.621382	-0.797919	0.193319	0.33009	-0.744386	-1.01329	-0.020806	Jean Beltran, et al (2016)	N
P07237	P4HB	K283	1xAcetyl [K7(99.7)]	1.43752	-0.741127	0.198058	-0.988297	1.39208	-0.912334	0.0371373	-1.12842	Jean Beltran, et al (2016)	Y
P02751	FN1	K1880	1xAcetyl [K14(100)]	-1.05625	0.066786	-0.272529	0.068802	-1.01379	0.392325	-0.0566143	0.3411	Jean Beltran, et al (2016)	Y
P50454	SERPINH1	K213	1xAcetyl [K19(100)]	3.07436	1.50072	-0.29051	2.11909	3.33278	1.83897	0.0278158	2.62339	Jean Beltran, et al (2016)	Y
P23284	PPIB	K165	1xAcetyl [K7(100)]	-1.99012	0.522387	1.86541	-1.81126	-2.08503	0.290955	1.61202	-2.08269	Jean Beltran, et al (2016)	Y
P07237	P4HB	K271	1xAcetyl [K8(100)]	1.00591	-0.125978	3.70079	1.96705	0.960471	-0.297185	3.53986	1.82693	Jean Beltran, et al (2016)	Y
P27797	CALR	K351	1xAcetyl [K29(100)]	-0.723763	1.03199	1.2003	1.62269	-0.799638	0.867202	0.863449	1.42987	Jean Beltran, et al (2016)	Y
Q15005	SPCS2	K38	1xAcetyl [K6(99.8)]	0.632376	-0.19242	-0.21317	0.14585	0.333717	-0.577575	-0.43721	-0.218162	Jean Beltran, et al (2016)	Y
P26373	RPL13	K123	1xAcetyl [K2(100)]	-0.875269	0.050929	-0.017598	-0.685903	-0.847594	0.0771339	0.211784	0.230032	Jean Beltran, et al (2016)	N/A
Q15005	SPCS2	K195	1xAcetyl [K4(100)]	-0.254834	0.369139	-0.167336	-3.26332	-0.553493	-0.016016	-0.391376	-3.62734	Jean Beltran, et al (2016)	Y
Q6UWP7	LCLAT1	K221	1xAcetyl [K7(100)]	0.313188	-0.016525	0.00968	-0.195958	0.199488	-0.274743	-0.522388	-0.733005	Jean Beltran, et al (2016)	Y
P04843	RPN1	K524	1xAcetyl [K7(100)]	-0.053055	0.233201	-0.275276	-0.651855	-0.26469	-0.00924896	-0.518945	-0.872185	Jean Beltran, et al (2016)	Y
P12111	COL6A3	K573	1xAcetyl [K13(100)]	-0.562308	-0.353898	0.64241	0.832295	-0.443581	-0.00466261	0.681898	0.973121	Jean Beltran, et al (2016)	Y
Q15005	SPCS2	K195	1xAcetyl [K4(100)];1xOxidation [M14]	0.334268	0.198548	-0.031248	-0.330587	0.0356101	-0.186606	-0.255288	-0.694599	Jean Beltran, et al (2016)	Y
P23284	PPIB	K84	1xAcetyl [K13(100)]	-3.5564	-1.06865	-0.937982	-1.30904	-3.65131	-1.30009	-1.19137	-1.58046	Jean Beltran, et al (2016)	Y
P30101	PDIA3	K226	1xAcetyl [K8(100)]	0.368844	0.852747	0.051313	1.07424	0.204057	0.51133	-0.222502	0.811206	Jean Beltran, et al (2016)	Y
Q86UP2	KTN1	K835	1xAcetyl [K6(100)]	-0.290932	0.224518	0.284896	0.099028	-0.462139	0.13502	0.089548	-0.0332194	Jean Beltran, et al (2016)	Y
Q9Y680	FKBP7	K83	1xAcetyl [K8(100)]	0.903662	1.29957	2.2074	0.633725	0.929867	1.39191	2.40831	0.999596	Jean Beltran, et al (2016)	Y
P13667	PDIA4	K163	1xAcetyl [K8(100)]	-1.05393	-0.529189	0.312657	0.033214	-1.16095	-0.692687	0.089852	-0.0630475	Jean Beltran, et al (2016)	Y
P16615	ATP2A2	K510	1xAcetyl [K5(100)]	-0.050577	-0.320429	1.45357	1.98465	-0.134642	-0.423423	1.24818	1.8406	Jean Beltran, et al (2016)	Y
P30101	PDIA3	K94	1xAcetyl [K12(100)];2xCarbamidomethyl [C3;C10]	1.59813	2.41041	1.4904	2.20613	1.43334	2.06899	1.21659	1.94309	Jean Beltran, et al (2016)	Y
P13010	XRCC5	K332	1xAcetyl [K7(100)];1xOxidation [M6]	-0.135537	-0.44704	-1.003	-0.278457	-0.115196	-0.570044	-1.21837	-0.492582	Jean Beltran, et al (2016)	N
O60568	PLOD3	K645	1xAcetyl [K17(100)]	2.10071	-1.3321	2.33771	0.593603	2.02895	-1.70059	1.90261	0.32457	Jean Beltran, et al (2016)	Y
P27824	CANX	K233	1xAcetyl [K6(99.8)]	3.12377	2.90206	1.78229	0.328888	2.94362	2.76718	1.72709	0.430486	Jean Beltran, et al (2016)	Y
P11021	HSPA5	K113	1xAcetyl [K12(100)]	-1.38909	0.852573	1.40959	3.40846	-1.40487	0.922025	1.43286	3.47943	Jean Beltran, et al (2016)	Y
P50454	SERPINH1	K250	1xAcetyl [K11(100)]	-0.201232	0.482432	0.110724	0.389547	0.0571929	0.820683	0.42905	0.893852	Jean Beltran, et al (2016)	Y
P27824	CANX	K217	1xAcetyl [K7(100)]	0.82526	-1.21513	-0.892315	-0.918511	0.645112	-1.35	-0.94751	-0.816913	Jean Beltran, et al (2016)	Y
P04843	RPN1	K352	1xAcetyl [K25(100)];1xOxidation [M26]	0.502323	0.241259	-0.074137	-0.109305	0.290687	-0.00119121	-0.317806	-0.329635	Jean Beltran, et al (2016)	Y
P02751	FN1	K1561	1xAcetyl [K22(100)];1xOxidation [M9]	0.016751	-0.862804	-0.288163	-0.920972	0.0592079	-0.537264	-0.0722484	-0.648675	Jean Beltran, et al (2016)	Y
P02751	FN1	K1561	1xAcetyl [K22(100)];1xDeamidated [N17];1xOxidation [M9]	1.10032	-0.391748	1.15043	2.10378	1.14278	-0.0662087	1.36634	2.37608	Jean Beltran, et al (2016)	Y
P11021	HSPA5	K152	1xAcetyl [K14(99.8)];1xOxidation [M15]	-0.917963	0.908423	0.327646	0.122451	-0.933746	0.977875	0.350916	0.193417	Jean Beltran, et al (2016)	Y
P11021	HSPA5	K152	1xAcetyl [K14(99.8)]	0.076288	1.86179	0.179691	1.28131	0.0605047	1.93124	0.202961	1.35228	Jean Beltran, et al (2016)	Y
P12111	COL6A3	K637	1xAcetyl [K12(100)]	0.299738	-0.418621	-1.38451	-1.25566	0.418464	-0.0693859	-1.34502	-1.11484	Jean Beltran, et al (2016)	Y
P27824	CANX	K182	1xAcetyl [K12(100)]	-0.464864	-0.596663	-0.029532	0.336236	-0.645012	-0.731541	-0.0847272	0.437834	Jean Beltran, et al (2016)	Y
P13010	XRCC5	K543	1xAcetyl [K9(99.8)]	-2.39174	0.007981	0.008215	-1.05049	-2.3714	-0.115022	-0.207153	-1.26461	Jean Beltran, et al (2016)	N
Q14697	GANAB	K337	1xAcetyl [K5(100)];1xOxidation [M]	-1.32973	-0.00219	0.19683	-0.31178	-1.39875	-0.0862544	-0.0382848	-0.545668	Jean Beltran, et al (2016)	Y
P07237	P4HB	K326	1xAcetyl [K10(100)];1xOxidation [M8]	0.221816	-0.102723	0.102315	-0.381089	0.176373	-0.27393	-0.0586049	-0.521213	Jean Beltran, et al (2016)	Y
P13010	XRCC5	K702	1xAcetyl [K14(99.8)]	1.76655	-0.039273	-2.34279	-1.53672	1.78689	-0.162277	-2.55816	-1.75085	Jean Beltran, et al (2016)	N
P13010	XRCC5	K648	1xAcetyl [K5(100)]	-0.28468	-0.130037	-0.611693	0.575536	-0.26434	-0.253041	-0.827061	0.361411	Jean Beltran, et al (2016)	N
P13667	PDIA4	K335	1xAcetyl [K4(100)]	-0.277698	3.97588	0.765547	1.3754	-0.384716	3.81238	0.542742	1.27914	Jean Beltran, et al (2016)	Y
P14625	HSP90B1	K493	1xAcetyl [K7(100)]	1.11089	0.269149	-2.97295	-1.38068	1.08941	0.167499	-3.11961	-1.32778	Jean Beltran, et al (2016)	Y
P12111	COL6A3	K2532	1xAcetyl [K5(100)]	-1.50353	-1.15559	0.866264	0.612225	-1.3848	-0.806352	0.905752	0.75305	Jean Beltran, et al (2016)	Y
O76024	WFS1	K143	1xAcetyl [K4(100)]	-0.178429	-1.01276	-1.52688	-1.37775	-0.239168	-1.16722	-1.91314	-1.83823	Jean Beltran, et al (2016)	Y
P30101	PDIA3	K494	1xAcetyl [K12(100)]	0.028024	-0.4597	-0.850406	-0.007227	-0.136763	-0.801117	-1.12422	-0.270262	Jean Beltran, et al (2016)	Y
P13010	XRCC5	K565	1xAcetyl [K20(99.8)]	0.101606	-0.178414	-0.877369	-0.690744	0.121946	-0.301418	-1.09274	-0.904869	Jean Beltran, et al (2016)	N
P12111	COL6A3	K1856	1xAcetyl [K9(100)]	-0.344192	-0.766965	1.01104	0.864278	-0.225465	-0.417729	1.05052	1.0051	Jean Beltran, et al (2016)	Y
P30101	PDIA3	K433	1xAcetyl [K8(100)];1xOxidation [M9]	0.302701	3.14017	2.45066	2.21739	0.137915	2.79875	2.17685	1.95436	Jean Beltran, et al (2016)	Y
P30101	PDIA3	K433	1xAcetyl [K8(100)]	-0.142535	0.268289	0.639068	0.262707	-0.307322	-0.0731276	0.365254	-0.000327073	Jean Beltran, et al (2016)	Y
P14625	HSP90B1	K682	1xAcetyl [K11(99.8)]	0.356698	0.622425	-0.20145	0.650399	0.335218	0.520774	-0.348105	0.703294	Jean Beltran, et al (2016)	Y
P04843	RPN1	K516	1xAcetyl [K9(99.8)]	2.67506	0.744015	-1.34049	-0.665916	2.46342	0.501564	-1.58416	-0.886246	Jean Beltran, et al (2016)	Y
O75915	ARL6IP5	K31	1xAcetyl [K4(100)]	1.12983	1.63006	-0.971748	-0.366757	1.01081	1.90062	-0.0987211	0.636132	Jean Beltran, et al (2016)	Y
P16435	POR	K663	1xAcetyl [K26(99.4)]	0.847781	0.758858	1.3531	1.96266	0.373734	-0.0235504	0.562332	1.12755	Jean Beltran, et al (2016)	Y
Q15005	SPCS2	K191	1xAcetyl [K6(100)]	-0.6148	-0.352978	-1.40014	-1.94036	-0.913458	-0.738133	-1.62418	-2.30437	Jean Beltran, et al (2016)	Y
P07237	P4HB	K130	1xAcetyl [K10(99.8)]	-0.550207	0.378487	0.266346	-0.193337	-0.59565	0.20728	0.105425	-0.333461	Jean Beltran, et al (2016)	Y
Q8N5K1	CISD2	K74	1xAcetyl [K7(100)]	-1.82604	0.641601	0.636691	1.03087	-2.22439	0.133679	0.0421429	0.261941	Jean Beltran, et al (2016)	Y
P04843	RPN1	K587	1xAcetyl [K8(100)]	0.198349	0.550909	0.546107	0.501077	-0.0132859	0.308459	0.302438	0.280747	Jean Beltran, et al (2016)	Y
P23284	PPIB	K158	1xAcetyl [K13(100)]	-0.007509	0.821752	0.554849	0.122827	-0.102421	0.59032	0.301465	-0.148599	Jean Beltran, et al (2016)	Y
P14625	HSP90B1	K455	1xAcetyl [K7(100)]	-1.94401	-1.948	-2.72561	-1.99914	-1.96549	-2.04965	-2.87227	-1.94625	Jean Beltran, et al (2016)	Y
P14625	HSP90B1	K356	1xAcetyl [K8(100)]	0.208673	1.58281	1.18265	0.859784	0.187193	1.48116	1.03599	0.912679	Jean Beltran, et al (2016)	Y
P50454	SERPINH1	K291	1xAcetyl [K4(100)]	-0.857493	0.113833	0.120777	-0.40137	-0.599068	0.452083	0.439103	0.102934	Jean Beltran, et al (2016)	Y
P14314	PRKCSH	K196	1xAcetyl [K5(100)]	0.413072	1.58302	1.87116	1.90036	0.24443	1.08528	1.39608	1.43883	Jean Beltran, et al (2016)	Y
P11021	HSPA5	K163	1xAcetyl [K9(100)]	1.71336	0.962378	0.794704	1.25641	1.69757	1.03183	0.817974	1.32738	Jean Beltran, et al (2016)	Y
P13667	PDIA4	K141	1xAcetyl [K10(100)]	-1.78386	-0.00988	0.132268	-0.158478	-1.89088	-0.173379	-0.0905365	-0.25474	Jean Beltran, et al (2016)	Y
Q15005	SPCS2	K169	1xAcetyl [K4(100)]	3.78674	0.403073	3.17345	4.49727	3.48808	0.0179177	2.94941	4.13326	Jean Beltran, et al (2016)	Y
P04843	RPN1	K116	1xAcetyl [K5(100)]	-0.306149	0.346839	2.08356	0.056754	-0.517784	0.104389	1.8399	-0.163576	Jean Beltran, et al (2016)	Y
O95573	ACSL3	K679	1xAcetyl [K6(100)]	1.35187	2.11037	2.15925	1.34947	1.23284	1.64884	1.72096	1.02179	Jean Beltran, et al (2016)	Y
P30101	PDIA3	K218	1xAcetyl [K4(100)]	-0.722574	-0.066571	-2.07409	0.890588	-0.88736	-0.407987	-2.3479	0.627554	Jean Beltran, et al (2016)	Y
P12111	COL6A3	K2796	1xAcetyl [K15(100)]	-0.557135	-0.043111	0.563503	-0.228374	-0.438408	0.306124	0.602991	-0.087548	Jean Beltran, et al (2016)	Y
Q9Y4L1	HYOU1	K908	1xAcetyl [K8(99.6)]	0.436176	1.10323	1.06115	1.52018	0.339914	1.05221	1.01571	1.47334	Jean Beltran, et al (2016)	Y
P37108	SRP14	K78	1xAcetyl [K4(100)];1xOxidation [M7]	-0.404635	-0.382089	-0.672283	-0.472792	-0.50494	0.0601333	0.701044	0.656942	Jean Beltran, et al (2016)	N
P14625	HSP90B1	K142	1xAcetyl [K2(100)];1xOxidation [M14]	0.152888	0.958925	1.1407	0.982932	0.131408	0.857275	0.994045	1.03583	Jean Beltran, et al (2016)	Y
P14625	HSP90B1	K142	1xAcetyl [K2(100)]	-0.849446	0.522768	0.346693	0.156064	-0.870926	0.421118	0.200038	0.208959	Jean Beltran, et al (2016)	Y
P12111	COL6A3	K2697	1xAcetyl [K2(100)]	1.46279	2.22663	2.45022	2.27109	1.58151	2.57586	2.48971	2.41191	Jean Beltran, et al (2016)	Y
P13667	PDIA4	K272	1xAcetyl [K2(100)];1xOxidation [M9]	-2.27109	0.104714	-1.70419	-0.910096	-2.37811	-0.058785	-1.92699	-1.00636	Jean Beltran, et al (2016)	Y
P13667	PDIA4	K272	1xAcetyl [K2(100)]	-1.66249	0.051417	0.1201	-2.19322	-1.76951	-0.112082	-0.102705	-2.28948	Jean Beltran, et al (2016)	Y
P07237	P4HB	K230	1xAcetyl [K8(100)]	0.403959	1.35279	1.21373	1.15008	0.358516	1.18159	1.05281	1.00996	Jean Beltran, et al (2016)	Y
P04843	RPN1	K564	1xAcetyl [K5(100)]	0.395787	0.346439	0.870795	0.222529	0.184151	0.103989	0.627126	0.00219944	Jean Beltran, et al (2016)	Y
P14625	HSP90B1	K114	1xAcetyl [K12(100)]	0.057622	1.03642	1.37532	0.522206	0.0361423	0.93477	1.22866	0.575101	Jean Beltran, et al (2016)	Y
O95573	ACSL3	K220	1xAcetyl [K6(100)]	-0.013915	-1.27497	-0.007034	0.96703	-0.132939	-1.7365	-0.445327	0.639343	Jean Beltran, et al (2016)	Y
O95573	ACSL3	K706	1xAcetyl [K3(100)]	-0.113576	-0.561574	-0.670846	1.48554	-0.2326	-1.0231	-1.10914	1.15785	Jean Beltran, et al (2016)	Y
Q9BSJ8	ESYT1	K138	1xAcetyl [K13(100)]	-1.59188	0.492556	0.554034	-2.11828	-1.55978	0.433201	0.489151	-2.09647	Jean Beltran, et al (2016)	Y
P12111	COL6A3	K1403	1xAcetyl [K8(100)]	-0.200388	0.266787	0.539803	0.556997	-0.0816611	0.616023	0.579291	0.697823	Jean Beltran, et al (2016)	Y
P07237	P4HB	K65	1xAcetyl [K8(100)]	0.278084	0.779759	0.407874	1.26454	0.232641	0.608552	0.246953	1.12441	Jean Beltran, et al (2016)	Y
Q96AE4	FUBP1	K218	1xAcetyl [K4(100)];1xOxidation [M5]	-0.95249	1.3805	0.768949	-2.04418	-0.908547	1.68094	1.21706	-1.41602	Jean Beltran, et al (2016)	N
P27797	CALR	K238	1xAcetyl [K16(100)]	-2.10989	1.50353	1.80612	1.73467	-2.18577	1.33874	1.46926	1.54185	Jean Beltran, et al (2016)	Y
P11021	HSPA5	K326	1xAcetyl [K2(100)]	-1.17902	0.438472	-0.067027	-0.118807	-1.1948	0.507923	-0.0437572	-0.0478405	Jean Beltran, et al (2016)	Y
P17066	HSPA6	K502	1xAcetyl [K3(100)]	0.643277	-1.19178	-3.66736	-2.14048	#N/A	#N/A	#N/A	#N/A	Jean Beltran, et al (2016)	N/A
P48723	HSPA13	K253	1xAcetyl [K7(100)];1xOxidation [M2]	-0.053202	0.387546	-0.896948	-0.08783	-0.315034	-0.0357632	-1.38237	-0.580452	Jean Beltran, et al (2016)	Y
P13010	XRCC5	K665	1xAcetyl [K5(100)]	0.659398	0.187737	-0.665533	0.273984	0.679738	0.0647333	-0.880901	0.0598596	Jean Beltran, et al (2016)	N
P12111	COL6A3	K551	1xAcetyl [K7(100)]	-0.268333	0.134474	0.394738	0.551908	-0.149606	0.48371	0.434227	0.692733	Jean Beltran, et al (2016)	Y
P12109	COL6A1	K114	1xAcetyl [K4(100)]	0.611306	1.55702	-0.652363	-0.958744	0.664201	1.69784	-0.795104	-1.03051	Jean Beltran, et al (2016)	Y
Q9Y680	FKBP7	K70	1xAcetyl [K4(100)];1xCarbamidomethyl [C7]	1.18109	2.15932	1.8203	2.93983	1.2073	2.25166	2.02121	3.3057	Jean Beltran, et al (2016)	Y
P13667	PDIA4	K119	1xAcetyl [K10(100)]	1.13105	0.47345	2.32989	1.12386	1.02403	0.309952	2.10709	1.0276	Jean Beltran, et al (2016)	Y
P07237	P4HB	K424	1xAcetyl [K9(100)]	-0.989338	0.16004	1.12708	-1.29009	-1.03478	-0.0111665	0.96616	-1.43021	Jean Beltran, et al (2016)	Y
P04844	RPN2	K69	1xAcetyl [K31(99.6)]	-0.283342	0.890163	-0.439085	-0.29343	-0.460941	0.539666	-0.806456	-0.557666	Jean Beltran, et al (2016)	Y
P04843	RPN1	K413	1xAcetyl [K22(99.2)]	-0.154896	2.25966	-0.449576	3.87588	-0.366531	2.01721	-0.693245	3.65555	Jean Beltran, et al (2016)	Y
P14625	HSP90B1	K671	1xAcetyl [K8(100)]	-0.474367	1.25267	1.25516	1.62739	-0.495846	1.15102	1.10851	1.68028	Jean Beltran, et al (2016)	Y
P55769	SNU13	K20	1xAcetyl [K11(99.8)]	0.101076	0.305663	-0.26306	1.59758	-0.0955309	0.576219	-0.17072	1.73364	Jean Beltran, et al (2016)	N
Q96AE4	FUBP1	K591	1xAcetyl [K7(99.8)]	-1.1138	-0.679701	1.42216	1.12358	-1.06986	-0.379253	1.87027	1.75174	Jean Beltran, et al (2016)	N
P11021	HSPA5	K601	1xAcetyl [K5(100)]	-1.11821	0.349181	0.065601	-0.881852	-1.134	0.418633	0.0888712	-0.810886	Jean Beltran, et al (2016)	Y
P13667	PDIA4	K256	1xAcetyl [K10(100)]	-1.9041	0.505075	0.987242	0.654731	-2.01112	0.341577	0.764437	0.558469	Jean Beltran, et al (2016)	Y
O95302	FKBP9	K539	1xAcetyl [K12(100)];1xOxidation [M14]	0.346208	1.50003	1.12558	1.58947	0.202162	1.13042	0.723951	1.27796	Jean Beltran, et al (2016)	Y
P13667	PDIA4	K218	1xAcetyl [K7(100)]	0.57825	1.33862	0.053665	1.00641	0.471232	1.17512	-0.16914	0.910145	Jean Beltran, et al (2016)	Y
P14625	HSP90B1	K486	1xAcetyl [K12(100)]	-1.12208	0.464052	-0.097075	-0.871923	-1.14356	0.362402	-0.24373	-0.819028	Jean Beltran, et al (2016)	Y
P14625	HSP90B1	K479	1xAcetyl [K5(100)]	-0.291699	0.608614	0.650259	0.021368	-0.313179	0.506964	0.503604	0.0742627	Jean Beltran, et al (2016)	Y
P13010	XRCC5	K265	1xAcetyl [K5(100)]	-0.331485	-0.027478	-1.31662	0.430933	-0.311144	-0.150482	-1.53198	0.216809	Jean Beltran, et al (2016)	N
P27797	CALR	K238	1xAcetyl [K14(99.7)]	-0.4991	0.842214	0.388134	0.17705	-0.574975	0.677428	0.0512798	-0.0157757	Jean Beltran, et al (2016)	Y
O43852	CALU	K94	1xAcetyl [K15(100)]	-0.451708	0.43506	-0.077389	0.377712	-0.380742	0.580665	-0.0845846	0.430607	Jean Beltran, et al (2016)	Y
O00264	PGRMC1	K105	1xAcetyl [K1(100)]	-0.6828	0.302751	-0.097666	-0.088013	-0.926469	-0.035245	-0.33523	-0.343815	Jean Beltran, et al (2016)	Y
P50454	SERPINH1	K35	1xAcetyl [K13(100)]	-0.405713	-1.96258	-3.0164	-3.12923	-0.147287	-1.62433	-2.69808	-2.62493	Jean Beltran, et al (2016)	Y
P13010	XRCC5	K565	1xAcetyl [K22(99.7)]	-0.829799	-0.515395	-1.86113	-0.352363	-0.809459	-0.638399	-2.0765	-0.566488	Jean Beltran, et al (2016)	N
P07237	P4HB	K308	1xAcetyl [K8(99.8)]	-0.956873	0.469819	0.679215	-0.334786	-1.00232	0.298612	0.518295	-0.47491	Jean Beltran, et al (2016)	Y
P23219	PTGS1	K252	1xAcetyl [K2(100)];2xOxidation [M10;M22]	-0.217961	-0.007998	1.30691	0.201526	-0.360701	-0.0108806	1.36881	0.332839	Jean Beltran, et al (2016)	Y
P23219	PTGS1	K252	1xAcetyl [K2(100)];1xOxidation [M10]	0.806901	1.12039	0.085403	0.46032	0.66416	1.11751	0.147306	0.591634	Jean Beltran, et al (2016)	Y
P12109	COL6A1	K61	1xAcetyl [K10(99.7)]	0.486236	0.329374	3.34856	3.47479	0.53913	0.470199	3.20582	3.40302	Jean Beltran, et al (2016)	Y
P14625	HSP90B1	K95	1xAcetyl [K8(100)]	0.038472	0.741455	0.622507	1.06065	0.0169927	0.639805	0.475851	1.11355	Jean Beltran, et al (2016)	Y
P11021	HSPA5	K213	1xAcetyl [K16(100)]	-0.662975	0.06772	0.09189	-0.395878	-0.678758	0.137172	0.11516	-0.324911	Jean Beltran, et al (2016)	Y
P12109	COL6A1	K957	1xAcetyl [K19(100)]	-2.16996	-0.301394	-2.4482	0.380378	-2.11707	-0.160569	-2.59094	0.308615	Jean Beltran, et al (2016)	Y
P14314	PRKCSH	K149	1xAcetyl [K7(99.8)]	-0.466719	0.894461	1.35203	1.09461	-0.635361	0.396721	0.876948	0.633079	Jean Beltran, et al (2016)	Y
P14625	HSP90B1	K458	1xAcetyl [K3(100)]	0.276981	0.011602	0.004389	0.841607	0.255501	-0.0900481	-0.142266	0.894502	Jean Beltran, et al (2016)	Y
Q9HDC9	APMAP	K356	1xAcetyl [K9(100)];1xOxidation [M8]	0.348148	0.444167	0.075026	-0.426942	0.328091	0.211507	-0.325512	-0.813201	Jean Beltran, et al (2016)	Y
Q02809	PLOD1	K220	1xAcetyl [K15(100)];1xOxidation [M18]	0.040508	-0.377883	-0.279525	-0.89017	-0.0132982	-0.750835	-0.681156	-1.13018	Jean Beltran, et al (2016)	Y
Q8NBS9	TXNDC5	K150	1xAcetyl [K10(100)]	0.782928	0.795098	0.504696	0.509053	0.740284	0.686741	0.511928	0.563445	Jean Beltran, et al (2016)	Y
P23284	PPIB	K215	1xAcetyl [K11(100)]	-0.451451	0.453596	0.642692	0.597674	-0.546363	0.222164	0.389308	0.326248	Jean Beltran, et al (2016)	Y
P23284	PPIB	K209	1xAcetyl [K5(100)]	-0.057948	0.350155	0.6616	0.453686	-0.152859	0.118722	0.408215	0.18226	Jean Beltran, et al (2016)	Y
P07237	P4HB	K415	1xAcetyl [K6(100)]	-2.46808	-3.0589	-0.119418	0.415948	-2.51353	-3.23011	-0.280339	0.275824	Jean Beltran, et al (2016)	Y
O95573	ACSL3	K363	1xAcetyl [K15(100)]	-0.15471	0.252459	-0.448239	1.21694	-0.273734	-0.20907	-0.886532	0.889257	Jean Beltran, et al (2016)	Y
P27797	CALR	K215	1xAcetyl [K8(100)]	0.848011	1.1504	1.48506	2.1945	0.772136	0.985615	1.14821	2.00167	Jean Beltran, et al (2016)	Y
P04844	RPN2	K442	1xAcetyl [K5(100)]	0.396017	1.16021	2.63664	4.06026	0.218418	0.809709	2.26927	3.79602	Jean Beltran, et al (2016)	Y
P14314	PRKCSH	K459	1xAcetyl [K21(99.6)];1xOxidation [M25]	-0.491053	-0.024596	-0.069396	-0.075269	-0.659695	-0.522336	-0.544481	-0.536797	Jean Beltran, et al (2016)	Y
P13010	XRCC5	K195	1xAcetyl [K11(100)]	-2.01698	1.08243	1.27767	0.577705	-1.99664	0.959428	1.0623	0.36358	Jean Beltran, et al (2016)	N
Q96AE4	FUBP1	K64	1xAcetyl [K20(100)]	-1.66823	-2.72163	-2.94942	-2.81702	-1.62429	-2.42118	-2.5013	-2.18886	Jean Beltran, et al (2016)	N
P07237	P4HB	K424	1xAcetyl [K15(100)]	-1.28133	-0.570514	-0.022139	0.354046	-1.32678	-0.741721	-0.183059	0.213922	Jean Beltran, et al (2016)	Y
P30101	PDIA3	K460	1xAcetyl [K12(99.7)]	-0.315177	0.630131	0.646862	0.689482	-0.479963	0.288714	0.373048	0.426447	Jean Beltran, et al (2016)	Y
P02751	FN1	K100	1xAcetyl [K17(100)];2xCarbamidomethyl [C4;C14]	-0.89325	0.636286	-0.254928	-0.354021	-0.850793	0.961826	-0.0390134	-0.0817234	Jean Beltran, et al (2016)	Y
P23284	PPIB	K89	1xAcetyl [K5(99.6)]	0.51194	-1.32584	-1.22855	-1.1537	0.417028	-1.55727	-1.48193	-1.42513	Jean Beltran, et al (2016)	Y
P55145	MANF	K157	1xAcetyl [K5(100)];1xCarbamidomethyl [C2]	1.1972	1.32173	-0.332247	0.334911	1.05969	1.14286	-0.352304	0.134532	Jean Beltran, et al (2016)	Y
P30101	PDIA3	K335	1xAcetyl [K3(100)];1xOxidation [M6]	-0.360322	0.244196	0.604994	-0.270493	-0.525109	-0.0972205	0.33118	-0.533528	Jean Beltran, et al (2016)	Y
P30101	PDIA3	K335	1xAcetyl [K3(100)]	-0.422494	0.822126	1.24897	0.545813	-0.58728	0.480709	0.975158	0.282778	Jean Beltran, et al (2016)	Y
P12109	COL6A1	K148	1xAcetyl [K13(100)]	-0.769965	0.811219	1.20666	0.119664	-0.71707	0.952045	1.06392	0.0479015	Jean Beltran, et al (2016)	Y
P30101	PDIA3	K152	1xAcetyl [K5(100)]	-0.386477	0.210336	0.747042	0.7206	-0.551264	-0.13108	0.473228	0.457566	Jean Beltran, et al (2016)	Y
P30101	PDIA3	K362	1xAcetyl [K11(100)]	-1.1721	0.115318	0.707236	-0.053413	-1.33688	-0.226099	0.433422	-0.316448	Jean Beltran, et al (2016)	Y
P11021	HSPA5	K118	1xAcetyl [K5(100)]	-1.17584	-0.079147	0.086772	-0.262562	-1.19162	-0.00969495	0.110042	-0.191596	Jean Beltran, et al (2016)	Y
P23284	PPIB	K129	1xAcetyl [K7(100)]	-0.47247	-0.388144	0.019592	-0.35194	-0.567381	-0.619576	-0.233792	-0.623366	Jean Beltran, et al (2016)	Y
Q02809	PLOD1	K626	1xAcetyl [K12(100)];1xOxidation [M9]	-0.002499	-0.356532	-0.59731	0.154421	-0.0563051	-0.729484	-0.998941	-0.0855877	Jean Beltran, et al (2016)	Y
P50454	SERPINH1	K217	1xAcetyl [K4(100)];1xOxidation [M5]	-0.447021	-2.00684	-2.60836	-2.42355	-0.188596	-1.66859	-2.29003	-1.91925	Jean Beltran, et al (2016)	Y
P30101	PDIA3	K296	1xAcetyl [K7(100)]	-0.428667	-0.154576	-0.571565	-0.826669	-0.593453	-0.495993	-0.845379	-1.0897	Jean Beltran, et al (2016)	Y
P13667	PDIA4	K637	1xAcetyl [K8(100)]	1.01684	-0.064965	1.12251	1.66374	0.909825	-0.228463	0.899701	1.56748	Jean Beltran, et al (2016)	Y
P27797	CALR	K64	1xAcetyl [K9(100)]	0.130469	0.670733	0.65392	1.36417	0.0545937	0.505947	0.317066	1.17135	Jean Beltran, et al (2016)	Y
P27797	CALR	K62	1xAcetyl [K7(100)]	0.403027	0.426462	-1.14182	0.603506	0.327152	0.261676	-1.47867	0.41068	Jean Beltran, et al (2016)	Y
Q12797	ASPH	K420	1xAcetyl [K21(100)]	0.129215	0.606056	0.564663	-0.074042	0.124894	0.790481	0.868669	0.403903	Jean Beltran, et al (2016)	Y
P13667	PDIA4	K366	1xAcetyl [K4(100)]	-0.973516	-0.796424	-1.5629	-0.012978	-1.08053	-0.959922	-1.78571	-0.10924	Jean Beltran, et al (2016)	Y
P27797	CALR	K55	1xAcetyl [K7(100)]	-0.3137	0.6385	0.339697	0.612949	-0.389575	0.473713	0.00284193	0.420123	Jean Beltran, et al (2016)	Y
P50454	SERPINH1	K319	1xAcetyl [K11(100)]	-0.831195	-2.12241	-1.55689	-0.789581	-0.57277	-1.78416	-1.23856	-0.285276	Jean Beltran, et al (2016)	Y
O95470	SGPL1	K353	1xAcetyl [K11(100)]	0.006573	0.26163	-0.56753	1.58531	-0.332565	-0.0933865	-1.08052	1.23594	Jean Beltran, et al (2016)	Y
Q6DD88	ATL3	K391	1xAcetyl [K5(100)];1xCarbamidomethyl [C2]	1.09876	0.967054	1.56216	0.520478	1.00385	0.823008	1.28954	0.269517	Jean Beltran, et al (2016)	Y
P12111	COL6A3	K1720	1xAcetyl [K5(100)]	-0.732679	-1.52801	-1.58829	-0.546778	-0.613952	-1.17878	-1.54881	-0.405952	Jean Beltran, et al (2016)	Y
Q16850	CYP51A1	K156	1xAcetyl [K15(99.8)]	0.187308	0.560285	0.174583	-0.912039	-0.296056	-0.340437	-0.480769	-1.22122	Jean Beltran, et al (2016)	Y
Q9Y6C2	EMILIN1	K928	1xAcetyl [K3(100)]	0.223131	-0.882189	-1.36612	-1.38279	0.362367	-0.811222	-1.53605	-1.8485	Jean Beltran, et al (2016)	Y
P27797	CALR	K111	1xAcetyl [K13(100)];1xDeamidated [N];1xOxidation [M24];2xCarbamidomethyl [C7;C39]	1.33741	2.2955	-0.130887	2.72136	1.26153	2.13071	-0.467742	2.52854	Jean Beltran, et al (2016)	Y
P50454	SERPINH1	K332	1xAcetyl [K13(99.7)]	-1.44529	0.221525	-0.001208	-0.88792	-1.18686	0.559775	0.317118	-0.383615	Jean Beltran, et al (2016)	Y
P30101	PDIA3	K82	1xAcetyl [K7(100)];2xCarbamidomethyl [C10;C17]	-0.240585	0.316557	-0.163262	0.360155	-0.405371	-0.0248592	-0.437076	0.0971208	Jean Beltran, et al (2016)	Y
P02751	FN1	K444	1xAcetyl [K4(100)];1xCarbamidomethyl [C6];1xOxidation [M3]	-0.685682	-0.679874	-0.685662	-0.310958	-0.643225	-0.354335	-0.469747	-0.0386608	Jean Beltran, et al (2016)	Y
P02751	FN1	K248	1xAcetyl [K7(99.8)]	1.29583	0.718627	-0.30892	-0.797189	1.33828	1.04417	-0.0930051	-0.524892	Jean Beltran, et al (2016)	Y
P02751	FN1	K1939	1xAcetyl [K3(100)]	1.00341	0.668673	-2.85624	-0.138777	1.04587	0.994212	-2.64033	0.13352	Jean Beltran, et al (2016)	Y
P02751	FN1	K2263	1xAcetyl [K4(100)]	0.106963	0.596584	0.424855	-0.058031	0.14942	0.922124	0.64077	0.214266	Jean Beltran, et al (2016)	Y
P02751	FN1	K180	1xAcetyl [K6(100)];1xCarbamidomethyl [C5]	1.13183	1.16133	1.29676	2.17391	1.17429	1.48687	1.51268	2.44621	Jean Beltran, et al (2016)	Y
P02751	FN1	K2287	1xAcetyl [K4(100)];2xCarbamidomethyl [C5;C12]	-0.531381	-1.75607	-0.14279	0.916534	-0.488924	-1.43053	0.0731251	1.18883	Jean Beltran, et al (2016)	Y
P13674	P4HA1	K132	1xAcetyl [K14(100)]	-0.070064	1.06333	2.60079	1.75833	-0.195715	0.731051	2.35347	1.94604	Uniprot
P13674	P4HA1	K382	1xAcetyl [K3(100)]	0.065886	0.922966	2.88305	1.88707	-0.0597651	0.590688	2.63573	2.07478	Uniprot
Q13555	CAMK2G	K227	1xAcetyl [K6(100)]	-0.186066	0.123289	0.031813	-0.438566	-0.128674	-0.383617	-0.570359	-1.04643	Uniprot
Q96BA8	CREB3L1	K252	1xAcetyl [K16(100)]	-0.60085	-1.33797	-1.71069	-3.31378	#N/A	#N/A	#N/A	#N/A	Uniprot
P18850	ATF6	K201	1xAcetyl [K10(100)]	-0.982795	-0.838113	-1.41706	-2.57165	#N/A	#N/A	#N/A	#N/A	Uniprot
P13674	P4HA1	K86	1xAcetyl [K14(100)];1xOxidation [M16]	-2.71918	0.3195	0.142831	-2.77985	-2.84483	-0.0127787	-0.104488	-2.59215	Uniprot
P42345	MTOR	K230	1xAcetyl [K4(100)]	-0.30589	0.420253	1.09649	1.17865	-0.23189	0.0765609	0.579467	0.569842	Uniprot
P13674	P4HA1	K246	1xAcetyl [K6(100)];1xOxidation [M12]	-0.410062	-0.223158	-0.216914	2.06961	-0.535713	-0.555436	-0.464234	2.25732	Uniprot
O14967	CLGN	K190	1xAcetyl [K6(100)];1xCarbamidomethyl [C1]	1.23066	2.56142	2.20087	1.61303	1.31228	2.00462	1.34887	0.782772	Uniprot
Q6P1A2	LPCAT3	K354	1xAcetyl [K2(100)]	0.219578	-1.06216	-1.48616	-1.66875	0.0992259	-1.59722	-2.39613	-2.45367	Uniprot
Q13555	CAMK2G	K69	1xAcetyl [K3(100)]	0.256893	0.118875	-0.146035	0.74777	0.314284	-0.388032	-0.748207	0.139907	Uniprot
Q15800	MSMO1	K284	1xAcetyl [K14(100)]	0.41187	1.18	1.12309	0.694874	0.106192	-0.406883	-0.020303	-0.0535876	Uniprot
P13674	P4HA1	K299	1xAcetyl [K5(100)];1xOxidation [M6]	0.091935	-0.594988	-0.80848	0.115499	-0.0337159	-0.927267	-1.0558	0.303206	Uniprot

## Sheet: Golgi
Supplementary Table 3: Subcellular localization of acetylated proteins based on prior literature knowledge. This tab illustrates log2 acetyl peptide abundance and log2 acetyl peptide abundance normalized to protein abundance for Golgi proteins.
				log2 (acetylated peptide/mock)				log2 (acetylated peptide/protein)
Primary Uniprot Protein Accession #	Gene symbol	AcetylK position in protein	AcetylK position in peptide + additional modifications in peptide	24	48	72	96	24	48	72	96	Source of assignment	Matching Uniprot assignment (Y, N, N/A)
P61970	NUTF2	K55	1xAcetyl [K6(100)]	-2.77948	-0.167156	-0.091959	0.176282	-2.54671	-0.312508	-0.282258	-0.0807289	Jean Beltran, et al (2016)	N
P08962	CD63	K110	1xAcetyl [K2(100)];1xOxidation [M4]	-0.267192	-0.033013	0.000881	0.477275	-0.499852	0.241028	1.24557	2.05936	Jean Beltran, et al (2016)	N
P08962	CD63	K110	1xAcetyl [K2(100)]	-0.87343	0.068768	0.092825	-0.519978	-1.10609	0.342809	1.33751	1.0621	Jean Beltran, et al (2016)	N
Q13190	STX5	K114	1xAcetyl [K3(100)]	0.52101	0.70669	0.403961	-1.6863	0.428803	0.626715	0.113537	-1.82642	Jean Beltran, et al (2016)	Y
Q96EK6	GNPNAT1	K166	1xAcetyl [K14(99.8)];1xCarbamidomethyl [C5]	-0.859808	-0.297315	-0.363597	-0.673663	-0.756661	-0.566348	-0.473292	-0.757727	Uniprot
Q96EK6	GNPNAT1	K152	1xAcetyl [K5(100)];2xCarbamidomethyl [C3;C10]	-1.8699	-2.54832	-2.55918	-3.11322	-1.76675	-2.81736	-2.66887	-3.19729	Uniprot
Q5VIR6	VPS53	K292	1xAcetyl [K5(100)]	0.28488	-0.800096	-1.45102	-0.318751	0.526151	-0.802979	-1.4539	-0.659028	Uniprot
Q9H3P7	ACBD3	K347	1xAcetyl [K8(100)]	-0.593065	0.527836	0.094159	-0.148851	-0.782099	0.387712	-0.0485809	-0.307188	Uniprot
Q9NYG2	ZDHHC3	K128	1xAcetyl [K16(100)];1xCarbamidomethyl [C17]	2.27163	2.34074	2.3856	0.545357	2.33353	2.35088	2.37697	0.614809	Uniprot
Q92572	AP3S1	K41	1xAcetyl [K8(100)]	-0.457796	-1.09384	0.269525	0.975907	-0.422749	-0.615896	0.5006	1.33806	Uniprot
Q5VIR6	VPS53	K110	1xAcetyl [K8(100)]	0.080353	-0.250849	-0.201457	0.437745	0.321623	-0.253731	-0.204339	0.0974677	Uniprot
Q9H8Y8	GORASP2	K68	1xAcetyl [K8(100)];1xOxidation [M9]	-2.10798	-0.118024	0.189429	-2.00242	-2.07293	-0.218328	0.0717342	-2.13599	Uniprot
Q9H9E3	COG4	K443	1xAcetyl [K9(100)]	0.592261	0.764002	0.891331	0.886044	0.678462	0.549877	0.567097	0.760393	Uniprot

## Sheet: Lysosome
Supplementary Table 3: Subcellular localization of acetylated proteins based on prior literature knowledge. This tab illustrates log2 acetyl peptide abundance and log2 acetyl peptide abundance normalized to protein abundance for lysosomal proteins.
				log2 (acetylated peptide/mock)				log2 (acetylated peptide/protein)
Primary Uniprot Protein Accession #	Gene symbol	AcetylK position in protein	AcetylK position in peptide + additional modifications in peptide	24	48	72	96	24	48	72	96	Source of assignment	Matching Uniprot assignment (Y, N, N/A)
Q8IV08	PLD3	K194	1xAcetyl [K6(100)];1xOxidation [M4]	-0.659995	-0.86375	-0.535161	-1.97448	-0.692802	-0.986754	-0.56373	-1.82088	Jean Beltran, et al (2016)	N
O00754	MAN2B1	K232	1xAcetyl [K3(100)];1xOxidation [M1]	-0.584503	0.651276	0.784773	-1.53462	-0.504415	0.53891	0.221127	-2.24215	Jean Beltran, et al (2016)	Y
P04062	GBA	K464	1xAcetyl [K12(100)];1xOxidation [M3]	0.5434	0.130569	2.28063	1.15697	0.368354	-0.391486	1.76562	0.826986	Jean Beltran, et al (2016)	Y
P07858	CTSB	K223	1xAcetyl [K3(100)]	-0.338162	-0.577204	-0.767042	1.73395	-0.203685	-0.655814	-1.08087	1.34769	Jean Beltran, et al (2016)	Y
P07339	CTSD	K357	1xAcetyl [K9(100)]	0.515159	2.14561	2.92515	2.63319	0.536963	1.48568	1.81612	1.35282	Jean Beltran, et al (2016)	Y
Q8IV08	PLD3	K418	1xAcetyl [K5(100)];1xOxidation [M7]	-0.298572	-1.14257	-0.953236	-0.260973	-0.331378	-1.26557	-0.981805	-0.107366	Jean Beltran, et al (2016)	N
P07686	HEXB	K476	1xAcetyl [K11(99.7)]	-0.013698	0.411044	1.56553	1.83447	0.0512191	0.0148843	0.649439	0.73686	Jean Beltran, et al (2016)	Y
P07686	HEXB	K465	1xAcetyl [K3(100)]	-0.360604	0.23546	0.828983	1.51458	-0.295687	-0.1607	-0.0871114	0.416971	Jean Beltran, et al (2016)	Y
P07339	CTSD	K127	1xAcetyl [K5(100)]	1.60805	-0.530012	1.74051	-1.17096	1.62986	-1.18994	0.631483	-2.45132	Jean Beltran, et al (2016)	Y
P07339	CTSD	K341	1xAcetyl [K10(100)]	-0.608421	1.13379	1.00434	1.18098	-0.586617	0.473865	-0.104684	-0.0993804	Jean Beltran, et al (2016)	Y
P07686	HEXB	K161	1xAcetyl [K7(100)]	-0.459579	-1.20413	-2.24454	-0.874106	-0.394662	-1.60029	-3.16063	-1.97172	Jean Beltran, et al (2016)	Y
P61916	NPC2	K105	1xAcetyl [K2(100)]	0.399282	1.20068	0.377225	1.55832	0.468734	1.31628	2.19835	2.33428	Jean Beltran, et al (2016)	Y
P07858	CTSB	K220	1xAcetyl [K11(100)];1xCarbamidomethyl [C2]	-1.1066	0.320893	-0.240832	1.01154	-0.972123	0.242283	-0.554658	0.625286	Jean Beltran, et al (2016)	Y
Q15041	ARL6IP1	K96	1xAcetyl [K6(100)]	0.407539	1.08811	1.73287	0.937028	-1.22473	1.3345	2.22089	1.40098	Jean Beltran, et al (2016)	N
P07339	CTSD	K348	1xAcetyl [K3(100)]	-0.539064	1.93599	1.58598	2.15223	-0.51726	1.27607	0.476955	0.871867	Jean Beltran, et al (2016)	Y

## Sheet: Mitochondria
Supplementary Table 3: Subcellular localization of acetylated proteins based on prior literature knowledge. This tab illustrates log2 acetyl peptide abundance and log2 acetyl peptide abundance normalized to protein abundance for mitochondrial proteins.
				log2 (acetylated peptide/mock)				log2 (acetylated peptide/protein)
Primary Uniprot Protein Accession #	Gene symbol	AcetylK position in protein	AcetylK position in peptide + additional modifications in peptide	24	48	72	96	24	48	72	96	Source of assignment	Matching Uniprot assignment (Y, N, N/A)
P56381	ATP5F1E	K28	1xAcetyl [K4(100)]	-0.481479	-1.18554	-1.48713	-1.47799	#N/A	#N/A	#N/A	#N/A	Jean Beltran, et al (2016)	Y
Q3SY69	ALDH1L2	K411	1xAcetyl [K7(100)]	-0.12714	-0.096728	0.162755	-1.36307	-0.212564	-0.0287893	-0.0588128	-1.89713	Jean Beltran, et al (2016)	Y
Q9H936	SLC25A22	K80	1xAcetyl [K13(100)]	-0.539683	0.223253	0.629502	0.916024	-0.522266	-0.0167564	0.463429	0.666275	Jean Beltran, et al (2016)	Y
O75947	ATP5H	K144	1xAcetyl [K21(100)]	0.801856	1.83805	2.39127	2.50279	0.745272	1.51036	1.8642	1.83557	Jean Beltran, et al (2016)	Y
O00330	PDHX	K194	1xAcetyl [K5(100)]	-0.085077	0.273311	0.749454	2.25652	-0.166417	-0.08621	0.088617	1.31541	Jean Beltran, et al (2016)	Y
O75947	ATP5H	K144	1xAcetyl [K21(100)];1xOxidation [M8]	-1.73736	-0.423742	1.40902	-0.542433	-1.79395	-0.751429	0.881947	-1.20964	Jean Beltran, et al (2016)	Y
P30042	GATD3B	K151	1xAcetyl [K10(100)];1xCarbamidomethyl [C12]	-0.284992	-0.227438	0.74692	1.99864	-0.414605	-0.311503	0.270798	1.37852	Jean Beltran, et al (2016)	Y
P52272	HNRNPM	K667	1xAcetyl [K9(100)]	-0.79481	0.857983	1.19898	0.780507	-0.934934	0.806959	1.14657	0.94863	Jean Beltran, et al (2016)	N
P05166	PCCB	K101	1xAcetyl [K2(100)]	0.287309	1.09628	0.256372	2.08614	0.254503	1.06347	-0.322809	1.23734	Jean Beltran, et al (2016)	Y
P40939	HADHA	K353	1xAcetyl [K2(100)]	1.93477	-0.444886	-2.12322	-0.866897	1.73691	-0.896955	-2.88705	-1.73874	Jean Beltran, et al (2016)	Y
P10809	HSPD1	K96	1xAcetyl [K5(100)]	0.55334	0.750868	0.89861	1.35074	0.432988	0.493857	0.490442	0.746666	Jean Beltran, et al (2016)	Y
P00505	GOT2	K107	1xAcetyl [K17(100)];1xCarbamidomethyl [C16]	-0.077042	0.848535	1.12792	1.55505	-0.206655	0.376567	0.433704	0.707853	Jean Beltran, et al (2016)	Y
P48735	IDH2	K256	1xAcetyl [K5(100)]	0.118008	-1.08184	0.700986	1.36129	0.138348	-1.02294	0.611487	1.13849	Jean Beltran, et al (2016)	Y
P53597	SUCLG1	K57	1xAcetyl [K3(100)];1xCarbamidomethyl [C6]	0.413115	0.764421	-0.890919	0.545038	0.116804	0.691287	-0.906702	0.581564	Jean Beltran, et al (2016)	Y
P43155	CRAT	K261	1xAcetyl [K5(100)]	-0.996881	1.0392	1.90919	0.960087	-1.18718	0.474579	0.951652	-0.159601	Jean Beltran, et al (2016)	Y
P04179	SOD2	K202	1xAcetyl [K8(100)]	1.25104	1.87682	2.14162	2.26873	0.828806	1.28898	0.974903	1.00991	Jean Beltran, et al (2016)	Y
P38646	HSPA9	K143	1xAcetyl [K5(100)]	0.849305	0.824466	1.02009	2.43659	0.522768	0.350419	0.440913	1.6104	Jean Beltran, et al (2016)	Y
Q86UY8	NT5DC3	K248	1xAcetyl [K12(100)]	-1.18154	0.957756	1.26834	-0.928998	-1.55449	0.274284	0.619417	-1.74867	Jean Beltran, et al (2016)	N/A
P16401	HIST1H1B	K66	1xAcetyl [K9(100)];1xDeamidated [N1]	-0.263484	-0.945027	-1.11218	-1.53208	-0.0904898	-0.118794	0.24998	-0.192004	Jean Beltran, et al (2016)	N
Q02218	OGDH	K970	1xAcetyl [K9(100)]	0.328942	0.984398	1.43807	2.52327	-0.139902	0.0752014	0.303848	1.26747	Jean Beltran, et al (2016)	Y
Q99623	PHB2	K250	1xAcetyl [K6(100)]	0.3579	0.259695	-0.213975	-2.93	0.160035	-0.0518083	-0.777621	-3.70821	Jean Beltran, et al (2016)	Y
P16401	HIST1H1B	K66	1xAcetyl [K9(99.8)]	-0.419275	-0.743484	-2.62014	-0.403024	-0.246281	0.0827486	-1.25799	0.937052	Jean Beltran, et al (2016)	N
P16401	HIST1H1B	K17	1xAcetyl [K17(100)];1xMet-loss+Acetyl [N-Term]	0.089813	0.104684	0.462207	-0.156747	-0.49794	0.441908	0.0305579	1.59576	Jean Beltran, et al (2016)	N
P53007	SLC25A1	K255	1xAcetyl [K8(100)];1xOxidation [M1]	0.946052	-0.015158	-0.391345	-0.911954	0.820401	-0.157898	-0.758716	-1.37662	Jean Beltran, et al (2016)	Y
Q00325	SLC25A3	K99	1xAcetyl [K7(100)]	0.789775	1.43945	1.20661	1.68006	0.543671	1.15021	0.620683	1.0065	Jean Beltran, et al (2016)	Y
Q02978	SLC25A11	K268	1xAcetyl [K8(100)]	0.148319	0.329411	2.3012	1.25823	0.0426407	-0.130021	1.53482	0.297716	Jean Beltran, et al (2016)	Y
Q16836	HADH	K132	1xAcetyl [K5(100)]	1.45253	0.144857	0.516354	1.23582	1.25466	-0.280603	-0.0589583	0.502902	Jean Beltran, et al (2016)	Y
P23368	ME2	K94	1xAcetyl [K3(100)]	0.483328	1.36538	1.93978	1.96213	0.163711	0.329055	0.732512	0.542051	Jean Beltran, et al (2016)	Y
O75489	NDUFS3	K56	1xAcetyl [K6(100)]	0.579723	0.792478	0.885132	1.05556	0.440908	0.17612	-0.0879287	-0.0120818	Jean Beltran, et al (2016)	Y
P28331	NDUFS1	K499	1xAcetyl [K16(100)]	0.478047	1.00762	1.2154	1.63578	0.371029	0.641371	0.511414	0.816927	Jean Beltran, et al (2016)	Y
P50213	IDH3A	K77	1xAcetyl [K11(100)]	-0.3185	1.30251	1.89594	1.33931	-0.557287	0.780458	1.12532	0.403473	Jean Beltran, et al (2016)	Y
Q8TCS8	PNPT1	K439	1xAcetyl [K18(100)];1xOxidation [M3]	-0.437513	1.79718	1.81819	1.91017	-2.0869	-0.150302	-0.162565	0.216409	Jean Beltran, et al (2016)	Y
Q8TCS8	PNPT1	K439	1xAcetyl [K18(100)]	0.536454	2.26519	1.15952	3.27396	-1.11293	0.31771	-0.821237	1.5802	Jean Beltran, et al (2016)	Y
P11387	TOP1	K280	1xAcetyl [K4(100)]	0.93123	1.68487	1.58093	1.7828	0.843089	1.51494	1.39824	1.66777	Jean Beltran, et al (2016)	N
Q16795	NDUFA9	K147	1xAcetyl [K10(100)]	0.397966	1.16244	1.67874	1.93811	0.142163	0.675982	0.880487	1.13406	Jean Beltran, et al (2016)	Y
Q99798	ACO2	K506	1xAcetyl [K27(100)];1xDeamidated [N29]	-0.091953	0.179057	2.04579	2.04027	-0.293587	-0.372828	0.947502	0.561039	Jean Beltran, et al (2016)	Y
Q96BR5	COA7	K195	1xAcetyl [K3(100)];1xOxidation [M1]	1.41239	1.61401	1.20977	0.980357	1.08355	-0.111079	-0.508314	-0.925379	Jean Beltran, et al (2016)	Y
Q00325	SLC25A3	K214	1xAcetyl [K8(100)]	-0.433464	1.27717	1.64465	1.76529	-0.679568	0.98792	1.05873	1.09174	Jean Beltran, et al (2016)	Y
Q00325	SLC25A3	K209	1xAcetyl [K3(100)];1xOxidation [M1]	-2.61057	-1.08138	-0.936328	-0.050601	-2.85668	-1.37063	-1.52225	-0.724158	Jean Beltran, et al (2016)	Y
Q00325	SLC25A3	K209	1xAcetyl [K3(100)]	0.609538	0.54396	-0.630884	1.08531	0.363434	0.254715	-1.21681	0.411752	Jean Beltran, et al (2016)	Y
Q9NVI7	ATAD3A	K539	1xAcetyl [K5(100)];1xOxidation [M1]	0.471123	0.591551	0.967842	0.535313	0.420099	0.440991	0.633273	0.162361	Jean Beltran, et al (2016)	Y
Q9NVI7	ATAD3A	K539	1xAcetyl [K5(100)]	-0.13404	1.10856	1.40264	-0.464806	-0.185064	0.958004	1.06807	-0.837758	Jean Beltran, et al (2016)	Y
O14548	COX7A2L	K4	1xAcetyl [K4(100)];1xOxidation [M1]	-1.39725	-0.959878	0.580332	-2.71753	-1.61634	-1.54772	-0.0750197	-3.54698	Jean Beltran, et al (2016)	Y
Q99798	ACO2	K506	1xAcetyl [K27(100)]	-0.405447	1.6667	1.60223	1.89454	-0.607081	1.11481	0.503946	0.415308	Jean Beltran, et al (2016)	Y
Q9Y6N5	SQOR	K135	1xAcetyl [K10(100)];1xCarbamidomethyl [C2]	1.06933	1.67326	2.91946	4.08126	0.281057	0.676875	1.61845	2.77792	Jean Beltran, et al (2016)	Y
P38646	HSPA9	K567	1xAcetyl [K4(100)]	2.30772	-0.135206	-0.471804	0.735652	1.98118	-0.609253	-1.05098	-0.0905403	Jean Beltran, et al (2016)	Y
Q04837	SSBP1	K51	1xAcetyl [K5(100)]	0.667185	2.28937	2.80605	2.88364	0.402948	1.8976	2.271	2.28051	Jean Beltran, et al (2016)	Y
P25705	ATP5F1A	K434	1xAcetyl [K7(100)];1xOxidation [M6]	0.064937	0.505043	0.950718	0.11481	-0.00682541	0.113276	0.423648	-0.615504	Jean Beltran, et al (2016)	Y
P25705	ATP5F1A	K434	1xAcetyl [K7(100)]	0.10105	0.832502	1.04566	1.15322	0.0292876	0.440734	0.518591	0.422901	Jean Beltran, et al (2016)	Y
P42765	ACAA2	K234	1xAcetyl [K20(100)];1xOxidation [M3]	2.23387	2.39815	3.92627	2.95208	2.11884	2.13031	3.31652	2.063	Jean Beltran, et al (2016)	Y
Q9NSE4	IARS2	K781	1xAcetyl [K6(100)]	2.18398	2.11922	1.96361	2.61092	2.07028	1.71978	1.36906	1.88933	Jean Beltran, et al (2016)	Y
P49411	TUFM	K418	1xAcetyl [K7(100)];1xOxidation [M3]	0.962739	0.399643	1.78888	1.74401	0.858403	0.267395	1.57849	1.48941	Jean Beltran, et al (2016)	Y
P49411	TUFM	K418	1xAcetyl [K7(100)]	1.14848	1.33566	1.60872	2.23661	1.04415	1.20341	1.39833	1.98202	Jean Beltran, et al (2016)	Y
Q9Y2C4	EXOG	K59	1xAcetyl [K8(100)]	0.077943	0.324016	0.368064	-0.339747	0.0635873	0.0840073	-0.137827	-0.874805	Jean Beltran, et al (2016)	Y
P48047	ATP5O	K60	1xAcetyl [K9(100)]	-0.119619	1.25333	1.74417	-1.00737	-0.251867	0.933715	1.14962	-1.75411	Jean Beltran, et al (2016)	Y
P48047	ATP5O	K54	1xAcetyl [K3(100)]	0.647821	-0.355259	-1.44233	-0.292361	0.515573	-0.674877	-2.03688	-1.0391	Jean Beltran, et al (2016)	Y
P10809	HSPD1	K191	1xAcetyl [K34(99.6)];1xDeamidated [N]	2.30312	2.00476	2.14738	3.90083	2.18277	1.74775	1.73921	3.29675	Jean Beltran, et al (2016)	Y
P10809	HSPD1	K191	1xAcetyl [K34(99.6)]	-0.188813	0.88433	1.08352	1.95719	-0.309165	0.62732	0.675349	1.35312	Jean Beltran, et al (2016)	Y
P10809	HSPD1	K180	1xAcetyl [K23(100)]	-0.697456	1.5698	1.58948	2.38036	-0.817808	1.31279	1.18132	1.77629	Jean Beltran, et al (2016)	Y
Q3SY69	ALDH1L2	K903	1xAcetyl [K6(100)]	-0.380374	0.883596	1.5794	1.30246	-0.465799	0.951535	1.35784	0.768403	Jean Beltran, et al (2016)	Y
Q96AB3	ISOC2	K178	1xAcetyl [K26(100)]	1.05689	1.24879	1.61629	1.88789	0.914145	0.706779	0.505257	0.751038	Jean Beltran, et al (2016)	N
Q02252	ALDH6A1	K55	1xAcetyl [K3(100)]	-0.261299	1.23661	2.25229	1.32055	-0.380324	1.02498	1.48252	0.209522	Jean Beltran, et al (2016)	Y
Q6NUK1	SLC25A24	K231	1xAcetyl [K3(100)];1xOxidation [M4]	-1.47849	0.271398	0.735471	-2.24399	-1.70499	-0.068879	0.0403681	-3.06038	Jean Beltran, et al (2016)	Y
O75947	ATP5H	K109	1xAcetyl [K10(100)];1xCarbamidomethyl [C2]	-0.165645	0.974962	1.30197	2.07817	-0.222228	0.647274	0.774898	1.41096	Jean Beltran, et al (2016)	Y
Q9BQ69	MACROD1	K163	1xAcetyl [K5(100)];1xCarbamidomethyl [C28]	0.489937	1.14606	1.46929	1.49379	-0.0461164	-0.139638	-0.290291	-0.56626	Jean Beltran, et al (2016)	N
P43155	CRAT	K426	1xAcetyl [K3(100)]	-0.094751	-0.293807	0.414594	2.19579	-0.28505	-0.858429	-0.54295	1.0761	Jean Beltran, et al (2016)	Y
P09622	DLD	K417	1xAcetyl [K13(100)]	0.012357	1.06447	1.87306	2.61027	-0.083905	0.930907	1.64532	2.31631	Jean Beltran, et al (2016)	Y
P09622	DLD	K410	1xAcetyl [K6(100)]	-0.193173	0.455961	0.635868	2.1683	-0.289435	0.322398	0.408127	1.87434	Jean Beltran, et al (2016)	Y
P08559	PDHA1	K321	1xAcetyl [K8(100)];1xOxidation [M5]	0.717085	2.51422	2.89127	2.43948	0.63166	2.14127	2.19349	1.56135	Jean Beltran, et al (2016)	Y
P08559	PDHA1	K321	1xAcetyl [K8(100)]	5.77777	6.84077	7.62992	7.65889	5.69235	6.46781	6.93215	6.78075	Jean Beltran, et al (2016)	Y
P08559	PDHA1	K77	1xAcetyl [K5(100)];1xOxidation [M2]	-0.972989	-0.687666	-0.552547	1.15984	-1.05841	-1.06062	-1.25032	0.281703	Jean Beltran, et al (2016)	Y
P08559	PDHA1	K77	1xAcetyl [K5(100)]	-0.292405	0.829572	1.71913	3.0432	-0.37783	0.45662	1.02135	2.16506	Jean Beltran, et al (2016)	Y
P40939	HADHA	K493	1xAcetyl [K4(100)]	-2.42564	1.30499	1.64844	2.95107	-2.6235	0.852917	0.884607	2.07923	Jean Beltran, et al (2016)	Y
Q99798	ACO2	K401	1xAcetyl [K6(100)]	0.39459	0.960525	1.07634	2.97918	0.192957	0.40864	-0.0219463	1.49995	Jean Beltran, et al (2016)	Y
P61604	HSPE1	K28	1xAcetyl [K8(100)];1xOxidation [M12]	0.024795	-0.299161	1.199	1.94383	-0.0633466	-0.486929	0.787568	1.3032	Jean Beltran, et al (2016)	Y
P38646	HSPA9	K138	1xAcetyl [K12(100)]	-1.61101	1.57978	2.04467	2.19417	-1.93755	1.10574	1.46549	1.36798	Jean Beltran, et al (2016)	Y
P38646	HSPA9	K135	1xAcetyl [K9(100)]	0.670063	0.386642	0.499917	2.3447	0.343526	-0.087405	-0.0792627	1.5185	Jean Beltran, et al (2016)	Y
P05091	ALDH2	K383	1xAcetyl [K5(100)];1xCarbamidomethyl [C8]	0.079109	0.339178	0.488752	2.12966	0.0392684	0.237528	-0.0768452	1.20442	Jean Beltran, et al (2016)	Y
Q9UDR5	AASS	K539	1xAcetyl [K4(100)]	0.769786	-2.24036	2.06274	1.38969	0.641492	-2.47792	1.55888	0.632665	Jean Beltran, et al (2016)	Y
O00330	PDHX	K325	1xAcetyl [K9(99.5)]	-0.339821	0.596668	1.43523	0.748515	-0.42116	0.237146	0.774397	-0.192592	Jean Beltran, et al (2016)	Y
Q13423	NNT	K100	1xAcetyl [K16(100)]	0.719104	1.16004	1.78582	0.277338	0.673661	1.01338	1.33587	-0.320074	Jean Beltran, et al (2016)	Y
P09622	DLD	K271	1xAcetyl [K4(100)]	-0.006288	0.177111	0.621819	1.64324	-0.10255	0.0435473	0.394078	1.34928	Jean Beltran, et al (2016)	Y
O75367	H2AFY	K167	1xAcetyl [K6(100)]	0.051993	0.356848	0.511412	0.426904	-0.0170214	0.140238	0.103244	-0.0820313	Jean Beltran, et al (2016)	N
P40939	HADHA	K759	1xAcetyl [K17(99.7)];1xCarbamidomethyl [C5]	-0.399289	1.73318	1.90216	2.6469	-0.597154	1.28112	1.13833	1.77506	Jean Beltran, et al (2016)	Y
Q96CM8	ACSF2	K182	1xAcetyl [K3(100)]	-0.474988	0.584772	1.03183	1.84058	-0.371841	0.305003	0.2714	0.520962	Jean Beltran, et al (2016)	Y
Q9Y2R9	MRPS7	K125	1xAcetyl [K4(100)]	-0.148961	0.633429	1.87811	1.16734	-0.321448	0.21012	1.27404	0.518417	Jean Beltran, et al (2016)	Y
Q9NPJ3	ACOT13	K111	1xAcetyl [K3(100)]	-0.037018	2.19958	2.44365	3.10628	-0.0684135	1.85361	1.91358	2.13322	Jean Beltran, et al (2016)	Y
P38646	HSPA9	K121	1xAcetyl [K14(100)]	-0.127177	2.83508	1.86395	2.10893	-0.453714	2.36103	1.28477	1.28273	Jean Beltran, et al (2016)	Y
P38646	HSPA9	K646	1xAcetyl [K12(100)];1xOxidation [M16]	0.574123	0.718201	0.755111	1.14043	0.247586	0.244155	0.175931	0.314235	Jean Beltran, et al (2016)	Y
P38646	HSPA9	K646	1xAcetyl [K12(100)]	0.082102	0.804144	0.77245	0.936219	-0.244436	0.330097	0.19327	0.110027	Jean Beltran, et al (2016)	Y
P00367	GLUD1	K200	1xAcetyl [K9(100)]	-0.22166	2.50485	3.08804	2.80338	-0.294794	2.22271	2.65722	2.27032	Jean Beltran, et al (2016)	Y
P52815	MRPL12	K162	1xAcetyl [K12(99.7)]	0.283817	-0.458545	0.799636	0.449454	0.194319	-0.848112	0.408969	-0.0173034	Jean Beltran, et al (2016)	Y
P14854	COX6B1	K13	1xAcetyl [K3(100)]	0.308931	1.09657	0.658657	1.08024	0.0591827	0.308306	-0.397232	-0.358586	Jean Beltran, et al (2016)	Y
P14927	UQCRB	K12	1xAcetyl [K8(100)]	-0.128188	0.58017	0.552541	-0.362558	-0.228493	0.189502	0.0681451	-0.825134	Jean Beltran, et al (2016)	Y
P24752	ACAT1	K124	1xAcetyl [K19(100)];2xCarbamidomethyl [C14;C21]	-1.33019	0.202507	0.866409	-0.327263	-1.45187	-0.13663	0.388214	-0.855334	Jean Beltran, et al (2016)	Y
P38646	HSPA9	K206	1xAcetyl [K4(100)]	0.875025	3.21542	3.34817	3.91817	0.548488	2.74138	2.76899	3.09198	Jean Beltran, et al (2016)	Y
P49419	ALDH7A1	K93	1xAcetyl [K12(99.8)]	0.220642	-0.425769	0.216315	0.949693	0.266073	-0.53947	-0.299701	0.243936	Jean Beltran, et al (2016)	Y
P24539	ATP5F1	K154	1xAcetyl [K15(100)]	-0.195643	0.926708	1.37053	1.08464	-0.326574	0.587571	0.586445	0.186234	Jean Beltran, et al (2016)	Y
Q9UJZ1	STOML2	K233	1xAcetyl [K11(100)]	0.323732	0.697472	1.04136	0.872177	0.232878	0.523705	0.627764	0.334136	Jean Beltran, et al (2016)	Y
O75439	PMPCB	K478	1xAcetyl [K6(100)]	0.501475	0.67139	0.088885	2.9121	0.406563	0.457265	-0.0590733	2.57411	Jean Beltran, et al (2016)	Y
Q5JRX3	PITRM1	K287	1xAcetyl [K9(100)]	1.59398	-0.017978	-0.302224	4.00655	1.5072	-0.0179776	-0.422576	3.72678	Jean Beltran, et al (2016)	Y
P05141	SLC25A5	K105	1xAcetyl [K9(100)]	0.168686	0.172333	0.567082	0.976403	-0.0367061	-0.131009	0.0683206	0.342275	Jean Beltran, et al (2016)	Y
P12236	SLC25A6	K105	1xAcetyl [K9(100)]	0.564747	0.708687	0.470821	-0.541822	1.03468	1.15091	0.874363	-0.469339	Jean Beltran, et al (2016)	Y
P36542	ATP5F1C	K115	1xAcetyl [K3(100)]	1.06363	1.65156	2.07272	2.73565	0.750967	1.35761	1.53965	2.16034	Jean Beltran, et al (2016)	Y
Q00325	SLC25A3	K234	1xAcetyl [K8(100)];1xCarbamidomethyl [C11];1xOxidation [M]	0.220792	0.591994	2.00998	1.07903	-0.0253117	0.30275	1.42405	0.405475	Jean Beltran, et al (2016)	Y
P82912	MRPS11	K59	1xAcetyl [K13(99.2)]	-1.03685	-0.25417	0.810837	0.524259	-1.1572	-0.717793	0.479705	0.248061	Jean Beltran, et al (2016)	Y
P23786	CPT2	K460	1xAcetyl [K2(100)]	0.258953	0.472046	0.871885	1.56763	0.012849	-0.0945253	-0.117981	0.327623	Jean Beltran, et al (2016)	Y
P14406	COX7A2	K33	1xAcetyl [K2(100)]	-2.39459	0.995114	1.48261	1.32817	-2.81035	0.129591	-0.0156427	-0.249559	Jean Beltran, et al (2016)	Y
Q02218	OGDH	K237	1xAcetyl [K2(100)];1xOxidation [M9]	-1.97521	1.53805	1.7448	-1.09399	-2.44406	0.628857	0.610583	-2.34979	Jean Beltran, et al (2016)	Y
O94925	GLS	K354	1xAcetyl [K8(100)];1xOxidation [M13]	-0.062531	0.030204	-0.434662	-1.09246	-0.0363261	0.372107	0.206942	-0.345847	Jean Beltran, et al (2016)	Y
P53597	SUCLG1	K81	1xAcetyl [K15(100)]	0.328816	1.37426	1.65524	0.981491	0.0325051	1.30113	1.63946	1.01802	Jean Beltran, et al (2016)	Y
Q9H2U2	PPA2	K69	1xAcetyl [K16(100)]	1.96594	3.30568	2.7842	2.4293	1.9191	3.01998	1.98761	1.44234	Jean Beltran, et al (2016)	Y
P11387	TOP1	K720	1xAcetyl [K8(100)]	-0.148953	0.06465	-0.401577	-1.54719	-0.237095	-0.105275	-0.584269	-1.66222	Jean Beltran, et al (2016)	N
Q99798	ACO2	K573	1xAcetyl [K9(100)]	0.557041	1.68413	2.39236	3.11239	0.355407	1.13224	1.29408	1.63316	Jean Beltran, et al (2016)	Y
P34897	SHMT2	K196	1xAcetyl [K14(100)]	0.304572	1.41459	1.13018	1.35453	0.205613	1.21045	0.722016	0.812519	Jean Beltran, et al (2016)	Y
P53597	SUCLG1	K338	1xAcetyl [K24(100)]	-0.91809	0.478241	0.405027	-1.03163	-1.2144	0.405106	0.389244	-0.995108	Jean Beltran, et al (2016)	Y
P34897	SHMT2	K469	1xAcetyl [K5(100)]	0.260352	0.411564	0.566345	-0.199043	0.161393	0.207423	0.158176	-0.741053	Jean Beltran, et al (2016)	Y
Q9H9P8	L2HGDH	K155	1xAcetyl [K7(100)]	-0.018173	1.72124	2.13558	2.12839	-0.532168	0.570676	0.559302	0.467095	Jean Beltran, et al (2016)	Y
O76031	CLPX	K512	1xAcetyl [K13(100)]	0.616967	1.77514	1.54454	1.09039	0.318309	1.37788	1.17829	0.9621	Jean Beltran, et al (2016)	Y
O94925	GLS	K158	1xAcetyl [K5(100)]	0.248971	0.653445	0.441481	-0.056852	0.275177	0.995348	1.08308	0.689764	Jean Beltran, et al (2016)	Y
P10809	HSPD1	K389	1xAcetyl [K19(100)]	0.49286	0.526546	0.667653	1.77776	0.372508	0.269535	0.259485	1.17369	Jean Beltran, et al (2016)	Y
P30042	GATD3B	K141	1xAcetyl [K25(100)]	-0.562243	1.16903	2.01785	2.12959	-0.691855	1.08496	1.54173	1.50947	Jean Beltran, et al (2016)	Y
P42765	ACAA2	K181	1xAcetyl [K8(100)];1xCarbamidomethyl [C6]	0.26886	0.161049	0.187138	2.23709	0.153827	-0.106787	-0.422617	1.348	Jean Beltran, et al (2016)	Y
Q9NSE4	IARS2	K775	1xAcetyl [K6(100)]	-0.125184	0.862139	1.69989	1.54557	-0.238885	0.462694	1.10534	0.82398	Jean Beltran, et al (2016)	Y
P25705	ATP5F1A	K506	1xAcetyl [K3(100)]	0.350475	0.49265	0.488815	1.22147	0.278713	0.100882	-0.0382549	0.491159	Jean Beltran, et al (2016)	Y
P00367	GLUD1	K457	1xAcetyl [K4(100)]	-0.215287	2.87175	3.37338	5.24563	-0.288422	2.58961	2.94256	4.71257	Jean Beltran, et al (2016)	Y
P45880	VDAC2	K120	1xAcetyl [K13(99.8)]	-0.320448	0.37785	0.79507	0.969718	-0.383951	-0.00287938	0.289179	0.31345	Jean Beltran, et al (2016)	Y
P00367	GLUD1	K503	1xAcetyl [K7(100)];1xOxidation [M18]	-1.30226	0.843878	1.41798	1.06569	-1.3754	0.561734	0.987161	0.532624	Jean Beltran, et al (2016)	Y
P00367	GLUD1	K503	1xAcetyl [K7(100)]	0.226167	1.72443	2.75408	1.98046	0.153033	1.44229	2.32326	1.44739	Jean Beltran, et al (2016)	Y
P25705	ATP5F1A	K539	1xAcetyl [K8(100)]	1.03981	-1.47934	-2.84476	-1.36619	0.968049	-1.87111	-3.37183	-2.09651	Jean Beltran, et al (2016)	Y
Q9H845	ACAD9	K345	1xAcetyl [K10(100)];1xOxidation [M14]	-0.023507	0.763737	0.685876	0.896619	-0.0148251	0.634125	0.397813	0.308774	Jean Beltran, et al (2016)	Y
P31040	SDHA	K541	1xAcetyl [K3(100)]	-0.440473	0.257858	0.10194	1.59418	-0.534033	-0.108395	-0.442051	0.831192	Jean Beltran, et al (2016)	Y
Q9UJZ1	STOML2	K145	1xAcetyl [K5(100)]	0.128248	0.862046	1.38425	1.66091	0.0373947	0.688279	0.970652	1.12287	Jean Beltran, et al (2016)	Y
P34897	SHMT2	K181	1xAcetyl [K21(100)];1xOxidation [M2]	2.11878	3.55249	3.21076	-0.830841	2.01982	3.34835	2.80259	-1.37285	Jean Beltran, et al (2016)	Y
P34897	SHMT2	K181	1xAcetyl [K21(100)]	0.220253	0.777569	0.574386	-0.277333	0.121295	0.573429	0.166218	-0.819343	Jean Beltran, et al (2016)	Y
Q9UJZ1	STOML2	K114	1xAcetyl [K6(100)]	0.472117	0.501108	1.4025	2.46482	0.381263	0.327341	0.988902	1.92678	Jean Beltran, et al (2016)	Y
Q16718	NDUFA5	K30	1xAcetyl [K5(100)]	0.310005	1.23454	1.48355	1.78504	0.177757	0.938231	0.686127	0.811245	Jean Beltran, et al (2016)	Y
P10809	HSPD1	K516	1xAcetyl [K23(100)];3xOxidation [M2;M13;M20]	-0.685105	0.336048	0.268035	-0.843205	-0.805457	0.0790378	-0.140133	-1.44728	Jean Beltran, et al (2016)	Y
P10809	HSPD1	K516	1xAcetyl [K23(100)];2xOxidation [M13;M]	0.677255	1.28368	1.34244	1.63918	0.556904	1.02667	0.93427	1.03511	Jean Beltran, et al (2016)	Y
P10809	HSPD1	K516	1xAcetyl [K23(100)];1xOxidation [M20]	0.033146	0.739775	1.15101	1.72311	-0.0872056	0.482764	0.742845	1.11904	Jean Beltran, et al (2016)	Y
P10809	HSPD1	K516	1xAcetyl [K23(100)]	0.340802	1.07048	2.00174	2.59058	0.22045	0.813471	1.59357	1.98651	Jean Beltran, et al (2016)	Y
Q6NUK1	SLC25A24	K228	1xAcetyl [K9(100)]	-1.03365	-2.37923	-2.65744	0.071131	-1.26016	-2.71951	-3.35254	-0.745264	Jean Beltran, et al (2016)	Y
Q9BPW8	NIPSNAP1	K279	1xAcetyl [K6(100)];1xOxidation [M2]	0.143877	0.842594	1.97122	1.18177	0.247024	0.35923	1.03991	0.186105	Jean Beltran, et al (2016)	N/A
Q9BPW8	NIPSNAP1	K279	1xAcetyl [K6(100)]	0.661578	0.922313	1.59038	2.41683	0.764725	0.438948	0.659074	1.42117	Jean Beltran, et al (2016)	N/A
P55084	HADHB	K188	1xAcetyl [K7(100)];1xOxidation [M2]	0.124686	3.81145	4.08208	3.99481	-0.0452386	3.50344	3.51648	3.26624	Jean Beltran, et al (2016)	Y
P50213	IDH3A	K177	1xAcetyl [K8(100)]	1.00171	-0.893166	-0.522181	-1.21095	0.762926	-1.41522	-1.2928	-2.14678	Jean Beltran, et al (2016)	Y
Q6NUK1	SLC25A24	K437	1xAcetyl [K4(100)]	-0.108598	1.20091	1.5535	1.27415	-0.335106	0.860637	0.858394	0.457755	Jean Beltran, et al (2016)	Y
O15382	BCAT2	K353	1xAcetyl [K4(100)]	0.131901	-0.110851	0.525377	1.23973	0.0491979	-0.47262	-0.23761	0.404615	Jean Beltran, et al (2016)	Y
Q5JRX3	PITRM1	K513	1xAcetyl [K14(100)]	-1.68961	0.069176	-0.000639	0.014118	-1.77639	0.0691763	-0.120991	-0.26565	Jean Beltran, et al (2016)	Y
P00505	GOT2	K227	1xAcetyl [K27(100)];1xCarbamidomethyl [C12]	0.091717	-0.233735	0.863445	2.13187	-0.0378959	-0.705702	0.169234	1.28467	Jean Beltran, et al (2016)	Y
O75390	CS	K215	1xAcetyl [K7(100)];1xCarbamidomethyl [C3]	-0.858655	1.33106	1.60743	3.43983	-1.07154	1.03592	1.1852	2.84051	Jean Beltran, et al (2016)	Y
P09622	DLD	K277	1xAcetyl [K4(100)]	3.0075	-1.2533	-1.65415	-1.3318	2.91123	-1.38687	-1.88189	-1.62576	Jean Beltran, et al (2016)	Y
Q3SY69	ALDH1L2	K227	1xAcetyl [K15(99.8)]	0.107886	0.550955	1.15612	1.81182	0.0224613	0.618894	0.934548	1.27775	Jean Beltran, et al (2016)	Y
P42765	ACAA2	K240	1xAcetyl [K6(99.8)]	1.04014	0.695312	2.15852	2.65959	0.925108	0.427477	1.54876	1.7705	Jean Beltran, et al (2016)	Y
Q9Y697	NFS1	K248	1xAcetyl [K9(100)]	-0.16904	0.010816	2.19034	-0.524143	-0.315695	-0.289015	1.6926	-1.01984	Jean Beltran, et al (2016)	Y
Q16795	NDUFA9	K348	1xAcetyl [K20(100)]	1.58478	2.33005	2.30639	2.53834	1.32897	1.84359	1.50813	1.73429	Jean Beltran, et al (2016)	Y
Q8TCS8	PNPT1	K569	1xAcetyl [K7(100)]	0.488561	2.18293	2.25691	3.20752	-1.16083	0.235452	0.276154	1.51376	Jean Beltran, et al (2016)	Y
P40939	HADHA	K60	1xAcetyl [K7(100)]	-0.361027	-0.53763	-0.89239	1.17582	-0.558892	-0.989698	-1.65623	0.303975	Jean Beltran, et al (2016)	Y
Q7L0Y3	TRMT10C	K340	1xAcetyl [K12(100)];1xCarbamidomethyl [C7]	0.160846	1.73217	1.78019	0.44778	-0.112968	1.13762	1.02231	-0.362869	Jean Beltran, et al (2016)	Y
P09622	DLD	K122	1xAcetyl [K5(100)]	0.198859	1.02359	1.81208	2.26025	0.102597	0.890023	1.58434	1.96629	Jean Beltran, et al (2016)	Y
P24539	ATP5F1	K131	1xAcetyl [K5(100)]	0.362008	1.77751	2.63946	2.93896	0.231077	1.43837	1.85537	2.04056	Jean Beltran, et al (2016)	Y
P48735	IDH2	K442	1xAcetyl [K16(100)]	0.488707	0.686093	1.04575	1.59207	0.509047	0.744986	0.956255	1.36927	Jean Beltran, et al (2016)	Y
P09622	DLD	K122	1xAcetyl [K5(100)];1xOxidation [M]	1.66029	1.16272	1.88497	2.30896	1.56403	1.02915	1.65723	2.01501	Jean Beltran, et al (2016)	Y
P34897	SHMT2	K200	1xAcetyl [K4(100)]	0.04466	0.530729	1.14258	0.777177	-0.0542981	0.326588	0.73441	0.235167	Jean Beltran, et al (2016)	Y
P00367	GLUD1	K191	1xAcetyl [K4(100)]	-0.214193	0.444032	1.5543	2.18376	-0.287328	0.161889	1.12348	1.65069	Jean Beltran, et al (2016)	Y
P08559	PDHA1	K77	1xAcetyl [K4(100)];1xOxidation [M1]	-0.228131	0.217781	1.9942	2.42623	-0.313555	-0.155171	1.29643	1.5481	Jean Beltran, et al (2016)	Y
P08559	PDHA1	K77	1xAcetyl [K4(100)]	-0.268693	0.544935	1.4436	2.1061	-0.354118	0.171982	0.745826	1.22796	Jean Beltran, et al (2016)	Y
P38646	HSPA9	K610	1xAcetyl [K15(100)];1xCarbamidomethyl [C13]	0.879289	1.99549	1.65713	0.883734	0.552751	1.52144	1.07795	0.0575414	Jean Beltran, et al (2016)	Y
P38646	HSPA9	K600	1xAcetyl [K5(100)];1xCarbamidomethyl [C13];1xOxidation [M1]	-0.631594	-0.208779	2.18419	2.43322	-0.958132	-0.682826	1.60502	1.60703	Jean Beltran, et al (2016)	Y
P38646	HSPA9	K600	1xAcetyl [K5(100)];1xCarbamidomethyl [C13]	0.251335	1.2054	1.81689	2.7216	-0.0752024	0.731352	1.23771	1.89541	Jean Beltran, et al (2016)	Y
Q99623	PHB2	K244	1xAcetyl [K8(99.6)];1xOxidation [M1]	-0.618375	-0.75737	-0.001002	-0.443474	-0.81624	-1.06887	-0.564648	-1.22168	Jean Beltran, et al (2016)	Y
Q99623	PHB2	K244	1xAcetyl [K8(100)]	-0.90021	0.893993	1.38276	0.707742	-1.09808	0.58249	0.819117	-0.070467	Jean Beltran, et al (2016)	Y
P99999	CYCS	K87	1xAcetyl [K7(99.7)];1xOxidation [M1]	0.369943	-1.19079	0.629735	-0.061024	0.338548	-1.49996	0.0457345	-0.657482	Jean Beltran, et al (2016)	Y
P99999	CYCS	K87	1xAcetyl [K7(99.8)]	-0.198813	0.375631	0.744036	0.607165	-0.230208	0.0664551	0.160036	0.0107068	Jean Beltran, et al (2016)	Y
P32322	PYCR1	K51	1xAcetyl [K4(100)];1xOxidation [M1]	-0.133399	-1.98197	-1.86184	-1.83196	0.0642013	-1.38251	-1.23145	-1.57698	Jean Beltran, et al (2016)	Y
O43615	TIMM44	K264	1xAcetyl [K2(100)];1xOxidation [M1]	0.001315	0.844388	1.19934	1.11872	-0.315989	0.380765	0.580164	0.211835	Jean Beltran, et al (2016)	Y
P38646	HSPA9	K187	1xAcetyl [K14(100)];1xOxidation [M1]	0.683226	2.94262	4.35996	2.34334	0.356689	2.46857	3.78078	1.51715	Jean Beltran, et al (2016)	Y
P38646	HSPA9	K187	1xAcetyl [K14(100)]	-1.32381	0.472883	1.89337	1.95393	-1.65034	-0.00116389	1.31419	1.12774	Jean Beltran, et al (2016)	Y
O75947	ATP5H	K121	1xAcetyl [K10(100)]	-0.165408	0.788626	1.12118	1.88227	-0.221992	0.460939	0.594104	1.21506	Jean Beltran, et al (2016)	Y
O75947	ATP5H	K117	1xAcetyl [K6(100)];1xOxidation [M8]	0.437148	2.25148	2.17681	3.67492	0.380564	1.92379	1.64974	3.00771	Jean Beltran, et al (2016)	Y
O75947	ATP5H	K117	1xAcetyl [K6(100)]	0.021605	0.555135	0.627852	1.66624	-0.034979	0.227448	0.100782	0.999028	Jean Beltran, et al (2016)	Y
Q16836	HADH	K185	1xAcetyl [K6(100)]	0.038787	0.421206	1.31198	1.96183	-0.159078	-0.00425309	0.736671	1.22891	Jean Beltran, et al (2016)	Y
P40939	HADHA	K129	1xAcetyl [K4(100)]	1.153	0.56162	-0.489065	0.673404	0.955131	0.109551	-1.2529	-0.19844	Jean Beltran, et al (2016)	Y
Q99714	HSD17B10	K52	1xAcetyl [K23(99.6)]	0.160628	1.00509	1.2922	1.36749	0.0152762	0.485048	0.445807	0.315769	Jean Beltran, et al (2016)	Y
Q9HA77	CARS2	K223	1xAcetyl [K17(100)]	0.287585	1.047	1.02316	3.08274	0.232389	0.688605	0.428613	2.36641	Jean Beltran, et al (2016)	Y
P04181	OAT	K102	1xAcetyl [K6(100)]	-0.187002	-0.24341	-0.994053	0.472124	-0.2765	-0.339672	-1.14071	0.390785	Jean Beltran, et al (2016)	Y
O75390	CS	K382	1xAcetyl [K7(100)]	0.284712	0.616757	0.965802	1.53427	0.0718318	0.321622	0.543569	0.934952	Jean Beltran, et al (2016)	Y
O75964	ATP5L	K66	1xAcetyl [K11(100)]	0.143094	1.20358	1.44528	2.25592	0.130168	0.913151	0.89931	1.55548	Jean Beltran, et al (2016)	Y
Q04837	SSBP1	K113	1xAcetyl [K6(100)]	0.160939	1.60454	2.24252	2.09121	-0.103297	1.21277	1.70746	1.48809	Jean Beltran, et al (2016)	Y
P05141	SLC25A5	K166	1xAcetyl [K3(100)]	0.339896	-0.23144	0.769874	2.5558	0.134503	-0.534783	0.271113	1.92168	Jean Beltran, et al (2016)	Y
P38646	HSPA9	K173	1xAcetyl [K14(99.8)];1xOxidation [M]	0.495155	0.84191	0.78724	0.542189	0.168618	0.367863	0.20806	-0.284004	Jean Beltran, et al (2016)	Y
P36542	ATP5F1C	K79	1xAcetyl [K12(100)]	1.00079	1.14918	1.36452	1.62756	0.688122	0.855223	0.831457	1.05224	Jean Beltran, et al (2016)	Y
P31040	SDHA	K547	1xAcetyl [K6(100)]	0.524225	0.381646	0.926719	2.04406	0.430665	0.0153933	0.382729	1.28107	Jean Beltran, et al (2016)	Y
P36776	LONP1	K748	1xAcetyl [K22(100)]	-0.585667	1.15904	0.745756	1.49253	-0.745296	0.710139	-0.0282403	0.365561	Jean Beltran, et al (2016)	Y
P06576	ATP5F1B	K485	1xAcetyl [K5(100)]	-0.129601	0.402682	1.05073	1.70798	-0.273647	-0.121382	0.25829	0.818121	Jean Beltran, et al (2016)	Y
P48735	IDH2	K166	1xAcetyl [K7(100)]	-2.33264	0.944484	1.57138	0.194048	-2.3123	1.00338	1.48188	-0.0287568	Jean Beltran, et al (2016)	Y
P83111	LACTB	K394	1xAcetyl [K12(100)]	0.231329	0.663456	0.526318	0.414404	0.20276	0.55109	0.13565	0.0994178	Jean Beltran, et al (2016)	Y
O00330	PDHX	K120	1xAcetyl [K8(100)]	0.376482	-0.1423	-0.005631	1.88117	0.295143	-0.501821	-0.666469	0.940061	Jean Beltran, et al (2016)	Y
Q5T160	RARS2	K138	1xAcetyl [K12(99.8)]	0.480919	-0.225358	-0.461602	1.47893	0.309713	-0.353651	-0.728239	1.0332	Jean Beltran, et al (2016)	Y
O14561	NDUFAB1	K92	1xAcetyl [K4(100)]	0.332948	0.185891	0.187644	2.90896	0.451675	-0.206976	-0.429654	2.40409	Jean Beltran, et al (2016)	Y
P22830	FECH	K138	1xAcetyl [K5(100)]	-1.70904	0.674948	0.605378	0.304722	-1.90313	0.304226	-0.0268903	-0.68369	Jean Beltran, et al (2016)	Y
P49748	ACADVL	K264	1xAcetyl [K17(100)]	0.848131	1.53985	1.30978	1.23557	0.726453	1.45579	1.0649	1.08112	Jean Beltran, et al (2016)	Y
P38117	ETFB	K11	1xAcetyl [K6(100)]	0.588109	0.012233	-0.3973	0.430266	0.683529	-0.0415733	-0.671115	-0.224169	Jean Beltran, et al (2016)	Y
P13804	ETFA	K85	1xAcetyl [K10(100)]	1.52415	2.00437	2.47989	2.72713	1.52993	1.94363	2.01836	1.94389	Jean Beltran, et al (2016)	Y
P52758	RIDA	K13	1xAcetyl [K6(100)]	-0.181045	0.972999	-0.665855	0.676742	-0.169457	0.300347	-1.62711	-0.149451	Jean Beltran, et al (2016)	Y
P40939	HADHA	K540	1xAcetyl [K6(100)]	3.19227	3.86932	4.31521	3.96634	2.9944	3.41726	3.55137	3.0945	Jean Beltran, et al (2016)	Y
P61604	HSPE1	K80	1xAcetyl [K10(100)]	0.437339	0.085003	-2.39638	2.5412	0.349198	-0.102765	-2.80781	1.90058	Jean Beltran, et al (2016)	Y
Q9Y6N5	SQOR	K396	1xAcetyl [K9(100)]	1.72381	2.66937	3.29895	2.87665	0.935542	1.67298	1.99795	1.57331	Jean Beltran, et al (2016)	Y
P34897	SHMT2	K269	1xAcetyl [K7(100)]	0.196907	1.27434	2.34352	2.84999	0.0979486	1.0702	1.93535	2.30798	Jean Beltran, et al (2016)	Y
Q9Y305	ACOT9	K292	1xAcetyl [K13(100)];1xOxidation [M9]	-0.522786	0.774278	1.08124	0.627925	-0.749295	0.34025	0.429559	0.135303	Jean Beltran, et al (2016)	Y
Q9Y305	ACOT9	K292	1xAcetyl [K13(100)]	0.075872	1.35256	1.44895	0.964417	-0.150637	0.918531	0.797269	0.471795	Jean Beltran, et al (2016)	Y
P35232	PHB	K128	1xAcetyl [K11(100)]	-0.004199	-0.554096	-0.011016	0.136881	-0.148245	-0.802631	-0.481943	-0.431638	Jean Beltran, et al (2016)	Y
Q96AB3	ISOC2	K26	1xAcetyl [K16(100)];1xCarbamidomethyl [C11]	0.274275	0.623974	1.32746	1.44076	0.131535	0.0819635	0.216424	0.30391	Jean Beltran, et al (2016)	N
Q02218	OGDH	K899	1xAcetyl [K16(100)]	0.846319	1.62868	1.46596	2.60873	0.377475	0.719478	0.331738	1.35293	Jean Beltran, et al (2016)	Y
Q6NVY1	HIBCH	K301	1xAcetyl [K4(100)];1xOxidation [M5]	-0.559044	-0.818219	-0.047275	0.379125	-0.652604	-1.14591	-0.667393	-0.403284	Jean Beltran, et al (2016)	Y
Q6NVY1	HIBCH	K301	1xAcetyl [K4(100)]	0.634539	-0.408861	1.96209	2.76106	0.540979	-0.736549	1.34197	1.97865	Jean Beltran, et al (2016)	Y
P38646	HSPA9	K234	1xAcetyl [K16(100)]	0.288453	0.847813	1.26958	0.38226	-0.0380846	0.373767	0.690403	-0.443933	Jean Beltran, et al (2016)	Y
P30044	PRDX5	K83	1xAcetyl [K8(99.8)]	-0.308067	0.746628	1.17909	0.59296	-0.342283	0.415496	0.266828	-0.56796	Jean Beltran, et al (2016)	Y
P49406	MRPL19	K178	1xAcetyl [K8(100)]	0.328528	0.681905	1.28298	0.833464	0.213495	0.380903	0.715433	0.298407	Jean Beltran, et al (2016)	Y
Q9NVI7	ATAD3A	K616	1xAcetyl [K11(100)];1xCarbamidomethyl [C13];1xOxidation [M12]	-0.359092	1.29829	-0.483688	1.84002	-0.410116	1.14773	-0.818256	1.46707	Jean Beltran, et al (2016)	Y
Q86WA6	BPHL	K243	1xAcetyl [K12(100)];1xCarbamidomethyl [C3]	-0.330773	1.29031	1.3302	1.50859	-0.422981	1.0333	0.726127	0.713659	Jean Beltran, et al (2016)	N/A
P54886	ALDH18A1	K347	1xAcetyl [K13(99.8)]	0.405892	1.24578	1.31455	0.720279	0.357656	1.33505	1.46816	0.869079	Jean Beltran, et al (2016)	Y
P31040	SDHA	K608	1xAcetyl [K10(100)]	-0.050212	1.63182	1.8554	2.15711	-0.143772	1.26556	1.31141	1.39413	Jean Beltran, et al (2016)	Y
O75947	ATP5H	K85	1xAcetyl [K7(100)]	-0.197735	1.47776	1.5589	2.46394	-0.254319	1.15007	1.03183	1.79672	Jean Beltran, et al (2016)	Y
P45954	ACADSB	K284	1xAcetyl [K15(100)]	0.117136	-0.719445	-0.714047	0.158851	0.0371607	-1.15667	-1.48382	-0.625234	Jean Beltran, et al (2016)	Y
Q9H2U2	PPA2	K259	1xAcetyl [K17(100)]	-0.246912	1.24639	2.14702	2.51528	-0.293752	0.960689	1.35043	1.52832	Jean Beltran, et al (2016)	Y
P49748	ACADVL	K331	1xAcetyl [K15(100)];1xDeamidated [N]	0.726011	1.11766	1.6329	1.89017	0.604332	1.03359	1.38801	1.73571	Jean Beltran, et al (2016)	Y
P49748	ACADVL	K331	1xAcetyl [K15(100)]	0.187443	0.80948	0.945707	0.94635	0.0657641	0.725416	0.70082	0.791896	Jean Beltran, et al (2016)	Y
P31040	SDHA	K498	1xAcetyl [K18(100)]	-0.569377	1.4913	1.87168	-0.537583	-0.662937	1.12505	1.32769	-1.30057	Jean Beltran, et al (2016)	Y
P07954	FH	K66	1xAcetyl [K5(100)]	0.207106	1.00292	0.644214	1.67488	0.269009	0.9986	0.347903	1.23021	Jean Beltran, et al (2016)	Y
Q96A26	FAM162A	K62	1xAcetyl [K5(100)]	0.960529	1.32618	1.14435	2.90444	0.578692	0.422372	0.147241	1.73901	Jean Beltran, et al (2016)	Y
P82914	MRPS15	K219	1xAcetyl [K7(100)]	2.82372	0.033847	2.43155	1.80266	2.64485	-0.209822	1.96793	1.2696	Jean Beltran, et al (2016)	Y
Q13011	ECH1	K250	1xAcetyl [K5(100)];1xOxidation [M8]	0.520592	0.078048	-0.743676	0.136735	0.543862	-0.4156	-1.93397	-1.46163	Jean Beltran, et al (2016)	Y
P11177	PDHB	K68	1xAcetyl [K16(100)]	-0.61066	2.23486	2.82577	2.52539	-0.679674	1.69384	1.8623	1.51963	Jean Beltran, et al (2016)	Y
Q08257	CRYZ	K23	1xAcetyl [K11(100)]	-0.175952	0.735533	1.03055	0.306065	-0.212982	0.574613	0.547188	-0.388146	Jean Beltran, et al (2016)	N
Q9HAV7	GRPEL1	K157	1xAcetyl [K4(100)]	-1.83343	-0.308342	-0.214275	1.20465	-2.09285	-0.464091	-0.335954	1.0245	Jean Beltran, et al (2016)	Y
P09622	DLD	K420	1xAcetyl [K3(100)];1xDeamidated [N9]	-0.480946	1.40506	2.80881	3.05959	-0.577208	1.2715	2.58107	2.76563	Jean Beltran, et al (2016)	Y
P09622	DLD	K420	1xAcetyl [K3(100)]	-0.157289	0.99681	1.44211	2.57469	-0.253551	0.863246	1.21437	2.28073	Jean Beltran, et al (2016)	Y
P10809	HSPD1	K359	1xAcetyl [K15(100)];1xOxidation [M12]	-0.590834	1.81807	2.29689	2.59917	-0.711186	1.56106	1.88872	1.9951	Jean Beltran, et al (2016)	Y
P10809	HSPD1	K359	1xAcetyl [K15(100)]	-3.04775	1.51239	1.93573	1.78957	-3.1681	1.25538	1.52756	1.1855	Jean Beltran, et al (2016)	Y
P10809	HSPD1	K352	1xAcetyl [K8(100)]	-0.638779	1.66192	2.0021	1.49084	-0.759131	1.40491	1.59393	0.886767	Jean Beltran, et al (2016)	Y
P61604	HSPE1	K70	1xAcetyl [K4(100)]	0.04954	0.829199	1.36579	1.70885	-0.0386016	0.641431	0.954368	1.06823	Jean Beltran, et al (2016)	Y
P30044	PRDX5	K75	1xAcetyl [K18(100)]	0.118571	1.47827	1.38828	1.50133	0.0843551	1.14714	0.476015	0.34041	Jean Beltran, et al (2016)	Y
P00505	GOT2	K296	1xAcetyl [K9(100)];1xCarbamidomethyl [C8];1xOxidation [M6]	0.691711	0.715282	1.34856	2.87695	0.562099	0.243314	0.654347	2.02975	Jean Beltran, et al (2016)	Y
P00505	GOT2	K296	1xAcetyl [K9(100)];1xCarbamidomethyl [C8]	-0.09752	1.50891	1.8445	1.78041	-0.227133	1.03694	1.15029	0.933215	Jean Beltran, et al (2016)	Y
P10515	DLAT	K362	1xAcetyl [K8(99.8)]	-0.502641	0.066839	0.59515	1.77548	-0.628292	-0.345672	-0.0417644	0.941987	Jean Beltran, et al (2016)	Y
P38117	ETFB	K248	1xAcetyl [K10(100)]	0.218579	0.5392	0.911553	0.97803	0.313999	0.485393	0.637739	0.323595	Jean Beltran, et al (2016)	Y
Q16822	PCK2	K108	1xAcetyl [K4(100)]	0.132382	1.15288	-1.10583	2.31157	0.210946	0.941241	-1.99258	0.930286	Jean Beltran, et al (2016)	Y
P54886	ALDH18A1	K643	1xAcetyl [K5(100)]	-0.074677	-1.83496	-1.28905	-0.919754	-0.122913	-1.74569	-1.13544	-0.770954	Jean Beltran, et al (2016)	Y
P49189	ALDH9A1	K30	1xAcetyl [K11(100)]	0.266097	1.12541	0.764853	1.76183	0.182033	1.02108	0.628662	1.51451	Jean Beltran, et al (2016)	N
P10809	HSPD1	K301	1xAcetyl [K9(100)]	-0.047543	0.727004	1.08664	1.16782	-0.167895	0.469993	0.678474	0.563748	Jean Beltran, et al (2016)	Y
P34897	SHMT2	K409	1xAcetyl [K11(100)];1xCarbamidomethyl [C14]	0.009615	0.717348	0.814317	0.762051	-0.0893432	0.513208	0.406148	0.220041	Jean Beltran, et al (2016)	Y
P38117	ETFB	K19	1xAcetyl [K7(100)]	0.248398	0.5485	2.57521	3.92387	0.343817	0.494693	2.3014	3.26943	Jean Beltran, et al (2016)	Y
P06576	ATP5F1B	K133	1xAcetyl [K9(100)]	0.035913	0.959644	1.51094	1.05148	-0.108133	0.43558	0.718499	0.161616	Jean Beltran, et al (2016)	Y
P38117	ETFB	K110	1xAcetyl [K4(100)]	2.44915	0.529767	2.12416	0.224456	2.54456	0.47596	1.85035	-0.42998	Jean Beltran, et al (2016)	Y
Q8IYB8	SUPV3L1	K99	1xAcetyl [K4(100)]	0.492707	1.63239	2.15132	2.91815	0.11087	0.639619	0.92543	1.45348	Jean Beltran, et al (2016)	Y
P40939	HADHA	K505	1xAcetyl [K12(100)];2xOxidation [M4;M13]	1.00238	1.42816	2.08266	1.86028	0.804517	0.976091	1.31883	0.988433	Jean Beltran, et al (2016)	Y
P40939	HADHA	K505	1xAcetyl [K12(100)];1xOxidation [M]	0.83371	1.70442	1.86117	2.23041	0.635845	1.25235	1.09733	1.35857	Jean Beltran, et al (2016)	Y
P40939	HADHA	K505	1xAcetyl [K12(100)]	-0.042393	1.04065	1.84037	2.34825	-0.240259	0.588581	1.07653	1.47641	Jean Beltran, et al (2016)	Y
Q9NPJ3	ACOT13	K27	1xAcetyl [K4(100)]	0.570342	2.06734	2.9535	2.95089	0.538947	1.72138	2.42343	1.97783	Jean Beltran, et al (2016)	Y
Q9UI09	NDUFA12	K43	1xAcetyl [K9(100)]	-0.224666	-0.957366	-0.081566	0.39875	-0.295055	-1.3292	-1.01287	-0.45165	Jean Beltran, et al (2016)	Y
P31040	SDHA	K538	1xAcetyl [K11(100)];1xCarbamidomethyl [C9]	0.800945	1.5912	1.59127	3.36163	0.707384	1.22495	1.04728	2.59864	Jean Beltran, et al (2016)	Y
P30837	ALDH1B1	K364	1xAcetyl [K17(100)]	0.821178	1.26615	2.02301	1.3867	0.809683	0.914516	1.44094	0.567848	Jean Beltran, et al (2016)	Y
Q86WA6	BPHL	K151	1xAcetyl [K19(100)]	0.674881	0.887829	1.5235	1.44271	0.582673	0.630818	0.919423	0.647771	Jean Beltran, et al (2016)	N/A
Q16836	HADH	K132	1xAcetyl [K7(100)]	0.382447	-0.738534	-1.4844	-0.245892	0.184582	-1.16399	-2.05971	-0.978813	Jean Beltran, et al (2016)	Y
P12236	SLC25A6	K33	1xAcetyl [K2(100)]	-0.247298	0.370598	0.72118	1.62589	0.222631	0.81282	1.12472	1.69838	Jean Beltran, et al (2016)	Y
P53007	SLC25A1	K149	1xAcetyl [K2(100)]	0.600603	-0.396265	-1.4549	0.895425	0.474952	-0.539005	-1.82227	0.430757	Jean Beltran, et al (2016)	Y
P45880	VDAC2	K74	1xAcetyl [K2(100)];1xCarbamidomethyl [C4]	-0.432018	0.16441	0.580759	0.225525	-0.495521	-0.216319	0.0748676	-0.430743	Jean Beltran, et al (2016)	Y
Q00325	SLC25A3	K101	1xAcetyl [K2(100)]	0.258157	-0.058058	-0.603987	1.97373	0.0120527	-0.347302	-1.18991	1.30017	Jean Beltran, et al (2016)	Y
P24539	ATP5F1	K131	1xAcetyl [K16(100)]	-0.39828	0.477493	0.351123	1.54158	-0.529211	0.138356	-0.432962	0.643179	Jean Beltran, et al (2016)	Y
P24539	ATP5F1	K126	1xAcetyl [K11(100)]	-1.7148	1.17598	1.56878	1.27924	-1.84573	0.836842	0.784699	0.38084	Jean Beltran, et al (2016)	Y
P48735	IDH2	K106	1xAcetyl [K26(100)]	0.490218	1.13967	1.08421	1.52996	0.510558	1.19856	0.994712	1.30715	Jean Beltran, et al (2016)	Y
O75323	NIPSNAP2	K143	1xAcetyl [K14(100)]	-1.73152	-0.007776	-3.29165	-0.186485	-1.87034	-0.394035	-4.05294	-1.15365	Jean Beltran, et al (2016)	Y
P14927	UQCRB	K96	1xAcetyl [K13(100)]	0.123371	0.258127	1.57455	0.963133	0.0230663	-0.132541	1.09016	0.500557	Jean Beltran, et al (2016)	Y
Q9NSE4	IARS2	K222	1xAcetyl [K4(100)]	-1.02448	-3.39731	-3.23336	-3.12711	-1.13818	-3.79676	-3.82791	-3.8487	Jean Beltran, et al (2016)	Y
Q8TCC3	MRPL30	K65	1xAcetyl [K10(100)]	0.860136	0.76331	0.32254	0.739098	0.487184	1.19382	1.41796	2.06103	Jean Beltran, et al (2016)	Y
P55809	OXCT1	K418	1xAcetyl [K12(100)];1xOxidation [M]	-2.61228	-0.519927	1.85736	0.138523	-2.71259	-0.874943	1.24477	-0.711076	Jean Beltran, et al (2016)	Y
P55809	OXCT1	K418	1xAcetyl [K12(100)]	0.182819	1.42617	1.77355	2.41889	0.0825138	1.07115	1.16096	1.56929	Jean Beltran, et al (2016)	Y
P12236	SLC25A6	K92	1xAcetyl [K12(99.7)]	0.690174	-0.035839	-1.30195	1.28196	1.1601	0.406384	-0.898406	1.35445	Jean Beltran, et al (2016)	Y
P12236	SLC25A6	K92	1xAcetyl [K12(100)];1xDeamidated [N8]	-0.107179	1.42022	2.07869	1.08245	0.36275	1.86244	2.48223	1.15493	Jean Beltran, et al (2016)	Y
O95822	MLYCD	K472	1xAcetyl [K17(100)]	0.33299	1.20818	1.11337	1.66879	0.173361	0.543695	0.00635448	0.586086	Jean Beltran, et al (2016)	Y
O14874	BCKDK	K192	1xAcetyl [K5(100)]	-4.14105	1.44393	1.6107	-0.676672	-4.04563	0.833227	0.635434	-1.54615	Jean Beltran, et al (2016)	Y
Q12931	TRAP1	K332	1xAcetyl [K6(100)]	-1.11892	1.11679	1.23926	1.31186	-1.19889	0.708619	0.659116	0.565977	Jean Beltran, et al (2016)	Y
Q8TCS8	PNPT1	K289	1xAcetyl [K4(100)];1xOxidation [M7]	0.632846	0.21395	-0.050947	1.95717	-1.01654	-1.73353	-2.0317	0.263403	Jean Beltran, et al (2016)	Y
Q8TCS8	PNPT1	K289	1xAcetyl [K4(100)]	-0.007759	-1.02715	-1.1565	1.75457	-1.65714	-2.97463	-3.13725	0.0608096	Jean Beltran, et al (2016)	Y
Q16718	NDUFA5	K55	1xAcetyl [K9(100)];1xOxidation [M12]	-0.389724	0.668462	0.87658	-0.605434	-0.521972	0.372151	0.0791515	-1.57923	Jean Beltran, et al (2016)	Y
O75947	ATP5H	K95	1xAcetyl [K10(100)]	1.31422	0.79346	0.604237	2.48846	1.25763	0.465773	0.0771667	1.82125	Jean Beltran, et al (2016)	Y
P00367	GLUD1	K162	1xAcetyl [K11(100)]	-0.457173	1.39827	-0.041342	0.903324	-0.530307	1.11613	-0.472163	0.370259	Jean Beltran, et al (2016)	Y
P56381	ATP5F1E	K21	1xAcetyl [K7(100)];1xCarbamidomethyl [C5]	0.185997	0.459585	-1.07861	2.25806	#N/A	#N/A	#N/A	#N/A	Jean Beltran, et al (2016)	Y
P34897	SHMT2	K103	1xAcetyl [K8(100)]	1.04722	0.26074	-0.105605	0.674648	0.948264	0.0565991	-0.513773	0.132638	Jean Beltran, et al (2016)	Y
Q9NVI7	ATAD3A	K549	1xAcetyl [K10(100)]	0.171155	-0.358254	-0.929333	-0.262489	0.120131	-0.508813	-1.2639	-0.635441	Jean Beltran, et al (2016)	Y
Q9NVI7	ATAD3A	K543	1xAcetyl [K4(100)]	0.753984	0.916928	0.165482	1.62192	0.70296	0.766369	-0.169087	1.24897	Jean Beltran, et al (2016)	Y
Q5SSJ5	HP1BP3	K385	1xAcetyl [K19(99.7)];1xOxidation [M15]	-2.0467	0.222055	-0.018945	-1.72927	-2.09494	0.273454	0.425239	-1.35033	Jean Beltran, et al (2016)	N
O94925	GLS	K311	1xAcetyl [K4(100)]	1.0044	0.933731	0.429451	1.55082	1.0306	1.27563	1.07105	2.29743	Jean Beltran, et al (2016)	Y
P48047	ATP5O	K199	1xAcetyl [K7(100)]	1.33872	0.639318	0.337873	1.21845	1.20647	0.3197	-0.256676	0.471708	Jean Beltran, et al (2016)	Y
Q7L0Y3	TRMT10C	K265	1xAcetyl [K4(100)]	-2.15103	-2.81558	-2.26062	-1.92391	-2.42485	-3.41013	-3.0185	-2.73456	Jean Beltran, et al (2016)	Y
P04179	SOD2	K75	1xAcetyl [K7(100)]	2.62581	2.78606	4.32307	4.56259	2.20358	2.19822	3.15635	3.30377	Jean Beltran, et al (2016)	Y
O75027	ABCB7	K361	1xAcetyl [K6(100)]	-0.092151	0.99429	1.1787	0.312288	-0.319892	0.225365	0.304493	-0.888718	Jean Beltran, et al (2016)	Y
P38646	HSPA9	K135	1xAcetyl [K8(100)]	0.956858	0.813125	0.978703	2.28205	0.630321	0.339078	0.399523	1.45585	Jean Beltran, et al (2016)	Y
P05091	ALDH2	K355	1xAcetyl [K9(100)]	-0.090042	-0.598866	1.01504	0.31526	-0.129882	-0.700516	0.449445	-0.60998	Jean Beltran, et al (2016)	Y
Q3SY69	ALDH1L2	K57	1xAcetyl [K10(100)]	0.549075	0.826782	1.49306	1.90642	0.46365	0.89472	1.2715	1.37236	Jean Beltran, et al (2016)	Y
Q9HD33	MRPL47	K144	1xAcetyl [K10(100)];1xOxidation [M5]	0.320872	0.862381	1.02699	0.935671	0.20052	0.571956	0.50694	0.485714	Jean Beltran, et al (2016)	Y
Q9HD33	MRPL47	K144	1xAcetyl [K10(100)]	0.152256	0.942706	1.43639	0.917526	0.0319036	0.652282	0.91634	0.467568	Jean Beltran, et al (2016)	Y
P06576	ATP5F1B	K198	1xAcetyl [K10(100)]	-0.377655	0.982557	1.51879	1.77621	-0.521701	0.458493	0.726353	0.886348	Jean Beltran, et al (2016)	Y
P34897	SHMT2	K459	1xAcetyl [K16(100)]	0.565087	0.762612	0.86459	0.786182	0.466129	0.558471	0.456422	0.244171	Jean Beltran, et al (2016)	Y
P25705	ATP5F1A	K161	1xAcetyl [K12(100)]	0.309536	2.48036	2.79863	2.90579	0.237773	2.0886	2.27156	2.17547	Jean Beltran, et al (2016)	Y
P09622	DLD	K155	1xAcetyl [K9(100)]	-0.147068	-0.328525	-0.622953	3.56245	-0.24333	-0.462089	-0.850694	3.26849	Jean Beltran, et al (2016)	Y
P09622	DLD	K155	1xAcetyl [K9(100)];1xDeamidated [N5]	1.93629	1.6425	1.53589	3.87198	1.84002	1.50894	1.30815	3.57802	Jean Beltran, et al (2016)	Y
P30405	PPIF	K67	1xAcetyl [K6(100)]	0.468376	1.08431	1.57298	1.23082	-0.183307	0.17128	0.542998	0.393278	Jean Beltran, et al (2016)	Y
P61604	HSPE1	K86	1xAcetyl [K6(100)]	0.486417	0.931755	1.04161	0.934234	0.398276	0.743987	0.630184	0.293613	Jean Beltran, et al (2016)	Y
Q9Y6N5	SQOR	K135	1xAcetyl [K18(100)];1xCarbamidomethyl [C10]	-0.272011	1.5668	1.57517	3.46314	-1.06028	0.570409	0.27417	2.1598	Jean Beltran, et al (2016)	Y
Q9Y6N5	SQOR	K125	1xAcetyl [K8(100)];1xCarbamidomethyl [C10]	-0.385066	-0.199753	0.75869	1.59068	-1.17333	-1.19614	-0.542312	0.287341	Jean Beltran, et al (2016)	Y
Q9Y6N5	SQOR	K135	1xAcetyl [K18(100)];1xCarbamidomethyl [C10];1xDeamidated [N9]	-0.060871	-0.386404	0.63586	3.01492	-0.849139	-1.38279	-0.665143	1.71157	Jean Beltran, et al (2016)	Y
Q3SY69	ALDH1L2	K484	1xAcetyl [K11(100)]	-2.38034	-0.181759	-0.412664	-1.91306	-2.46576	-0.11382	-0.634232	-2.44712	Jean Beltran, et al (2016)	Y
P11177	PDHB	K336	1xAcetyl [K12(100)]	1.13359	3.68582	4.28397	4.78355	1.06457	3.1448	3.32049	3.77779	Jean Beltran, et al (2016)	Y
P11177	PDHB	K336	1xAcetyl [K12(100)];1xOxidation [M8]	-2.24679	-3.1597	-2.85201	-4.11584	-2.31581	-3.70072	-3.81548	-5.1216	Jean Beltran, et al (2016)	Y
Q8N4H5	TOMM5	K46	1xAcetyl [K7(99.8)]	-1.03689	1.44911	1.1807	3.98086	-0.902413	1.508	2.14367	4.0056	Jean Beltran, et al (2016)	Y
P45880	VDAC2	K72	1xAcetyl [K8(100)]	0.382044	0.662104	0.005287	0.725696	0.318541	0.281374	-0.500604	0.0694283	Jean Beltran, et al (2016)	Y
Q9H2U2	PPA2	K105	1xAcetyl [K5(100)];1xOxidation [M6]	-0.993627	0.481776	0.224525	0.260688	-1.04047	0.196077	-0.572073	-0.726269	Jean Beltran, et al (2016)	Y
Q9H2U2	PPA2	K105	1xAcetyl [K5(100)]	-0.406234	0.44266	1.77626	2.11065	-0.453074	0.156962	0.97966	1.1237	Jean Beltran, et al (2016)	Y
Q02218	OGDH	K276	1xAcetyl [K5(100)]	3.05293	0.219511	-0.315189	0.543071	2.58408	-0.689686	-1.44941	-0.712731	Jean Beltran, et al (2016)	Y
P28331	NDUFS1	K673	1xAcetyl [K18(100)];1xDeamidated [N8]	0.325039	0.692646	1.92282	2.21553	0.218021	0.326394	1.21883	1.39668	Jean Beltran, et al (2016)	Y
P48047	ATP5O	K51	1xAcetyl [K11(100)]	0.246659	0.733201	0.924173	1.56964	0.114412	0.413583	0.329625	0.822898	Jean Beltran, et al (2016)	Y
P31040	SDHA	K335	1xAcetyl [K6(100)]	0.41305	0.664521	0.806803	2.31824	0.31949	0.298268	0.262813	1.55526	Jean Beltran, et al (2016)	Y
Q02218	OGDH	K561	1xAcetyl [K22(100)]	-1.11112	2.00711	2.27379	1.56299	-1.57997	1.09791	1.13957	0.307187	Jean Beltran, et al (2016)	Y
P38646	HSPA9	K138	1xAcetyl [K11(100)]	0.000139	1.32566	1.64152	2.02143	-0.326398	0.851609	1.06234	1.19523	Jean Beltran, et al (2016)	Y
P22695	UQCRC2	K159	1xAcetyl [K11(100)]	-0.093016	1.14699	1.59884	0.968966	-0.244874	0.823906	1.05089	0.254391	Jean Beltran, et al (2016)	Y
Q7L0Y3	TRMT10C	K268	1xAcetyl [K3(100)]	-0.002036	1.83784	2.4127	1.83453	-0.27585	1.24329	1.65482	1.02388	Jean Beltran, et al (2016)	Y
P09622	DLD	K132	1xAcetyl [K5(100)]	0.851245	0.839172	2.18208	2.6416	0.754983	0.705609	1.95434	2.34764	Jean Beltran, et al (2016)	Y
P07954	FH	K80	1xAcetyl [K6(100)];1xOxidation [M3]	-0.249626	0.003303	-0.181178	0.765428	-0.187723	-0.00101822	-0.477488	0.320761	Jean Beltran, et al (2016)	Y
P07954	FH	K80	1xAcetyl [K6(100)]	-0.223034	0.648941	-0.769055	1.07153	-0.161131	0.644619	-1.06537	0.626868	Jean Beltran, et al (2016)	Y
Q5JRX3	PITRM1	K1027	1xAcetyl [K14(100)]	-0.935145	1.61098	1.9296	1.25431	-1.02193	1.61098	1.80925	0.974539	Jean Beltran, et al (2016)	Y
Q6YP21	KYAT3	K426	1xAcetyl [K5(100)]	1.27663	1.25584	0.225647	2.46697	1.27952	0.821816	-0.436103	1.85721	Jean Beltran, et al (2016)	N/A
Q96I99	SUCLG2	K227	1xAcetyl [K9(100)]	0.0877	0.910179	1.39287	1.34692	0.0380695	0.718616	0.834112	0.700755	Jean Beltran, et al (2016)	Y
Q3SY69	ALDH1L2	K711	1xAcetyl [K13(100)];1xCarbamidomethyl [C9]	-1.2782	-0.379856	-0.566428	-3.89125	-1.36363	-0.311917	-0.787995	-4.42531	Jean Beltran, et al (2016)	Y
Q9HAV7	GRPEL1	K94	1xAcetyl [K3(100)]	3.09047	-0.098227	0.106357	-0.70041	2.83105	-0.253976	-0.0153215	-0.880558	Jean Beltran, et al (2016)	Y
P22570	FDXR	K376	1xAcetyl [K13(100)]	0.720874	0.095091	1.53032	1.5591	0.706519	-0.069695	0.982371	0.631582	Jean Beltran, et al (2016)	Y
P24539	ATP5F1	K162	1xAcetyl [K8(100)]	1.49656	-0.956034	-0.3934	0.327567	1.36563	-1.29517	-1.17749	-0.570835	Jean Beltran, et al (2016)	Y
Q8TCS8	PNPT1	K246	1xAcetyl [K23(100)];1xCarbamidomethyl [C19]	-0.270762	0.166523	1.07599	1.16955	-1.92015	-1.78096	-0.904765	-0.524212	Jean Beltran, et al (2016)	Y
P00367	GLUD1	K527	1xAcetyl [K4(100)];1xOxidation [M3]	0.107295	0.475326	0.6236	0.455553	0.0341603	0.193183	0.19278	-0.0775118	Jean Beltran, et al (2016)	Y
P00367	GLUD1	K527	1xAcetyl [K4(100)]	-0.132322	0.894679	1.16918	-0.036056	-0.205457	0.612536	0.738355	-0.569121	Jean Beltran, et al (2016)	Y
P34897	SHMT2	K464	1xAcetyl [K3(100)]	0.245318	-0.48317	-0.920987	-0.720934	0.14636	-0.687311	-1.32916	-1.26294	Jean Beltran, et al (2016)	Y
P00367	GLUD1	K545	1xAcetyl [K10(100)]	-2.29801	0.34107	1.02584	0.333606	-2.37114	0.058927	0.595014	-0.199459	Jean Beltran, et al (2016)	Y
Q9UFN0	NIPSNAP3A	K48	1xAcetyl [K8(100)]	0.057608	1.19551	2.39952	2.18359	-0.220971	0.629914	1.48725	1.36883	Jean Beltran, et al (2016)	N
Q9UFN0	NIPSNAP3A	K45	1xAcetyl [K5(100)]	1.07415	1.73724	-0.948751	-0.347606	0.795576	1.17164	-1.86102	-1.16236	Jean Beltran, et al (2016)	N
Q6YN16	HSDL2	K49	1xAcetyl [K7(100)]	0.016388	-0.579361	-0.274262	-0.011755	-0.0866056	-0.45278	0.25898	0.448218	Jean Beltran, et al (2016)	N
P22570	FDXR	K287	1xAcetyl [K5(100)]	1.34618	-1.56545	-1.15009	-1.50566	1.33182	-1.73023	-1.69803	-2.43318	Jean Beltran, et al (2016)	Y
O95571	ETHE1	K172	1xAcetyl [K9(100)];1xCarbamidomethyl [C7]	-1.24413	0.861147	1.13016	3.73416	-1.22379	0.779808	0.882837	3.39502	Jean Beltran, et al (2016)	Y
Q9UDR5	AASS	K286	1xAcetyl [K12(100)]	-0.018958	0.256998	0.38568	2.14259	-0.147252	0.0194344	-0.118178	1.38557	Jean Beltran, et al (2016)	Y
P23919	DTYMK	K212	1xAcetyl [K12(100)]	0.409165	1.04136	1.70114	1.79962	0.615062	1.21273	1.91203	2.02057	Jean Beltran, et al (2016)	N/A
Q96E11	MRRF	K100	1xAcetyl [K7(100)]	0.585079	1.34978	2.1147	1.12174	0.456786	0.81771	1.39749	0.353658	Jean Beltran, et al (2016)	Y
Q02218	OGDH	K74	1xAcetyl [K4(100)]	0.855737	1.37444	1.00054	0.737398	0.386893	0.465244	-0.133681	-0.518405	Jean Beltran, et al (2016)	Y
Q10713	PMPCA	K299	1xAcetyl [K11(100)]	-0.722249	1.18688	1.46408	1.40854	-0.784371	1.03762	1.20586	1.01348	Jean Beltran, et al (2016)	Y
P49411	TUFM	K238	1xAcetyl [K4(100)]	0.417168	1.06127	1.0681	1.59888	0.312831	0.92902	0.857708	1.34428	Jean Beltran, et al (2016)	Y
Q16698	DECR1	K230	1xAcetyl [K8(100)]	-1.10775	1.88654	2.13211	0.901185	-1.13491	1.88654	1.78728	0.41782	Jean Beltran, et al (2016)	Y
P08559	PDHA1	K321	1xAcetyl [K10(100)]	-1.21918	-0.464316	-0.188722	1.03197	-1.30461	-0.837268	-0.886496	0.153836	Jean Beltran, et al (2016)	Y
P10515	DLAT	K473	1xAcetyl [K2(100)]	-0.242501	0.608553	1.21833	0.711181	-0.368152	0.196042	0.581413	-0.122316	Jean Beltran, et al (2016)	Y
Q5SSJ5	HP1BP3	K56	1xAcetyl [K2(100)];1xDeamidated [N29]	0.272453	1.00424	-1.41731	-0.825195	0.224217	1.05564	-0.973122	-0.44625	Jean Beltran, et al (2016)	N
Q5SSJ5	HP1BP3	K56	1xAcetyl [K2(100)]	1.00939	1.11391	2.66739	2.32104	0.961155	1.16531	3.11158	2.69999	Jean Beltran, et al (2016)	N
Q16698	DECR1	K230	1xAcetyl [K8(100)];1xOxidation [M11]	0.548927	1.87901	1.95292	0.435801	0.521773	1.87901	1.6081	-0.047563	Jean Beltran, et al (2016)	Y
Q5JRX3	PITRM1	K946	1xAcetyl [K3(100)]	0.916534	0.93302	-0.6103	2.03301	0.82975	0.93302	-0.730652	1.75324	Jean Beltran, et al (2016)	Y
O00330	PDHX	K491	1xAcetyl [K3(100)]	-0.536933	0.671149	1.01851	1.90322	-0.618273	0.311628	0.35767	0.962119	Jean Beltran, et al (2016)	Y
Q9NSE4	IARS2	K189	1xAcetyl [K4(100)]	1.35866	0.54354	-1.93961	4.09638	1.24496	0.144096	-2.53416	3.37479	Jean Beltran, et al (2016)	Y
P34897	SHMT2	K474	1xAcetyl [K5(100)]	-0.005424	0.472185	0.766889	1.52997	-0.104383	0.268044	0.35872	0.987961	Jean Beltran, et al (2016)	Y
P48047	ATP5O	K172	1xAcetyl [K10(100)]	0.022694	0.859867	1.03205	0.782428	-0.109554	0.540249	0.437502	0.035685	Jean Beltran, et al (2016)	Y
P13804	ETFA	K232	1xAcetyl [K6(100)]	0.313056	0.01637	1.29656	1.15762	0.318838	-0.0443694	0.835037	0.374378	Jean Beltran, et al (2016)	Y
Q04837	SSBP1	K81	1xAcetyl [K15(100)]	-0.162116	1.58207	1.8011	1.26812	-0.426352	1.19031	1.26604	0.665003	Jean Beltran, et al (2016)	Y
Q9H9B4	SFXN1	K170	1xAcetyl [K34(100)];1xDeamidated [N]	0.37858	0.284244	1.5462	1.06699	0.115546	-0.299756	0.821982	0.0961415	Jean Beltran, et al (2016)	Y
Q9H9B4	SFXN1	K170	1xAcetyl [K34(100)]	-0.022693	0.954969	0.536422	1.29144	-0.285728	0.370969	-0.187791	0.320586	Jean Beltran, et al (2016)	Y
O75390	CS	K459	1xAcetyl [K9(100)]	0.165734	1.67078	1.99159	-0.426505	-0.0471461	1.37564	1.56936	-1.02582	Jean Beltran, et al (2016)	Y
P36542	ATP5F1C	K49	1xAcetyl [K3(100)];2xOxidation [M2;M4]	0.903639	-0.134412	0.187603	0.344983	0.590974	-0.428371	-0.345462	-0.23033	Jean Beltran, et al (2016)	Y
P36542	ATP5F1C	K49	1xAcetyl [K3(100)];1xOxidation [M]	-0.942486	-1.19522	-1.17148	-0.315574	-1.25515	-1.48918	-1.70455	-0.890886	Jean Beltran, et al (2016)	Y
O75390	CS	K459	1xAcetyl [K9(100)];1xOxidation [M]	-0.608817	0.079354	0.574292	-0.48251	-0.821697	-0.215782	0.152059	-1.08183	Jean Beltran, et al (2016)	Y
P16401	HIST1H1B	K93	1xAcetyl [K5(100)]	-0.660051	-0.975955	-1.00819	0.345775	-0.487058	-0.149722	0.353964	1.68585	Jean Beltran, et al (2016)	N
O75390	CS	K459	1xAcetyl [K9(100)];2xOxidation [M2;M8]	0.00914	0.23982	0.195349	-0.594116	-0.203741	-0.055315	-0.226884	-1.19343	Jean Beltran, et al (2016)	Y
Q9P2R7	SUCLA2	K88	1xAcetyl [K10(99.9)]	1.39165	2.57604	1.99816	2.99943	1.16268	2.37315	1.80156	2.47236	Jean Beltran, et al (2016)	Y
P26440	IVD	K75	1xAcetyl [K5(100)]	-0.832153	-1.13987	0.396415	1.42009	-0.74442	-1.26684	0.207381	1.03052	Jean Beltran, et al (2016)	Y
P23368	ME2	K156	1xAcetyl [K12(100)];1xDeamidated [N]	-1.52976	1.11598	1.94752	1.4466	-1.84938	0.0796506	0.74025	0.0265214	Jean Beltran, et al (2016)	Y
P23368	ME2	K156	1xAcetyl [K12(100)]	0.444671	1.92823	2.78347	2.24186	0.125053	0.891902	1.5762	0.821782	Jean Beltran, et al (2016)	Y
Q9NSE4	IARS2	K687	1xAcetyl [K20(100)]	-0.467287	1.8267	1.92998	0.849843	-0.580987	1.42725	1.33543	0.128252	Jean Beltran, et al (2016)	Y
Q9NP81	SARS2	K110	1xAcetyl [K6(100)]	1.00881	1.82789	1.93171	1.81986	0.763921	1.44827	1.19618	1.07656	Jean Beltran, et al (2016)	Y
P10809	HSPD1	K87	1xAcetyl [K5(100)]	0.393062	-0.933692	-0.976913	-0.814827	0.27271	-1.1907	-1.38508	-1.4189	Jean Beltran, et al (2016)	Y
Q9HA77	CARS2	K323	1xAcetyl [K3(100)]	-0.628139	-0.670458	-0.240167	1.03348	-0.683335	-1.02885	-0.834715	0.317147	Jean Beltran, et al (2016)	Y
Q9Y305	ACOT9	K166	1xAcetyl [K9(100)]	0.995365	1.51846	2.02525	1.62987	0.768857	1.08443	1.37357	1.13725	Jean Beltran, et al (2016)	Y
P49748	ACADVL	K639	1xAcetyl [K4(100)]	-0.438287	-0.576382	-1.77392	0.963083	-0.559966	-0.660446	-2.01881	0.80863	Jean Beltran, et al (2016)	Y
Q96PE7	MCEE	K150	1xAcetyl [K7(100)]	-0.856373	1.81807	2.19812	0.701009	#N/A	#N/A	#N/A	#N/A	Jean Beltran, et al (2016)	Y
P48047	ATP5O	K98	1xAcetyl [K8(100)]	0.384054	-0.489283	0.778017	2.06357	0.251806	-0.808901	0.183469	1.31683	Jean Beltran, et al (2016)	Y
Q9Y6N5	SQOR	K177	1xAcetyl [K4(100)]	1.92109	1.59959	0.352723	1.68506	1.13282	0.603201	-0.948279	0.381716	Jean Beltran, et al (2016)	Y
Q16891	IMMT	K282	1xAcetyl [K7(100)]	0.824208	-0.328015	-1.73984	1.19433	0.65685	-0.575335	-2.08125	0.726532	Jean Beltran, et al (2016)	Y
P49411	TUFM	K79	1xAcetyl [K9(100)]	0.096174	-0.301935	0.017024	1.09517	-0.00816298	-0.434182	-0.193365	0.840577	Jean Beltran, et al (2016)	Y
Q5JRX3	PITRM1	K884	1xAcetyl [K13(100)]	-1.32561	0.943659	1.17229	0.741252	-1.4124	0.943659	1.05194	0.461483	Jean Beltran, et al (2016)	Y
P48047	ATP5O	K162	1xAcetyl [K4(100)]	0.994917	0.873573	2.04534	1.56874	0.862669	0.553955	1.45079	0.821997	Jean Beltran, et al (2016)	Y
P06576	ATP5F1B	K259	1xAcetyl [K20(100)]	0.731072	0.973736	0.90818	2.47824	0.587026	0.449672	0.115741	1.58838	Jean Beltran, et al (2016)	Y
P23368	ME2	K240	1xAcetyl [K13(100)];1xOxidation [M12]	1.28576	2.02339	3.01942	3.21626	0.966139	0.987062	1.81215	1.79618	Jean Beltran, et al (2016)	Y
P23368	ME2	K240	1xAcetyl [K13(100)]	0.105248	2.19038	2.6844	3.31136	-0.21437	1.15406	1.47713	1.89128	Jean Beltran, et al (2016)	Y
P00505	GOT2	K363	1xAcetyl [K8(99.7)]	0.513024	-0.505838	-2.51417	0.260669	0.383411	-0.977806	-3.20838	-0.586527	Jean Beltran, et al (2016)	Y
P49748	ACADVL	K276	1xAcetyl [K12(100)]	0.611848	1.03471	0.805421	1.27297	0.49017	0.950646	0.560534	1.11852	Jean Beltran, et al (2016)	Y
P49748	ACADVL	K239	1xAcetyl [K10(100)];1xCarbamidomethyl [C8]	0.432111	1.65519	1.92262	2.68827	0.310433	1.57112	1.67773	2.53382	Jean Beltran, et al (2016)	Y
Q9Y2R9	MRPS7	K93	1xAcetyl [K12(100)];1xOxidation [M16]	-0.039592	0.919129	0.819448	0.720592	-0.212079	0.495819	0.215377	0.0716664	Jean Beltran, et al (2016)	Y
Q9Y6N5	SQOR	K320	1xAcetyl [K15(100)]	1.88832	1.02285	4.04672	3.41996	1.10005	0.0264581	2.74572	2.11662	Jean Beltran, et al (2016)	Y
P25705	ATP5F1A	K230	1xAcetyl [K12(100)]	0.146989	0.877919	1.08766	1.36822	0.0752262	0.486152	0.560588	0.63791	Jean Beltran, et al (2016)	Y
Q13423	NNT	K166	1xAcetyl [K20(100)]	1.03239	1.11486	1.37112	1.92572	0.986944	0.968203	0.921164	1.32831	Jean Beltran, et al (2016)	Y
Q9Y6N5	SQOR	K180	1xAcetyl [K3(100)]	-2.00388	1.3329	1.69155	1.39583	-2.79214	0.33651	0.390547	0.0924886	Jean Beltran, et al (2016)	Y
Q86WA6	BPHL	K82	1xAcetyl [K39(100)];1xDeamidated [N4]	-0.848207	0.37664	0.800075	1.07664	-0.940415	0.119629	0.196004	0.281707	Jean Beltran, et al (2016)	N/A
Q6NVY1	HIBCH	K162	1xAcetyl [K5(100)];1xCarbamidomethyl [C6]	0.007071	0.581198	0.810691	1.42595	-0.0864895	0.253511	0.190574	0.643537	Jean Beltran, et al (2016)	Y
P12694	BCKDHA	K311	1xAcetyl [K14(100)]	-0.100105	1.25591	2.49493	1.6089	-0.251964	0.562587	1.31096	0.169545	Jean Beltran, et al (2016)	Y
P24752	ACAT1	K263	1xAcetyl [K5(100)]	0.787885	0.163219	-0.092031	-0.005934	0.666206	-0.175919	-0.570226	-0.534005	Jean Beltran, et al (2016)	Y
Q99797	MIPEP	K126	1xAcetyl [K9(100)]	-0.785934	0.539305	1.0932	-0.89373	-0.701264	0.452521	0.629582	-1.57	Jean Beltran, et al (2016)	Y
P13804	ETFA	K126	1xAcetyl [K4(100)]	-2.25589	0.380422	0.935823	1.19683	-2.25011	0.319683	0.474294	0.413579	Jean Beltran, et al (2016)	Y
P82650	MRPS22	K255	1xAcetyl [K7(100)]	-0.154729	-1.6585	-2.49294	-2.33624	-0.248289	-2.15828	-3.28455	-3.20414	Jean Beltran, et al (2016)	Y
O94925	GLS	K255	1xAcetyl [K10(100)];1xCarbamidomethyl [C21]	0.204975	0.830305	-0.319881	-1.48257	0.23118	1.17221	0.321722	-0.73595	Jean Beltran, et al (2016)	Y
Q9NX63	CHCHD3	K76	1xAcetyl [K11(99.8)]	0.522544	-0.238833	0.494007	0.508632	0.305934	-0.528077	0.456977	0.299491	Jean Beltran, et al (2016)	Y
P48047	ATP5O	K70	1xAcetyl [K6(100)]	0.539815	0.337751	0.258	0.986136	0.407568	0.0181328	-0.336549	0.239393	Jean Beltran, et al (2016)	Y
Q99798	ACO2	K50	1xAcetyl [K19(100)]	-2.2041	-1.27835	-0.353978	-1.86766	-2.40574	-1.83024	-1.45226	-3.34689	Jean Beltran, et al (2016)	Y
Q13423	NNT	K84	1xAcetyl [K13(100)]	-1.5909	-0.17374	0.470458	1.45152	-1.63634	-0.320395	0.0205004	0.85411	Jean Beltran, et al (2016)	Y
P30038	ALDH4A1	K93	1xAcetyl [K3(100)];1xCarbamidomethyl [C5]	0.991506	2.06801	-0.657113	4.28911	0.987184	1.79419	-1.41925	2.90561	Jean Beltran, et al (2016)	Y
P13804	ETFA	K75	1xAcetyl [K6(100)]	-1.25831	0.840321	0.983925	-0.922145	-1.25253	0.779582	0.522396	-1.70539	Jean Beltran, et al (2016)	Y
Q99798	ACO2	K370	1xAcetyl [K4(100)]	0.136542	1.29793	2.01939	2.00036	-0.0650915	0.746047	0.921107	0.521132	Jean Beltran, et al (2016)	Y
P40939	HADHA	K326	1xAcetyl [K17(100)];1xCarbamidomethyl [C13];1xOxidation [M23]	0.43152	0.863256	1.06779	0.717145	0.233655	0.411188	0.303957	-0.154699	Jean Beltran, et al (2016)	Y
P40939	HADHA	K326	1xAcetyl [K17(100)];1xCarbamidomethyl [C13]	0.460717	1.49056	1.71657	1.77211	0.262852	1.03849	0.95273	0.900266	Jean Beltran, et al (2016)	Y
Q16762	TST	K24	1xAcetyl [K3(100)]	0.031077	-0.492711	-1.69019	1.05314	-0.223517	-1.23945	-2.9646	-0.317583	Jean Beltran, et al (2016)	Y
Q9NPJ3	ACOT13	K123	1xAcetyl [K12(100)]	5.29442	2.48474	3.04907	3.93306	5.26303	2.13878	2.519	2.96	Jean Beltran, et al (2016)	Y
O75390	CS	K193	1xAcetyl [K2(100)]	0.361067	0.244137	1.11762	0.981512	0.148186	-0.0509983	0.695385	0.382194	Jean Beltran, et al (2016)	Y
Q16595	FXN	K197	1xAcetyl [K2(100)]	0.130454	0.353323	1.17856	1.37814	-0.0972868	-0.0955783	0.600341	0.707302	Jean Beltran, et al (2016)	Y
Q7L8L6	FASTKD5	K507	1xAcetyl [K2(100)]	-0.815812	-2.64757	0.299103	-0.174267	-1.11681	-3.04592	-0.0970567	-0.457596	Jean Beltran, et al (2016)	Y
P07954	FH	K256	1xAcetyl [K23(100)];1xOxidation [M26]	0.26631	0.393648	0.458861	0.820876	0.328213	0.389326	0.16255	0.376209	Jean Beltran, et al (2016)	Y
P07954	FH	K256	1xAcetyl [K23(100)]	0.805352	1.41615	1.63085	2.17172	0.867254	1.41183	1.33454	1.72706	Jean Beltran, et al (2016)	Y
P36542	ATP5F1C	K154	1xAcetyl [K11(100)]	0.391842	0.801707	0.962497	0.548714	0.0791766	0.507748	0.429432	-0.0265985	Jean Beltran, et al (2016)	Y
P30044	PRDX5	K116	1xAcetyl [K14(99.6)]	-0.944218	0.84777	1.24542	0.509677	-0.978434	0.516639	0.333154	-0.651244	Jean Beltran, et al (2016)	Y
P38646	HSPA9	K368	1xAcetyl [K7(100)];1xCarbamidomethyl [C5]	0.278181	1.72334	2.4713	3.34616	-0.0483559	1.24929	1.89212	2.51997	Jean Beltran, et al (2016)	Y
Q96I59	NARS2	K353	1xAcetyl [K5(100)]	0.728386	-1.15458	-1.08518	-0.157681	0.626736	-1.7104	-1.89336	-1.04599	Jean Beltran, et al (2016)	Y
Q8TCS8	PNPT1	K521	1xAcetyl [K5(100)]	1.79314	2.52826	2.84889	3.89913	0.143751	0.580778	0.868135	2.20537	Jean Beltran, et al (2016)	Y
Q16836	HADH	K202	1xAcetyl [K10(100)]	-0.7699	1.12907	1.69708	1.17672	-0.967765	0.703613	1.12176	0.443804	Jean Beltran, et al (2016)	Y
P05091	ALDH2	K368	1xAcetyl [K13(99.8)]	0.716986	1.41232	0.545929	2.09172	0.677146	1.31067	-0.0196683	1.16648	Jean Beltran, et al (2016)	Y
Q9NSE4	IARS2	K233	1xAcetyl [K8(100)]	0.814932	1.40282	1.73222	1.24888	0.701231	1.00338	1.13767	0.527293	Jean Beltran, et al (2016)	Y
P36957	DLST	K353	1xAcetyl [K8(100)]	0.311228	-0.00431	0.428393	0.82358	0.0614791	-0.453211	-0.352337	0.0353119	Jean Beltran, et al (2016)	Y
Q16836	HADH	K125	1xAcetyl [K30(100)]	0.795157	1.16493	1.68686	2.05014	0.597291	0.739466	1.11155	1.31722	Jean Beltran, et al (2016)	Y
P24752	ACAT1	K66	1xAcetyl [K17(100)]	0.794896	1.1058	2.80701	3.88444	0.673217	0.766661	2.32881	3.35637	Jean Beltran, et al (2016)	Y
P55084	HADHB	K72	1xAcetyl [K11(100)];1xOxidation [M14]	0.48189	0.734618	1.32194	1.26256	0.311965	0.426606	0.75634	0.533984	Jean Beltran, et al (2016)	Y
P55084	HADHB	K72	1xAcetyl [K11(100)]	0.449678	0.717812	1.06291	1.52944	0.279753	0.409801	0.497316	0.800865	Jean Beltran, et al (2016)	Y
P42765	ACAA2	K25	1xAcetyl [K11(100)]	0.283706	1.25808	1.7234	1.54193	0.168672	0.990242	1.11365	0.652848	Jean Beltran, et al (2016)	Y
P49411	TUFM	K447	1xAcetyl [K18(100)]	1.07401	-0.382332	-0.069816	3.11566	0.969677	-0.51458	-0.280205	2.86107	Jean Beltran, et al (2016)	Y
O75947	ATP5H	K25	1xAcetyl [K16(100)]	0.691579	1.14827	0.99801	0.992767	0.634995	0.820579	0.47094	0.325556	Jean Beltran, et al (2016)	Y
P10809	HSPD1	K218	1xAcetyl [K13(100)];1xOxidation [M12]	-0.648612	0.535727	0.574525	0.488551	-0.768964	0.278717	0.166357	-0.11552	Jean Beltran, et al (2016)	Y
P10809	HSPD1	K218	1xAcetyl [K13(100)]	0.110829	0.695814	1.21177	1.85153	-0.0095227	0.438803	0.803606	1.24746	Jean Beltran, et al (2016)	Y
Q9NX20	MRPL16	K47	1xAcetyl [K16(100)]	-1.24023	0.628013	1.07069	1.34566	-1.30373	0.355392	0.758027	1.00995	Jean Beltran, et al (2016)	Y
P40939	HADHA	K390	1xAcetyl [K4(100)]	0.310997	0.181174	-0.236871	2.29162	0.113131	-0.270894	-1.00071	1.41978	Jean Beltran, et al (2016)	Y
P10809	HSPD1	K473	1xAcetyl [K3(100)];1xOxidation [M7]	-0.161291	-0.228468	0.737068	1.4626	-0.281643	-0.485478	0.328899	0.858529	Jean Beltran, et al (2016)	Y
P10809	HSPD1	K473	1xAcetyl [K3(100)]	0.074802	0.988065	1.25345	1.71615	-0.0455498	0.731054	0.845283	1.11208	Jean Beltran, et al (2016)	Y
P30837	ALDH1B1	K426	1xAcetyl [K12(100)]	-2.19699	0.427925	1.30595	0.556818	-2.20848	0.0762968	0.723874	-0.262032	Jean Beltran, et al (2016)	Y
P05091	ALDH2	K426	1xAcetyl [K12(100)];1xOxidation [M8]	-0.352515	-0.091319	0.028145	0.326617	-0.392355	-0.192969	-0.537452	-0.598623	Jean Beltran, et al (2016)	Y
Q92552	MRPS27	K94	1xAcetyl [K12(100)]	0.001771	1.75627	2.18915	0.735397	-0.159149	1.46348	1.76369	0.235614	Jean Beltran, et al (2016)	Y
Q00325	SLC25A3	K214	1xAcetyl [K5(100)]	1.96215	-1.35271	0.862899	-1.09798	1.71605	-1.64196	0.276975	-1.77154	Jean Beltran, et al (2016)	Y
Q6YP21	KYAT3	K87	1xAcetyl [K5(100)]	0.056832	0.889773	1.64403	0.524341	0.05972	0.455745	0.98228	-0.0854141	Jean Beltran, et al (2016)	N/A
O75390	CS	K366	1xAcetyl [K5(100)]	-0.374521	1.19542	1.27674	0.042949	-0.587402	0.90028	0.854503	-0.556369	Jean Beltran, et al (2016)	Y
Q13423	NNT	K939	1xAcetyl [K17(100)];1xCarbamidomethyl [C14]	-0.32294	-0.441939	2.01382	1.34944	-0.368383	-0.588594	1.56386	0.75203	Jean Beltran, et al (2016)	Y
Q15070	OXA1L	K187	1xAcetyl [K3(100)]	-0.0204	1.47286	1.73733	0.041026	-0.344635	1.06687	1.46351	-0.174342	Jean Beltran, et al (2016)	Y
P08559	PDHA1	K63	1xAcetyl [K5(100)]	0.220192	0.919231	1.56703	1.89309	0.134767	0.546279	0.869256	1.01495	Jean Beltran, et al (2016)	Y
P49419	ALDH7A1	K100	1xAcetyl [K4(100)]	-1.45161	0.469996	0.742461	0.750381	-1.40618	0.356296	0.226446	0.0446238	Jean Beltran, et al (2016)	Y
P10606	COX5B	K86	1xAcetyl [K12(100)]	0.089596	0.679043	1.41543	1.89985	-0.105752	0.279598	0.882368	1.06798	Jean Beltran, et al (2016)	Y
P13073	COX4I1	K67	1xAcetyl [K2(100)]	-0.091131	0.787931	1.43386	1.99281	-0.409592	0.14546	0.721921	1.09132	Jean Beltran, et al (2016)	Y
P13073	COX4I1	K67	1xAcetyl [K2(100)];1xOxidation [M10]	1.02762	1.564	1.3192	2.38035	0.709157	0.921525	0.607262	1.47886	Jean Beltran, et al (2016)	Y
Q9UFN0	NIPSNAP3A	K166	1xAcetyl [K24(100)]	0.357586	0.715667	0.536005	1.96753	0.0790067	0.150069	-0.376261	1.15277	Jean Beltran, et al (2016)	N
Q9H9P8	L2HGDH	K104	1xAcetyl [K23(100)]	-0.110997	0.768992	0.918421	1.1268	-0.624993	-0.381567	-0.65786	-0.534493	Jean Beltran, et al (2016)	Y
Q00325	SLC25A3	K295	1xAcetyl [K2(100)]	0.051729	-2.95286	-2.5939	-1.35154	-0.194375	-3.2421	-3.17983	-2.02509	Jean Beltran, et al (2016)	Y
P23368	ME2	K24	1xAcetyl [K2(99.8)];1xOxidation [M7]	1.10393	1.5592	0.976198	3.31989	0.78431	0.522876	-0.23107	1.89981	Jean Beltran, et al (2016)	Y
P23368	ME2	K24	1xAcetyl [K2(100)]	-7.477	-8.94172	-6.7812	-1.69547	-7.79662	-9.97805	-7.98847	-3.11555	Jean Beltran, et al (2016)	Y
Q8TCS8	PNPT1	K327	1xAcetyl [K2(100)]	1.64765	3.25587	3.85143	3.27563	-0.00173165	1.30839	1.87067	1.58186	Jean Beltran, et al (2016)	Y
P83111	LACTB	K297	1xAcetyl [K2(100)]	-0.23324	0.851414	0.439886	0.817159	-0.261809	0.739047	0.0492185	0.502173	Jean Beltran, et al (2016)	Y
P13073	COX4I1	K67	1xAcetyl [K4(99.6)]	4.19931	4.76304	4.83745	4.10331	3.88085	4.12057	4.12551	3.20182	Jean Beltran, et al (2016)	Y
P00505	GOT2	K387	1xAcetyl [K23(100)];1xCarbamidomethyl [C18]	-0.119065	1.9388	1.68837	-0.078092	-0.248678	1.46683	0.994158	-0.925287	Jean Beltran, et al (2016)	Y
P43897	TSFM	K192	1xAcetyl [K14(100)]	0.759611	1.75494	2.44778	2.84245	0.535571	1.22088	1.56416	1.85258	Jean Beltran, et al (2016)	Y
P10809	HSPD1	K130	1xAcetyl [K5(100)]	2.29814	2.10018	0.447884	0.707814	2.17779	1.84317	0.0397158	0.103743	Jean Beltran, et al (2016)	Y
P25705	ATP5F1A	K132	1xAcetyl [K6(100)]	2.71718	-1.9484	-1.19663	-1.56672	2.64541	-2.34016	-1.7237	-2.29704	Jean Beltran, et al (2016)	Y
Q96HS1	PGAM5	K191	1xAcetyl [K15(100)]	-0.296927	-0.009323	0.047228	-0.134887	-0.464285	-0.125688	0.845594	0.190653	Jean Beltran, et al (2016)	Y
P00505	GOT2	K404	1xAcetyl [K8(100)];1xOxidation [M6]	1.0685	2.67051	3.30434	3.28925	0.938887	2.19854	2.61013	2.44205	Jean Beltran, et al (2016)	Y
P00505	GOT2	K404	1xAcetyl [K8(100)]	0.041992	0.818333	1.81778	1.9313	-0.0876208	0.346365	1.12357	1.0841	Jean Beltran, et al (2016)	Y
P26440	IVD	K315	1xAcetyl [K6(100)]	-0.623831	0.960739	1.57115	-1.06727	-0.536098	0.833766	1.38212	-1.45684	Jean Beltran, et al (2016)	Y
P06576	ATP5F1B	K259	1xAcetyl [K18(100)];1xOxidation [M9]	0.022182	3.69811	4.11648	4.1463	-0.121864	3.17405	3.32404	3.25644	Jean Beltran, et al (2016)	Y
P06576	ATP5F1B	K259	1xAcetyl [K18(100)]	0.373134	0.855409	1.138	1.28306	0.229088	0.331346	0.345564	0.393202	Jean Beltran, et al (2016)	Y
Q9BYT8	NLN	K664	1xAcetyl [K11(100)];1xOxidation [M]	0.307647	-0.499948	-0.315307	2.81626	0.583434	-0.352745	-0.296429	2.8019	Jean Beltran, et al (2016)	Y
Q9BYT8	NLN	K664	1xAcetyl [K11(100)]	-0.124355	0.957447	1.48318	1.31674	0.151432	1.10465	1.50206	1.30239	Jean Beltran, et al (2016)	Y
P53007	SLC25A1	K273	1xAcetyl [K4(100)]	0.43495	-1.59963	0.865415	2.18549	0.309299	-1.74237	0.498044	1.72082	Jean Beltran, et al (2016)	Y
P10515	DLAT	K552	1xAcetyl [K3(100)]	0.304857	0.760379	1.05376	0.621499	0.179206	0.347868	0.416845	-0.211998	Jean Beltran, et al (2016)	Y
Q16762	TST	K154	1xAcetyl [K18(100)]	-0.397345	0.924415	0.993533	1.90217	-0.651939	0.177673	-0.280878	0.531443	Jean Beltran, et al (2016)	Y
O95831	AIFM1	K244	1xAcetyl [K5(100)];1xOxidation [M3]	0.623083	1.36082	1.44187	1.65399	0.532229	1.10502	0.815198	0.711384	Jean Beltran, et al (2016)	Y
P11182	DBT	K243	1xAcetyl [K10(100)]	-0.640405	-0.148682	0.540575	0.890815	-0.802615	-0.949427	-0.514621	-0.190525	Jean Beltran, et al (2016)	Y
O43837	IDH3B	K374	1xAcetyl [K13(100)]	0.988323	0.080107	-0.257996	-0.715309	0.650326	-0.637104	-1.16412	-1.70227	Jean Beltran, et al (2016)	Y
P48735	IDH2	K106	1xAcetyl [K17(100)]	0.358807	0.40658	0.781823	0.611503	0.379147	0.465473	0.692325	0.388698	Jean Beltran, et al (2016)	Y
Q969Z0	TBRG4	K453	1xAcetyl [K7(100)];1xDeamidated [N12]	1.15817	0.845664	0.201079	0.081945	0.942801	0.613003	-0.000554853	-0.191869	Jean Beltran, et al (2016)	Y
Q969Z0	TBRG4	K453	1xAcetyl [K7(100)]	1.98422	2.61461	2.90568	2.88975	1.76885	2.38195	2.70405	2.61594	Jean Beltran, et al (2016)	Y
Q96I99	SUCLG2	K118	1xAcetyl [K10(100)]	0.436981	1.10076	1.09245	0.893664	0.38735	0.909194	0.533691	0.247502	Jean Beltran, et al (2016)	Y
P23368	ME2	K224	1xAcetyl [K10(100)]	-4.47583	-2.72837	-0.99952	-4.48662	-4.79545	-3.7647	-2.20679	-5.9067	Jean Beltran, et al (2016)	Y
P49411	TUFM	K234	1xAcetyl [K7(100)]	-0.063809	0.436135	0.183221	1.00923	-0.168146	0.303888	-0.0271682	0.75464	Jean Beltran, et al (2016)	Y
Q9H857	NT5DC2	K102	1xAcetyl [K8(100)]	-0.967811	-0.073744	1.52708	0.513047	-0.372714	0.869673	2.31047	1.33672	Jean Beltran, et al (2016)	N/A
P11177	PDHB	K354	1xAcetyl [K7(99.7)]	-0.20172	0.446799	1.26865	1.51307	-0.270735	-0.0942202	0.305176	0.507313	Jean Beltran, et al (2016)	Y
Q9HAV7	GRPEL1	K120	1xAcetyl [K11(100)];1xCarbamidomethyl [C15]	-0.400515	1.17453	1.11096	0.757436	-0.659938	1.01878	0.989279	0.577288	Jean Beltran, et al (2016)	Y
P38646	HSPA9	K138	1xAcetyl [K3(100)]	-0.817775	0.866272	0.155811	1.39029	-1.14431	0.392225	-0.423369	0.564101	Jean Beltran, et al (2016)	Y
P31937	HIBADH	K297	1xAcetyl [K13(100)]	-0.408592	-0.120322	0.852498	1.83504	-0.51427	-0.4955	0.0592262	0.82498	Jean Beltran, et al (2016)	Y
P51398	DAP3	K175	1xAcetyl [K9(100)]	-0.721019	2.0619	0.083194	3.00374	-0.959806	1.62787	-0.633139	2.13347	Jean Beltran, et al (2016)	Y
P30048	PRDX3	K91	1xAcetyl [K8(100)]	-0.114923	0.896257	1.0274	1.24021	-0.221941	0.775905	0.704315	0.802983	Jean Beltran, et al (2016)	Y
P40939	HADHA	K660	1xAcetyl [K14(100)]	0.761729	2.01598	0.908901	1.57739	0.563864	1.56391	0.145065	0.705543	Jean Beltran, et al (2016)	Y
P23368	ME2	K240	1xAcetyl [K15(100)]	0.457701	2.23073	3.01039	3.59147	0.138083	1.19441	1.80312	2.17139	Jean Beltran, et al (2016)	Y
Q9Y276	BCS1L	K213	1xAcetyl [K10(100)]	-0.155173	0.23952	-0.330243	0.186176	-0.10676	0.119168	-0.538136	-0.0696271	Jean Beltran, et al (2016)	Y
P10809	HSPD1	K31	1xAcetyl [K3(100)]	-0.134034	4.11545	2.6914	-0.405852	-0.254386	3.85844	2.28323	-1.00992	Jean Beltran, et al (2016)	Y
Q9UDR5	AASS	K707	1xAcetyl [K4(100)]	-0.389139	0.65682	1.511	1.08844	-0.517432	0.419257	1.00715	0.331419	Jean Beltran, et al (2016)	Y
Q6UB35	MTHFD1L	K189	1xAcetyl [K12(100)]	-1.54925	1.02516	0.872389	-1.3368	-1.68018	0.836131	0.689697	-1.39477	Jean Beltran, et al (2016)	Y
Q04837	SSBP1	K103	1xAcetyl [K8(99.8)]	0.730453	1.78186	0.884605	2.44241	0.466217	1.39009	0.349547	1.83929	Jean Beltran, et al (2016)	Y
P55084	HADHB	K277	1xAcetyl [K5(100)];1xOxidation [M17]	0.911278	0.681516	0.60052	1.89169	0.741353	0.373505	0.034923	1.16311	Jean Beltran, et al (2016)	Y
P55084	HADHB	K277	1xAcetyl [K5(100)]	-0.380792	0.938652	0.464615	1.91748	-0.550717	0.630641	-0.100982	1.1889	Jean Beltran, et al (2016)	Y
Q9NSE4	IARS2	K74	1xAcetyl [K13(100)];1xOxidation [M12]	-0.694584	-0.34778	-0.295559	-0.214742	-0.808285	-0.747224	-0.890108	-0.936333	Jean Beltran, et al (2016)	Y
Q9NSE4	IARS2	K74	1xAcetyl [K13(100)]	0.406484	1.29909	1.26035	1.52992	0.292783	0.899648	0.665807	0.808329	Jean Beltran, et al (2016)	Y
P23919	DTYMK	K176	1xAcetyl [K7(100)];1xOxidation [M8]	-0.34272	0.648228	0.612943	0.097178	-0.136824	0.819596	0.823839	0.318128	Jean Beltran, et al (2016)	N/A
P40939	HADHA	K531	1xAcetyl [K12(100)]	0.164878	0.567362	1.26329	1.89855	-0.0329877	0.115293	0.499456	1.0267	Jean Beltran, et al (2016)	Y
P19404	NDUFV2	K61	1xAcetyl [K19(100)]	0.215426	1.18584	1.94003	1.6773	0.0910974	0.74117	1.13928	0.670105	Jean Beltran, et al (2016)	Y
Q9BPW8	NIPSNAP1	K73	1xAcetyl [K7(99.3)]	-0.130066	1.1125	0.79753	1.27703	-0.0269194	0.629137	-0.133775	0.281365	Jean Beltran, et al (2016)	N/A
P38646	HSPA9	K300	1xAcetyl [K8(100)];1xOxidation [M11]	-0.569977	1.47312	0.122357	1.13549	-0.896515	0.999073	-0.456823	0.309294	Jean Beltran, et al (2016)	Y
P38646	HSPA9	K300	1xAcetyl [K8(100)]	1.72193	2.84035	3.11259	3.47256	1.39539	2.3663	2.53341	2.64636	Jean Beltran, et al (2016)	Y
O75390	CS	K327	1xAcetyl [K10(100)]	0.694958	-1.35246	-1.13286	0.869461	0.482077	-1.64759	-1.5551	0.270143	Jean Beltran, et al (2016)	Y
P34897	SHMT2	K245	1xAcetyl [K7(100)];1xCarbamidomethyl [C3]	-0.033316	0.50204	0.596393	0.737816	-0.132275	0.297899	0.188224	0.195806	Jean Beltran, et al (2016)	Y
P07954	FH	K502	1xAcetyl [K19(100)]	0.689372	1.12807	1.44782	0.965303	0.751275	1.12375	1.15151	0.520636	Jean Beltran, et al (2016)	Y
P38646	HSPA9	K187	1xAcetyl [K12(100)]	-0.186326	0.410689	1.28187	1.41435	-0.512863	-0.063358	0.702692	0.58816	Jean Beltran, et al (2016)	Y
P24539	ATP5F1	K221	1xAcetyl [K11(100)]	0.996476	0.77672	1.27412	3.42866	0.865545	0.437583	0.490032	2.53026	Jean Beltran, et al (2016)	Y
Q9UII2	ATP5IF1	K71	1xAcetyl [K7(99.6)]	4.20398	2.45242	1.0672	1.76636	#N/A	#N/A	#N/A	#N/A	Jean Beltran, et al (2016)	Y
P51398	DAP3	K218	1xAcetyl [K5(100)]	0.318548	1.45239	1.33592	2.02528	0.0797613	1.01836	0.619589	1.15501	Jean Beltran, et al (2016)	Y
Q9UJZ1	STOML2	K221	1xAcetyl [K10(99.7)]	1.16986	-0.123673	-0.243019	0.787766	1.07901	-0.29744	-0.656613	0.249724	Jean Beltran, et al (2016)	Y
P09622	DLD	K267	1xAcetyl [K4(100)]	0.34777	-0.266453	-0.190847	1.35683	0.251509	-0.400016	-0.418588	1.06287	Jean Beltran, et al (2016)	Y
Q9HAV7	GRPEL1	K186	1xAcetyl [K17(100)]	-0.826578	2.29614	2.53557	1.95631	-1.086	2.14039	2.41389	1.77616	Jean Beltran, et al (2016)	Y
Q8WWC4	MAIP1	K173	1xAcetyl [K10(100)]	-0.105537	0.786534	0.822483	1.59392	#N/A	#N/A	#N/A	#N/A	Jean Beltran, et al (2016)	Y
P40939	HADHA	K359	1xAcetyl [K6(100)]	2.49958	2.74697	1.15462	0.212206	2.30171	2.2949	0.390781	-0.659638	Jean Beltran, et al (2016)	Y
Q96I99	SUCLG2	K73	1xAcetyl [K15(100)]	-1.65456	1.42254	1.31135	0.460893	-1.70419	1.23097	0.752589	-0.18527	Jean Beltran, et al (2016)	Y
Q16698	DECR1	K49	1xAcetyl [K7(100)]	1.0976	0.098354	1.75339	1.57854	1.07044	0.0983542	1.40856	1.09518	Jean Beltran, et al (2016)	Y
Q12931	TRAP1	K432	1xAcetyl [K8(99.7)]	0.168841	-2.66789	0.993107	1.40661	0.088866	-3.07605	0.412961	0.660728	Jean Beltran, et al (2016)	Y
P52272	HNRNPM	K69	1xAcetyl [K9(100)]	0.893156	1.04214	-0.01818	2.07893	0.753032	0.991116	-0.0705956	2.24706	Jean Beltran, et al (2016)	N
P18859	ATP5J	K99	1xAcetyl [K5(100)]	1.25271	1.51128	2.06705	2.28612	1.02005	0.834113	1.40712	1.224	Jean Beltran, et al (2016)	Y
P30042	GATD3B	K233	1xAcetyl [K10(100)]	0.363323	-0.379596	-0.662958	-0.173717	0.23371	-0.46366	-1.13908	-0.793834	Jean Beltran, et al (2016)	Y
Q9P2R7	SUCLA2	K225	1xAcetyl [K9(100)]	0.019084	0.344807	0.673857	0.760501	-0.209888	0.14192	0.47725	0.23343	Jean Beltran, et al (2016)	Y
Q16836	HADH	K179	1xAcetyl [K14(100)];1xOxidation [M13]	-0.223766	0.990181	0.656156	1.6826	-0.421631	0.564722	0.0808439	0.949677	Jean Beltran, et al (2016)	Y
Q16836	HADH	K179	1xAcetyl [K14(100)]	0.826621	1.301	1.87512	2.60265	0.628756	0.875546	1.29981	1.86973	Jean Beltran, et al (2016)	Y
Q3SY69	ALDH1L2	K636	1xAcetyl [K7(100)]	-0.414835	-0.413308	0.861646	-0.220853	-0.50026	-0.345369	0.640078	-0.754915	Jean Beltran, et al (2016)	Y
Q8TCS8	PNPT1	K87	1xAcetyl [K22(100)]	0.093779	1.17539	2.90704	2.67628	-1.55561	-0.772086	0.926284	0.982517	Jean Beltran, et al (2016)	Y
Q99623	PHB2	K200	1xAcetyl [K9(100)]	-0.472404	1.9976	1.48017	1.4295	-0.670269	1.6861	0.916519	0.65129	Jean Beltran, et al (2016)	Y
P34897	SHMT2	K356	1xAcetyl [K8(100)]	0.104008	0.80486	1.07261	1.43617	0.00504965	0.600719	0.664438	0.894163	Jean Beltran, et al (2016)	Y
P21953	BCKDHB	K70	1xAcetyl [K7(100)]	0.431547	0.242468	-0.375148	2.10423	0.247585	-0.527304	-1.43934	0.624486	Jean Beltran, et al (2016)	Y
P00367	GLUD1	K352	1xAcetyl [K6(100)]	0.07051	0.514748	1.25422	0.743554	-0.00262428	0.232605	0.823402	0.210489	Jean Beltran, et al (2016)	Y
P49411	TUFM	K405	1xAcetyl [K10(100)]	0.998896	1.27889	1.61795	2.31205	0.894559	1.14664	1.40756	2.05746	Jean Beltran, et al (2016)	Y
Q02252	ALDH6A1	K121	1xAcetyl [K4(100)]	0.760111	0.338927	2.15027	2.35327	0.641087	0.127292	1.3805	1.24224	Jean Beltran, et al (2016)	Y
Q96I99	SUCLG2	K386	1xAcetyl [K5(100)]	-2.21642	0.453423	0.567236	-2.33984	-2.26605	0.26186	0.00847844	-2.986	Jean Beltran, et al (2016)	Y
Q13423	NNT	K70	1xAcetyl [K7(100)]	0.937344	0.478378	0.536225	1.69174	0.891901	0.331723	0.086267	1.09433	Jean Beltran, et al (2016)	Y
Q9H845	ACAD9	K47	1xAcetyl [K6(100)]	-0.626168	0.286015	1.34391	1.35224	-0.617485	0.156402	1.05585	0.764393	Jean Beltran, et al (2016)	Y
Q9Y305	ACOT9	K103	1xAcetyl [K2(100)]	0.513221	0.844601	0.830073	2.3014	0.286712	0.410573	0.17839	1.80877	Jean Beltran, et al (2016)	Y
P22033	MUT	K212	1xAcetyl [K2(100)]	-0.048309	0.938002	1.16767	1.23296	-0.118699	0.522244	0.459264	0.307724	Jean Beltran, et al (2016)	Y
P49748	ACADVL	K278	1xAcetyl [K2(100)]	-0.017137	0.736662	1.15891	0.355834	-0.138815	0.652598	0.914026	0.201381	Jean Beltran, et al (2016)	Y
P04179	SOD2	K134	1xAcetyl [K2(100)]	0.887698	1.02281	1.76042	2.72711	0.465465	0.434968	0.593708	1.46829	Jean Beltran, et al (2016)	Y
P10809	HSPD1	K389	1xAcetyl [K2(100)]	2.21905	0.813101	1.57106	2.47223	2.0987	0.55609	1.16289	1.86816	Jean Beltran, et al (2016)	Y
P48735	IDH2	K69	1xAcetyl [K2(100)]	-2.28889	0.559641	0.486169	0.161174	-2.26855	0.618534	0.396671	-0.0616302	Jean Beltran, et al (2016)	Y
P23368	ME2	K272	1xAcetyl [K2(100)];1xCarbamidomethyl [C4]	0.072579	1.80107	2.2171	2.10997	-0.247039	0.764743	1.00983	0.689893	Jean Beltran, et al (2016)	Y
P38117	ETFB	K116	1xAcetyl [K2(100)]	-0.192747	0.427796	0.882198	0.936151	-0.097327	0.37399	0.608384	0.281715	Jean Beltran, et al (2016)	Y
P54886	ALDH18A1	K124	1xAcetyl [K14(100)];1xOxidation [M]	0.362012	0.087738	0.402723	0.737989	0.313776	0.177005	0.55633	0.88679	Jean Beltran, et al (2016)	Y
P20674	COX5A	K149	1xAcetyl [K29(100)]	0.950186	1.17776	2.45284	3.23481	0.565031	0.310653	1.48567	1.66629	Jean Beltran, et al (2016)	Y
P48735	IDH2	K155	1xAcetyl [K6(100)];1xCarbamidomethyl [C5]	-0.22562	0.375671	0.62272	1.62182	-0.20528	0.434564	0.533221	1.39901	Jean Beltran, et al (2016)	Y
P83111	LACTB	K252	1xAcetyl [K9(100)]	1.23982	0.411505	0.043577	1.47395	1.21125	0.299139	-0.347091	1.15896	Jean Beltran, et al (2016)	Y
P24752	ACAT1	K302	1xAcetyl [K29(100)]	0.256207	0.958051	1.31353	1.28873	0.134529	0.618913	0.835335	0.760663	Jean Beltran, et al (2016)	Y
Q8TCS8	PNPT1	K616	1xAcetyl [K15(100)]	1.13093	2.61308	1.687	2.94883	-0.518458	0.665601	-0.293753	1.25506	Jean Beltran, et al (2016)	Y
P10515	DLAT	K466	1xAcetyl [K4(100)]	-0.047688	-0.307802	-0.661712	0.636421	-0.173339	-0.720312	-1.29863	-0.197077	Jean Beltran, et al (2016)	Y
P10606	COX5B	K56	1xAcetyl [K7(99.7)];1xOxidation [M3]	0.949312	1.8678	1.75565	3.2385	0.753964	1.46836	1.22258	2.40662	Jean Beltran, et al (2016)	Y
P10606	COX5B	K56	1xAcetyl [K7(99.7)]	1.32566	0.483057	1.67084	2.6242	1.13031	0.0836121	1.13777	1.79232	Jean Beltran, et al (2016)	Y
P43897	TSFM	K52	1xAcetyl [K5(100)];1xOxidation [M4]	-0.707358	0.724017	0.688266	0.431849	-0.931398	0.189956	-0.195354	-0.558017	Jean Beltran, et al (2016)	Y
P49189	ALDH9A1	K303	1xAcetyl [K5(100)]	2.42534	3.22988	3.99661	0.474139	2.34127	3.12554	3.86042	0.226819	Jean Beltran, et al (2016)	N
Q9NSE4	IARS2	K803	1xAcetyl [K11(100)]	-1.28775	0.761262	1.19147	-0.475827	-1.40146	0.361818	0.596923	-1.19742	Jean Beltran, et al (2016)	Y
Q8IYB8	SUPV3L1	K108	1xAcetyl [K4(100)]	0.242578	0.259219	0.43626	2.11205	-0.139259	-0.73355	-0.789632	0.647383	Jean Beltran, et al (2016)	Y
P48735	IDH2	K272	1xAcetyl [K9(100)]	-2.05961	0.415426	0.782976	0.948457	-2.03927	0.47432	0.693478	0.725653	Jean Beltran, et al (2016)	Y
P45880	VDAC2	K31	1xAcetyl [K5(100)]	0.568042	0.828424	1.37466	1.50847	0.504539	0.447695	0.868767	0.8522	Jean Beltran, et al (2016)	Y
P11310	ACADM	K301	1xAcetyl [K7(100)]	-0.272693	-0.464255	-0.260522	2.2981	-0.441335	-1.07779	-1.33434	1.07097	Jean Beltran, et al (2016)	Y
P30405	PPIF	K86	1xAcetyl [K7(100)];1xCarbamidomethyl [C3]	1.09909	2.04863	0.614241	3.84796	0.447406	1.1356	-0.415742	3.01042	Jean Beltran, et al (2016)	Y
O75947	ATP5H	K32	1xAcetyl [K7(100)]	-1.50459	0.873861	1.90212	0.703298	-1.56117	0.546174	1.37505	0.0360869	Jean Beltran, et al (2016)	Y
P49748	ACADVL	K550	1xAcetyl [K12(100)]	-0.554352	-0.00492	0.571957	0.181096	-0.676031	-0.0889848	0.32707	0.0266426	Jean Beltran, et al (2016)	Y
P07954	FH	K172	1xAcetyl [K12(100)]	-0.174104	1.27977	1.47002	0.448065	-0.112201	1.27545	1.17371	0.00339813	Jean Beltran, et al (2016)	Y
P16401	HIST1H1B	K78	1xAcetyl [K11(100)]	0.706046	1.08646	-0.663096	0.731621	0.87904	1.9127	0.699062	2.0717	Jean Beltran, et al (2016)	N
P49590	HARS2	K52	1xAcetyl [K5(100)]	-0.415723	0.205685	1.50046	2.66706	-0.459768	-0.0294297	1.43695	2.60494	Jean Beltran, et al (2016)	Y
Q5T440	IBA57	K326	1xAcetyl [K15(99.8)]	0.532979	-0.08521	-0.136247	1.79922	0.664292	-0.641026	-1.09007	0.853614	Jean Beltran, et al (2016)	Y
Q8NCN5	PDPR	K854	1xAcetyl [K2(100)]	3.17938	-0.368164	3.0033	3.98726	2.96526	-1.02626	1.94325	2.73448	Jean Beltran, et al (2016)	Y
Q8TCS8	PNPT1	K619	1xAcetyl [K2(100)]	-0.017097	2.17744	2.70358	3.30116	-1.66648	0.229961	0.722828	1.60739	Jean Beltran, et al (2016)	Y
Q92552	MRPS27	K340	1xAcetyl [K5(100)]	2.45023	1.9455	1.51345	4.04044	2.28931	1.65272	1.08799	3.54066	Jean Beltran, et al (2016)	Y
O75746	SLC25A12	K406	1xAcetyl [K3(100)]	0.100833	0.323973	1.20625	0.415139	-0.0248178	-0.176829	0.30862	-0.644909	Jean Beltran, et al (2016)	Y
P25705	ATP5F1A	K427	1xAcetyl [K3(100)]	-1.01236	-1.48725	-1.33924	-0.428566	-1.08413	-1.87902	-1.86631	-1.15888	Jean Beltran, et al (2016)	Y
P25705	ATP5F1A	K427	1xAcetyl [K3(100)];1xOxidation [M]	1.05523	0.420345	-0.777626	0.674966	0.983467	0.0285774	-1.3047	-0.0553476	Jean Beltran, et al (2016)	Y
Q16762	TST	K14	1xAcetyl [K6(100)]	-0.400549	0.685199	0.989427	0.97319	-0.655143	-0.0615439	-0.284984	-0.397532	Jean Beltran, et al (2016)	Y
P09622	DLD	K143	1xAcetyl [K11(100)]	-1.98218	0.871297	1.35537	1.19599	-2.07844	0.737733	1.12763	0.902028	Jean Beltran, et al (2016)	Y
O43615	TIMM44	K282	1xAcetyl [K5(100)]	0.277094	0.337758	0.432558	0.723767	-0.0402096	-0.125865	-0.186621	-0.183124	Jean Beltran, et al (2016)	Y
P25705	ATP5F1A	K427	1xAcetyl [K3(100)];2xOxidation [M2;M9]	1.61716	1.08015	0.667504	1.18469	1.5454	0.688379	0.140433	0.454372	Jean Beltran, et al (2016)	Y
P30049	ATP5F1D	K136	1xAcetyl [K5(100)]	0.063611	1.56611	1.68287	1.25475	-0.0843465	2.35697	3.0012	1.97261	Jean Beltran, et al (2016)	Y
P38646	HSPA9	K377	1xAcetyl [K9(100)]	-1.24537	-0.561341	0.160224	0.879611	-1.57191	-1.03539	-0.418957	0.0534188	Jean Beltran, et al (2016)	Y
P40939	HADHA	K350	1xAcetyl [K13(99.7)];1xCarbamidomethyl [C12];1xOxidation [M3]	0.962283	1.66145	0.843324	3.28314	0.764418	1.20938	0.0794877	2.4113	Jean Beltran, et al (2016)	Y
P40939	HADHA	K350	1xAcetyl [K13(100)];1xCarbamidomethyl [C12]	-1.91528	0.167377	0.443437	1.12723	-2.11314	-0.284691	-0.320399	0.255388	Jean Beltran, et al (2016)	Y
Q99798	ACO2	K689	1xAcetyl [K5(100)]	0.654573	1.5305	1.75822	1.93864	0.452939	0.978616	0.659932	0.459415	Jean Beltran, et al (2016)	Y
P09622	DLD	K104	1xAcetyl [K15(100)]	-1.7261	2.11545	3.38393	3.00514	-1.82236	1.98188	3.15619	2.71118	Jean Beltran, et al (2016)	Y
P83111	LACTB	K240	1xAcetyl [K3(100)]	-2.50031	-2.43081	-3.02457	-2.78933	-2.52888	-2.54318	-3.41523	-3.10431	Jean Beltran, et al (2016)	Y
P43304	GPD2	K128	1xAcetyl [K4(100)];1xOxidation [M3]	1.98097	2.67631	3.83776	0.196631	1.59141	1.98478	2.82913	-0.944801	Jean Beltran, et al (2016)	Y
Q13423	NNT	K403	1xAcetyl [K6(100)]	-0.384018	0.932264	1.39926	0.961428	-0.429461	0.785609	0.949303	0.364016	Jean Beltran, et al (2016)	Y
Q5JRX3	PITRM1	K41	1xAcetyl [K5(100)]	2.86239	0.58715	0.573927	2.16138	2.77561	0.58715	0.453575	1.88162	Jean Beltran, et al (2016)	Y
Q9Y6N5	SQOR	K186	1xAcetyl [K6(100)]	-2.7072	1.68252	2.42317	0.024254	-3.49547	0.686131	1.12216	-1.27909	Jean Beltran, et al (2016)	Y
Q5SSJ5	HP1BP3	K29	1xAcetyl [K15(100)]	0.182194	-0.508607	-0.268388	-0.819012	0.133958	-0.457208	0.175796	-0.440067	Jean Beltran, et al (2016)	N
P24752	ACAT1	K230	1xAcetyl [K7(100)]	0.064942	0.764758	0.838705	0.746724	-0.0567362	0.42562	0.36051	0.218653	Jean Beltran, et al (2016)	Y
Q9BXK5	BCL2L13	K412	1xAcetyl [K26(100)]	-0.250065	1.20003	0.57835	-0.505297	-0.787112	0.431102	-0.376963	-1.4006	Jean Beltran, et al (2016)	Y
O75367	H2AFY	K189	1xAcetyl [K22(100)]	-0.047185	0.048956	0.382127	-0.345286	-0.1162	-0.167654	-0.0260416	-0.854222	Jean Beltran, et al (2016)	N
P09622	DLD	K66	1xAcetyl [K7(100)];1xCarbamidomethyl [C10]	-0.082547	1.28832	0.90894	2.01969	-0.178808	1.15476	0.681199	1.72573	Jean Beltran, et al (2016)	Y
P05141	SLC25A5	K199	1xAcetyl [K11(100)]	-1.24296	0.46674	1.05948	0.568924	-1.44835	0.163398	0.560717	-0.0652043	Jean Beltran, et al (2016)	Y
P05141	SLC25A5	K199	1xAcetyl [K11(100)];1xOxidation [M13]	-0.437094	0.086279	1.31295	-0.745895	-0.642486	-0.217064	0.814188	-1.38002	Jean Beltran, et al (2016)	Y
P12236	SLC25A6	K199	1xAcetyl [K11(100)]	-0.125176	-0.112971	0.617125	0.101768	0.344753	0.329251	1.02067	0.174251	Jean Beltran, et al (2016)	Y
P52272	HNRNPM	K239	1xAcetyl [K7(100)]	0.72791	0.529175	-1.20104	-0.259732	0.587786	0.478151	-1.25346	-0.0916095	Jean Beltran, et al (2016)	N
P99999	CYCS	K100	1xAcetyl [K8(99.7)]	-0.646811	0.523664	0.70546	-0.445432	-0.678206	0.214488	0.12146	-1.04189	Jean Beltran, et al (2016)	Y
Q9Y6N5	SQOR	K280	1xAcetyl [K13(100)];1xDeamidated [N10]	0.060029	-0.863233	1.94499	2.16892	-0.728239	-1.85962	0.643989	0.865573	Jean Beltran, et al (2016)	Y
P06576	ATP5F1B	K522	1xAcetyl [K3(100)]	1.61104	-2.70339	-4.12418	-1.40123	1.467	-3.22745	-4.91662	-2.29109	Jean Beltran, et al (2016)	Y
P25705	ATP5F1A	K531	1xAcetyl [K4(100)]	3.68787	-0.866405	-0.40177	0.805176	3.6161	-1.25817	-0.92884	0.074862	Jean Beltran, et al (2016)	Y
P22695	UQCRC2	K359	1xAcetyl [K7(100)]	1.12124	2.32997	3.13717	3.23949	0.969385	2.00689	2.58923	2.52492	Jean Beltran, et al (2016)	Y
O15382	BCAT2	K44	1xAcetyl [K11(100)]	-0.655951	-1.23833	-0.871944	0.36847	-0.738653	-1.6001	-1.63493	-0.466646	Jean Beltran, et al (2016)	Y
P07954	FH	K131	1xAcetyl [K9(100)]	-0.989744	0.097565	0.322011	0.825284	-0.927842	0.0932431	0.0257001	0.380617	Jean Beltran, et al (2016)	Y
O43837	IDH3B	K96	1xAcetyl [K24(100)]	1.79846	2.93424	3.0422	3.19442	1.46047	2.21703	2.13608	2.20747	Jean Beltran, et al (2016)	Y
P08559	PDHA1	K244	1xAcetyl [K9(100)]	-0.873368	-3.49366	-4.95601	-7.89596	-0.958792	-3.86661	-5.65379	-8.77409	Jean Beltran, et al (2016)	Y
P42765	ACAA2	K209	1xAcetyl [K18(99.8)]	1.67291	2.38442	2.30721	1.97331	1.55787	2.11659	1.69746	1.08423	Jean Beltran, et al (2016)	Y
P04181	OAT	K129	1xAcetyl [K16(100)]	0.3156	0.98839	0.688033	1.18542	0.226101	0.892128	0.541378	1.10408	Jean Beltran, et al (2016)	Y
P53007	SLC25A1	K277	1xAcetyl [K4(100)]	-2.6246	-1.08377	-2.47518	-0.944634	-2.75025	-1.22651	-2.84255	-1.4093	Jean Beltran, et al (2016)	Y
Q07021	C1QBP	K91	1xAcetyl [K11(100)]	0.418494	0.99331	0.976242	0.596921	0.277061	0.51408	0.299073	-0.207132	Jean Beltran, et al (2016)	Y
P52272	HNRNPM	K83	1xAcetyl [K11(100)]	-0.576018	0.131697	0.309747	-0.223356	-0.716142	0.0806728	0.257331	-0.0552327	Jean Beltran, et al (2016)	N
P31040	SDHA	K179	1xAcetyl [K8(100)]	0.623909	1.33445	0.944896	1.92473	0.530349	0.968201	0.400905	1.16175	Jean Beltran, et al (2016)	Y
O75947	ATP5H	K72	1xAcetyl [K9(99.8)]	0.516195	0.570697	1.25565	1.10434	0.459611	0.24301	0.728576	0.437126	Jean Beltran, et al (2016)	Y
P55809	OXCT1	K173	1xAcetyl [K27(100)]	-0.48771	0.254044	0.93511	1.15422	-0.588015	-0.100972	0.322522	0.304625	Jean Beltran, et al (2016)	Y
P82933	MRPS9	K287	1xAcetyl [K7(100)]	0.466066	-1.3227	-1.32247	0.77525	0.329874	-1.78528	-2.18403	-0.0687341	Jean Beltran, et al (2016)	Y
P08559	PDHA1	K83	1xAcetyl [K6(99.8)]	2.15288	-1.17767	-3.38504	-1.06526	2.06745	-1.55063	-4.08281	-1.9434	Jean Beltran, et al (2016)	Y
Q3SY69	ALDH1L2	K70	1xAcetyl [K10(100)]	4.07594	-0.05557	-1.05533	-0.546881	3.99051	0.0123684	-1.2769	-1.08094	Jean Beltran, et al (2016)	Y
P11310	ACADM	K178	1xAcetyl [K3(99.6)]	0.355348	-0.224366	-0.703032	-0.486599	0.186706	-0.837898	-1.77685	-1.71372	Jean Beltran, et al (2016)	Y
Q16891	IMMT	K451	1xAcetyl [K8(100)]	2.86352	1.07388	0.782888	1.31059	2.69616	0.826561	0.441472	0.842784	Jean Beltran, et al (2016)	Y
Q9UJZ1	STOML2	K250	1xAcetyl [K17(100)]	-1.54245	1.21084	1.80751	1.56419	-1.6333	1.03708	1.39391	1.02615	Jean Beltran, et al (2016)	Y
Q02218	OGDH	K401	1xAcetyl [K12(99.8)];1xCarbamidomethyl [C6]	4.4455	0.383781	4.97712	2.48285	3.97666	-0.525416	3.8429	1.22705	Jean Beltran, et al (2016)	Y
P49590	HARS2	K444	1xAcetyl [K6(100)]	-2.58869	1.09573	0.901604	-0.63715	-2.63274	0.860618	0.838101	-0.699272	Jean Beltran, et al (2016)	Y
O75947	ATP5H	K63	1xAcetyl [K5(100)]	-0.588658	0.949731	1.09934	2.11813	-0.645241	0.622043	0.572274	1.45092	Jean Beltran, et al (2016)	Y
P36957	DLST	K74	1xAcetyl [K7(100)]	-0.122656	0.462502	0.502219	0.400289	-0.372405	0.013601	-0.278511	-0.387979	Jean Beltran, et al (2016)	Y
P10809	HSPD1	K359	1xAcetyl [K7(100)];1xOxidation [M4]	1.93907	2.39679	2.75524	2.99898	1.81872	2.13978	2.34707	2.39491	Jean Beltran, et al (2016)	Y
P10809	HSPD1	K359	1xAcetyl [K7(100)]	-0.202355	0.596986	-0.2193	1.22207	-0.322707	0.339976	-0.627469	0.617998	Jean Beltran, et al (2016)	Y
Q86WA6	BPHL	K126	1xAcetyl [K7(100)]	-0.067022	0.584041	1.12871	1.05988	-0.15923	0.32703	0.524642	0.264944	Jean Beltran, et al (2016)	N/A
P06576	ATP5F1B	K264	1xAcetyl [K5(100)]	0.30098	3.72194	5.0229	-0.174557	0.156934	3.19788	4.23046	-1.06442	Jean Beltran, et al (2016)	Y
P14927	UQCRB	K45	1xAcetyl [K11(100)]	0.145372	-0.347319	0.374393	0.782196	0.0450669	-0.737986	-0.110003	0.31962	Jean Beltran, et al (2016)	Y
P12236	SLC25A6	K23	1xAcetyl [K13(100)]	0.03121	0.24161	0.283529	0.151646	0.50114	0.683833	0.687071	0.224128	Jean Beltran, et al (2016)	Y
P04179	SOD2	K132	1xAcetyl [K9(100)]	-1.09443	1.18765	0.252408	1.87527	-1.51666	0.599809	-0.914307	0.616445	Jean Beltran, et al (2016)	Y
P04179	SOD2	K130	1xAcetyl [K7(100)]	0.459857	1.04426	1.70914	2.02764	0.0376244	0.456414	0.542422	0.768821	Jean Beltran, et al (2016)	Y
Q6YN16	HSDL2	K87	1xAcetyl [K11(100)]	-0.823382	0.53933	0.072971	0.05343	-0.926376	0.665911	0.606213	0.513403	Jean Beltran, et al (2016)	N
P49753	ACOT2	K104	1xAcetyl [K3(100)]	1.12544	0.445385	1.84373	2.72477	#N/A	#N/A	#N/A	#N/A	Jean Beltran, et al (2016)	Y
P05141	SLC25A5	K23	1xAcetyl [K13(100)]	-0.040669	0.239	0.3664	0.266849	-0.246061	-0.0643426	-0.132361	-0.367279	Jean Beltran, et al (2016)	Y
P00367	GLUD1	K346	1xAcetyl [K20(100)];1xCarbamidomethyl [C1]	0.192596	0.827779	1.20739	0.431064	0.119461	0.545636	0.776572	-0.102001	Jean Beltran, et al (2016)	Y
P10606	COX5B	K121	1xAcetyl [K6(100)];1xCarbamidomethyl [C1]	0.154481	1.57693	1.92457	2.98465	-0.0408662	1.17749	1.3915	2.15277	Jean Beltran, et al (2016)	Y
P10809	HSPD1	K249	1xAcetyl [K13(99.8)];1xCarbamidomethyl [C1]	1.75212	1.43273	1.69203	1.11161	1.63177	1.17572	1.28386	0.507541	Jean Beltran, et al (2016)	Y
P56381	ATP5F1E	K32	1xAcetyl [K8(100)]	0.380259	0.087715	0.30888	-0.014196	#N/A	#N/A	#N/A	#N/A	Jean Beltran, et al (2016)	Y
Q8NE86	MCU	K332	1xAcetyl [K11(100)];1xOxidation [M8]	-0.923664	0.490159	0.373165	-0.064439	-0.942298	0.315113	0.0226676	-0.700426	Jean Beltran, et al (2016)	Y
Q8NE86	MCU	K332	1xAcetyl [K11(100)]	0.173817	0.625491	1.45478	1.5126	0.155183	0.450445	1.10428	0.876617	Jean Beltran, et al (2016)	Y
Q00325	SLC25A3	K206	1xAcetyl [K5(100)]	1.14212	1.06146	0.894303	2.40774	0.896013	0.772218	0.308379	1.73418	Jean Beltran, et al (2016)	Y
P12235	SLC25A4	K23	1xAcetyl [K13(100)]	0.049132	0.360889	0.809002	0.246273	-0.110498	-0.439027	-0.138103	-0.806839	Jean Beltran, et al (2016)	Y
P11177	PDHB	K227	1xAcetyl [K8(99.7)]	3.33793	-0.837785	-0.415693	5.08573	3.26892	-1.3788	-1.37917	4.07997	Jean Beltran, et al (2016)	Y
Q9Y2Z4	YARS2	K296	1xAcetyl [K2(100)]	0.496012	1.4055	1.67243	1.11868	0.192669	0.706837	0.754042	0.0237687	Jean Beltran, et al (2016)	Y
P49411	TUFM	K55	1xAcetyl [K2(100)]	0.131186	-0.078201	-1.59563	-0.604757	0.0268491	-0.210449	-1.80602	-0.859351	Jean Beltran, et al (2016)	Y
Q8TCS8	PNPT1	K439	1xAcetyl [K20(100)];1xOxidation [M5]	0.993205	0.32322	0.93724	2.14143	-0.656181	-1.62426	-1.04352	0.447666	Jean Beltran, et al (2016)	Y
Q8TCS8	PNPT1	K439	1xAcetyl [K20(100)]	0.223811	1.40309	1.42562	2.65417	-1.42557	-0.544387	-0.555139	0.960402	Jean Beltran, et al (2016)	Y
P12236	SLC25A6	K96	1xAcetyl [K4(100)]	-1.16657	0.522291	0.503663	-0.078422	-0.696639	0.964514	0.907205	-0.00593922	Jean Beltran, et al (2016)	Y
Q86UY8	NT5DC3	K338	1xAcetyl [K19(100)]	0.81414	0.905507	0.824987	1.41102	0.441188	0.222035	0.176061	0.591352	Jean Beltran, et al (2016)	N/A
Q9P2R7	SUCLA2	K401	1xAcetyl [K5(100)]	-1.34866	1.07333	1.25469	-2.04977	-1.57764	0.870443	1.05809	-2.57684	Jean Beltran, et al (2016)	Y
P49411	TUFM	K256	1xAcetyl [K4(100)]	0.24771	1.08184	1.39602	1.32892	0.143373	0.949597	1.18563	1.07433	Jean Beltran, et al (2016)	Y
P19404	NDUFV2	K209	1xAcetyl [K10(100)]	0.494785	1.70891	1.86142	2.18519	0.370457	1.26425	1.06068	1.17799	Jean Beltran, et al (2016)	Y
P24752	ACAT1	K190	1xAcetyl [K9(100)];1xCarbamidomethyl [C15];1xOxidation [M12]	0.542753	0.556049	0.852112	0.173664	0.421074	0.216912	0.373917	-0.354407	Jean Beltran, et al (2016)	Y
P24752	ACAT1	K190	1xAcetyl [K9(100)];1xCarbamidomethyl [C15]	0.123164	0.412265	0.759362	-0.049656	0.00148548	0.0731276	0.281167	-0.577727	Jean Beltran, et al (2016)	Y
Q6YN16	HSDL2	K42	1xAcetyl [K10(100)]	0.126435	0.745247	0.820941	1.76108	0.0234409	0.871828	1.35418	2.22105	Jean Beltran, et al (2016)	N
Q99798	ACO2	K739	1xAcetyl [K9(100)];1xCarbamidomethyl [C10]	0.019559	2.30239	3.68543	6.70052	-0.182075	1.75051	2.58714	5.22128	Jean Beltran, et al (2016)	Y
Q99798	ACO2	K736	1xAcetyl [K6(100)]	-0.474794	-1.36812	-1.25633	-1.19329	-0.676428	-1.92	-2.35461	-2.67252	Jean Beltran, et al (2016)	Y
P42765	ACAA2	K38	1xAcetyl [K13(100)]	0.237128	1.38114	1.67171	1.01366	0.122095	1.1133	1.06196	0.124574	Jean Beltran, et al (2016)	Y
P52272	HNRNPM	K672	1xAcetyl [K2(100)];1xCarbamidomethyl [C6]	-0.378758	0.552166	0.342434	-0.91981	-0.518882	0.501142	0.290018	-0.751688	Jean Beltran, et al (2016)	N
O75489	NDUFS3	K109	1xAcetyl [K8(100)]	0.151097	2.51976	2.3219	0.101107	0.0122822	1.9034	1.34884	-0.966532	Jean Beltran, et al (2016)	Y
P13073	COX4I1	K53	1xAcetyl [K11(100)]	0.180126	1.49839	1.36324	1.4706	-0.138335	0.855921	0.651302	0.569101	Jean Beltran, et al (2016)	Y
Q9Y676	MRPS18B	K112	1xAcetyl [K3(100)]	0.420377	-0.624625	-0.70198	0.8506	0.26204	-1.06185	-1.43577	-0.0905065	Jean Beltran, et al (2016)	Y
P49753	ACOT2	K368	1xAcetyl [K20(100)]	-0.351631	0.83	1.46719	0.717761	#N/A	#N/A	#N/A	#N/A	Jean Beltran, et al (2016)	Y
P10809	HSPD1	K82	1xAcetyl [K7(100)]	-1.25508	1.5541	2.12988	1.82362	-1.37543	1.29709	1.72172	1.21955	Jean Beltran, et al (2016)	Y
P42765	ACAA2	K269	1xAcetyl [K28(99.6)]	-0.368187	0.714197	1.09351	1.02928	-0.483221	0.446362	0.483754	0.140192	Jean Beltran, et al (2016)	Y
P55809	OXCT1	K185	1xAcetyl [K9(100)]	3.31867	2.85963	2.05682	2.68996	3.21837	2.50462	1.44423	1.84036	Jean Beltran, et al (2016)	Y
Q9NSE4	IARS2	K479	1xAcetyl [K3(100)]	1.09825	1.73242	-0.167737	2.22429	0.984545	1.33297	-0.762285	1.5027	Jean Beltran, et al (2016)	Y
P83111	LACTB	K342	1xAcetyl [K5(100)];1xCarbamidomethyl [C4]	-0.324668	-1.24873	0.134297	0.672934	-0.353237	-1.3611	-0.256371	0.357948	Jean Beltran, et al (2016)	Y
Q9UJS0	SLC25A13	K545	1xAcetyl [K37(100)]	0.530566	2.00658	2.64245	3.00021	0.167675	1.11128	1.43581	1.60625	Jean Beltran, et al (2016)	Y
Q9BRQ6	CHCHD6	K133	1xAcetyl [K16(100)]	0.071815	-0.834452	-1.06852	0.616691	#N/A	#N/A	#N/A	#N/A	Jean Beltran, et al (2016)	Y
P22695	UQCRC2	K42	1xAcetyl [K19(100)];1xDeamidated [N22]	-0.170891	0.846808	2.90966	1.21463	-0.32275	0.523727	2.36171	0.500055	Jean Beltran, et al (2016)	Y
P22695	UQCRC2	K42	1xAcetyl [K19(100)]	-0.307669	1.9011	2.20912	2.5069	-0.459527	1.57802	1.66118	1.79232	Jean Beltran, et al (2016)	Y
P38646	HSPA9	K159	1xAcetyl [K13(100)];1xOxidation [M26]	1.5397	3.19457	3.20731	4.12788	1.21317	2.72053	2.62813	3.30168	Jean Beltran, et al (2016)	Y
P38646	HSPA9	K159	1xAcetyl [K13(100)];1xDeamidated [N3]	1.26779	2.14514	1.92638	2.63167	0.941255	1.67109	1.3472	1.80548	Jean Beltran, et al (2016)	Y
P38646	HSPA9	K159	1xAcetyl [K13(100)]	0.700372	1.42894	1.76456	2.39051	0.373834	0.954891	1.18538	1.56432	Jean Beltran, et al (2016)	Y
P36957	DLST	K307	1xAcetyl [K21(100)]	0.455778	0.734697	1.487	1.46628	0.20603	0.285796	0.706268	0.678011	Jean Beltran, et al (2016)	Y
P00505	GOT2	K122	1xAcetyl [K15(100)]	0.92583	1.38485	1.59964	1.71969	0.796218	0.912883	0.905434	0.872497	Jean Beltran, et al (2016)	Y
P49753	ACOT2	K150	1xAcetyl [K24(100)];1xOxidation [M14]	-0.09428	2.52114	4.80922	4.76956	#N/A	#N/A	#N/A	#N/A	Jean Beltran, et al (2016)	Y
P49753	ACOT2	K150	1xAcetyl [K24(100)]	0.26652	0.744003	0.250331	2.04022	#N/A	#N/A	#N/A	#N/A	Jean Beltran, et al (2016)	Y
Q96EY1	DNAJA3	K385	1xAcetyl [K21(100)]	0.891641	-0.006274	1.11414	2.26437	0.580138	-0.552243	0.60419	1.55596	Jean Beltran, et al (2016)	Y
Q8WW59	SPRYD4	K150	1xAcetyl [K11(100)]	-0.029089	1.26104	1.76094	1.78182	-0.153417	0.747042	0.831903	0.352601	Jean Beltran, et al (2016)	N/A
Q6NVY1	HIBCH	K353	1xAcetyl [K6(100)]	0.24721	0.39073	0.324878	1.42012	0.15365	0.0630429	-0.295239	0.637707	Jean Beltran, et al (2016)	Y
Q8IW45	NAXD	K140	1xAcetyl [K23(100)]	0.008099	-0.002573	0.909611	1.31567	-0.148944	-0.304745	0.592306	0.620564	Jean Beltran, et al (2016)	Y
Q9UIJ7	AK3	K122	1xAcetyl [K18(100)]	3.28761	1.03344	1.30642	3.12755	3.22135	0.783694	0.760447	2.39811	Jean Beltran, et al (2016)	Y
Q9UIJ7	AK3	K189	1xAcetyl [K15(99.7)]	-0.622807	-0.082581	0.672803	2.07966	-0.689069	-0.33233	0.126835	1.35022	Jean Beltran, et al (2016)	Y
O15382	BCAT2	K229	1xAcetyl [K10(100)]	-1.12172	0.013704	1.06058	1.42551	-1.20442	-0.348065	0.297596	0.590394	Jean Beltran, et al (2016)	Y
Q16795	NDUFA9	K189	1xAcetyl [K5(100)]	-0.44534	-1.23908	-2.04599	-1.02825	-0.701143	-1.72554	-2.84425	-1.8323	Jean Beltran, et al (2016)	Y
P16401	HIST1H1B	K49	1xAcetyl [K12(100)]	-0.266314	-0.137372	-0.580022	-2.40576	-0.0933204	0.688861	0.782136	-1.06568	Jean Beltran, et al (2016)	N
Q9NPJ3	ACOT13	K127	1xAcetyl [K4(100)]	0.586625	-0.628875	-0.78972	0.978464	0.55523	-0.974839	-1.31979	0.00540363	Jean Beltran, et al (2016)	Y
Q16891	IMMT	K427	1xAcetyl [K4(100)]	2.33157	1.99508	1.8348	3.34962	2.16421	1.74777	1.49339	2.88182	Jean Beltran, et al (2016)	Y
Q9NVI7	ATAD3A	K472	1xAcetyl [K4(100)]	0.780569	0.264579	0.043227	3.71578	0.729545	0.114019	-0.291341	3.34283	Jean Beltran, et al (2016)	Y
P55809	OXCT1	K481	1xAcetyl [K8(99.3)]	-0.051105	-1.32141	-1.93368	-1.24667	-0.15141	-1.67643	-2.54627	-2.09627	Jean Beltran, et al (2016)	Y
P31930	UQCRC1	K163	1xAcetyl [K21(100)];1xCarbamidomethyl [C12]	-0.3598	1.06557	1.02244	-0.14338	-0.514253	0.85768	0.524696	-0.760678	Jean Beltran, et al (2016)	Y
P40939	HADHA	K334	1xAcetyl [K8(100)]	0.320887	1.52371	2.10082	2.64309	0.123021	1.07164	1.33698	1.77125	Jean Beltran, et al (2016)	Y
P13995	MTHFD2	K50	1xAcetyl [K6(100)]	0.128818	-0.122431	-0.548534	1.42203	0.0611796	0.0834647	-0.31746	1.2521	Jean Beltran, et al (2016)	Y
Q969Z0	TBRG4	K337	1xAcetyl [K22(100)];1xCarbamidomethyl [C20]	1.55256	2.15479	2.21227	1.85553	1.33719	1.92213	2.01064	1.58172	Jean Beltran, et al (2016)	Y
P24539	ATP5F1	K139	1xAcetyl [K8(100)]	-0.18019	1.09187	1.58909	2.0139	-0.311121	0.752736	0.805002	1.1155	Jean Beltran, et al (2016)	Y
P10515	DLAT	K368	1xAcetyl [K5(100)]	0.035633	2.16125	2.64319	3.13836	-0.0900179	1.74874	2.00627	2.30487	Jean Beltran, et al (2016)	Y
P07954	FH	K122	1xAcetyl [K7(100)]	-0.251194	-0.317291	-0.456858	-0.729949	-0.189291	-0.321613	-0.753168	-1.17462	Jean Beltran, et al (2016)	Y
Q16718	NDUFA5	K60	1xAcetyl [K5(100)]	-0.715864	0.356986	0.832702	1.36515	-0.848112	0.0606753	0.0352734	0.391353	Jean Beltran, et al (2016)	Y
Q5JRX3	PITRM1	K759	1xAcetyl [K8(100)]	-0.866369	0.704948	1.5181	1.17567	-0.953153	0.704948	1.39775	0.895906	Jean Beltran, et al (2016)	Y
Q5JRX3	PITRM1	K759	1xAcetyl [K8(100)];1xOxidation [M4]	0.086387	2.19637	0.632232	2.20836	-0.000396991	2.19637	0.51188	1.92859	Jean Beltran, et al (2016)	Y
P54886	ALDH18A1	K424	1xAcetyl [K7(100)]	0.497378	0.151824	0.622918	1.3961	0.449142	0.241091	0.776525	1.54491	Jean Beltran, et al (2016)	Y
O75947	ATP5H	K58	1xAcetyl [K17(100)]	-0.063177	0.555115	1.18905	1.25258	-0.119761	0.227428	0.661985	0.585373	Jean Beltran, et al (2016)	Y
Q9Y2Z4	YARS2	K355	1xAcetyl [K7(100)]	-0.008896	0.980683	1.429	3.06416	-0.312238	0.28202	0.510613	1.96924	Jean Beltran, et al (2016)	Y
P05141	SLC25A5	K147	1xAcetyl [K7(100)]	1.54188	1.78918	1.26823	1.51585	1.33649	1.48583	0.769471	0.881727	Jean Beltran, et al (2016)	Y
O75947	ATP5H	K9	1xAcetyl [K4(100)]	1.09446	1.38496	1.78502	1.88526	1.03787	1.05727	1.25795	1.21805	Jean Beltran, et al (2016)	Y
Q9UIJ7	AK3	K80	1xAcetyl [K7(100)]	1.84816	1.25287	2.45632	3.14306	1.7819	1.00312	1.91036	2.41362	Jean Beltran, et al (2016)	Y
Q96DB5	RMDN1	K230	1xAcetyl [K3(100)];1xOxidation [M4]	-1.41675	0.785823	1.16022	0.134775	-1.4182	0.362513	0.417784	-0.759752	Jean Beltran, et al (2016)	N
P10809	HSPD1	K396	1xAcetyl [K3(100)]	0.254803	1.01256	1.4429	1.89748	0.134451	0.755549	1.03473	1.29341	Jean Beltran, et al (2016)	Y
P43155	CRAT	K609	1xAcetyl [K7(100)]	0.716734	0.311635	1.57465	1.98181	0.526435	-0.252987	0.617111	0.862125	Jean Beltran, et al (2016)	Y
Q8NE86	MCU	K211	1xAcetyl [K5(100)]	0.242783	1.17695	2.04855	1.53214	0.224149	1.0019	1.69805	0.89615	Jean Beltran, et al (2016)	Y
P30049	ATP5F1D	K165	1xAcetyl [K9(100)]	-0.184465	0.423388	0.579696	0.582922	-0.332423	1.21425	1.89802	1.30078	Jean Beltran, et al (2016)	Y
O75367	H2AFY	K134	1xAcetyl [K11(99.7)]	-0.652436	-0.600847	0.616691	0.275269	-0.72145	-0.817457	0.208523	-0.233667	Jean Beltran, et al (2016)	N
P24752	ACAT1	K181	1xAcetyl [K7(100)]	-0.961517	-0.258963	0.254918	-1.1015	-1.0832	-0.598101	-0.223277	-1.62957	Jean Beltran, et al (2016)	Y
P48047	ATP5O	K176	1xAcetyl [K4(100)]	-0.470097	0.764455	1.56175	1.36654	-0.602344	0.444837	0.967204	0.619802	Jean Beltran, et al (2016)	Y
Q3SY69	ALDH1L2	K886	1xAcetyl [K13(100)]	0.698392	1.41116	1.9208	1.51209	0.612967	1.4791	1.69924	0.978031	Jean Beltran, et al (2016)	Y
P50213	IDH3A	K336	1xAcetyl [K10(99.7)];1xCarbamidomethyl [C5]	1.32078	1.39834	2.46314	3.25216	1.08199	0.876286	1.69252	2.31632	Jean Beltran, et al (2016)	Y
P42765	ACAA2	K171	1xAcetyl [K28(100)]	-1.1236	0.40162	1.90263	2.69829	-1.23864	0.133785	1.29288	1.80921	Jean Beltran, et al (2016)	Y
Q96I99	SUCLG2	K403	1xAcetyl [K11(100)]	-0.428559	0.456239	1.13523	1.35661	-0.47819	0.264676	0.576472	0.710444	Jean Beltran, et al (2016)	Y
Q9Y6G3	MRPL42	K99	1xAcetyl [K4(100)];1xOxidation [M13]	-0.054951	-0.957877	-0.419276	-1.51151	#N/A	#N/A	#N/A	#N/A	Jean Beltran, et al (2016)	Y
P11387	TOP1	K172	1xAcetyl [K8(100)]	-2.09122	-0.388408	-2.19313	-0.24858	-2.17936	-0.558333	-2.37582	-0.363613	Jean Beltran, et al (2016)	N
P40939	HADHA	K597	1xAcetyl [K27(100)]	-0.280562	0.111588	0.063014	1.38572	-0.478427	-0.34048	-0.700822	0.513874	Jean Beltran, et al (2016)	Y
Q08257	CRYZ	K124	1xAcetyl [K4(100)]	-0.281824	0.281844	1.31374	0.793978	-0.318855	0.120923	0.830376	0.0997665	Jean Beltran, et al (2016)	N
P31040	SDHA	K608	1xAcetyl [K8(100)]	0.358338	1.93943	0.989101	3.00814	0.264778	1.57318	0.44511	2.24516	Jean Beltran, et al (2016)	Y
Q9HD33	MRPL47	K144	1xAcetyl [K13(100)]	-3.73219	0.454886	0.480894	-0.06509	-3.85254	0.164462	-0.0391507	-0.515047	Jean Beltran, et al (2016)	Y
Q16698	DECR1	K260	1xAcetyl [K9(100)]	-0.380277	0.927744	1.05973	0.747864	-0.407431	0.927744	0.7149	0.2645	Jean Beltran, et al (2016)	Y
Q9HCC0	MCCC2	K512	1xAcetyl [K1(100)]	-0.040253	0.407462	0.952151	2.16992	-0.263058	-0.27601	-0.0586284	0.97773	Jean Beltran, et al (2016)	Y
P49411	TUFM	K297	1xAcetyl [K12(100)];1xCarbamidomethyl [C5]	-0.247394	0.470414	-0.253727	1.72957	-0.35173	0.338166	-0.464116	1.47498	Jean Beltran, et al (2016)	Y
Q9BYD6	MRPL1	K108	1xAcetyl [K1(100)]	0.019816	0.018207	-0.450932	-1.0722	-0.0764462	-0.344684	-0.905108	-1.62605	Jean Beltran, et al (2016)	Y
O75947	ATP5H	K78	1xAcetyl [K6(99.6)]	0.957466	-2.20199	0.968247	1.59098	0.900883	-2.52968	0.441177	0.923773	Jean Beltran, et al (2016)	Y
P61604	HSPE1	K8	1xAcetyl [K1(100)]	-0.422312	0.653108	0.941929	0.335733	-0.510454	0.46534	0.530503	-0.304888	Jean Beltran, et al (2016)	Y
Q9NYK5	MRPL39	K72	1xAcetyl [K4(100)];1xOxidation [M13]	0.373198	0.75028	1.17993	2.74321	0.26618	0.377328	0.567341	2.05614	Jean Beltran, et al (2016)	Y
Q9NYK5	MRPL39	K72	1xAcetyl [K4(100)]	1.37921	2.05019	2.31026	2.64483	1.2722	1.67724	1.69767	1.95777	Jean Beltran, et al (2016)	Y
P24539	ATP5F1	K233	1xAcetyl [K12(100)]	0.536118	0.399173	0.572227	2.06855	0.405187	0.0600361	-0.211858	1.17014	Jean Beltran, et al (2016)	Y
O75367	H2AFY	K167	1xAcetyl [K7(100)]	-0.430117	0.32712	-0.673786	1.58379	-0.499132	0.11051	-1.08195	1.07485	Jean Beltran, et al (2016)	N
P40939	HADHA	K289	1xAcetyl [K5(100)]	0.080448	0.153788	0.404438	1.36232	-0.117418	-0.29828	-0.359399	0.49048	Jean Beltran, et al (2016)	Y
Q9UDR5	AASS	K286	1xAcetyl [K13(100)]	-1.00715	-0.531751	-0.723017	1.24899	-1.13545	-0.769315	-1.22687	0.491963	Jean Beltran, et al (2016)	Y
P10809	HSPD1	K202	1xAcetyl [K7(100)]	-0.376565	-1.5986	-1.54394	-0.93597	-0.496917	-1.85561	-1.95211	-1.54004	Jean Beltran, et al (2016)	Y
P55084	HADHB	K188	1xAcetyl [K8(100)];1xOxidation [M3]	0.086922	-0.619414	1.84832	2.53775	-0.0830029	-0.927426	1.28272	1.80918	Jean Beltran, et al (2016)	Y
P55084	HADHB	K188	1xAcetyl [K8(100)]	0.446141	1.26437	1.84486	2.02016	0.276216	0.956356	1.27926	1.29158	Jean Beltran, et al (2016)	Y
Q6NUK1	SLC25A24	K336	1xAcetyl [K4(99.7)]	1.48754	2.43725	2.30308	3.36904	1.26103	2.09697	1.60798	2.55264	Jean Beltran, et al (2016)	Y
P11387	TOP1	K172	1xAcetyl [K9(100)]	-0.550191	-4.39157	-5.86671	-3.09988	-0.638333	-4.5615	-6.0494	-3.21491	Jean Beltran, et al (2016)	N
P40939	HADHA	K597	1xAcetyl [K28(100)]	0.490342	0.858019	1.12906	2.28948	0.292477	0.405951	0.365222	1.41764	Jean Beltran, et al (2016)	Y
P48735	IDH2	K299	1xAcetyl [K11(100)];1xCarbamidomethyl [C20]	-0.031835	1.35976	1.80437	2.01346	-0.0114944	1.41865	1.71487	1.79066	Jean Beltran, et al (2016)	Y
P53597	SUCLG1	K66	1xAcetyl [K9(100)];1xCarbamidomethyl [C3]	-1.23588	1.08339	1.20166	1.22804	-1.53219	1.01026	1.18587	1.26457	Jean Beltran, et al (2016)	Y
Q9H2U2	PPA2	K216	1xAcetyl [K13(100)]	-1.29112	1.41221	2.04106	0.032454	-1.33796	1.12651	1.24446	-0.954503	Jean Beltran, et al (2016)	Y
P40939	HADHA	K309	1xAcetyl [K6(100)];1xCarbamidomethyl [C19]	0.019576	1.34579	1.55449	0.679574	-0.178289	0.89372	0.790651	-0.192269	Jean Beltran, et al (2016)	Y
Q9BZE1	MRPL37	K135	1xAcetyl [K8(100)]	0.783297	1.09266	1.08861	1.48484	0.608251	0.80696	0.68153	1.07017	Jean Beltran, et al (2016)	Y
Q96RQ3	MCCC1	K295	1xAcetyl [K11(100)]	-0.224019	1.89428	1.94502	2.45002	-0.484647	0.927852	0.457532	0.763854	Jean Beltran, et al (2016)	Y
P11177	PDHB	K347	1xAcetyl [K11(100)]	0.328293	1.38281	2.31599	2.80065	0.259278	0.841796	1.35252	1.79489	Jean Beltran, et al (2016)	Y
Q9Y2R9	MRPS7	K221	1xAcetyl [K13(100)]	-0.656172	0.822219	-2.14196	0.000793	-0.828659	0.39891	-2.74603	-0.648132	Jean Beltran, et al (2016)	Y
Q8IYB8	SUPV3L1	K243	1xAcetyl [K9(100)];1xCarbamidomethyl [C17]	-0.057932	0.113445	1.99985	1.9141	-0.439769	-0.879323	0.773955	0.449432	Jean Beltran, et al (2016)	Y
Q6P587	FAHD1	K147	1xAcetyl [K2(100)]	0.440155	1.03384	1.088	1.65264	0.547958	0.703859	0.345567	0.672252	Jean Beltran, et al (2016)	Y
P49411	TUFM	K88	1xAcetyl [K9(100)]	0.934391	0.955715	0.265579	1.54554	0.830055	0.823467	0.0551903	1.29095	Jean Beltran, et al (2016)	Y
P00367	GLUD1	K415	1xAcetyl [K16(100)]	0.357067	0.331854	1.55441	0.936069	0.283933	0.049711	1.12359	0.403004	Jean Beltran, et al (2016)	Y
P12236	SLC25A6	K43	1xAcetyl [K10(100)]	-1.85999	1.53297	1.74954	1.56152	-1.39006	1.9752	2.15308	1.63401	Jean Beltran, et al (2016)	Y
P48735	IDH2	K80	1xAcetyl [K11(100)];1xDeamidated [N19]	-0.837349	-0.328847	1.03335	-1.66683	-0.817008	-0.269953	0.94385	-1.88964	Jean Beltran, et al (2016)	Y
P48735	IDH2	K80	1xAcetyl [K11(100)]	0.892151	1.66051	1.54628	3.07496	1.04194	0.781173	1.09418	1.28457	Jean Beltran, et al (2016)	Y
P40939	HADHA	K569	1xAcetyl [K9(99.8)]	1.09572	1.56017	1.40372	2.92871	0.897856	1.1081	0.639888	2.05687	Jean Beltran, et al (2016)	Y
P28331	NDUFS1	K467	1xAcetyl [K17(100)]	1.21194	3.01547	3.91701	2.53086	1.10492	2.64922	3.21302	1.71201	Jean Beltran, et al (2016)	Y
Q96I99	SUCLG2	K423	1xAcetyl [K20(99.7)]	-0.520676	-0.618844	2.09618	-0.689734	-0.570306	-0.810407	1.53742	-1.3359	Jean Beltran, et al (2016)	Y
Q9Y399	MRPS2	K68	1xAcetyl [K7(100)]	0.688417	1.63767	2.47549	-0.883843	0.455756	1.55497	2.73392	-0.862039	Jean Beltran, et al (2016)	Y
Q9NUJ1	ABHD10	K248	1xAcetyl [K6(100)]	-0.752917	2.6444	3.03057	2.02706	-0.741329	2.39102	2.42555	1.12094	Jean Beltran, et al (2016)	Y
Q15031	LARS2	K328	1xAcetyl [K9(100)]	0.079182	0.850436	0.459932	1.66669	-0.225329	0.132349	-0.513128	0.675375	Jean Beltran, et al (2016)	Y
Q6UB35	MTHFD1L	K516	1xAcetyl [K10(100)]	1.02685	0.555615	0.722947	1.15552	0.895922	0.366581	0.540255	1.09755	Jean Beltran, et al (2016)	Y
O75746	SLC25A12	K543	1xAcetyl [K37(100)]	0.414073	1.80902	2.72908	3.17775	0.288422	1.30821	1.83145	2.1177	Jean Beltran, et al (2016)	Y
Q6NUK1	SLC25A24	K336	1xAcetyl [K3(100)]	-0.610057	1.11691	1.44091	1.94277	-0.836566	0.776629	0.745804	1.12637	Jean Beltran, et al (2016)	Y
Q12931	TRAP1	K424	1xAcetyl [K3(100)]	-4.38612	1.01815	1.35241	0.17475	-4.4661	0.609978	0.772269	-0.571133	Jean Beltran, et al (2016)	Y
Q96AB3	ISOC2	K185	1xAcetyl [K3(100)]	-1.28305	0.405226	1.42098	1.16025	-1.42579	-0.136784	0.309951	0.023406	Jean Beltran, et al (2016)	N
P14406	COX7A2	K46	1xAcetyl [K13(100)]	-0.081919	0.333752	1.4339	1.79332	-0.497678	-0.531771	-0.0643467	0.215591	Jean Beltran, et al (2016)	Y
Q8TCS8	PNPT1	K285	1xAcetyl [K10(100)]	0.876032	3.34487	4.38536	4.14494	-0.773353	1.39739	2.4046	2.45117	Jean Beltran, et al (2016)	Y
P18859	ATP5J	K46	1xAcetyl [K5(100)]	0.556119	0.379749	1.4728	1.65848	0.323458	-0.297421	0.812874	0.596354	Jean Beltran, et al (2016)	Y
Q9NPJ3	ACOT13	K108	1xAcetyl [K13(100)]	-0.165244	0.66572	1.48686	0.834931	-0.196639	0.319756	0.956793	-0.138129	Jean Beltran, et al (2016)	Y
Q5JRX3	PITRM1	K45	1xAcetyl [K4(100)]	0.02426	0.602236	0.808127	0.887616	-0.062524	0.602236	0.687775	0.607848	Jean Beltran, et al (2016)	Y
P32322	PYCR1	K215	1xAcetyl [K11(100)]	0.322757	0.167943	0.160864	0.952873	0.520356	0.767405	0.791258	1.20785	Jean Beltran, et al (2016)	Y
P48047	ATP5O	K60	1xAcetyl [K6(100)]	0.185455	0.660768	1.1788	1.6213	0.0532073	0.34115	0.584254	0.874556	Jean Beltran, et al (2016)	Y
Q02218	OGDH	K943	1xAcetyl [K14(100)]	0.201279	1.43387	1.89783	1.74493	-0.267565	0.524673	0.763614	0.489123	Jean Beltran, et al (2016)	Y
Q5JRX3	PITRM1	K305	1xAcetyl [K15(100)]	1.38014	2.63046	3.0485	2.80869	1.29335	2.63046	2.92814	2.52892	Jean Beltran, et al (2016)	Y
Q9H2U2	PPA2	K53	1xAcetyl [K4(100)]	0.932088	0.478362	1.58888	3.32732	0.885248	0.192664	0.792282	2.34036	Jean Beltran, et al (2016)	Y
Q9P2R7	SUCLA2	K302	1xAcetyl [K15(99.6)]	-0.016606	1.82139	2.87061	1.05104	-0.245579	1.6185	2.674	0.523966	Jean Beltran, et al (2016)	Y
P50213	IDH3A	K58	1xAcetyl [K6(100)]	-0.063948	1.60763	2.19656	3.48761	-0.302734	1.08557	1.42595	2.55178	Jean Beltran, et al (2016)	Y
P07954	FH	K61	1xAcetyl [K10(100)]	0.170803	0.336691	0.965441	0.826033	0.232706	0.33237	0.66913	0.381366	Jean Beltran, et al (2016)	Y
P38117	ETFB	K221	1xAcetyl [K16(100)]	-0.194259	0.330958	1.06818	1.60135	-0.0988396	0.277152	0.794362	0.946916	Jean Beltran, et al (2016)	Y
P38117	ETFB	K210	1xAcetyl [K5(100)]	1.69318	0.253284	-0.155004	3.21495	1.7886	0.199478	-0.428818	2.56052	Jean Beltran, et al (2016)	Y
P13804	ETFA	K139	1xAcetyl [K13(100)]	0.429043	0.823909	1.48733	1.58702	0.434825	0.76317	1.0258	0.803773	Jean Beltran, et al (2016)	Y
P48047	ATP5O	K192	1xAcetyl [K4(100)]	-2.20213	1.41753	0.886305	2.35181	-2.33437	1.09791	0.291757	1.60507	Jean Beltran, et al (2016)	Y
P48047	ATP5O	K192	1xAcetyl [K4(100)];1xOxidation [M8]	-0.302806	0.227844	0.418423	0.660139	-0.435054	-0.0917739	-0.176126	-0.0866041	Jean Beltran, et al (2016)	Y
Q6UB35	MTHFD1L	K352	1xAcetyl [K5(100)];1xCarbamidomethyl [C3]	0.669228	1.68101	1.17062	0.221707	0.538297	1.49198	0.987928	0.163737	Jean Beltran, et al (2016)	Y
Q9UHQ9	CYB5R1	K300	1xAcetyl [K6(100)];1xOxidation [M7]	-0.259869	-1.24051	-1.84216	-2.38007	-0.215926	-1.32729	-2.11358	-2.6213	Jean Beltran, et al (2016)	Y
P38646	HSPA9	K617	1xAcetyl [K7(100)]	0.326046	-0.676344	-0.979498	1.23165	-0.000491674	-1.15039	-1.55868	0.405461	Jean Beltran, et al (2016)	Y
Q9Y305	ACOT9	K138	1xAcetyl [K5(100)]	1.37989	0.797597	0.744794	1.9357	1.15338	0.36357	0.0931108	1.44308	Jean Beltran, et al (2016)	Y
Q99798	ACO2	K723	1xAcetyl [K6(100)]	0.688849	3.48166	4.16851	3.37735	0.487215	2.92978	3.07023	1.89812	Jean Beltran, et al (2016)	Y
P24752	ACAT1	K202	1xAcetyl [K12(99.8)];1xCarbamidomethyl [C6]	-0.439718	-2.9471	-5.61297	-1.88922	-0.561396	-3.28624	-6.09116	-2.41729	Jean Beltran, et al (2016)	Y
Q9Y6N5	SQOR	K173	1xAcetyl [K8(100)]	1.15921	1.15227	1.22945	2.99294	0.370945	0.155884	-0.0715563	1.6896	Jean Beltran, et al (2016)	Y
P07954	FH	K292	1xAcetyl [K6(100)]	0.309435	0.236132	0.067869	0.612652	0.371337	0.23181	-0.228441	0.167985	Jean Beltran, et al (2016)	Y
O00330	PDHX	K139	1xAcetyl [K16(100)]	-0.870711	-0.079582	-0.772238	0.413188	-0.952051	-0.439104	-1.43307	-0.527919	Jean Beltran, et al (2016)	Y
P24752	ACAT1	K78	1xAcetyl [K12(100)]	0.782021	1.48473	2.60933	0.069763	0.660343	1.14559	2.13113	-0.458308	Jean Beltran, et al (2016)	Y
Q99714	HSD17B10	K69	1xAcetyl [K16(100)];1xCarbamidomethyl [C5]	-0.494043	-0.673164	2.39884	-0.286454	-0.639395	-1.19321	1.55245	-1.33817	Jean Beltran, et al (2016)	Y
P53597	SUCLG1	K192	1xAcetyl [K10(99.7)]	0.773494	0.881755	0.514359	0.573943	0.477183	0.80862	0.498576	0.610469	Jean Beltran, et al (2016)	Y
P16401	HIST1H1B	K88	1xAcetyl [K4(100)]	-0.736039	-1.12846	-1.18168	-2.26825	-0.563045	-0.302223	0.180483	-0.928173	Jean Beltran, et al (2016)	N
P10809	HSPD1	K469	1xAcetyl [K7(100)]	0.200887	0.359559	0.833295	1.21463	0.0805353	0.102549	0.425127	0.610558	Jean Beltran, et al (2016)	Y
Q96HS1	PGAM5	K116	1xAcetyl [K12(100)]	0.332769	-0.649505	-0.945512	-0.921698	0.165411	-0.76587	-0.147146	-0.596158	Jean Beltran, et al (2016)	Y
Q6YP21	KYAT3	K108	1xAcetyl [K9(100)]	-0.03866	0.26317	1.0566	2.23575	-0.0357715	-0.170858	0.394851	1.62599	Jean Beltran, et al (2016)	N/A
P49748	ACADVL	K298	1xAcetyl [K12(99.7)]	0.449557	-0.612865	-0.822805	1.55577	0.327878	-0.696929	-1.06769	1.40131	Jean Beltran, et al (2016)	Y
P45880	VDAC2	K39	1xAcetyl [K8(100)]	-1.99043	0.109519	0.094273	-0.339023	-2.05393	-0.27121	-0.411618	-0.995291	Jean Beltran, et al (2016)	Y
P06576	ATP5F1B	K519	1xAcetyl [K30(100)]	0.576231	1.97986	2.28404	2.85017	0.432185	1.4558	1.4916	1.96031	Jean Beltran, et al (2016)	Y
O75390	CS	K103	1xAcetyl [K9(100)];1xCarbamidomethyl [C7]	0.479646	1.41219	1.5061	1.23396	0.266766	1.11706	1.08387	0.634643	Jean Beltran, et al (2016)	Y
P55809	OXCT1	K406	1xAcetyl [K16(100)]	-0.517071	0.871468	1.12519	1.72024	-0.617376	0.516452	0.512599	0.870644	Jean Beltran, et al (2016)	Y
P11182	DBT	K440	1xAcetyl [K5(100)]	-0.606748	0.763134	1.35437	1.13448	-0.768958	-0.037611	0.299174	0.0531422	Jean Beltran, et al (2016)	Y
P61604	HSPE1	K66	1xAcetyl [K10(100)]	0.779819	0.400482	0.652411	1.8628	0.691677	0.212714	0.240985	1.22218	Jean Beltran, et al (2016)	Y
P40939	HADHA	K644	1xAcetyl [K10(100)]	0.067227	0.973951	1.13251	1.35526	-0.130639	0.521883	0.368671	0.483412	Jean Beltran, et al (2016)	Y
O43615	TIMM44	K415	1xAcetyl [K10(100)]	0.408082	0.732554	-0.423935	1.64606	0.0907778	0.268932	-1.04311	0.739174	Jean Beltran, et al (2016)	Y
P48047	ATP5O	K158	1xAcetyl [K22(100)];1xCarbamidomethyl [C5]	0.235269	0.782813	1.22017	1.16247	0.103021	0.463195	0.62562	0.415726	Jean Beltran, et al (2016)	Y
Q16836	HADH	K249	1xAcetyl [K13(100)]	0.2517	0.761214	1.14279	1.97874	0.0538348	0.335754	0.56748	1.24582	Jean Beltran, et al (2016)	Y
P52272	HNRNPM	K698	1xAcetyl [K6(100)];1xCarbamidomethyl [C2]	0.194384	0.238728	0.298762	0.539257	0.0542594	0.187704	0.246346	0.70738	Jean Beltran, et al (2016)	N
P04179	SOD2	K122	1xAcetyl [K8(100)]	0.229397	1.01583	1.71517	2.45237	-0.192836	0.427985	0.548456	1.19355	Jean Beltran, et al (2016)	Y
P04179	SOD2	K89	1xAcetyl [K14(100)]	-0.208059	-0.05648	0.043508	3.14759	-0.630292	-0.644325	-1.12321	1.88877	Jean Beltran, et al (2016)	Y
Q9NVH6	TMLHE	K236	1xAcetyl [K7(100)]	0.250786	3.48427	3.54836	3.74098	0.220803	2.79005	2.52831	2.50158	Jean Beltran, et al (2016)	Y
P05141	SLC25A5	K163	1xAcetyl [K8(100)];1xCarbamidomethyl [C5]	0.214914	1.12132	0.493665	1.57226	0.00952184	0.817977	-0.00509672	0.938129	Jean Beltran, et al (2016)	Y
P30048	PRDX3	K196	1xAcetyl [K12(100)]	-0.216784	0.637897	0.662253	0.954968	-0.323802	0.517545	0.339171	0.517741	Jean Beltran, et al (2016)	Y
Q9Y2Z4	YARS2	K49	1xAcetyl [K4(100)]	1.74448	2.47217	2.64518	2.25752	1.44114	1.77351	1.72679	1.16261	Jean Beltran, et al (2016)	Y
Q99797	MIPEP	K83	1xAcetyl [K20(100)]	-2.04362	1.16118	0.589986	0.64866	-1.95895	1.0744	0.126364	-0.0276076	Jean Beltran, et al (2016)	Y
P11182	DBT	K304	1xAcetyl [K3(100)]	0.813827	1.56442	1.77517	2.83822	0.651617	0.763675	0.71997	1.75688	Jean Beltran, et al (2016)	Y
P40939	HADHA	K411	1xAcetyl [K5(100)]	4.22492	-0.352356	-0.88196	0.852313	4.02706	-0.804424	-1.6458	-0.0195303	Jean Beltran, et al (2016)	Y
O75746	SLC25A12	K403	1xAcetyl [K13(100)]	0.193274	0.843594	1.24125	2.05681	0.0676233	0.342792	0.343626	0.996766	Jean Beltran, et al (2016)	Y
P10809	HSPD1	K523	1xAcetyl [K7(100)]	-0.32785	0.418709	1.04094	1.08778	-0.448202	0.161699	0.632773	0.483709	Jean Beltran, et al (2016)	Y
P00367	GLUD1	K84	1xAcetyl [K8(100)]	0.626148	0.891107	1.3876	0.622738	0.553013	0.608963	0.956775	0.089673	Jean Beltran, et al (2016)	Y
Q9UHQ9	CYB5R1	K167	1xAcetyl [K9(99.8)]	0.023176	-1.72137	-1.86453	-1.95406	0.0671196	-1.80815	-2.13596	-2.19529	Jean Beltran, et al (2016)	Y
Q3SY69	ALDH1L2	K251	1xAcetyl [K4(100)];1xDeamidated [N]	0.818214	1.97006	2.12003	2.88021	0.73279	2.038	1.89846	2.34615	Jean Beltran, et al (2016)	Y
Q96I99	SUCLG2	K108	1xAcetyl [K7(100)]	-0.971746	0.631902	-0.772148	-2.26933	-1.02138	0.440339	-1.33091	-2.91549	Jean Beltran, et al (2016)	Y
P53597	SUCLG1	K105	1xAcetyl [K15(100)]	-0.258128	3.83437	4.38771	3.30603	-0.554438	3.76123	4.37193	3.34255	Jean Beltran, et al (2016)	Y
P82650	MRPS22	K258	1xAcetyl [K2(100)]	-3.94535	0.915773	0.780106	1.23114	-4.03891	0.415991	-0.0114994	0.36324	Jean Beltran, et al (2016)	Y
P61604	HSPE1	K66	1xAcetyl [K12(100)]	0.500837	-0.72668	-0.98348	-0.44724	0.412695	-0.914448	-1.39491	-1.08786	Jean Beltran, et al (2016)	Y
O75367	H2AFY	K134	1xAcetyl [K13(99.7)]	-0.100648	-0.321038	0.602037	1.73063	-0.169662	-0.537648	0.193869	1.2217	Jean Beltran, et al (2016)	N
O75367	H2AFY	K123	1xAcetyl [K2(100)]	-0.15591	-0.447942	-0.088645	-0.344385	-0.224924	-0.664552	-0.496814	-0.853321	Jean Beltran, et al (2016)	N
P48735	IDH2	K384	1xAcetyl [K2(100)]	4.42883	4.76619	5.00506	5.96064	4.44917	4.82508	4.91556	5.73784	Jean Beltran, et al (2016)	Y
P06576	ATP5F1B	K480	1xAcetyl [K18(100)];1xOxidation [M16]	-0.803765	0.706896	0.640797	0.60958	-0.947811	0.182832	-0.151642	-0.280283	Jean Beltran, et al (2016)	Y
P06576	ATP5F1B	K480	1xAcetyl [K18(100)]	-0.320892	1.01854	1.27656	2.00439	-0.464938	0.494476	0.484121	1.11453	Jean Beltran, et al (2016)	Y
Q9NSE4	IARS2	K277	1xAcetyl [K5(100)]	0.011995	1.00937	1.10295	1.4042	-0.101706	0.609921	0.508402	0.682605	Jean Beltran, et al (2016)	Y
Q16698	DECR1	K244	1xAcetyl [K10(100)]	0.050815	0.264346	0.584755	1.85848	0.0236608	0.264346	0.239926	1.37511	Jean Beltran, et al (2016)	Y
Q99798	ACO2	K520	1xAcetyl [K14(99.7)]	0.367973	1.58832	2.74978	3.01667	0.166339	1.03644	1.65149	1.53744	Jean Beltran, et al (2016)	Y
O94925	GLS	K320	1xAcetyl [K3(100)]	0.81058	-0.068967	0.109628	-2.41546	0.836785	0.272935	0.751232	-1.66884	Jean Beltran, et al (2016)	Y
O75947	ATP5H	K78	1xAcetyl [K5(100)]	-0.130959	2.27537	2.73457	1.1625	-0.187543	1.94768	2.2075	0.495289	Jean Beltran, et al (2016)	Y
P43304	GPD2	K634	1xAcetyl [K3(100)]	0.44075	-1.83737	-1.68992	0.766178	0.0511836	-2.5289	-2.69855	-0.375255	Jean Beltran, et al (2016)	Y
P42765	ACAA2	K137	1xAcetyl [K4(100)]	0.042102	-1.67671	-0.471966	0.636459	-0.0729313	-1.94455	-1.08172	-0.252625	Jean Beltran, et al (2016)	Y
P48735	IDH2	K272	1xAcetyl [K11(100)]	2.71766	0.417551	-1.22335	3.08204	2.738	0.476445	-1.31285	2.85924	Jean Beltran, et al (2016)	Y
P45880	VDAC2	K235	1xAcetyl [K6(100)]	0.805446	1.15436	1.28214	0.929464	0.741943	0.773633	0.776251	0.273197	Jean Beltran, et al (2016)	Y
P00367	GLUD1	K480	1xAcetyl [K3(100)]	0.653649	1.6033	1.88508	1.1143	0.580514	1.32116	1.45426	0.581237	Jean Beltran, et al (2016)	Y
Q6YN16	HSDL2	K116	1xAcetyl [K25(100)]	0.554245	0.600542	0.599496	1.29816	0.451251	0.727122	1.13274	1.75813	Jean Beltran, et al (2016)	N
P40939	HADHA	K625	1xAcetyl [K15(100)]	-0.222959	-0.594756	0.012161	1.15715	-0.420824	-1.04682	-0.751675	0.285309	Jean Beltran, et al (2016)	Y
P30084	ECHS1	K118	1xAcetyl [K3(100)]	-0.38979	0.812136	1.15058	1.31134	-0.522037	0.580704	0.712285	0.773296	Jean Beltran, et al (2016)	Y
P53007	SLC25A1	K160	1xAcetyl [K11(100)]	0.97241	-0.033027	-0.250689	1.53302	0.846759	-0.175767	-0.61806	1.06835	Jean Beltran, et al (2016)	Y
Q9H078	CLPB	K441	1xAcetyl [K19(99.6)]	-0.420798	0.778338	0.930838	1.97539	-0.621177	0.428973	0.652259	1.52227	Jean Beltran, et al (2016)	Y
O95139	NDUFB6	K54	1xAcetyl [K5(100)]	-0.454921	1.17062	1.50049	1.90095	-0.572616	0.752696	1.43837	1.65728	Jean Beltran, et al (2016)	Y
Q5T440	IBA57	K309	1xAcetyl [K26(100)]	0.439283	0.769813	1.36663	1.61595	0.570596	0.213996	0.412805	0.670343	Jean Beltran, et al (2016)	Y
P11387	TOP1	K245	1xAcetyl [K6(100)];1xOxidation [M8]	0.302314	0.06632	0.190128	0.354052	0.214172	-0.103605	0.00743565	0.239019	Jean Beltran, et al (2016)	N
P83111	LACTB	K379	1xAcetyl [K6(99.8)]	0.696322	-0.130625	-0.136604	1.01334	0.667753	-0.242991	-0.527272	0.698358	Jean Beltran, et al (2016)	Y
P35232	PHB	K202	1xAcetyl [K5(100)]	0.505466	0.26698	0.800591	1.42561	-0.137601	-2.15746	0.596626	0.270773	Jean Beltran, et al (2016)	Y
P09622	DLD	K346	1xAcetyl [K4(100)]	0.524096	0.018265	1.11113	1.74863	0.427835	-0.115298	0.883393	1.45467	Jean Beltran, et al (2016)	Y
P49189	ALDH9A1	K310	1xAcetyl [K7(100)]	0.50608	0.080467	-0.099801	2.78326	0.422016	-0.0238695	-0.235992	2.53594	Jean Beltran, et al (2016)	N
Q9Y3D9	MRPS23	K102	1xAcetyl [K4(100)]	0.251873	0.812401	1.1583	1.89665	0.0352627	0.359278	0.537249	1.20065	Jean Beltran, et al (2016)	Y
P40939	HADHA	K728	1xAcetyl [K9(100)]	0.085154	1.19189	1.64361	1.06601	-0.112711	0.739826	0.879776	0.19417	Jean Beltran, et al (2016)	Y
Q00325	SLC25A3	K112	1xAcetyl [K11(100)]	-0.647366	0.849273	1.06095	0.460658	-0.89347	0.560029	0.475028	-0.212898	Jean Beltran, et al (2016)	Y
Q12849	GRSF1	K425	1xAcetyl [K19(100)]	0.512837	1.20365	1.11722	0.955882	0.478621	1.25955	1.30987	1.47046	Jean Beltran, et al (2016)	Y
P25705	ATP5F1A	K503	1xAcetyl [K10(100)]	-0.256152	0.933571	0.824795	1.62743	-0.327915	0.541803	0.297725	0.897115	Jean Beltran, et al (2016)	Y
P25705	ATP5F1A	K498	1xAcetyl [K5(100)]	-0.058403	0.738786	1.04666	1.37072	-0.130166	0.347018	0.519588	0.640404	Jean Beltran, et al (2016)	Y
Q9H2U2	PPA2	K155	1xAcetyl [K19(99.7)]	0.28061	1.1968	1.43328	1.24697	0.23377	0.911099	0.636686	0.260013	Jean Beltran, et al (2016)	Y
P10809	HSPD1	K233	1xAcetyl [K12(100)]	0.712331	-0.338299	2.63174	3.45486	0.591979	-0.595309	2.22357	2.85079	Jean Beltran, et al (2016)	Y
Q12931	TRAP1	K652	1xAcetyl [K5(100)]	0.393435	0.331466	0.388904	1.87787	0.313459	-0.0767026	-0.191241	1.13199	Jean Beltran, et al (2016)	Y
P48735	IDH2	K180	1xAcetyl [K8(100)]	-0.506498	0.332239	0.590158	1.28745	-0.486158	0.391133	0.50066	1.06464	Jean Beltran, et al (2016)	Y
P34897	SHMT2	K280	1xAcetyl [K11(100)]	-0.486491	-1.83992	-1.48942	-0.101122	-0.585449	-2.04406	-1.89759	-0.643132	Jean Beltran, et al (2016)	Y
Q9P2R7	SUCLA2	K78	1xAcetyl [K5(100)]	0.754327	1.56137	2.14046	2.47646	0.525354	1.35848	1.94385	1.94939	Jean Beltran, et al (2016)	Y
O75367	H2AFY	K116	1xAcetyl [K20(99.6)]	0.178248	-0.316319	-0.335674	-0.476079	0.109233	-0.532929	-0.743843	-0.985014	Jean Beltran, et al (2016)	N
P30042	GATD3B	K203	1xAcetyl [K15(100)]	-0.633594	1.04897	1.71244	0.831148	-0.763206	0.964904	1.23632	0.211031	Jean Beltran, et al (2016)	Y
O60313	OPA1	K834	1xAcetyl [K10(100)]	-2.45026	0.127254	0.420593	0.455254	-2.69271	-0.324814	-0.302747	-0.315363	Jean Beltran, et al (2016)	Y
P10515	DLAT	K547	1xAcetyl [K15(100)]	-1.70425	-1.74607	-2.10244	0.020016	-1.8299	-2.15858	-2.73935	-0.813482	Jean Beltran, et al (2016)	Y
P13804	ETFA	K187	1xAcetyl [K18(100)]	0.1565	1.10998	0.919965	0.629884	0.162282	1.04924	0.458436	-0.153363	Jean Beltran, et al (2016)	Y
P16401	HIST1H1B	K100	1xAcetyl [K7(100)]	-1.78475	-1.50808	-3.13942	0.220621	-1.61175	-0.681852	-1.77726	1.5607	Jean Beltran, et al (2016)	N
P06576	ATP5F1B	K426	1xAcetyl [K4(100)]	-0.064497	1.02427	1.51123	1.85287	-0.208544	0.500209	0.718795	0.963005	Jean Beltran, et al (2016)	Y
P10809	HSPD1	K156	1xAcetyl [K14(99.5)];1xOxidation [M3]	-0.536864	0.562554	-0.155023	1.67282	-0.657216	0.305544	-0.563192	1.06875	Jean Beltran, et al (2016)	Y
P10809	HSPD1	K202	1xAcetyl [K6(100)]	1.74383	0.257494	-0.145762	0.42359	1.62348	0.000482983	-0.55393	-0.180482	Jean Beltran, et al (2016)	Y
Q86UY8	NT5DC3	K355	1xAcetyl [K7(100)]	0.126676	2.19713	1.61509	0.648364	-0.246276	1.51365	0.96616	-0.171305	Jean Beltran, et al (2016)	N/A
Q9UIJ7	AK3	K203	1xAcetyl [K13(100)]	0.491412	0.955124	0.934674	2.00068	0.425151	0.705376	0.388705	1.27123	Jean Beltran, et al (2016)	Y
P36957	DLST	K277	1xAcetyl [K4(100)]	1.50812	-0.156895	1.19511	2.38474	1.25837	-0.605796	0.414382	1.59647	Jean Beltran, et al (2016)	Y
P38646	HSPA9	K288	1xAcetyl [K4(100)]	0.243931	-0.831473	-0.827475	0.010859	-0.082606	-1.30552	-1.40666	-0.815333	Jean Beltran, et al (2016)	Y
P13073	COX4I1	K60	1xAcetyl [K7(100)]	0.533168	-1.18358	-0.731021	1.09999	0.214706	-1.82605	-1.44296	0.198492	Jean Beltran, et al (2016)	Y
O75390	CS	K375	1xAcetyl [K9(100)];1xOxidation [M7]	-0.069315	0.263933	-0.848373	0.623942	-0.282196	-0.0312019	-1.27061	0.0246243	Jean Beltran, et al (2016)	Y
O75390	CS	K375	1xAcetyl [K9(100)]	0.756092	0.947685	1.06818	1.44771	0.543211	0.65255	0.645942	0.848391	Jean Beltran, et al (2016)	Y
P38646	HSPA9	K345	1xAcetyl [K5(100)];1xOxidation [M4]	0.252894	-0.407747	-1.41229	0.301052	-0.0736429	-0.881793	-1.99147	-0.525141	Jean Beltran, et al (2016)	Y
P38646	HSPA9	K345	1xAcetyl [K5(100)]	0.295472	-0.390135	-0.884117	0.265393	-0.0310657	-0.864182	-1.4633	-0.5608	Jean Beltran, et al (2016)	Y
P36957	DLST	K277	1xAcetyl [K4(100)];1xOxidation [M8]	0.692425	-0.055534	-0.250418	0.169637	0.442676	-0.504434	-1.03115	-0.618632	Jean Beltran, et al (2016)	Y
P04179	SOD2	K68	1xAcetyl [K15(100)]	0.577557	2.22514	2.34667	1.94821	0.155324	1.6373	1.17995	0.689394	Jean Beltran, et al (2016)	Y
P04179	SOD2	K68	1xAcetyl [K15(100)];1xDeamidated [N]	-0.325212	2.20965	3.50538	-0.124423	-0.747445	1.6218	2.33867	-1.38324	Jean Beltran, et al (2016)	Y
P40939	HADHA	K383	1xAcetyl [K21(100)]	0.156359	1.28639	1.53177	2.26938	-0.0415068	0.834319	0.767932	1.39754	Jean Beltran, et al (2016)	Y
Q12931	TRAP1	K518	1xAcetyl [K13(99.8)]	-0.148556	-0.37713	0.227058	0.482812	-0.228531	-0.785299	-0.353087	-0.263071	Jean Beltran, et al (2016)	Y
P24752	ACAT1	K257	1xAcetyl [K14(100)]	0.288694	-0.230253	-0.951289	2.26651	0.167016	-0.56939	-1.42948	1.73843	Jean Beltran, et al (2016)	Y
P25705	ATP5F1A	K123	1xAcetyl [K20(100)]	0.971903	1.1334	1.49125	2.28802	0.900141	0.74163	0.964177	1.5577	Jean Beltran, et al (2016)	Y
P49748	ACADVL	K103	1xAcetyl [K24(100)]	-0.489069	-0.120819	0.249831	-0.52922	-0.610748	-0.204883	0.00494369	-0.683674	Jean Beltran, et al (2016)	Y
P25705	ATP5F1A	K123	1xAcetyl [K20(100)];1xOxidation [M2]	-0.644218	0.929312	1.19801	1.51654	-0.715981	0.537545	0.670938	0.786222	Jean Beltran, et al (2016)	Y
P06576	ATP5F1B	K124	1xAcetyl [K3(100)]	-0.709327	0.844637	1.82515	0.506239	-0.853373	0.320573	1.03271	-0.383624	Jean Beltran, et al (2016)	Y
P40939	HADHA	K406	1xAcetyl [K7(100)]	0.738058	0.298285	0.020552	1.98801	0.540192	-0.153783	-0.743284	1.11616	Jean Beltran, et al (2016)	Y
P40939	HADHA	K303	1xAcetyl [K8(100)]	-0.253796	0.836746	1.43415	1.10164	-0.451661	0.384678	0.670309	0.2298	Jean Beltran, et al (2016)	Y
P40939	HADHA	K406	1xAcetyl [K7(100)];1xDeamidated [N10]	0.528119	1.53431	1.66271	2.79914	0.330254	1.08224	0.898879	1.9273	Jean Beltran, et al (2016)	Y
Q9HA77	CARS2	K198	1xAcetyl [K8(100)]	0.063444	0.684387	1.24921	1.80363	0.00824791	0.325991	0.654663	1.08729	Jean Beltran, et al (2016)	Y
P49821	NDUFV1	K81	1xAcetyl [K10(100)]	-2.00123	0.736817	1.53293	1.09133	-2.0298	0.377295	0.875746	0.313123	Jean Beltran, et al (2016)	Y
P24752	ACAT1	K174	1xAcetyl [K9(100)]	-0.079685	0.39599	0.932636	0.405181	-0.201364	0.0568528	0.454441	-0.12289	Jean Beltran, et al (2016)	Y
Q8TCS8	PNPT1	K562	1xAcetyl [K10(100)]	-0.113207	2.94642	3.47086	3.5614	-1.76259	0.998939	1.49011	1.86763	Jean Beltran, et al (2016)	Y
P26440	IVD	K259	1xAcetyl [K13(100)];2xCarbamidomethyl [C5;C12]	0.277492	0.895921	0.959479	0.755752	0.365225	0.768948	0.770445	0.366186	Jean Beltran, et al (2016)	Y
Q9H845	ACAD9	K279	1xAcetyl [K13(100)];1xCarbamidomethyl [C5]	-0.042059	0.738035	1.56035	0.807412	-0.0333765	0.608423	1.27229	0.219567	Jean Beltran, et al (2016)	Y
P30048	PRDX3	K83	1xAcetyl [K10(100)]	-0.665185	0.374147	0.475341	-0.428334	-0.772204	0.253795	0.152259	-0.865561	Jean Beltran, et al (2016)	Y
O00330	PDHX	K394	1xAcetyl [K10(100)]	-0.645192	0.685602	1.62897	0.8582	-0.726532	0.326081	0.968135	-0.082906	Jean Beltran, et al (2016)	Y
P16401	HIST1H1B	K109	1xAcetyl [K9(100)]	-0.122247	-1.12678	-2.54243	-0.701825	0.0507469	-0.300552	-1.18027	0.638251	Jean Beltran, et al (2016)	N
Q9P2R7	SUCLA2	K116	1xAcetyl [K8(100)]	2.73591	1.10988	0.715309	2.31546	2.50694	0.906996	0.518702	1.78839	Jean Beltran, et al (2016)	Y
P33316	DUT	K251	1xAcetyl [K10(100)]	0.280978	-4.07183	-6.95088	-6.94866	0.54113	-3.9841	-6.73496	-6.27979	Jean Beltran, et al (2016)	Y
P40939	HADHA	K267	1xAcetyl [K5(100)]	-9.1e-05	0.076274	0.893941	0.963486	-0.197957	-0.375794	0.130105	0.091642	Jean Beltran, et al (2016)	Y
P11310	ACADM	K256	1xAcetyl [K8(100)]	-0.24177	-0.493189	0.047964	-0.117798	-0.410412	-1.10672	-1.02586	-1.34492	Jean Beltran, et al (2016)	Y
Q9Y277	VDAC3	K109	1xAcetyl [K13(99.7)]	-0.435822	0.52463	0.920146	0.266578	-0.437264	0.0725614	0.249306	-0.528358	Uniprot
Q9Y277	VDAC3	K174	1xAcetyl [K11(100)]	-0.2651	0.037864	0.300733	1.26778	-0.266542	-0.414204	-0.370107	0.472841	Uniprot
Q9Y277	VDAC3	K12	1xAcetyl [K12(100)];1xMet-loss+Acetyl [N-Term];2xCarbamidomethyl [C2;C8]	0.118437	0.657939	0.827282	1.15592	0.116995	0.205871	0.156442	0.360981	Uniprot
Q16775	HAGH	K113	1xAcetyl [K19(99.5)]	-1.0268	2.44885	1.09876	1.55348	-1.47675	1.95828	0.718034	0.981073	Uniprot
Q16798	ME3	K558	1xAcetyl [K7(100)]	-0.769924	-0.067314	-0.486683	-0.47146	-1.02935	-1.02783	-2.03315	-2.28745	Uniprot
Q9Y277	VDAC3	K63	1xAcetyl [K2(100)];1xCarbamidomethyl [C4]	-4.1448	-4.28109	-2.8885	-0.463628	-4.14625	-4.73315	-3.55934	-1.25856	Uniprot
Q96RP9	GFM1	K175	1xAcetyl [K11(100)]	-0.150858	1.57915	1.85763	1.93243	-0.471631	0.937604	1.13691	1.2161	Uniprot
Q9Y277	VDAC3	K90	1xAcetyl [K16(100)]	0.274542	0.533	0.741699	0.479458	0.2731	0.0809313	0.0708585	-0.315478	Uniprot
Q9Y277	VDAC3	K163	1xAcetyl [K2(100)]	-0.38573	0.296602	0.482823	0.889843	-0.387172	-0.155466	-0.188017	0.0949077	Uniprot
Q96RP9	GFM1	K193	1xAcetyl [K2(100)];1xOxidation [M10]	0.636358	0.809287	-1.08458	0.526265	0.315585	0.167741	-1.80529	-0.190068	Uniprot
Q969S9	GFM2	K233	1xAcetyl [K3(100)]	0.572228	0.739874	0.778564	0.586874	0.560733	0.171356	-0.0180335	-0.486946	Uniprot
Q9NWR8	MCUB	K191	1xAcetyl [K7(100)]	-0.98447	2.24066	2.81236	2.45598	#N/A	#N/A	#N/A	#N/A	Uniprot
Q5T9A4	ATAD3B	K394	1xAcetyl [K8(100)];1xOxidation [M6]	1.20545	1.35341	0.613843	1.21632	1.16001	0.983803	0.107952	0.645855	Uniprot
Q96RP9	GFM1	K540	1xAcetyl [K14(99.7)]	-0.658514	1.35177	1.59978	0.841033	-0.979288	0.710221	0.87906	0.124701	Uniprot
Q86YH6	PDSS2	K248	1xAcetyl [K14(100)]	-0.684393	-0.43184	-0.969664	1.03559	-0.749276	-0.750301	-1.81926	0.221655	Uniprot
O75394	MRPL33	K40	1xAcetyl [K2(100)]	0.351723	1.21283	1.64877	0.157551	0.385293	1.03141	1.15923	-0.466316	Uniprot
Q9Y277	VDAC3	K15	1xAcetyl [K3(100)]	0.547063	-0.223079	-1.84945	-1.97101	0.545621	-0.675147	-2.52029	-2.76595	Uniprot
Q9Y277	VDAC3	K61	1xAcetyl [K8(99.8)]	1.06752	-0.24917	-1.91216	-0.585914	1.06608	-0.701238	-2.583	-1.38085	Uniprot
Q5T9A4	ATAD3B	K135	1xAcetyl [K6(100)]	-0.16077	-0.787971	-2.75029	-0.714054	-0.206213	-1.15758	-3.25619	-1.28452	Uniprot
Q9Y277	VDAC3	K96	1xAcetyl [K6(100)]	0.387948	-0.269715	-0.1895	1.27063	0.386506	-0.721784	-0.86034	0.475698	Uniprot
Q5T9A4	ATAD3B	K505	1xAcetyl [K2(100)]	0.418761	1.22258	1.12777	2.44536	0.373318	0.852971	0.621881	1.87489	Uniprot
Q9Y277	VDAC3	K224	1xAcetyl [K6(100)];1xCarbamidomethyl [C11];1xOxidation [M8]	-0.15633	0.828623	1.03967	-0.6537	-0.157772	0.376555	0.368826	-1.44864	Uniprot
Q9Y277	VDAC3	K28	1xAcetyl [K8(100)];1xOxidation [M6]	-0.376999	0.116711	0.776341	0.786859	-0.378441	-0.335358	0.1055	-0.00807696	Uniprot
Q9Y277	VDAC3	K28	1xAcetyl [K8(100)]	-0.226994	-0.073194	-0.030664	-0.792736	-0.228436	-0.525262	-0.701505	-1.58767	Uniprot
Q9UGM6	WARS2	K234	1xAcetyl [K5(100)]	0.783379	1.98963	4.06998	2.49882	0.903673	1.4716	3.66944	2.15854	Uniprot
Q13825	AUH	K211	1xAcetyl [K7(100)]	0.320633	0.954833	2.00238	1.92528	-0.000140715	-0.0284796	0.367784	-0.0135668	Uniprot
P56134	ATP5J2	K54	1xAcetyl [K4(100)]	-4.92519	-0.680137	-0.468199	-0.53525	-5.05875	-1.28136	-1.36738	-1.58069	Uniprot
Q9HD23	MRS2	K90	1xAcetyl [K20(100)]	0.424334	0.467149	1.90784	0.63769	#N/A	#N/A	#N/A	#N/A	Uniprot
Q13825	AUH	K204	1xAcetyl [K7(100)];1xOxidation [M8]	0.772186	0.02887	2.41996	3.47588	0.451412	-0.954443	0.785368	1.53703	Uniprot
Q13825	AUH	K204	1xAcetyl [K7(100)]	-0.124021	0.387697	1.28818	2.60446	-0.444795	-0.595616	-0.346415	0.665613	Uniprot
Q96EH3	MALSU1	K91	1xAcetyl [K21(100)]	-0.73526	1.61844	1.52513	0.422043	#N/A	#N/A	#N/A	#N/A	Uniprot
Q9BUE6	ISCA1	K105	1xAcetyl [K16(100)]	0.259942	0.18436	0.797768	1.0932	#N/A	#N/A	#N/A	#N/A	Uniprot
Q9Y3D5	MRPS18C	K131	1xAcetyl [K18(100)]	0.684628	1.78111	2.33781	2.77808	0.558977	1.33327	1.94824	1.94782	Uniprot
P56134	ATP5J2	K22	1xAcetyl [K5(100)]	0.101579	0.521143	1.09191	1.5096	-0.0319849	-0.0800784	0.192735	0.46416	Uniprot
Q9UHN1	POLG2	K288	1xAcetyl [K3(100)]	-0.224866	0.69352	1.0012	0.86804	#N/A	#N/A	#N/A	#N/A	Uniprot

## Sheet: Nucleus
Supplementary Table 3: Subcellular localization of acetylated proteins based on prior literature knowledge. This tab illustrates log2 acetyl peptide abundance and log2 acetyl peptide abundance normalized to protein abundance for nuclear proteins.
				log2 (acetylated peptide/mock)				log2 (acetylated peptide/protein)
Primary Uniprot Protein Accession #	Gene symbol	AcetylK position in protein	AcetylK position in peptide + additional modifications in peptide	24	48	72	96	24	48	72	96	Source of assignment
P55201	BRPF1	K896	1xAcetyl [K7(99.8)]	0.546891	0.272548	-0.715197	-0.606599	#N/A	#N/A	#N/A	#N/A	Uniprot
P55201	BRPF1	K580	1xAcetyl [K5(100)]	0.812508	0.513109	0.579001	0.48987	#N/A	#N/A	#N/A	#N/A	Uniprot
O43719	HTATSF1	K410	1xAcetyl [K10(100)]	1.68749	1.30016	1.45118	-0.625383	1.40535	0.7104	0.929127	-1.08061	Uniprot
Q01196	RUNX1	K43	1xAcetyl [K19(100)];1xOxidation [M1]	-1.20868	-2.2949	-2.64754	-4.27722	#N/A	#N/A	#N/A	#N/A	Uniprot
Q01196	RUNX1	K43	1xAcetyl [K19(100)]	-0.696448	-1.74598	-2.56904	-3.75939	#N/A	#N/A	#N/A	#N/A	Uniprot
Q01196	RUNX1	K24, K43	1xOxidation [M13];2xAcetyl [K12(100);K31(100)]	0.111762	-1.80028	-4.22909	-4.25202	#N/A	#N/A	#N/A	#N/A	Uniprot
Q01196	RUNX1	K24, K43	2xAcetyl [K12(100);K31(100)]	-0.076382	-1.17191	-2.0185	-3.42277	#N/A	#N/A	#N/A	#N/A	Uniprot
Q01196	RUNX1	K24	1xAcetyl [K12(100)];1xOxidation [M13]	-1.84553	-1.92954	-3.00534	-4.09588	#N/A	#N/A	#N/A	#N/A	Uniprot
Q01196	RUNX1	K24	1xAcetyl [K12(100)]	-0.944339	-1.77062	-2.40982	-3.3368	#N/A	#N/A	#N/A	#N/A	Uniprot
Q12906	ILF3	K342	1xAcetyl [K10(100)];1xOxidation [M4]	-0.753093	0.065334	0.363041	-0.308731	-0.965974	-0.221547	0.104824	-0.534006	Uniprot
P17096	HMGA1	K7, K15	1xMet-loss+Acetyl [N-Term];2xAcetyl [K7(100);K15(99.6)]	0.211217	1.13924	0.804487	-0.649358	0.320575	1.76073	1.63072	0.505854	Uniprot
P17096	HMGA1	K7	1xAcetyl [K7(100)];1xMet-loss+Acetyl [N-Term]	-0.850905	-1.57962	-3.84941	-3.50278	-0.741547	-0.958131	-3.02318	-2.34757	Uniprot
Q92688	ANP32B	K99	1xAcetyl [K13(100)]	-1.31702	-0.22111	-0.210692	-1.15159	-1.01835	0.0972156	-0.0666812	-0.994774	Uniprot
Q14683	SMC1A	K106	1xAcetyl [K10(100)]	0.349238	0.976623	0.06448	2.02217	0.0814027	0.79266	0.120371	2.16938	Uniprot
Q12906	ILF3	K342	1xAcetyl [K10(100)]	-1.19909	0.352438	0.585416	-0.253962	-1.41197	0.0655565	0.327198	-0.479237	Uniprot
Q00688	FKBP3	K170	1xAcetyl [K5(100)]	-0.073701	-0.555977	-1.68416	-1.1468	-0.0282692	-0.925583	-2.37391	-1.90638	Uniprot
Q12906	ILF3	K100	1xAcetyl [K6(100)]	-0.554213	2.16928	2.17817	0.296444	-0.767094	1.8824	1.91996	0.0711694	Uniprot
Q12906	ILF3	K553	1xAcetyl [K13(100)]	2.26536	1.29611	1.13387	2.9869	2.05247	1.00923	0.875657	2.76162	Uniprot
P17096	HMGA1	K15	1xAcetyl [K8(100)]	0.739228	-4.91317	-5.69744	-4.57803	0.848587	-4.29168	-4.8712	-3.42281	Uniprot
Q14683	SMC1A	K72	1xAcetyl [K10(100)]	-0.166546	-3.02247	-0.706119	-3.31752	-0.434381	-3.20643	-0.650228	-3.17032	Uniprot
Q12906	ILF3	K119	1xAcetyl [K2(100)]	0.223509	0.261757	-0.101929	-0.831484	0.0106286	-0.0251246	-0.360146	-1.05676	Uniprot
Q12906	ILF3	K587	1xAcetyl [K10(100)]	0.668203	0.627351	0.485374	0.207538	0.455322	0.34047	0.227157	-0.0177371	Uniprot
Q00688	FKBP3	K154	1xAcetyl [K28(99.6)];1xCarbamidomethyl [C7]	0.084082	0.63329	0.243668	-1.92491	0.129513	0.263684	-0.446078	-2.68449	Uniprot
P17096	HMGA1	K46	1xAcetyl [K16(100)]	1.26552	2.04219	-0.882015	-0.339839	1.37488	2.66368	-0.0557816	0.815374	Uniprot
Q14683	SMC1A	K713	1xAcetyl [K2(100)]	0.739908	0.921844	-0.303167	1.73797	0.472072	0.737881	-0.247276	1.88517	Uniprot
Q12906	ILF3	K600	1xAcetyl [K13(99.8)]	-0.72525	0.021941	0.106294	-0.2107	-0.93813	-0.26494	-0.151923	-0.435975	Uniprot
Q92688	ANP32B	K86	1xAcetyl [K11(100)];1xOxidation [M7]	0.115673	0.5457	0.364289	0.875076	0.414346	0.864026	0.508299	1.0319	Uniprot
Q00688	FKBP3	K200	1xAcetyl [K11(99.7)]	-0.386336	-0.091834	0.169419	-0.647969	-0.340904	-0.46144	-0.520328	-1.40755	Uniprot
Q92688	ANP32B	K86	1xAcetyl [K11(100)]	0.884022	0.907802	0.745065	1.33494	1.18269	1.22613	0.889076	1.49176	Uniprot
Q12906	ILF3	K460	1xAcetyl [K6(100)]	-2.14056	-0.484633	-2.21567	-0.770975	-2.35344	-0.771514	-2.47389	-0.99625	Uniprot
P51531	SMARCA2	K997, K1003	3xAcetyl [K1(100);K3(100);K7(100)]	3.26598	1.55124	0.479935	1.2569	3.0719	1.00231	-0.348697	0.0150647	Uniprot
Q08945	SSRP1	K421	1xAcetyl [K8(99.6)]	-0.950078	-0.733165	0.222867	-0.175668	-0.88516	-1.08818	-0.22709	-0.462549	Uniprot
Q03252	LMNB2	K123	1xAcetyl [K7(100)]	0.499541	0.418368	0.534349	1.85904	0.459701	0.338393	0.465334	1.92396	Uniprot
P20700	LMNB1	K109	1xAcetyl [K7(100)];1xCarbamidomethyl [C8]	-0.652047	-3.03178	-1.37862	-1.75399	-0.752352	-2.90362	-1.09232	-1.36752	Uniprot
Q15459	SF3A1	K55	1xAcetyl [K5(100)]	-0.512153	-0.240694	-0.137375	-0.62801	-0.637804	-0.441073	-0.3073	-0.690132	Uniprot
P22087	FBL	K121	1xAcetyl [K12(100)]	-2.73731	0.250567	0.331151	0.768586	-2.93769	0.101308	0.210799	0.509163	Uniprot
Q8NFD5	ARID1B	K1904	1xAcetyl [K3(100)]	-0.207997	-0.3332	-0.271854	-2.60259	-0.346811	-0.461494	-0.401467	-2.7256	Uniprot
Q14241	ELOA	K681	1xAcetyl [K9(100)]	0.296678	-2.38078	-0.670928	-1.1102	0.30536	-2.69924	-0.788624	-0.943693	Uniprot
Q9Y3B4	SF3B6	K29	1xAcetyl [K5(100)]	0.095129	0.267512	0.382983	-0.236719	0.0454978	0.219275	-0.0921019	-0.145916	Uniprot
O43592	XPOT	K627	1xAcetyl [K9(100)];1xOxidation [M7]	0.138733	-0.415384	0.058137	0.353072	0.3513	-0.451008	-0.107935	0.247394	Uniprot
O95696	BRD1	K754	1xAcetyl [K2(100)]	1.15482	0.91393	0.496053	0.184516	#N/A	#N/A	#N/A	#N/A	Uniprot
Q7Z7F0	KHDC4	K553	1xAcetyl [K15(99.8)];1xDeamidated [N1]	0.230579	-0.201477	-0.830891	-0.47383	#N/A	#N/A	#N/A	#N/A	Uniprot
Q7Z7F0	KHDC4	K553	1xAcetyl [K15(99.6)]	-0.481467	-3.31705	-3.44206	-3.04544	#N/A	#N/A	#N/A	#N/A	Uniprot
Q15424	SAFB	K428	1xAcetyl [K5(100)]	0.181566	0.263567	0.713524	1.26604	-0.151858	-0.119377	0.3801	0.925767	Uniprot
P55265	ADAR	K1166	1xAcetyl [K7(99.8)]	4.22391	4.5757	4.06468	2.94988	3.42068	3.90577	3.47204	2.67845	Uniprot
Q7Z4V5	HDGFL2	K524	1xAcetyl [K9(99.7)]	0.13398	-0.919971	-0.587708	-1.24564	0.080174	-0.559666	-0.0439886	-0.496605	Uniprot
Q86V81	ALYREF	K235	1xAcetyl [K3(100)]	-0.305134	-1.08743	-1.94628	-4.51463	-0.554883	-1.50103	-2.56452	-5.0447	Uniprot
P38432	COIL	K293	1xAcetyl [K6(100)]	0.529812	-1.65189	-2.38418	-2.03581	0.240568	-2.17696	-2.87885	-2.49943	Uniprot
O75586	MED6	K236, K241	2xAcetyl [K9(100);K14(100)]	-0.044488	-0.594614	-1.68355	-0.45271	#N/A	#N/A	#N/A	#N/A	Uniprot
O75586	MED6	K236	1xAcetyl [K9(100)]	0.580871	-1.80371	-2.28309	0.118236	#N/A	#N/A	#N/A	#N/A	Uniprot
Q14207	NPAT	K1228	1xAcetyl [K10(100)]	0.544627	0.276263	-0.15732	-1.0069	#N/A	#N/A	#N/A	#N/A	Uniprot
Q03252	LMNB2	K494	1xAcetyl [K5(100)]	1.0454	0.417378	-0.617407	2.06305	1.00556	0.337403	-0.686421	2.12797	Uniprot
Q86U86	PBRM1	K414	1xAcetyl [K17(99.6)];1xDeamidated [N]	-1.41695	0.722862	0.119647	-0.760542	-1.52128	0.399781	-0.236497	-1.10423	Uniprot
Q86U86	PBRM1	K414	1xAcetyl [K17(99.7)]	0.032854	0.317037	0.038767	-0.270486	-0.0714825	-0.00604459	-0.317377	-0.614178	Uniprot
Q14207	NPAT	K341	1xAcetyl [K3(100)];1xOxidation [M14]	1.63272	0.285915	-0.564445	-2.42133	#N/A	#N/A	#N/A	#N/A	Uniprot
Q14207	NPAT	K341	1xAcetyl [K3(100)]	0.928678	0.483503	-0.07097	-1.86693	#N/A	#N/A	#N/A	#N/A	Uniprot
P12270	TPR	K748, K755	2xAcetyl [K3(100);K10(100)]	0.220581	0.202331	-0.09017	0.370037	-0.0182058	-0.127654	-0.365177	0.060861	Uniprot
P12270	TPR	K748	1xAcetyl [K3(100)]	2.03703	-1.52356	-2.07344	-1.18483	1.79825	-1.85354	-2.34845	-1.49401	Uniprot
Q9NPJ6	MED4	K55	1xAcetyl [K3(100)]	-2.5268	-1.16826	-1.58401	-2.64675	-2.75454	-1.66906	-2.16126	-2.9289	Uniprot
Q86UU0	BCL9L	K108, K110	2xAcetyl [K13(100);K15(100)]	-0.314412	-0.226455	-0.130765	-0.97838	-0.146289	-0.0935606	-0.0703679	-0.389807	Uniprot
Q86UU0	BCL9L	K108	1xAcetyl [K13(100)]	-0.716438	-0.662404	-0.400418	-0.460229	-0.548316	-0.52951	-0.340021	0.128344	Uniprot
A6NHR9	SMCHD1	K1798	1xAcetyl [K3(100)];1xDeamidated [N1]	-1.38856	0.835876	1.06806	-1.13465	-1.83534	0.185111	0.384587	-1.6087	Uniprot
Q12946	FOXF1	K7	1xAcetyl [K7(100)];1xMet-loss+Acetyl [N-Term];1xOxidation [M26]	-1.5355	0.132655	-0.833246	-0.03618	#N/A	#N/A	#N/A	#N/A	Uniprot
Q12946	FOXF1	K7	1xAcetyl [K7(100)];1xMet-loss+Acetyl [N-Term]	-1.36432	-0.769547	-1.51438	-0.132353	#N/A	#N/A	#N/A	#N/A	Uniprot
O60264	SMARCA5	K19	1xAcetyl [K19(100)];1xMet-loss+Acetyl [N-Term]	-0.376986	-0.730441	0.37216	-0.379069	-1.0139	-1.33166	0.0194015	-0.541279	Uniprot
Q9UKM9	RALY	K4	1xAcetyl [K4(100)];1xMet-loss+Acetyl [N-Term]	-0.433781	-1.1621	-1.38182	-0.056973	-0.61138	-1.185	-1.225	0.340856	Uniprot
Q9NVP1	DDX18	K7	1xAcetyl [K7(100)];1xMet-loss+Acetyl [N-Term]	-1.00888	0.166916	-0.048737	-1.14131	-1.2562	-0.0925076	-0.136879	-1.05511	Uniprot
Q02539	HIST1H1A	K22	1xAcetyl [K22(99.6)];1xMet-loss+Acetyl [N-Term]	-1.38267	-0.786979	-0.604611	-0.673264	-1.22746	0.838955	1.93491	2.1226	Uniprot
Q02539	HIST1H1A	K17	1xAcetyl [K17(100)];1xMet-loss+Acetyl [N-Term]	0.375135	-0.507124	-0.857569	-1.2363	0.530348	1.11881	1.68195	1.55956	Uniprot
P38159	RBMX	K9	1xAcetyl [K9(100)];1xMet-loss+Acetyl [N-Term]	0.725138	0.079126	0.437629	-2.10165	0.623488	0.747994	2.09507	-1.03068	Uniprot
O14686	KMT2D	K3433	1xAcetyl [K5(100)];1xOxidation [M1]	-1.88831	0.213904	-0.921912	0.029489	#N/A	#N/A	#N/A	#N/A	Uniprot
O14686	KMT2D	K3433	1xAcetyl [K5(100)]	-0.375328	-2.45473	-1.20256	-1.53438	#N/A	#N/A	#N/A	#N/A	Uniprot
Q9UK76	JPT1	K8	1xAcetyl [K8(100)];1xMet-loss+Acetyl [N-Term]	-0.375487	-0.831366	-3.45535	-3.65278	-0.089183	-0.655115	-2.81375	-3.32904	Uniprot
P07305	H1F0	K12	1xAcetyl [K12(100)];1xMet-loss+Acetyl [N-Term]	2.67616	4.00162	2.31537	2.86945	1.43554	2.606	0.836138	1.45585	Uniprot
Q92522	H1FX	K19	1xAcetyl [K19(99.6)];1xMet-loss+Acetyl [N-Term];1xOxidation [M17]	-0.89656	1.06524	0.881572	-0.936592	-1.36645	0.279485	0.0120952	-1.5321	Uniprot
Q92522	H1FX	K19	1xAcetyl [K19(99.8)];1xMet-loss+Acetyl [N-Term]	0.070805	1.19157	0.792629	-0.110708	-0.399081	0.405808	-0.0768474	-0.706211	Uniprot
Q9ULX9	MAFF	K9	1xAcetyl [K9(99.4)];1xMet-loss+Acetyl [N-Term]	-2.89698	-3.42165	-3.01655	-3.43909	#N/A	#N/A	#N/A	#N/A	Uniprot
P16402	HIST1H1D	K17	1xAcetyl [K17(100)];1xMet-loss+Acetyl [N-Term]	-0.082796	-0.502855	-0.73486	-0.676538	#N/A	#N/A	#N/A	#N/A	Uniprot
O75475	PSIP1	K201	1xAcetyl [K3(100)];1xCarbamidomethyl [C6]	1.35904	2.07165	1.69017	1.84734	0.960691	1.34133	1.1168	1.71904	Uniprot
P10412	HIST1H1E	K17, K21, K22	1xMet-loss+Acetyl [N-Term];3xAcetyl [K17(100);K21(100);K22(99.4)]	-1.6938	-0.944972	-0.31856	-0.996017	-1.37727	-0.516406	0.64441	0.347715	Uniprot
P10412	HIST1H1E	K17	1xAcetyl [K17(100)];1xMet-loss+Acetyl [N-Term]	0.164895	-0.087672	-0.135364	1.09207	0.481423	0.340894	0.827605	2.4358	Uniprot
P16403	HIST1H1C	K17	1xAcetyl [K17(100)];1xMet-loss+Acetyl [N-Term]	-0.230819	-0.034049	-0.233801	-0.716053	#N/A	#N/A	#N/A	#N/A	Uniprot
P63165	SUMO1	K16	1xAcetyl [K16(100)];1xMet-loss+Acetyl [N-Term]	0.363976	0.498897	-0.012382	1.7288	0.055965	-0.183676	-0.536446	0.970073	Uniprot
P35659	DEK	K21	1xAcetyl [K21(100)];1xMet-loss+Acetyl [N-Term];1xOxidation [M25]	0.830395	0.054987	-0.563004	-2.05427	0.688962	-0.303409	-0.860489	-2.21905	Uniprot
P35659	DEK	K21	1xAcetyl [K21(100)];1xMet-loss+Acetyl [N-Term]	0.131121	-0.41915	-0.563884	-0.335323	-0.0103122	-0.777546	-0.861369	-0.50011	Uniprot
P53350	PLK1	K9	1xAcetyl [K9(100)];1xMet-loss+Acetyl [N-Term]	-1.16175	0.053264	-1.01828	-0.830415	-0.79215	0.0218691	-0.333264	0.588475	Uniprot
Q9BZ95	NSD3	K554	1xAcetyl [K3(100)]	2.29213	2.76243	0.406402	2.39893	#N/A	#N/A	#N/A	#N/A	Uniprot
P14866	HNRNPL	K302	1xAcetyl [K25(100)]	-0.130761	0.045971	-0.168934	-0.289513	-0.195644	-0.191593	-0.424737	-0.279378	Uniprot
Q15022	SUZ12	K170	1xAcetyl [K3(100)]	-0.366634	-0.863279	-0.209824	-0.878149	-1.30548	-1.41319	-0.24263	0.183754	Uniprot
P04908	HIST1H2AB	K96	1xAcetyl [K7(100)]	-0.795522	0.025011	0.153457	-0.403371	#N/A	#N/A	#N/A	#N/A	Uniprot
Q9H8H2	DDX31	K160	1xAcetyl [K9(99.7)]	0.876281	0.067101	0.54116	0.600368	0.481218	-0.429617	0.35974	0.636894	Uniprot
Q29RF7	PDS5A	K820	1xAcetyl [K3(100)]	1.43501	1.04501	1.81536	0.588184	1.11771	0.669834	1.80673	0.754687	Uniprot
Q14207	NPAT	K242	1xAcetyl [K12(100)]	-0.667091	-0.45	-0.622813	-2.58299	#N/A	#N/A	#N/A	#N/A	Uniprot
Q9UMS4	PRPF19	K428	1xAcetyl [K3(100)]	0.162376	0.700054	0.787201	-0.149175	-0.216136	0.0049511	0.0726257	-0.874261	Uniprot
Q9BTM1	H2AFJ	K96	1xAcetyl [K7(100)]	-0.095083	-0.038058	0.253273	0.074904	#N/A	#N/A	#N/A	#N/A	Uniprot
Q8IUE6	HIST2H2AB	K96	1xAcetyl [K7(100)]	-0.630296	0.351685	0.396404	0.446754	-0.937142	0.576002	0.465856	0.967523	Uniprot
Q14919	DRAP1	K63	1xAcetyl [K3(100)];1xOxidation [M5]	-0.467381	-2.08541	-2.83384	-2.10678	-0.294387	-1.75987	-2.81643	-2.00827	Uniprot
P53999	SUB1	K35	1xAcetyl [K6(100)]	-0.399034	-3.71712	-3.84028	-2.60749	-0.17303	-3.94978	-4.17027	-3.23136	Uniprot
P51825	AFF1	K603	1xAcetyl [K6(100)]	2.26965	1.46556	0.967073	1.78941	#N/A	#N/A	#N/A	#N/A	Uniprot
Q14676	MDC1	K812	1xAcetyl [K5(100)]	-1.04676	-1.66509	-1.41477	-2.90189	-1.21925	-1.76135	-1.27235	-3.12717	Uniprot
Q16778	HIST2H2BE	K58	1xAcetyl [K11(100)]	0.005918	1.0982	1.24323	1.31333	#N/A	#N/A	#N/A	#N/A	Uniprot
O75643	SNRNP200	K426	1xAcetyl [K20(100)]	-0.031947	-0.09011	-1.00429	-1.17489	-0.210821	-0.44738	-1.49074	-1.59927	Uniprot
Q03252	LMNB2	K516	1xAcetyl [K11(100)]	0.208327	0.40109	0.451034	-0.834279	0.168487	0.321115	0.38202	-0.769362	Uniprot
Q86U86	PBRM1	K511	1xAcetyl [K22(100)]	0.220213	2.07913	2.31639	3.20679	0.115876	1.75605	1.96024	2.8631	Uniprot
P39748	FEN1	K109	1xAcetyl [K6(100)]	-0.136806	0.768542	-0.089588	1.23803	-0.306731	0.223562	-0.429866	1.09922	Uniprot
Q07666	KHDRBS1	K169	1xAcetyl [K4(100)]	-0.202386	0.219399	0.16982	0.355182	-0.415266	0.0714407	0.12298	0.286168	Uniprot
O60264	SMARCA5	K112	1xAcetyl [K15(100)]	-0.274367	-0.048376	-0.500068	-1.47573	-0.911281	-0.649597	-0.852827	-1.63794	Uniprot
Q14978	NOLC1	K415	1xAcetyl [K8(100)]	0.281287	0.225177	-2.36091	-2.0342	-0.266656	1.07202	-0.961177	-0.664602	Uniprot
Q9ULU4	ZMYND8	K200	1xAcetyl [K34(100)];1xCarbamidomethyl [C30]	-0.849152	1.97266	1.80865	-0.926258	-1.07072	1.63695	1.33149	-1.2981	Uniprot
Q9ULU4	ZMYND8	K175	1xAcetyl [K9(100)];1xCarbamidomethyl [C30]	-1.13787	-1.23604	0.585331	-0.556912	-1.35944	-1.57175	0.108172	-0.928749	Uniprot
O75475	PSIP1	K216	1xAcetyl [K15(99.8)];1xCarbamidomethyl [C3]	-0.774414	0.058461	-0.839248	0.946892	-1.17276	-0.671853	-1.41262	0.818599	Uniprot
P14866	HNRNPL	K475	1xAcetyl [K20(100)];1xCarbamidomethyl [C17];1xOxidation [M5]	1.43738	1.62108	1.49876	0.655775	1.37249	1.38351	1.24296	0.665909	Uniprot
P14866	HNRNPL	K475	1xAcetyl [K20(100)];1xCarbamidomethyl [C17]	0.336826	0.631665	0.670483	-0.004779	0.271943	0.394101	0.41468	0.00535519	Uniprot
Q92794	KAT6A	K350	1xAcetyl [K6(100)]	0.840909	0.31842	-0.753529	0.942549	#N/A	#N/A	#N/A	#N/A	Uniprot
Q8IUR6	CREBRF	K175	1xAcetyl [K11(99.8)]	-0.842671	-0.13158	0.173224	1.22172	#N/A	#N/A	#N/A	#N/A	Uniprot
P35658	NUP214	K226	1xAcetyl [K15(99.6)]	-0.044213	0.164526	-0.615868	0.255026	-0.0369817	0.0061885	-0.883703	-0.117927	Uniprot
Q6ZW49	PAXIP1	K847	1xAcetyl [K12(100)]	1.13388	-0.476168	-1.30126	-1.88143	#N/A	#N/A	#N/A	#N/A	Uniprot
Q8WXF1	PSPC1	K380	1xAcetyl [K6(100)]	-2.6226	-0.331395	-1.01493	-2.7124	-2.79764	-0.67395	-1.53899	-3.21116	Uniprot
O95983	MBD3	K109	1xAcetyl [K7(100)]	1.04407	0.93954	0.560235	2.08891	0.585692	0.308203	0.147724	1.92541	Uniprot
P05412	JUN	K50	1xAcetyl [K15(100)]	-3.82343	-1.69353	-2.544	-4.35722	-3.84348	-1.01315	-2.10569	-3.52329	Uniprot
P07305	H1F0	K52	1xAcetyl [K5(100)]	0.020351	0.103193	0.092449	1.71072	-1.22027	-1.29242	-1.38678	0.297126	Uniprot
Q9NYV4	CDK12	K1064	1xAcetyl [K13(100)]	1.47613	1.58238	-0.678156	1.57689	1.05821	0.984964	-0.921825	1.32835	Uniprot
P33991	MCM4	K123	1xAcetyl [K10(100)]	0.427676	-1.40552	0.333616	-1.83534	0.423355	-1.41987	0.789625	-1.03948	Uniprot
Q15459	SF3A1	K80	1xAcetyl [K8(100)]	-0.16533	0.244592	-0.089203	-0.795328	-0.290981	0.0442136	-0.259128	-0.857449	Uniprot
Q6KC79	NIPBL	K907	1xAcetyl [K3(100)]	-0.239954	0.016906	-1.50025	-2.17443	-0.566491	-0.534979	-2.36181	-3.06818	Uniprot
P14866	HNRNPL	K568	1xAcetyl [K16(100)]	-2.54306	0.711064	0.254149	-0.07064	-2.60794	0.4735	-0.00165405	-0.060506	Uniprot
Q9ULJ6	ZMIZ1	K843	1xAcetyl [K15(100)]	-0.751774	-2.14538	-1.32262	-2.57336	-0.47249	-2.12211	-1.21948	-1.9385	Uniprot
Q13620	CUL4B	K55	1xAcetyl [K16(99.7)]	2.64767	-0.870989	-2.87107	-2.68531	2.70807	-1.00455	-3.05376	-2.8501	Uniprot
Q9H7S9	ZNF703	K141	1xAcetyl [K13(100)]	-0.733943	-0.95663	-0.853603	-1.74542	#N/A	#N/A	#N/A	#N/A	Uniprot
P54259	ATN1	K791	1xAcetyl [K12(99.4)]	-3.50286	-2.95459	-0.9401	-2.93417	#N/A	#N/A	#N/A	#N/A	Uniprot
Q53T94	TAF1B	K440	1xAcetyl [K12(100)]	-0.049926	0.266902	-1.07994	-2.47429	#N/A	#N/A	#N/A	#N/A	Uniprot
Q14241	ELOA	K490	1xAcetyl [K3(100)]	2.41076	0.919208	0.423701	0.167576	2.41944	0.600746	0.306006	0.334078	Uniprot
Q14207	NPAT	K1057	1xAcetyl [K18(100)];1xCarbamidomethyl [C20]	1.83616	0.792237	0.40372	0.341717	#N/A	#N/A	#N/A	#N/A	Uniprot
P23246	SFPQ	K271	1xAcetyl [K4(100)]	1.14782	-1.05484	1.28047	-1.17595	0.968947	-1.00494	1.61508	-0.669599	Uniprot
Q9HAF1	MEAF6	K151	1xAcetyl [K38(100)]	-0.130635	1.14421	1.05688	1.74953	-0.577421	0.818821	1.38062	2.02357	Uniprot
P18583	SON	K2055	1xAcetyl [K7(100)]	0.019294	0.253784	-0.267065	-1.68424	-0.224375	-0.0188364	-0.337454	-1.71845	Uniprot
Q9H0E9	BRD8	K85	1xAcetyl [K4(100)]	0.268087	-0.785458	-1.53148	-2.38884	0.00265	-1.35203	-2.12603	-2.95833	Uniprot
P42285	MTREX	K51	1xAcetyl [K5(100)];1xDeamidated [N13]	-0.529403	-0.390841	-0.450006	1.19261	-0.760836	-0.865926	-0.850544	0.768224	Uniprot
Q9UMN6	KMT2B	K926	1xAcetyl [K3(100)]	0.377723	1.17741	-0.480305	-0.548372	#N/A	#N/A	#N/A	#N/A	Uniprot
Q9HAV4	XPO5	K830	1xAcetyl [K20(100)]	0.132927	0.564619	0.58949	1.33179	-0.0586355	0.0455807	0.0907287	0.72487	Uniprot
O15446	CD3EAP	K174	1xAcetyl [K12(99.8)]	-0.256814	-0.43235	-0.733459	-0.172884	-0.1255	-0.338471	-0.656418	0.303052	Uniprot
Q8WW12	PCNP	K64	1xAcetyl [K12(100)]	0.105635	-0.19118	-0.171557	-0.333392	0.00398508	1.30293	2.39335	2.27484	Uniprot
Q9Y263	PLAA	K529	1xAcetyl [K5(100)];1xOxidation [M7]	2.82287	2.32766	0.542943	2.11262	2.71317	1.9184	0.125023	1.69686	Uniprot
Q9Y263	PLAA	K529	1xAcetyl [K5(100)]	-2.52447	2.10838	1.90519	1.98185	-2.63417	1.69913	1.48727	1.5661	Uniprot
Q15459	SF3A1	K486	1xAcetyl [K14(100)]	-0.888521	-1.44226	-0.93276	-1.51612	-1.01417	-1.64264	-1.10268	-1.57824	Uniprot
P15408	FOSL2	K240	1xAcetyl [K18(100)]	-0.768887	-0.740697	-1.08954	0.605505	#N/A	#N/A	#N/A	#N/A	Uniprot
Q8N3C0	ASCC3	K30	1xAcetyl [K12(100)]	-0.585487	-1.53542	-2.73211	-2.85993	-0.425446	-1.49445	-2.68071	-2.77373	Uniprot
Q9BUJ2	HNRNPUL1	K162	1xAcetyl [K16(100)]	0.2682	-0.582145	-0.926166	-0.606593	0.2682	-0.620582	-1.10376	-0.6988	Uniprot
Q8WXH0	SYNE2	K2951	1xAcetyl [K5(100)]	1.27829	1.77821	1.53565	1.91408	0.997335	0.428842	0.196515	0.141352	Uniprot
Q9NR30	DDX21	K474	1xAcetyl [K13(100)]	0.066353	-0.859746	-1.48134	0.648683	-0.322112	-0.864067	-1.0663	1.53765	Uniprot
O60934	NBN	K334	1xAcetyl [K14(100)];1xCarbamidomethyl [C3]	0.15416	0.008136	-0.29347	0.025967	-0.0686442	-0.141123	-0.389732	0.301754	Uniprot
Q03164	KMT2A	K1243	1xAcetyl [K8(100)]	0.575673	0.729176	-1.83821	-1.84689	#N/A	#N/A	#N/A	#N/A	Uniprot
P46063	RECQL	K509	1xAcetyl [K8(100)]	-0.212163	-0.177599	-0.151078	0.447927	-0.237901	-0.479772	-0.617835	-0.0751329	Uniprot
Q9NVC6	MED17	K278	1xAcetyl [K15(100)]	-1.01704	0.551016	1.68257	0.667728	-1.32156	0.300054	1.50242	0.232633	Uniprot
Q15596	NCOA2	K860	1xAcetyl [K24(100)]	-0.488415	-0.133081	-0.304119	-0.848111	#N/A	#N/A	#N/A	#N/A	Uniprot
Q9UQR1	ZNF148	K456	1xAcetyl [K24(100)]	-1.4762	-0.727473	0.053314	-1.19934	-1.59655	-0.98569	-0.290378	-1.39343	Uniprot
Q13263	TRIM28	K469	1xAcetyl [K35(100)]	1.1723	3.09316	3.15736	0.431169	1.19557	2.95565	2.96453	0.419673	Uniprot
Q03701	CEBPZ	K695	1xAcetyl [K4(100)]	0.044886	0.648988	0.758648	0.997589	-0.253773	0.179102	0.347222	0.682602	Uniprot
Q86V81	ALYREF	K86	1xAcetyl [K5(100)]	0.029978	-0.13726	-0.150449	-1.0375	-0.219771	-0.550855	-0.768687	-1.56757	Uniprot
O95983	MBD3	K141	1xAcetyl [K6(100)]	0.031165	0.700299	0.747688	0.391742	-0.427217	0.0689615	0.335178	0.228244	Uniprot
P33991	MCM4	K353	1xAcetyl [K4(100)];1xOxidation [M2]	0.715578	0.395808	-0.141228	-1.50085	0.711256	0.381453	0.314781	-0.704989	Uniprot
P12270	TPR	K1648	1xAcetyl [K5(100)]	1.76873	1.18887	-0.217947	-0.401583	1.52994	0.85888	-0.492954	-0.710759	Uniprot
Q08945	SSRP1	K661	1xAcetyl [K7(100)]	0.682269	-1.18683	-1.62638	-1.57229	0.747186	-1.54185	-2.07634	-1.85918	Uniprot
Q9UNL4	ING4	K127, K129, K130	3xAcetyl [K13(100);K15(100);K16(99.8)]	1.66564	2.5457	1.09814	2.7059	#N/A	#N/A	#N/A	#N/A	Uniprot
P05455	SSB	K224	1xAcetyl [K10(100)]	3.07174	3.76059	3.92914	4.87252	3.06886	3.89032	4.04161	4.96333	Uniprot
Q13356	PPIL2	K482	1xAcetyl [K5(100)]	0.9266	0.01858	-1.59836	-1.01959	#N/A	#N/A	#N/A	#N/A	Uniprot
Q96I24	FUBP3	K32	1xAcetyl [K5(100)]	-0.722855	-1.50519	-1.38803	-1.92858	-0.997862	-1.60549	-1.45015	-1.74252	Uniprot
Q92945	KHSRP	K87	1xAcetyl [K5(100)]	-0.239164	-0.707588	-1.14119	-1.85874	-0.407806	-0.971825	-1.26155	-1.85729	Uniprot
Q9UNL4	ING4	K127,K129	2xAcetyl [K13(100);K15(99.8)]	0.316482	-0.198757	-0.958953	-0.12477	#N/A	#N/A	#N/A	#N/A	Uniprot
Q9UNL4	ING4	K127	1xAcetyl [K13(99.7)]	0.865967	-2.36051	-1.68871	-1.68282	#N/A	#N/A	#N/A	#N/A	Uniprot
Q9UNL4	ING4	K127	1xAcetyl [K13(100)]	1.44172	0.493358	-2.28432	-0.847766	#N/A	#N/A	#N/A	#N/A	Uniprot
Q8IYB3	SRRM1	K140	1xAcetyl [K6(100)]	-0.373734	-1.31197	-0.406634	-0.057554	-0.767699	-1.7912	-0.92164	-0.467895	Uniprot
Q03252	LMNB2	K200	1xAcetyl [K4(100)]	0.800573	0.669333	0.870253	0.700374	0.760733	0.589357	0.801238	0.765292	Uniprot
Q9P0U3	SENP1	K364	1xAcetyl [K6(100)]	-1.59554	-0.189185	-0.23385	-1.06247	#N/A	#N/A	#N/A	#N/A	Uniprot
Q92945	KHSRP	K87	1xAcetyl [K5(100)];1xDeamidated [N16]	2.3939	-0.30167	-0.082795	-0.507914	2.22525	-0.565906	-0.203147	-0.506471	Uniprot
Q96I24	FUBP3	K32	1xAcetyl [K5(100)];1xDeamidated [N]	-3.70792	-1.68783	-2.06968	-3.51188	-3.98293	-1.78814	-2.1318	-3.32581	Uniprot
P33778	HIST1H2BB	K6, K12	1xMet-loss+Acetyl [N-Term];2xAcetyl [K6(100);K12(99.6)]	0.150649	0.275706	0.257964	0.306122	#N/A	#N/A	#N/A	#N/A	Uniprot
P13984	GTF2F2	K137	1xAcetyl [K8(100)]	-0.063506	-0.235394	-0.411636	-0.148459	-0.0284595	-0.259714	-0.0289344	0.319474	Uniprot
Q16666	IFI16	K55	1xAcetyl [K10(100)];1xOxidation [M7]	0.445579	0.926686	0.864452	0.152543	-0.816252	-0.258546	-0.396176	-0.951794	Uniprot
Q8TAQ2	SMARCC2	K275	1xAcetyl [K4(100)]	-0.919061	-0.900157	-0.496637	0.319533	-1.09921	-1.28421	-0.953969	-0.293998	Uniprot
P05114	HMGN1	K27	1xAcetyl [K4(100)]	2.52148	-2.71946	-3.99805	-2.80483	2.52292	-2.53175	-3.32918	-2.03626	Uniprot
Q03252	LMNB2	K133	1xAcetyl [K10(100)]	0.528457	-0.674728	-0.669511	0.756075	0.488616	-0.754703	-0.738526	0.820992	Uniprot
Q9HB58	SP110	K394	1xAcetyl [K6(100)]	2.06735	1.99131	1.0141	1.13338	-0.781246	-0.51864	-0.860107	0.202077	Uniprot
Q14978	NOLC1	K76	1xAcetyl [K9(99.8)]	2.55631	-0.7596	-1.57124	-1.32121	2.00836	0.0872432	-0.171509	0.0483832	Uniprot
Q9UMS4	PRPF19	K179	1xAcetyl [K4(100)]	0.870664	1.22958	1.41761	2.01666	0.492152	0.534476	0.703033	1.29157	Uniprot
P49756	RBM25	K135	1xAcetyl [K10(100)];1xCarbamidomethyl [C7]	0.64246	0.814953	0.736131	-0.651855	0.325156	0.429798	0.51828	-0.651855	Uniprot
Q14004	CDK13	K951	1xAcetyl [K8(100)]	-0.183996	0.355877	0.666135	0.48296	-0.523134	0.0374153	0.605396	1.02458	Uniprot
Q6PJT7	ZC3H14	K304	1xAcetyl [K9(99.7)]	0.321243	-0.310998	-0.391354	-2.09006	-0.145514	-0.79333	-0.893176	-2.26255	Uniprot
P20700	LMNB1	K33	1xAcetyl [K4(100)]	0.856484	-1.18345	-2.49596	-2.14241	0.756179	-1.05529	-2.20965	-1.75594	Uniprot
Q07666	KHDRBS1	K194	1xAcetyl [K8(100)]	-0.566714	-0.16418	-0.095122	0.411004	-0.779594	-0.312138	-0.141962	0.341989	Uniprot
P12270	TPR	K477	1xAcetyl [K10(100)]	0.289698	-0.95934	-2.04798	0.748357	0.0509114	-1.28932	-2.32299	0.439181	Uniprot
P51532	SMARCA4	K455	1xAcetyl [K4(100)]	2.71083	-1.48365	-2.97498	-2.29667	2.61187	-1.70522	-3.22108	-2.43417	Uniprot
P18583	SON	K2055	1xAcetyl [K6(100)]	-0.308193	-0.767393	-1.07457	-2.43871	-0.551862	-1.04001	-1.14496	-2.47293	Uniprot
P12270	TPR	K755	1xAcetyl [K7(100)]	0.41165	0.400777	0.187009	-0.031878	0.172863	0.0707928	-0.087998	-0.341054	Uniprot
P12270	TPR	K723	1xAcetyl [K10(100)]	0.055882	0.078846	0.164451	-0.075768	-0.182905	-0.251138	-0.110556	-0.384944	Uniprot
Q03252	LMNB2	K298	1xAcetyl [K8(100)]	1.90178	-0.069586	-0.579678	-0.427155	1.86194	-0.149561	-0.648692	-0.362237	Uniprot
Q9H307	PNN	K553	1xAcetyl [K17(99.7)]	-1.40907	0.318103	0.15748	-2.76133	-1.71358	0.129069	0.311087	-2.66899	Uniprot
P52597	HNRNPF	K167	1xAcetyl [K17(100)]	-0.08066	0.286496	0.185572	-0.698707	-0.22992	0.0331119	-0.16266	-0.925215	Uniprot
Q9UKV3	ACIN1	K717	1xAcetyl [K9(100)]	-0.10536	-0.553881	-3.70707	-1.7903	-0.466005	-0.696621	-3.27267	-1.43184	Uniprot
Q9Y2X3	NOP58	K411	1xAcetyl [K6(100)]	1.76306	-1.33545	-1.73353	-2.36022	1.63873	-1.5779	-1.94765	-2.67752	Uniprot
Q03252	LMNB2	K81	1xAcetyl [K4(100)]	0.198272	-0.113734	-2.05205	0.258051	0.158432	-0.193709	-2.12106	0.322968	Uniprot
Q7LBC6	KDM3B	K449	1xAcetyl [K14(99.6)]	-0.185783	0.342817	0.042907	0.262666	-0.257546	0.00482052	-0.292805	0.463579	Uniprot
Q8N1F7	NUP93	K370	1xAcetyl [K8(100)]	0.807394	0.682852	-0.809234	-0.831841	0.615832	0.268175	-1.24219	-1.27863	Uniprot
Q9HB71	CACYBP	K85	1xAcetyl [K11(100)]	-0.995851	0.608591	0.972161	0.67038	-0.923368	0.337165	0.654857	0.211998	Uniprot
Q49A26	GLYR1	K135	1xAcetyl [K7(100)]	0.153278	-0.917762	-2.22301	-0.411045	0.231842	-1.04473	-2.60374	-0.781768	Uniprot
Q7Z6E9	RBBP6	K1207	1xAcetyl [K8(99.7)]	0.837907	0.264056	-0.168073	0.045801	0.311838	-0.479243	-0.820675	-0.263376	Uniprot
P46013	MKI67	K2005	1xAcetyl [K5(100)]	3.24437	2.7782	1.04824	1.3261	2.96579	1.81991	0.619561	1.27787	Uniprot
Q13547	HDAC1	K412	1xAcetyl [K8(100)];1xCarbamidomethyl [C4]	-0.297618	-0.46864	-1.95487	-0.778385	-0.667225	-1.28011	-2.89523	-1.63437	Uniprot
Q9BTA9	WAC	K302	1xAcetyl [K12(100)]	-0.591646	-1.00873	-3.45351	-0.710597	-1.06777	-1.64285	-4.07081	-1.05201	Uniprot
Q9Y221	NIP7	K53	1xAcetyl [K3(100)];1xOxidation [M2]	-0.000729	-0.102114	-0.799927	-0.712244	-0.276928	-0.632185	-0.951786	-0.938752	Uniprot
P17844	DDX5	K340	1xAcetyl [K9(100)];2xOxidation [M2;M6]	0.885623	1.3923	-0.692458	0.683338	0.685245	1.04181	-0.836504	0.646307	Uniprot
P46063	RECQL	K193	1xAcetyl [K8(100)]	-0.094128	0.251276	0.701921	1.05122	-0.119865	-0.0508968	0.235164	0.52816	Uniprot
P17844	DDX5	K340	1xAcetyl [K9(100)];1xOxidation [M6]	-0.813514	0.350865	0.052993	-1.37772	-1.01389	0.000367464	-0.0910531	-1.41475	Uniprot
Q9Y4A5	TRRAP	K2235	1xAcetyl [K17(100)];1xCarbamidomethyl [C23];1xOxidation [M2]	1.62027	2.53042	1.35104	-1.14153	1.46582	1.79489	0.78739	-1.68947	Uniprot
Q9Y4A5	TRRAP	K2235	1xAcetyl [K17(100)];1xCarbamidomethyl [C23]	0.51404	1.70162	2.52619	2.55128	0.359587	0.966102	1.96254	2.00334	Uniprot
Q9BZE4	GTPBP4	K118	1xAcetyl [K3(100)];1xOxidation [M2]	0.140599	3.71507	3.51337	3.52264	0.0511004	3.60806	3.65102	3.71528	Uniprot
O95453	PARN	K220	1xAcetyl [K9(100)]	-0.232547	0.101682	-0.174499	-1.07609	-0.614384	-0.248816	-0.439936	-1.40032	Uniprot
Q29RF7	PDS5A	K1211	1xAcetyl [K8(100)]	-0.490135	0.423571	0.278162	-0.408513	-0.807439	0.0483921	0.269532	-0.24201	Uniprot
Q9BWE0	REPIN1	K33	1xAcetyl [K15(100)]	-0.564882	-0.455991	-1.39508	-0.540918	#N/A	#N/A	#N/A	#N/A	Uniprot
Q9UMS4	PRPF19	K244	1xAcetyl [K8(100)]	-0.224122	0.509645	0.418027	0.518266	-0.602634	-0.185458	-0.296549	-0.206821	Uniprot
Q68D10	SPTY2D1	K582	1xAcetyl [K8(100)]	-0.347321	-5.81004	-0.74822	-0.759375	#N/A	#N/A	#N/A	#N/A	Uniprot
O76021	RSL1D1	K244	1xAcetyl [K4(100)]	2.22372	-0.132345	2.65535	2.47573	2.01084	-0.311219	2.72783	2.82864	Uniprot
Q14149	MORC3	K231	1xAcetyl [K11(99.7)]	-0.665508	-0.459126	-0.424358	-2.94967	#N/A	#N/A	#N/A	#N/A	Uniprot
P27695	APEX1	K125	1xAcetyl [K22(100)]	-0.504109	-0.470402	-0.65909	0.195102	-0.335986	-0.303899	-0.643133	0.221307	Uniprot
Q96PK6	RBM14	K149	1xAcetyl [K8(100)]	-0.080225	-1.00604	-1.78575	-1.00242	-0.201904	-1.02182	-1.78142	-0.821266	Uniprot
P14866	HNRNPL	K455	1xAcetyl [K7(100)];1xOxidation [M12];2xCarbamidomethyl [C4;C24]	0.752123	0.635056	0.642075	-1.09061	0.687241	0.397492	0.386273	-1.08047	Uniprot
P14866	HNRNPL	K455	1xAcetyl [K7(100)];2xCarbamidomethyl [C4;C24]	0.337996	0.395303	0.44097	-0.694468	0.273113	0.157739	0.185167	-0.684333	Uniprot
Q5SY16	NOL9	K677	1xAcetyl [K7(100)]	0.1145	1.59924	0.012432	1.41699	-0.198165	1.05822	-0.798216	0.656553	Uniprot
P25440	BRD2	K31	1xAcetyl [K21(100)]	-0.448903	-0.989225	-1.50515	-2.38457	-0.77544	-0.638151	-1.04716	-2.02796	Uniprot
Q5JTH9	RRP12	K14	1xAcetyl [K8(100)]	0.302298	-0.152729	-0.643742	0.157026	0.164794	-0.363118	-0.731884	-0.00647281	Uniprot
O43257	ZNHIT1	K66	1xAcetyl [K12(99.8)]	0.514869	-0.188783	-0.076294	0.453359	#N/A	#N/A	#N/A	#N/A	Uniprot
Q13435	SF3B2	K275	1xAcetyl [K7(100)]	-0.496381	-0.810651	-0.923021	-1.271	-0.727813	-1.08208	-0.924463	-1.10125	Uniprot
Q05639	EEF1A2	K255	1xAcetyl [K8(100)]	-0.502048	-0.124594	-0.828753	-1.15345	-10.4678	-10.0904	-10.7945	-11.1192	Uniprot
Q96KR1	ZFR	K509	1xAcetyl [K8(100)]	-0.947045	-0.602587	-1.69781	-0.706088	-2.22396	-0.174528	-1.71693	-1.30686	Uniprot
Q9Y5B9	SUPT16H	K7	1xAcetyl [K7(100)];1xMet-loss+Acetyl [N-Term]	-1.31034	-1.15266	-0.381113	-2.04081	-1.35997	-1.47113	-0.658503	-2.13437	Uniprot
Q9H0E9	BRD8	K7	1xAcetyl [K7(100)];1xMet-loss+Acetyl [N-Term]	-0.172654	-0.199992	-0.341955	-0.993375	-0.438091	-0.766563	-0.936503	-1.56287	Uniprot
P82979	SARNP	K10	1xAcetyl [K10(100)];1xMet-loss+Acetyl [N-Term]	-0.792337	-0.462298	0.227385	-0.221516	-1.07922	-0.45071	0.891673	0.318003	Uniprot
P61964	WDR5	K6	1xAcetyl [K6(100)];1xMet-loss+Acetyl [N-Term]	0.821987	0.921517	-1.28557	-0.531235	0.735203	0.555265	-1.77819	-0.950235	Uniprot
Q13185	CBX3	K5	1xAcetyl [K5(100)];1xMet-loss+Acetyl [N-Term]	3.04847	0.269992	-2.24745	-1.26171	3.01849	-0.0251436	-2.47026	-1.43291	Uniprot
Q15637	SF1	K15	1xAcetyl [K15(99.7)];1xMet-loss+Acetyl [N-Term]	-0.28309	-0.645707	-0.530707	-1.20775	-0.242118	-0.501697	-0.159247	-0.446541	Uniprot
Q16576	RBBP7	K4	1xAcetyl [K4(100)];1xMet-loss+Acetyl [N-Term]	-0.907427	-0.914435	-1.24863	-2.12689	-0.992852	-1.34953	-1.45402	-1.87535	Uniprot
P42568	MLLT3	K254	1xAcetyl [K4(100)]	0.040115	0.547285	0.588163	-0.311794	#N/A	#N/A	#N/A	#N/A	Uniprot
P0DN76	U2AF1L5	K13	1xAcetyl [K13(100)];1xMet-loss+Acetyl [N-Term]	0.002489	0.152584	-0.551284	-1.71589	-0.261747	0.135375	-0.586908	-1.68233	Uniprot
P05455	SSB	K9	1xAcetyl [K9(100)];1xMet-loss+Acetyl [N-Term];1xOxidation [M10]	-0.462036	0.318775	-0.516651	0.037976	-0.464919	0.448509	-0.404176	0.128779	Uniprot
Q13838	DDX39B	K32	1xAcetyl [K32(99.5)];1xMet-loss+Acetyl [N-Term]	-0.381039	0.147243	0.387691	-1.2859	-0.50669	-0.097644	-0.0302287	-1.77441	Uniprot
P42568	MLLT3	K254	1xAcetyl [K4(100)];1xOxidation [M]	0.758902	0.719962	0.03041	1.25915	#N/A	#N/A	#N/A	#N/A	Uniprot
O15042	U2SURP	K4	1xAcetyl [K4(100)];1xMet-loss+Acetyl [N-Term]	3.73354	-0.358324	-0.580792	-1.72407	3.16308	-0.995238	-1.02546	-2.04831	Uniprot
Q09028	RBBP4	K4	1xAcetyl [K4(100)];1xMet-loss+Acetyl [N-Term]	-0.345787	-0.329591	-0.733004	-1.27021	-0.54491	-0.780604	-1.20289	-1.69782	Uniprot
P42568	MLLT3	K254	1xAcetyl [K4(100)];2xOxidation [M1;M9]	0.964647	0.459823	-0.553857	-1.37476	#N/A	#N/A	#N/A	#N/A	Uniprot
O14929	HAT1	K9	1xAcetyl [K9(100)];1xMet-loss+Acetyl [N-Term]	-0.161307	0.553924	0.30891	-0.025852	-0.253515	0.437559	0.0543162	-0.248657	Uniprot
Q8NDX6	ZNF740	K24	1xAcetyl [K24(99.7)];1xCarbamidomethyl [C9];1xMet-loss+Acetyl [N-Term]	-0.055937	-0.201072	-1.15846	-1.08244	#N/A	#N/A	#N/A	#N/A	Uniprot
Q7RTV0	PHF5A	K3	1xAcetyl [K3(100)];1xCarbamidomethyl [C11];1xMet-loss+Acetyl [N-Term]	-0.161056	0.502527	0.231573	1.1474	-0.224559	0.466903	0.298001	1.35997	Uniprot
Q71UI9	H2AFV	K5, K8, K12	1xMet-loss+Acetyl [N-Term];3xAcetyl [K5(100);K12(100)];K8(100)	-0.07582	-0.29303	-1.3905	-1.66299	#N/A	#N/A	#N/A	#N/A	Uniprot
Q71UI9	H2AFV	K8, K12	1xMet-loss+Acetyl [N-Term];2xAcetyl [K8(100);K12(100)]	1.62828	-3.91429	-4.10054	-3.27045	#N/A	#N/A	#N/A	#N/A	Uniprot
Q71UI9	H2AFV	K8	1xAcetyl [K8(100)];1xMet-loss+Acetyl [N-Term]	-1.27114	0.145933	0.474661	0.48475	#N/A	#N/A	#N/A	#N/A	Uniprot
O14929	HAT1	K9	1xAcetyl [K9(100)];1xMet-loss+Acetyl [N-Term];1xOxidation [M7]	0.44759	1.28594	1.03496	1.02511	0.355383	1.16957	0.780364	0.802308	Uniprot
Q9HB71	CACYBP	K14	1xAcetyl [K14(100)];1xMet-loss+Acetyl [N-Term]	0.331658	0.803068	0.879423	1.07428	0.40414	0.531642	0.562119	0.615899	Uniprot
P49736	MCM2	K890	1xAcetyl [K3(100)];1xOxidation [M1]	0.424629	-0.639972	-1.51673	-1.33281	0.292381	-0.944483	-1.55937	-1.11857	Uniprot
P58876	HIST1H2BD	K12	1xMet-loss+Acetyl [N-Term];2xAcetyl [K12(99.8);K]	0.616438	1.2672	-1.05198	1.02908	#N/A	#N/A	#N/A	#N/A	Uniprot
P33778	HIST1H2BB	K6, K12, K13	1xMet-loss+Acetyl [N-Term];3xAcetyl [K6(100);K12(100);K13(100)]	-0.245879	0.961902	-0.177474	0.582717	#N/A	#N/A	#N/A	#N/A	Uniprot
P33778	HIST1H2BB	K12, K13	1xMet-loss+Acetyl [N-Term];2xAcetyl [K12(100);K13(100)]	0.341992	1.61181	-0.118334	1.08704	#N/A	#N/A	#N/A	#N/A	Uniprot
P33778	HIST1H2BB	K6	1xAcetyl [K6(100)];1xMet-loss+Acetyl [N-Term]	1.05312	0.372192	0.897353	0.514115	#N/A	#N/A	#N/A	#N/A	Uniprot
Q16778	HIST2H2BE	K12, K13	1xMet-loss+Acetyl [N-Term];2xAcetyl [K12(100);K13(100)]	0.202552	-0.160771	-1.26025	-0.488241	#N/A	#N/A	#N/A	#N/A	Uniprot
Q16778	HIST2H2BE	K12	1xAcetyl [K12(99.6)];1xMet-loss+Acetyl [N-Term]	0.675608	-0.717025	-2.50053	-1.99363	#N/A	#N/A	#N/A	#N/A	Uniprot
Q8N257	HIST3H2BB	K6	1xAcetyl [K6(100)];1xMet-loss+Acetyl [N-Term]	0.515396	0.959449	1.36843	1.14279	#N/A	#N/A	#N/A	#N/A	Uniprot
Q5QNW6	HIST2H2BF	K12, K13	1xMet-loss+Acetyl [N-Term];2xAcetyl [K12(100);K13(100)]	0.806184	1.15299	0.052406	0.989516	#N/A	#N/A	#N/A	#N/A	Uniprot
Q5QNW6	HIST2H2BF	K12	1xAcetyl [K12(99.6)];1xMet-loss+Acetyl [N-Term]	0.653228	-0.013926	-3.13925	-1.37978	#N/A	#N/A	#N/A	#N/A	Uniprot
Q5QNW6	HIST2H2BF	K6	1xAcetyl [K6(100)];1xMet-loss+Acetyl [N-Term]	0.052482	-0.14294	-0.9454	-0.795529	#N/A	#N/A	#N/A	#N/A	Uniprot
P63279	UBE2I	K65	1xAcetyl [K4(100)]	-2.01476	-1.31606	1.58374	0.980463	-1.85955	-1.46011	1.35231	0.699507	Uniprot
O75525	KHDRBS3	K152	1xAcetyl [K9(100)];1xOxidation [M1]	-0.009275	-2.26665	-1.48166	0.265079	#N/A	#N/A	#N/A	#N/A	Uniprot
O75525	KHDRBS3	K152	1xAcetyl [K9(99.8)]	-0.175774	0.008059	-0.220235	-0.284558	#N/A	#N/A	#N/A	#N/A	Uniprot
Q13263	TRIM28	K770	1xAcetyl [K3(100)]	-0.227589	-0.717177	-1.98127	-3.33663	-0.20432	-0.854681	-2.17409	-3.34813	Uniprot
P63279	UBE2I	K65	1xAcetyl [K4(100)];1xOxidation [M1]	-1.18	1.04205	1.16471	0.245451	-1.02479	0.898007	0.933277	-0.0355051	Uniprot
Q9Y5B6	PAXBP1	K278	1xAcetyl [K6(100)]	-0.262175	-0.108065	-0.82454	-1.28772	#N/A	#N/A	#N/A	#N/A	Uniprot
O14686	KMT2D	K3079	1xAcetyl [K8(100)]	1.00114	-0.878102	-2.69159	-2.6604	#N/A	#N/A	#N/A	#N/A	Uniprot
Q9C005	DPY30	K35	1xAcetyl [K6(100)]	0.146834	-1.44669	-1.12303	-1.24282	-0.691513	-2.65832	-2.19548	-2.65316	Uniprot
O75533	SF3B1	K790	1xAcetyl [K4(100)]	0.378593	3.93826	-0.066647	3.27595	0.259569	3.72912	-0.190975	3.33785	Uniprot
P09012	SNRPA	K276	1xAcetyl [K8(100)]	0.449793	-0.983722	-0.422074	-0.367732	0.299233	-0.706188	0.00843529	-0.00927833	Uniprot
Q12872	SFSWAP	K935	1xAcetyl [K8(100)]	1.33685	0.585868	-0.948751	0.39634	0.728041	-0.263731	-1.64296	0.0267337	Uniprot
Q14978	NOLC1	K193	1xAcetyl [K7(100)]	0.336895	-0.275446	-2.09519	-0.624125	-0.211048	0.571397	-0.695461	0.74547	Uniprot
P46063	RECQL	K514	1xAcetyl [K5(100)]	0.042889	0.26205	0.758799	1.02365	0.0171517	-0.040123	0.292042	0.500589	Uniprot
Q86UU0	BCL9L	K49, K73	1xCarbamidomethyl [C25];2xAcetyl [K6(100);2xDeamidated [N];K30(100)]	-0.02808	0.120612	2.14265	1.35768	0.140043	0.253507	2.20305	1.94625	Uniprot
O14497	ARID1A	K1662	1xAcetyl [K4(100)]	3.20038	0.340158	2.71725	0.780242	3.1136	0.303128	2.87246	1.06303	Uniprot
Q16666	IFI16	K732	1xAcetyl [K11(100)];1xCarbamidomethyl [C6]	0.729111	1.07046	-0.280574	1.08642	-0.532721	-0.114769	-1.5412	-0.0179183	Uniprot
P20700	LMNB1	K271	1xAcetyl [K13(100)]	-0.453529	0.354225	0.463408	-0.432734	-0.553834	0.482381	0.749712	-0.046266	Uniprot
P20700	LMNB1	K261	1xAcetyl [K3(100)]	1.1685	1.77862	1.84542	2.26609	1.0682	1.90678	2.13172	2.65256	Uniprot
Q13404	UBE2V1	K10	1xAcetyl [K10(100)];1xMet-loss+Acetyl [N-Term]	-2.17403	-0.537885	-0.996823	0.136466	-2.07552	-0.532103	-0.79259	0.275702	Uniprot
Q9BRQ0	PYGO2	K11	1xAcetyl [K11(100)];1xMet-loss+Acetyl [N-Term]	-0.024996	1.25874	-0.592781	0.048198	#N/A	#N/A	#N/A	#N/A	Uniprot
Q13263	TRIM28	K31	1xAcetyl [K31(100)];1xMet-loss+Acetyl [N-Term]	0.198623	0.416216	-0.167006	0.074345	0.221893	0.278712	-0.359832	0.0628489	Uniprot
O14497	ARID1A	K25	1xAcetyl [K25(99.6)];1xMet-loss+Acetyl [N-Term]	-0.093082	-0.545224	-1.84629	-2.30974	-0.179866	-0.582254	-1.69108	-2.02695	Uniprot
Q92979	EMG1	K9	1xAcetyl [K9(100)];1xMet-loss+Acetyl [N-Term]	1.16521	1.20966	-2.08523	0.775833	0.766855	0.606542	-2.48139	0.643585	Uniprot
Q9NQZ2	UTP3	K144	1xAcetyl [K10(100)]	-0.103916	1.02892	-0.016694	-1.01991	-0.263545	0.685227	-0.180193	-0.877498	Uniprot
P51452	DUSP3	K50	1xAcetyl [K14(100)]	-0.1584	-0.287779	1.2795	1.12153	-0.212206	-0.743008	0.993806	0.818192	Uniprot
O43143	DHX15	K488	1xAcetyl [K5(100)]	1.62119	-0.09429	1.83771	3.01885	1.4108	-0.542134	1.45255	2.66836	Uniprot
O14686	KMT2D	K3573	1xAcetyl [K8(100)]	0.907946	-1.24477	-1.28461	-1.4834	#N/A	#N/A	#N/A	#N/A	Uniprot
Q92621	NUP205	K1508	1xAcetyl [K6(100)]	0.08256	-0.112748	0.49218	0.677786	-0.14148	-0.579506	-0.099499	0.0343919	Uniprot
P01106	MYC	K148	1xAcetyl [K5(100)]	-0.478788	-1.35623	-1.75837	-1.93905	#N/A	#N/A	#N/A	#N/A	Uniprot
Q9NTI5	PDS5B	K1242	1xAcetyl [K6(100)]	1.99744	-1.78284	-1.35567	-1.31172	1.86388	-2.19751	-1.84316	-1.81456	Uniprot
P09874	PARP1	K621	1xAcetyl [K5(100)]	0.008795	-0.040666	0.603127	1.38378	-0.0888154	-0.527123	0.108456	1.05035	Uniprot
Q9Y5B0	CTDP1	K780	1xAcetyl [K8(100)]	-0.201359	0.194554	0.310794	0.437609	-0.281335	-0.185067	-0.0930187	0.150727	Uniprot
Q15061	WDR43	K198	1xAcetyl [K7(100)]	-1.67218	0.206029	1.21296	-0.339305	-2.02833	-0.0653969	0.980296	-0.613119	Uniprot
Q03164	KMT2A	K2314	1xAcetyl [K5(100)]	0.135489	0.660755	1.24405	1.34036	#N/A	#N/A	#N/A	#N/A	Uniprot
Q96QC0	PPP1R10	K318	1xAcetyl [K8(100)]	-1.34334	-0.495374	-1.68475	-3.00951	-1.87541	-1.01642	-2.24546	-3.54158	Uniprot
P49750	YLPM1	K1695	1xAcetyl [K23(99.5)]	-1.39939	-1.06215	0.902269	-1.08546	-1.41232	-1.14621	1.0257	-1.27702	Uniprot
Q15459	SF3A1	K131	1xAcetyl [K16(100)]	-2.71749	-0.462831	0.324482	-1.98433	-2.84314	-0.663209	0.154557	-2.04645	Uniprot
Q5VUA4	ZNF318	K845	1xAcetyl [K9(99.6)]	0.140272	-0.770033	-0.838902	1.20919	#N/A	#N/A	#N/A	#N/A	Uniprot
Q07666	KHDRBS1	K165	1xAcetyl [K6(100)]	0.029145	-0.147168	-0.039451	0.162703	-0.183735	-0.295126	-0.0862916	0.0936887	Uniprot
Q9HB71	CACYBP	K19	1xAcetyl [K5(100)]	2.0058	0.977038	0.766151	1.53203	2.07829	0.705613	0.448846	1.07365	Uniprot
Q9HCS7	XAB2	K420	1xAcetyl [K5(100)]	2.83064	3.53861	2.01914	-0.30624	2.39875	3.08548	1.68114	-0.613086	Uniprot
Q16778	HIST2H2BE	K47	1xAcetyl [K3(100)]	-0.159628	-0.346615	-0.828376	-0.399147	#N/A	#N/A	#N/A	#N/A	Uniprot
Q96T23	RSF1	K1338	1xAcetyl [K10(99.8)]	-1.18077	-1.50736	-1.74449	-0.073118	-1.53466	-1.80953	-1.82173	-0.313127	Uniprot
P49792	RANBP2	K614	1xAcetyl [K6(100)]	-2.93878	-0.046582	-1.08166	-0.821043	-3.08674	-0.303593	-1.25031	-1.06471	Uniprot
Q8IYH5	ZZZ3	K701	1xAcetyl [K3(100)]	0.064716	-1.4642	-3.71027	-2.41627	#N/A	#N/A	#N/A	#N/A	Uniprot
Q8WYB5	KAT6B	K1042, K1044	2xAcetyl [K4(100);K6(100)]	-0.117674	0.950822	0.321641	1.37019	#N/A	#N/A	#N/A	#N/A	Uniprot
P05455	SSB	K360	1xAcetyl [K6(99.9)]	1.06636	-3.40624	-4.68211	-6.35271	1.06348	-3.2765	-4.56963	-6.2619	Uniprot
O43390	HNRNPR	K126	1xAcetyl [K12(100)]	0.664382	-1.31353	-3.46183	-2.22148	0.589877	-1.45888	-3.63176	-2.32044	Uniprot
P46100	ATRX	K967	1xAcetyl [K11(100)]	1.21027	-0.960348	-1.40555	0.375464	1.17043	-0.846313	-1.20795	0.397268	Uniprot
P49756	RBM25	K125	1xAcetyl [K7(100)];1xCarbamidomethyl [C14]	0.010116	0.584112	-0.299805	0.436968	-0.307188	0.198957	-0.517656	0.436968	Uniprot
O75030	MITF	K128	1xAcetyl [K10(100)]	0.516107	1.02716	1.37388	3.47247	#N/A	#N/A	#N/A	#N/A	Uniprot
Q96EZ8	MCRS1	K99	1xAcetyl [K3(100)]	0.368102	0.297387	0.512071	0.061125	#N/A	#N/A	#N/A	#N/A	Uniprot
P35269	GTF2F1	K421	1xAcetyl [K8(100)]	1.31132	-2.35594	-2.47236	-2.46577	1.26448	-2.70757	-2.8718	-2.64337	Uniprot
O95218	ZRANB2	K18	1xAcetyl [K11(99.8)];1xCarbamidomethyl [C8]	-0.235821	-0.090893	-0.086795	0.697606	-0.128018	-0.0836618	-0.191132	1.07843	Uniprot
Q02447	SP3	K593	1xAcetyl [K16(100)]	-0.79808	-1.6493	-2.20992	-2.01177	-1.19752	-1.79595	-2.20992	-1.81251	Uniprot
Q5T200	ZC3H13	K573	1xAcetyl [K7(100)]	1.25444	-0.81079	-1.49768	-1.29215	0.752618	-1.52975	-2.20166	-1.85482	Uniprot
Q8WYB5	KAT6B	K182	1xAcetyl [K9(100)]	-2.19546	-0.672156	0.143985	-0.260056	#N/A	#N/A	#N/A	#N/A	Uniprot
P08621	SNRNP70	K118	1xAcetyl [K9(100)]	0.861092	0.278291	-0.101876	1.16063	0.673324	0.213408	0.0760056	1.5265	Uniprot
Q7Z333	SETX	K1647	1xAcetyl [K11(100)]	-1.19316	-1.68036	-1.27356	-2.29361	#N/A	#N/A	#N/A	#N/A	Uniprot
P56182	RRP1	K134	1xAcetyl [K3(100)];1xOxidation [M4]	-0.516339	0.40023	-0.123801	-0.122505	-0.800853	0.126416	-0.139584	0.125603	Uniprot
Q14684	RRP1B	K151	1xAcetyl [K8(100)];1xCarbamidomethyl [C12]	0.509522	0.946016	0.648229	0.559803	0.192218	0.564179	0.501574	0.659854	Uniprot
Q9BRL6	SRSF8	K36	1xAcetyl [K4(100)]	-1.94718	-0.632566	-2.09969	-1.28197	#N/A	#N/A	#N/A	#N/A	Uniprot
O94776	MTA2	K152	1xAcetyl [K4(100)];1xCarbamidomethyl [C3]	0.502351	0.560111	0.234531	-0.188223	0.152986	0.132505	0.356394	-0.154653	Uniprot
Q13595	TRA2A	K198	1xAcetyl [K7(100)]	1.22317	1.15911	-1.3633	-1.43876	0.884034	0.521263	-1.99836	-1.87918	Uniprot
P38159	RBMX	K86	1xAcetyl [K6(100)]	-0.64541	0.120089	-0.04614	1.18963	-0.74706	0.788957	1.61131	2.2606	Uniprot
O14686	KMT2D	K3155	1xAcetyl [K15(100)];1xOxidation [M]	-0.237283	-1.48474	0.269493	-0.632917	#N/A	#N/A	#N/A	#N/A	Uniprot
O14686	KMT2D	K3155	1xAcetyl [K15(100)]	-0.898938	-0.431291	0.324463	-1.12373	#N/A	#N/A	#N/A	#N/A	Uniprot
Q14004	CDK13	K556	1xAcetyl [K9(100)]	0.316991	-0.066936	-0.335314	0.184539	-0.0221467	-0.385398	-0.396054	0.726157	Uniprot
P84103	SRSF3	K85	1xAcetyl [K8(100)]	-0.243752	-4.38673	-4.52969	-2.24242	-0.466556	-4.88855	-4.34526	-1.87282	Uniprot
Q92841	DDX17	K547	1xAcetyl [K12(100)];1xOxidation [M14]	-0.105647	0.101868	-0.399345	-0.667607	-0.117143	-0.0421781	-0.571833	-0.840094	Uniprot
P51532	SMARCA4	K626	1xAcetyl [K8(100)]	-0.960046	-0.483733	0.26364	-0.456875	-1.059	-0.7053	0.0175358	-0.594379	Uniprot
P63165	SUMO1	K37	1xAcetyl [K12(99.5)]	-0.003916	0.619471	1.35799	-1.22962	-0.311927	-0.063102	0.833929	-1.98835	Uniprot
P42285	MTREX	K192	1xAcetyl [K8(100)]	-0.556444	0.914166	1.01554	-0.454223	-0.787876	0.439081	0.615002	-0.878607	Uniprot
O75940	SMNDC1	K219	1xAcetyl [K11(100)];1xCarbamidomethyl [C6]	0.128401	0.179213	-1.12789	-1.31809	-0.275412	-0.305183	-1.38248	-1.47772	Uniprot
Q96T23	RSF1	K1378	1xAcetyl [K22(100)]	-1.30359	-2.49161	-0.890116	-1.0023	-1.65747	-2.79379	-0.967359	-1.24231	Uniprot
Q9UPN9	TRIM33	K793	1xAcetyl [K19(100)];1xCarbamidomethyl [C12]	-0.298073	0.128144	-0.388206	-1.18308	-0.55629	-0.638239	-0.994174	-1.59233	Uniprot
Q12905	ILF2	K59	1xAcetyl [K16(100)]	0.134869	1.11774	-2.34749	0.956759	0.0824533	0.872858	-2.80901	0.637141	Uniprot
Q03164	KMT2A	K2818	1xAcetyl [K9(100)]	-0.513713	-0.643547	-0.520732	-2.80252	#N/A	#N/A	#N/A	#N/A	Uniprot
Q16576	RBBP7	K101	1xAcetyl [K19(100)];1xCarbamidomethyl [C15]	0.05742	0.3014	0.412873	-1.75364	-0.0280046	-0.133695	0.207481	-1.5021	Uniprot
Q71F56	MED13L	K731	1xAcetyl [K7(99.7)]	-0.49761	-2.08281	-4.19987	-1.95076	#N/A	#N/A	#N/A	#N/A	Uniprot
P52597	HNRNPF	K87	1xAcetyl [K6(100)]	-0.754262	-1.03573	0.737653	-0.094062	-0.903521	-1.28912	0.38942	-0.320571	Uniprot
Q99547	MPHOSPH6	K127	1xAcetyl [K10(99.6)]	-1.68071	0.376037	0.052342	-0.493628	#N/A	#N/A	#N/A	#N/A	Uniprot
P26583	HMGB2	K157	1xAcetyl [K3(100)]	-0.231685	-1.17174	-0.191352	-0.280275	0.0441018	-0.849816	0.377827	0.0543326	Uniprot
O43390	HNRNPR	K171	1xAcetyl [K25(100)]	-0.100889	-0.003243	-0.4249	-0.596655	-0.175394	-0.148594	-0.594825	-0.695613	Uniprot
P23246	SFPQ	K330	1xAcetyl [K11(100)]	2.0247	3.77186	0.88808	3.04881	1.84583	3.82176	1.22269	3.55516	Uniprot
Q07666	KHDRBS1	K111	1xAcetyl [K9(100)];1xOxidation [M]	-0.765826	-0.081524	-0.609525	0.095875	-0.978707	-0.229482	-0.656366	0.0268602	Uniprot
P35250	RFC2	K192	1xAcetyl [K3(100)]	-0.177309	-0.13521	-0.581506	-0.061522	-0.38145	-0.64516	-0.816621	-0.230164	Uniprot
Q15788	NCOA1	K632	1xAcetyl [K7(100)]	-0.653334	-0.891665	0.534682	0.419594	#N/A	#N/A	#N/A	#N/A	Uniprot
Q9NW64	RBM22	K212	1xAcetyl [K11(100)]	-0.30559	-0.710097	-0.824605	-1.85894	-0.450941	-0.985105	-0.935636	-1.8342	Uniprot
O43143	DHX15	K132	1xAcetyl [K6(99.7)]	1.36219	1.01418	1.447	1.72635	1.1518	0.566339	1.06184	1.37585	Uniprot
Q96ES7	SGF29	K288	1xAcetyl [K6(100)];1xCarbamidomethyl [C5]	-0.898817	-0.613881	-0.969281	-0.678278	#N/A	#N/A	#N/A	#N/A	Uniprot
P42167	TMPO	K401	1xAcetyl [K8(100)]	1.09461	1.01024	1.9833	0.350487	0.927253	0.522753	1.50511	0.0159192	Uniprot
P42167	TMPO	K393	1xAcetyl [K4(100)]	-0.093459	0.590531	0.678315	0.007891	-0.260817	0.103045	0.20012	-0.326677	Uniprot
Q9UBW7	ZMYM2	K1280	1xAcetyl [K19(100)];1xCarbamidomethyl [C7]	0.27495	0.244601	1.46624	2.73917	#N/A	#N/A	#N/A	#N/A	Uniprot
Q9HAF1	MEAF6	K69	1xAcetyl [K6(100)]	0.763608	-3.57585	-3.84748	-3.26934	0.316823	-3.90123	-3.52375	-2.9953	Uniprot
Q9NPD8	UBE2T	K136	1xAcetyl [K3(100)]	-0.725441	0.275638	0.070996	-0.232699	-0.947009	-0.378798	-0.0847536	0.0730896	Uniprot
Q9NXR8	ING3	K164	1xAcetyl [K16(99.3)]	0.569707	-2.58246	-3.44595	-3.65513	#N/A	#N/A	#N/A	#N/A	Uniprot
Q03164	KMT2A	K928	1xAcetyl [K13(99.8)]	3.3831	3.73503	1.06802	3.2005	#N/A	#N/A	#N/A	#N/A	Uniprot
Q8N163	CCAR2	K909	1xAcetyl [K4(100)]	0.677999	0.576801	0.66059	0.712044	0.472607	0.220657	0.263335	0.343555	Uniprot
Q9H1E3	NUCKS1	K35	1xAcetyl [K26(99.8)]	-0.089687	1.64376	1.68536	2.05341	-0.199382	2.07232	2.65397	2.54549	Uniprot
Q8WWQ0	PHIP	K1528	1xAcetyl [K18(100)]	-0.091765	0.015579	-0.928062	-1.11712	-0.241025	-0.145341	-1.16195	-0.957082	Uniprot
Q7L014	DDX46	K271	1xAcetyl [K8(99.8)]	0.768119	-1.27073	-1.38573	-1.27805	0.675911	-1.48982	-1.64275	-1.42731	Uniprot
P13984	GTF2F2	K154	1xAcetyl [K7(100)]	-0.979247	0.12391	-0.366707	0.338347	-0.9442	0.0995906	0.0159947	0.806279	Uniprot
Q96HW7	INTS4	K26	1xAcetyl [K11(99.8)]	0.151304	0.030262	-0.513736	0.175584	-0.142655	-0.640578	-1.33749	-0.620183	Uniprot
Q13185	CBX3	K44	1xAcetyl [K5(100)]	-1.25059	-1.11623	-0.648022	-2.19496	-1.28057	-1.41136	-0.870826	-2.36617	Uniprot
Q9NV56	MRGBP	K185	1xAcetyl [K4(100)]	0.826756	1.11496	-0.40164	-0.121591	0.467235	1.27661	-1.33067	-0.858845	Uniprot
Q9Y2W1	THRAP3	K527	1xAcetyl [K5(100)]	0.298073	-0.064101	-2.43755	-1.68522	-0.0771058	-0.0898381	-2.04162	-1.35968	Uniprot
P04908	HIST1H2AB	K119	1xAcetyl [K19(99.6)]	-0.980408	-1.43348	-0.707011	-0.354068	#N/A	#N/A	#N/A	#N/A	Uniprot
P26368	U2AF2	K462	1xAcetyl [K5(100)];1xCarbamidomethyl [C7]	0.481965	0.675507	1.07995	1.11439	0.463331	0.388626	0.727194	0.750382	Uniprot
Q9BTE3	MCMBP	K61	1xAcetyl [K14(100)]	-2.05214	0.364639	-0.045422	-0.472005	-2.10734	0.189593	-0.00147893	-0.644492	Uniprot
P17480	UBTF	K132	1xAcetyl [K3(100)];1xOxidation [M8]	-0.730132	0.001664	0.30035	-1.21742	-0.636253	0.0545594	0.441176	-0.761408	Uniprot
Q92922	SMARCC1	K61	1xAcetyl [K5(100)]	1.13767	-0.155955	-0.041947	0.134881	0.9087	-0.444019	-0.215714	0.001317	Uniprot
O95696	BRD1	K324	1xAcetyl [K2(100)];2xCarbamidomethyl [C5;C8]	3.06154	3.04273	2.22075	-0.174372	#N/A	#N/A	#N/A	#N/A	Uniprot
Q9HB71	CACYBP	K171	1xAcetyl [K9(100)];1xCarbamidomethyl [C11]	-1.24894	1.68887	1.50687	0.764938	-1.17646	1.41744	1.18957	0.306556	Uniprot
O00267	SUPT5H	K175	1xAcetyl [K28(100)]	0.108831	1.85089	1.3503	0.977354	-0.337955	1.17192	0.726429	0.276914	Uniprot
Q9UKM9	RALY	K179	1xAcetyl [K10(100)]	0.627325	-1.44294	-1.3149	-1.41867	0.449726	-1.46584	-1.15808	-1.02084	Uniprot
Q13620	CUL4B	K190	1xAcetyl [K12(100)]	-0.436517	-1.21045	-2.27361	-0.137148	-0.37612	-1.34401	-2.4563	-0.301935	Uniprot
Q68E01	INTS3	K915	1xAcetyl [K5(100)]	-0.443422	-0.417339	0.035868	0.316343	-0.626115	-0.957367	-0.574832	-0.322426	Uniprot
O75030	MITF	K45	1xAcetyl [K12(100)];1xOxidation [M20]	1.50833	0.534132	0.311577	1.39965	#N/A	#N/A	#N/A	#N/A	Uniprot
O75030	MITF	K45	1xAcetyl [K12(100)]	1.77447	1.20688	-0.003928	1.6616	#N/A	#N/A	#N/A	#N/A	Uniprot
P14866	HNRNPL	K552	1xAcetyl [K11(100)];1xOxidation [M26]	-0.328445	0.212534	-0.155996	-0.285862	-0.393328	-0.0250293	-0.411799	-0.275727	Uniprot
P14866	HNRNPL	K552	1xAcetyl [K11(100)]	-0.048973	0.459039	0.845986	0.802895	-0.113856	0.221475	0.590183	0.81303	Uniprot
Q86VM9	ZC3H18	K814	1xAcetyl [K25(100)]	-1.07098	-0.339996	-0.033247	-0.010217	-1.34241	-0.216562	1.54883	1.22765	Uniprot
P07305	H1F0	K27	1xAcetyl [K6(100)]	1.7066	1.64596	2.39492	1.9751	0.465975	0.250352	0.915688	0.561501	Uniprot
P07305	H1F0	K27	1xAcetyl [K6(100)];1xOxidation [M10]	0.959034	2.4174	2.5235	1.61099	-0.281586	1.02179	1.04427	0.197392	Uniprot
P10243	MYBL1	K394	1xAcetyl [K5(100)];1xOxidation [M7]	0.268221	0.000595	-0.813405	-0.272628	#N/A	#N/A	#N/A	#N/A	Uniprot
Q9NRL2	BAZ1A	K973	1xAcetyl [K14(100)];1xCarbamidomethyl [C11]	0.364026	0.550656	-0.222637	-1.23198	-0.50703	0.131656	-0.190544	-0.801468	Uniprot
Q9HB58	SP110	K199	1xAcetyl [K8(100)]	4.84579	1.97353	-0.563369	0.003233	1.99719	-0.536417	-2.43758	-0.928072	Uniprot
O14686	KMT2D	K2755	1xAcetyl [K10(100)]	-0.219689	-0.564695	-1.21574	-2.7754	#N/A	#N/A	#N/A	#N/A	Uniprot
Q9NVN8	GNL3L	K273	1xAcetyl [K8(100)];1xDeamidated [N5]	-0.114101	-1.34117	-1.24033	-2.31854	#N/A	#N/A	#N/A	#N/A	Uniprot
Q7Z7K6	CENPV	K63	1xAcetyl [K11(100)]	0.148872	-2.41134	-1.65185	-1.7803	0.315375	-2.41278	-1.51421	-1.61218	Uniprot
O75643	SNRNP200	K944	1xAcetyl [K13(100)]	-0.584876	0.770971	0.067649	-0.509586	-0.76375	0.4137	-0.418808	-0.933971	Uniprot
Q9UMN6	KMT2B	K2296	1xAcetyl [K9(100)]	-0.233204	0.052483	-0.617963	0.195279	#N/A	#N/A	#N/A	#N/A	Uniprot
P51608	MECP2	K219	1xAcetyl [K4(100)]	0.407029	-0.110699	-1.11804	-0.58849	0.274781	-0.349486	-1.53704	-0.885974	Uniprot
Q03164	KMT2A	K1133	1xAcetyl [K20(99.6)]	-1.29207	0.204173	-0.420011	-0.311512	#N/A	#N/A	#N/A	#N/A	Uniprot
Q96JM3	CHAMP1	K490	1xAcetyl [K9(100)]	-0.135588	0.025429	0.020139	-0.810738	-0.364561	-0.215801	-0.214976	-0.97938	Uniprot
P12270	TPR	K713	1xAcetyl [K5(100)]	0.046314	-0.013129	0.081223	1.03021	-0.192473	-0.343114	-0.193784	0.721028	Uniprot
P51825	AFF1	K681	1xAcetyl [K8(100)]	-0.822026	-0.584562	-1.67772	-0.547209	#N/A	#N/A	#N/A	#N/A	Uniprot
Q9Y3Y2	CHTOP	K16	1xAcetyl [K4(100)];1xOxidation [M5]	4.05306	3.11466	1.29145	3.99433	3.73691	2.61081	0.733675	3.19773	Uniprot
Q7Z6E9	RBBP6	K130	1xAcetyl [K14(99.8)]	-0.310537	0.058586	-0.978262	0.966038	-0.836606	-0.684713	-1.63086	0.656862	Uniprot
Q9Y5B9	SUPT16H	K781	1xAcetyl [K4(100)]	-1.55198	-2.32263	0.47567	0.293915	-1.60161	-2.64109	0.19828	0.200355	Uniprot
Q9UPN9	TRIM33	K763	1xAcetyl [K4(100)]	0.787252	-0.521832	-0.861621	-0.701242	0.529035	-1.28822	-1.46759	-1.1105	Uniprot
Q9BYK8	HELZ2	K317	1xAcetyl [K10(100)];1xOxidation [M8]	1.43438	2.43106	2.11555	2.2722	-1.70395	-0.424133	-0.347023	0.379614	Uniprot
Q93074	MED12	K1771	1xAcetyl [K3(100)]	0.767253	0.097498	-1.18747	-1.94157	0.777387	-0.377587	-1.89588	-2.79836	Uniprot
Q29RF7	PDS5A	K1267	1xAcetyl [K15(100)]	0.008506	-0.816219	-1.80393	-0.370704	-0.308798	-1.1914	-1.81256	-0.204202	Uniprot
Q96L91	EP400	K345	1xAcetyl [K21(99.6)];1xOxidation [M20]	0.138522	-0.021139	0.136795	-0.915299	-0.438725	-0.582832	-0.627041	-1.63339	Uniprot
Q96L91	EP400	K345	1xAcetyl [K21(99.6)]	-0.3019	-0.15792	-0.277029	-1.12983	-0.879147	-0.719613	-1.04087	-1.84792	Uniprot
P29083	GTF2E1	K67	1xAcetyl [K7(100)]	-0.378401	-0.571534	-1.53543	-0.816136	-0.489432	-0.681229	-1.48104	-0.746684	Uniprot
P18583	SON	K277	1xAcetyl [K4(100)]	-1.52436	-0.908009	-1.41895	0.248027	-1.76803	-1.18063	-1.48934	0.213811	Uniprot
Q16666	IFI16	K759	1xAcetyl [K8(100)]	0.446996	-0.150003	-0.60267	0.012722	-0.814836	-1.33524	-1.8633	-1.09162	Uniprot
P18583	SON	K288	1xAcetyl [K11(100)];1xOxidation [M13]	-0.293204	-0.134631	-0.819371	-1.98599	-0.536873	-0.407251	-0.88976	-2.02021	Uniprot
P18583	SON	K288	1xAcetyl [K11(100)]	0.297864	0.135937	-0.687614	-2.19451	0.0541947	-0.136683	-0.758003	-2.22872	Uniprot
Q9NR30	DDX21	K402	1xAcetyl [K11(99.5)]	-0.196351	0.144534	-1.13742	-0.821319	-0.584816	0.140213	-0.722378	0.0676493	Uniprot
O14497	ARID1A	K1612	1xAcetyl [K9(100)]	-0.39173	-3.29954	-4.1837	-3.89093	-0.478513	-3.33657	-4.02849	-3.60814	Uniprot
Q14966	ZNF638	K825	1xAcetyl [K8(100)]	-0.086997	-0.698579	-1.45419	-1.86806	-0.29239	-1.03772	-1.78072	-2.23431	Uniprot
Q92945	KHSRP	K203	1xAcetyl [K13(100)]	-0.694086	-0.943508	-0.713357	0.589412	-0.862728	-1.20774	-0.833709	0.590855	Uniprot
Q9NY61	AATF	K145	1xAcetyl [K5(100)]	-0.629959	-0.044231	-2.01678	-3.10452	-0.877279	-0.562262	-2.2096	-3.28212	Uniprot
P16402	HIST1H1D	K64	1xAcetyl [K9(99.8)]	-0.326836	-0.86189	-2.53923	-1.74823	#N/A	#N/A	#N/A	#N/A	Uniprot
Q96JG9	ZNF469	K888, K896	2xAcetyl [K2(100);K10(100)]	-2.55769	-1.82665	-1.31508	-1.88789	#N/A	#N/A	#N/A	#N/A	Uniprot
Q9H0E9	BRD8	K384	1xAcetyl [K11(100)]	1.33234	-2.19527	1.09926	1.81729	-0.0755014	-0.599685	-0.909713	-1.01896	Uniprot
Q9Y3D8	AK6	K30	1xAcetyl [K4(100)]	0.09609	0.194731	0.434007	0.701652	0.107678	0.0312327	0.616793	1.02538	Uniprot
Q9Y2W1	THRAP3	K470	1xAcetyl [K3(100)]	0.334286	0.390082	-0.160935	-0.615492	-0.0408929	0.364344	0.234994	-0.289952	Uniprot
Q96ST3	SIN3A	K865	1xAcetyl [K2(100)]	-0.97206	0.268953	1.67364	2.17881	-1.18245	-0.257116	1.07528	1.68209	Uniprot
P41223	BUD31	K125	1xAcetyl [K2(100)]	1.68351	-4.14408	-3.40295	-1.07742	1.75599	-4.30887	-3.54699	-1.05268	Uniprot
Q9UNL4	ING4	K146, K148, K156	3xAcetyl [K2(100);K12(100)];K4(100)	0.159748	-0.419712	-0.775516	-0.749386	#N/A	#N/A	#N/A	#N/A	Uniprot
Q9Y4C8	RBM19	K85	1xAcetyl [K7(100)]	-0.004932	-0.242114	-1.92802	-0.080762	-0.433611	-0.617292	-2.33074	-0.264725	Uniprot
Q9NTI5	PDS5B	K1124	1xAcetyl [K7(100)]	1.96066	2.64691	3.62409	5.17176	1.8271	2.23224	3.13661	4.66892	Uniprot
Q92878	RAD50	K1285	1xAcetyl [K6(100)]	-0.554538	0.374464	1.21327	0.917121	-0.733412	-0.119183	0.647677	0.266357	Uniprot
Q9P0M6	H2AFY2	K134	1xAcetyl [K11(100)]	-2.12005	-0.884459	-0.675093	-0.235684	-2.06266	-1.04796	-1.24944	-0.875379	Uniprot
Q8IWA0	WDR75	K466	1xAcetyl [K11(100)]	-0.205566	0.733421	1.08524	0.883901	-0.356126	0.332883	0.639513	0.493233	Uniprot
O95696	BRD1	K903	1xAcetyl [K14(100)];1xCarbamidomethyl [C6];1xDeamidated [N9]	0.847887	0.338014	-0.009956	-0.421025	#N/A	#N/A	#N/A	#N/A	Uniprot
O95696	BRD1	K903	1xAcetyl [K14(100)];1xCarbamidomethyl [C6]	0.590705	0.205247	-1.31753	-1.18349	#N/A	#N/A	#N/A	#N/A	Uniprot
Q9Y2W2	WBP11	K13	1xAcetyl [K3(100)];1xOxidation [M5]	1.21306	1.00338	-0.725867	0.238681	1.02276	0.819421	-0.807206	-0.0529229	Uniprot
Q9Y2W2	WBP11	K13	1xAcetyl [K3(100)]	-0.038064	0.367867	-1.95365	-0.371139	-0.228362	0.183904	-2.03499	-0.662743	Uniprot
P15408	FOSL2	K222	1xAcetyl [K12(100)]	-0.017859	-0.909421	-0.690817	-0.493034	#N/A	#N/A	#N/A	#N/A	Uniprot
Q92994	BRF1	K590	1xAcetyl [K11(100)]	1.58866	0.295113	-1.07669	-1.43994	#N/A	#N/A	#N/A	#N/A	Uniprot
O00148	DDX39A	K187	1xAcetyl [K5(99.6)]	0.358831	0.305156	-0.252487	-0.18293	0.0543201	-0.162645	-0.821006	-0.639211	Uniprot
Q8NEZ4	KMT2C	K2784	1xAcetyl [K14(100)];1xCarbamidomethyl [C19];1xOxidation [M2]	-0.342002	-0.298147	-0.559513	-1.14768	#N/A	#N/A	#N/A	#N/A	Uniprot
P46087	NOP2	K76	1xAcetyl [K10(100)]	0.323151	-0.928625	-1.63863	0.298562	0.0855872	-1.11766	-1.42104	0.496162	Uniprot
Q9Y2W1	THRAP3	K252	1xAcetyl [K5(100)]	0.260217	1.06595	0.946068	-0.321538	-0.114962	1.04021	1.342	0.00400138	Uniprot
Q9Y5B9	SUPT16H	K513	1xAcetyl [K6(100)]	1.00809	1.01447	0.800911	2.64958	0.958462	0.69601	0.523521	2.55602	Uniprot
Q9UJA5	TRMT6	K488	1xAcetyl [K17(99.8)]	-0.120569	-0.985604	-1.35725	-0.938659	-0.303261	-1.49048	-1.87125	-1.51977	Uniprot
O75683	SURF6	K73	1xAcetyl [K5(100)]	0.84734	-0.305413	-0.868853	-1.22566	0.545168	-0.828473	-1.26611	-1.26409	Uniprot
Q14241	ELOA	K235	1xAcetyl [K14(100)]	-0.120527	-1.09746	-1.36846	0.656944	-0.111845	-1.41592	-1.48616	0.823446	Uniprot
P33992	MCM5	K350	1xAcetyl [K13(99.7)];1xOxidation [M12]	-0.210752	0.92566	0.633062	-0.964239	-0.286627	0.819982	0.753357	-0.676175	Uniprot
P35658	NUP214	K691	1xAcetyl [K9(100)]	1.01093	0.028288	-0.889875	1.13691	1.01816	-0.130049	-1.15771	0.76396	Uniprot
Q13838	DDX39B	K188	1xAcetyl [K5(100)]	0.308454	-2.07493	-2.43302	-1.64239	0.182802	-2.31981	-2.85094	-2.1309	Uniprot
Q13428	TCOF1	K155	1xAcetyl [K9(100)]	-1.12253	-0.33322	-1.1141	-0.768431	-1.37228	-0.0556862	-0.0155962	0.345604	Uniprot
Q9UKK9	NUDT5	K42	1xAcetyl [K9(100)]	0.643177	-0.090309	0.530662	-1.19464	0.688609	-0.387794	0.241418	-1.7534	Uniprot
Q9ULL5	PRR12	K910	1xAcetyl [K23(100)]	-0.483305	0.771114	-0.317277	-2.21728	#N/A	#N/A	#N/A	#N/A	Uniprot
Q9NTI5	PDS5B	K1136	1xAcetyl [K10(100)]	-2.56764	-1.40648	-2.36082	-1.63853	-2.7012	-1.82116	-2.84831	-2.14137	Uniprot
Q8IY81	FTSJ3	K233	1xAcetyl [K8(99.8)]	0.635007	-0.320806	-1.05623	-0.491988	0.593764	-0.422456	-1.02266	-0.276073	Uniprot
Q9UMS4	PRPF19	K206	1xAcetyl [K14(100)]	-0.53005	2.09921	2.09182	0.95316	-0.908562	1.40411	1.37724	0.228073	Uniprot
P06493	CDK1	K33	1xAcetyl [K9(99.7)];1xOxidation [M8]	-2.39606	-2.85093	-2.42996	-2.45307	-2.25365	-3.58038	-2.90609	-2.52757	Uniprot
P06493	CDK1	K33	1xAcetyl [K9(99.8)]	-1.08906	-2.2633	-5.59341	-5.59853	-0.94664	-2.99275	-6.06953	-5.67304	Uniprot
P51608	MECP2	K449	1xAcetyl [K14(100)]	-0.289762	-0.074087	0.157618	1.61094	-0.42201	-0.312874	-0.261381	1.31346	Uniprot
Q14241	ELOA	K460	1xAcetyl [K9(100)]	-1.00386	-1.48489	-0.54902	-0.378106	-0.995176	-1.80335	-0.666715	-0.211603	Uniprot
P43246	MSH2	K65	1xAcetyl [K6(100)];1xOxidation [M8]	-2.00422	0.467516	-0.237435	0.263282	-1.95878	0.180635	-0.420128	0.158945	Uniprot
Q9UPN9	TRIM33	K769	1xAcetyl [K6(100)]	-2.18886	0.847393	-1.95966	-0.03895	-2.44707	0.0810094	-2.56562	-0.448205	Uniprot
Q96PN7	TRERF1	K1154	1xAcetyl [K20(100)]	-0.681318	-0.498568	-0.402598	-1.34458	#N/A	#N/A	#N/A	#N/A	Uniprot
O43684	BUB3	K216	1xAcetyl [K14(99.7)]	-0.396498	0.073473	-0.39724	-0.643082	-0.543153	-0.0362215	-0.256415	-0.491078	Uniprot
O43148	RNMT	K442	1xAcetyl [K9(99.6)];1xOxidation [M11]	0.440694	0.472338	0.308632	0.542605	0.195807	-0.0990958	-0.618885	-0.542819	Uniprot
Q14686	NCOA6	K1822	1xAcetyl [K3(100)]	0.078019	-0.455485	-0.232959	-0.641547	#N/A	#N/A	#N/A	#N/A	Uniprot
P43243	MATR3	K719	1xAcetyl [K3(100)]	-1.65476	-0.287463	-0.491337	-1.51702	-1.7962	-0.456105	-0.517075	-1.39986	Uniprot
O75151	PHF2	K940	1xAcetyl [K14(100)]	-2.45421	-0.037551	0.975679	-2.02298	-2.58382	-0.436995	0.527835	-2.49599	Uniprot
Q04206	RELA	K310	1xAcetyl [K6(100)]	-1.10574	0.178774	1.0189	0.238132	-1.20335	-0.307683	0.621642	-0.0652108	Uniprot
Q9Y2X3	NOP58	K441	1xAcetyl [K15(99.8)];1xCarbamidomethyl [C13]	0.158006	0.832662	0.762755	1.0828	0.0336776	0.590212	0.54863	0.765499	Uniprot
Q96L91	EP400	K3155	1xAcetyl [K4(100)];1xCarbamidomethyl [C7]	1.45901	-2.39728	-6.45867	-5.035	0.881766	-2.95897	-7.22251	-5.75309	Uniprot
Q96L91	EP400	K1634	1xAcetyl [K16(100)]	0.448837	0.903243	1.45932	-0.800478	-0.12841	0.34155	0.695481	-1.51857	Uniprot
O15042	U2SURP	K760	1xAcetyl [K5(100)]	-0.04778	-0.091035	-0.093925	-1.36556	-0.618243	-0.72795	-0.538592	-1.6898	Uniprot
Q8WX92	NELFB	K519	1xAcetyl [K5(100)]	-1.09292	-0.379118	-0.813816	-0.615112	-1.07842	-0.723947	-1.22633	-0.984718	Uniprot
O60832	DKC1	K46	1xAcetyl [K3(100)]	-1.82171	0.395213	-0.041973	-0.583846	-2.00441	0.701001	0.46438	-0.161093	Uniprot
P61956	SUMO2	K33	1xAcetyl [K12(100)]	0.010314	0.239542	0.5453	0.919587	#N/A	#N/A	#N/A	#N/A	Uniprot
Q9UKX7	NUP50	K127	1xAcetyl [K17(100)]	-0.536131	-0.937738	-1.07955	-2.11227	-0.703489	-1.22225	-1.09391	-1.99355	Uniprot
Q15459	SF3A1	K486	1xAcetyl [K13(99.8)]	-0.197378	-0.618166	-0.809261	-1.77963	-0.323029	-0.818545	-0.979186	-1.84175	Uniprot
O95251	KAT7	K155	1xAcetyl [K28(100)]	0.06317	-0.445277	-0.786608	-2.12719	-0.0585085	-0.970344	-1.10969	-2.0951	Uniprot
P35637	FUS	K332	1xAcetyl [K16(100)]	-2.18372	0.332794	0.831454	-0.335508	-2.14423	0.319868	0.795831	-0.177078	Uniprot
Q01844	EWSR1	K404	1xAcetyl [K12(100)]	1.17013	1.21673	0.022485	0.481109	1.16581	1.18958	-0.208947	0.159181	Uniprot
Q13428	TCOF1	K400	1xAcetyl [K7(100)]	1.46775	-0.874437	-0.945387	-1.3279	1.218	-0.596903	0.153118	-0.213866	Uniprot
P49959	MRE11	K416	1xAcetyl [K9(100)]	0.179154	0.375796	0.707452	-1.21375	0.0156556	-0.165223	0.00701248	-1.90529	Uniprot
O95347	SMC2	K1160	1xAcetyl [K2(100)]	-0.266649	-0.200978	-0.602864	-0.619428	-0.160399	-0.511318	-0.631433	-0.465821	Uniprot
Q05519	SRSF11	K459	1xAcetyl [K8(100)];1xCarbamidomethyl [C4]	-0.025968	-1.23447	-1.06326	-0.823113	-0.11411	-1.5861	-1.37941	-1.07043	Uniprot
Q04727	TLE4	K237	1xAcetyl [K4(100)]	0.258997	-3.32669	-3.77783	-3.56426	0.510536	-3.11413	-3.75895	-3.55847	Uniprot
Q8N1G2	CMTR1	K14	1xAcetyl [K10(99.7)];1xCarbamidomethyl [C5]	1.89121	2.01983	-0.628014	-0.114472	1.13761	0.756798	-1.85576	-1.08974	Uniprot
Q15596	NCOA2	K780, K785	2xAcetyl [K8(100);K13(100)]	1.67291	-0.33822	0.008461	-1.3648	#N/A	#N/A	#N/A	#N/A	Uniprot
Q15596	NCOA2	K780	1xAcetyl [K8(100)];1xOxidation [M12]	-0.141399	0.569842	-0.013385	-0.541192	#N/A	#N/A	#N/A	#N/A	Uniprot
Q15596	NCOA2	K780	1xAcetyl [K8(100)]	-0.459199	-0.788925	-0.580494	-0.744519	#N/A	#N/A	#N/A	#N/A	Uniprot
P14866	HNRNPL	K97	1xAcetyl [K35(100)]	-0.05357	-1.31446	-0.433593	-0.821028	-0.118453	-1.55202	-0.689396	-0.810894	Uniprot
Q9Y2W1	THRAP3	K401	1xAcetyl [K5(100)]	0.126377	0.356468	-0.717196	-1.00916	-0.248802	0.330731	-0.321267	-0.68362	Uniprot
P52597	HNRNPF	K98	1xAcetyl [K8(100)]	-0.04748	0.493697	0.815068	0.027171	-0.196739	0.240313	0.466835	-0.199338	Uniprot
Q08945	SSRP1	K233	1xAcetyl [K5(100)]	-0.891523	1.45545	1.79828	-1.32594	-0.826606	1.10044	1.34832	-1.61282	Uniprot
Q14207	NPAT	K1030	1xAcetyl [K6(100)]	0.813141	0.336512	-1.49018	-1.55786	#N/A	#N/A	#N/A	#N/A	Uniprot
Q14980	NUMA1	K1121	1xAcetyl [K7(100)]	-0.381151	-0.402866	-0.324036	0.341063	-0.444654	-0.36486	-0.248516	0.783285	Uniprot
Q9UHB7	AFF4	K344	1xAcetyl [K5(100)]	0.742582	1.35052	1.22328	1.15581	-0.388349	0.18381	0.329527	0.508725	Uniprot
Q8NEZ4	KMT2C	K2809, K2814, K2815	3xAcetyl [K7(100);K12(100);K13(100)]	0.133179	1.35037	0.886361	-0.434978	#N/A	#N/A	#N/A	#N/A	Uniprot
Q8NEZ4	KMT2C	K2809, K2814	2xAcetyl [K7(100);K12(100)]	-1.02081	-0.324735	-1.28715	-0.146276	#N/A	#N/A	#N/A	#N/A	Uniprot
Q8NEZ4	KMT2C	K2809	1xAcetyl [K7(100)]	-0.63863	-2.21516	-1.99554	-1.24813	#N/A	#N/A	#N/A	#N/A	Uniprot
P17844	DDX5	K351	1xAcetyl [K8(100)]	2.1491	2.36544	2.05907	2.25841	1.94872	2.01494	1.91502	2.22138	Uniprot
Q9ULV3	CIZ1	K260	1xAcetyl [K17(100)];1xCarbamidomethyl [C9]	-0.617502	-0.17844	-1.7631	-0.318249	-0.861171	-0.0922393	-0.525234	1.07389	Uniprot
Q8TAQ2	SMARCC2	K564	1xAcetyl [K17(100)];1xOxidation [M11]	0.253489	0.009339	0.218774	0.350488	0.0733416	-0.374711	-0.238557	-0.263044	Uniprot
Q8TAQ2	SMARCC2	K564	1xAcetyl [K17(100)]	-0.405919	-0.625091	-0.737185	-0.402806	-0.586066	-1.00914	-1.19452	-1.01634	Uniprot
Q5VV67	PPRC1	K1398	1xAcetyl [K8(100)]	3.74994	0.219141	0.509821	-0.012363	#N/A	#N/A	#N/A	#N/A	Uniprot
Q6NXT1	ANKRD54	K217	1xAcetyl [K7(100)]	0.394092	-0.560354	-0.386465	-1.17933	#N/A	#N/A	#N/A	#N/A	Uniprot
O60264	SMARCA5	K799	1xAcetyl [K5(100)]	0.583426	0.377008	-1.66037	0.209168	-0.0534882	-0.224213	-2.01313	0.0469583	Uniprot
Q05639	EEF1A2	K44	1xAcetyl [K7(100)]	-1.39859	0.907722	0.078112	0.012142	-11.3644	-9.05806	-9.88767	-9.95364	Uniprot
Q05639	EEF1A2	K41	1xAcetyl [K4(100)]	-1.15999	-1.15846	-1.46027	-2.77522	-11.1258	-11.1242	-11.4261	-12.741	Uniprot
Q96PU4	UHRF2	K12	1xAcetyl [K6(100)];1xCarbamidomethyl [C8]	0.501127	1.29642	0.994843	0.992141	0.427992	0.945923	0.70678	1.10774	Uniprot
P46013	MKI67	K2264	1xAcetyl [K6(100)]	-0.256066	1.02094	-0.354295	-0.442001	-0.534646	0.0626562	-0.782973	-0.490237	Uniprot
P61964	WDR5	K112	1xAcetyl [K3(100)]	0.121085	0.677913	1.39595	-0.004398	0.0343009	0.311661	0.90333	-0.423398	Uniprot
Q8IUF8	RIOX2	K20	1xAcetyl [K8(100)];1xCarbamidomethyl [C7]	1.21668	0.599865	-2.86577	-1.02008	1.08443	0.496871	-2.64985	-0.542141	Uniprot
Q14966	ZNF638	K1441	1xAcetyl [K6(100)]	-0.193305	-0.793004	-0.843327	0.03016	-0.398698	-1.13214	-1.16986	-0.336092	Uniprot
P08621	SNRNP70	K130	1xAcetyl [K9(100)]	0.302327	0.621838	0.264287	0.034207	0.11456	0.556955	0.442168	0.400078	Uniprot
Q9Y2X3	NOP58	K37	1xAcetyl [K7(99.6)]	0.348447	-0.718825	-1.11442	-1.29597	0.224119	-0.961275	-1.32855	-1.61328	Uniprot
P23246	SFPQ	K703	1xAcetyl [K8(99.8)]	0.491662	-4.23132	-5.02084	-2.97041	0.312788	-4.18142	-4.68623	-2.46406	Uniprot
Q8WVY7	UBLCP1	K117	1xAcetyl [K6(100)]	-3.26641	0.82965	0.615865	0.890591	-3.32853	0.452248	0.263106	0.471591	Uniprot
Q15428	SF3A2	K101	1xAcetyl [K10(99.7)]	2.50879	1.09773	-1.95789	-1.64799	2.36735	0.717	-2.30045	-1.94664	Uniprot
P17844	DDX5	K470	1xAcetyl [K9(100)]	2.56343	0.068698	-0.391586	0.125121	2.36305	-0.281799	-0.535632	0.0880901	Uniprot
P38919	EIF4A3	K314	1xAcetyl [K16(100)]	-0.147352	1.28758	1.76405	1.8767	-0.431866	1.09349	1.55991	1.7132	Uniprot
Q14966	ZNF638	K730	1xAcetyl [K8(100)];1xOxidation [M7]	0.055631	-0.129319	0.253564	0.484669	-0.149761	-0.468456	-0.0729735	0.118417	Uniprot
Q9NXV6	CDKN2AIP	K533	1xAcetyl [K4(100)]	-0.493075	0.716835	1.08102	-1.82949	-0.693454	0.801506	0.673941	-1.1305	Uniprot
Q9UBE0	SAE1	K228	1xAcetyl [K11(99.8)]	-0.235836	-0.353959	-0.174987	0.4626	-0.115542	-0.476963	-0.275292	0.310741	Uniprot
Q86UU0	BCL9L	K137	1xAcetyl [K12(100)]	-1.04295	-0.882867	-0.500438	-0.973642	-0.874825	-0.749973	-0.440041	-0.385068	Uniprot
Q92585	MAML1	K166	1xAcetyl [K24(100)]	-1.04922	-1.74585	-2.45157	-4.13228	#N/A	#N/A	#N/A	#N/A	Uniprot
Q05519	SRSF11	K459	1xAcetyl [K6(100)];1xCarbamidomethyl [C2]	0.835664	1.88429	-1.92712	1.22109	0.747522	1.53267	-2.24326	0.973767	Uniprot
Q15596	NCOA2	K31	1xAcetyl [K11(100)];1xCarbamidomethyl [C2]	1.09311	2.03181	-1.05842	1.91029	#N/A	#N/A	#N/A	#N/A	Uniprot
P46063	RECQL	K171	1xAcetyl [K4(100)]	-1.77799	-1.36528	-0.69008	-0.732652	-1.80373	-1.66745	-1.15684	-1.25571	Uniprot
Q05639	EEF1A2	K146	1xAcetyl [K12(100)]	0.080155	-0.004936	0.130896	0.248004	-9.88563	-9.97072	-9.83489	-9.71778	Uniprot
P61956	SUMO2	K11	1xAcetyl [K4(100)]	-1.08682	-3.9029	-4.2671	-2.30411	#N/A	#N/A	#N/A	#N/A	Uniprot
Q9UHB7	AFF4	K822	1xAcetyl [K15(100)]	-0.842588	-1.22043	-1.97262	-0.462539	-1.97352	-2.38715	-2.86637	-1.10962	Uniprot
Q9HB71	CACYBP	K176	1xAcetyl [K2(100)]	-0.33786	0.973143	1.03556	-0.235688	-0.265377	0.701718	0.718257	-0.69407	Uniprot
Q15291	RBBP5	K500	1xAcetyl [K7(100)]	-0.460425	-4.04834	-4.15819	-1.64098	-0.684466	-4.70186	-4.67319	-2.2269	Uniprot
O75528	TADA3	K418	1xAcetyl [K7(100)]	-0.293708	-0.687931	-1.0277	-0.230874	#N/A	#N/A	#N/A	#N/A	Uniprot
Q16666	IFI16	K557	1xAcetyl [K39(100)]	1.14262	2.58011	0.367946	2.00648	-0.119209	1.39488	-0.892682	0.902147	Uniprot
Q8N1G2	CMTR1	K108	1xAcetyl [K7(100)]	2.92222	2.47714	0.852552	1.47112	2.16862	1.2141	-0.375189	0.495859	Uniprot
Q9UQ35	SRRM2	K2602	1xAcetyl [K11(100)]	-0.794438	-2.60544	-2.69251	-2.38021	-1.01477	-2.84422	-2.73655	-2.37588	Uniprot
Q8WYB5	KAT6B	K892	1xAcetyl [K9(100)]	0.535567	0.95606	1.72937	2.28091	#N/A	#N/A	#N/A	#N/A	Uniprot
O95347	SMC2	K1158	1xAcetyl [K12(100)]	-0.333544	0.517139	0.107534	-2.62013	-0.227295	0.206799	0.0789646	-2.46653	Uniprot
Q9Y2X0	MED16	K332	1xAcetyl [K19(100)]	0.078093	0.074692	-0.371363	-0.956536	0.0132101	-0.409704	-0.788202	-1.39376	Uniprot
Q14978	NOLC1	K33	1xAcetyl [K10(100)]	0.222565	0.140831	-1.23397	-1.59394	-0.325378	0.987674	0.165758	-0.224346	Uniprot
Q14919	DRAP1	K106	1xAcetyl [K22(100)];1xOxidation [M18]	-1.25165	-1.31362	-2.27171	-1.6724	-1.07866	-0.988084	-2.2543	-1.57389	Uniprot
Q14919	DRAP1	K106	1xAcetyl [K22(100)]	-1.34538	-1.98071	-0.753286	-0.909818	-1.17238	-1.65517	-0.735869	-0.811313	Uniprot
Q92831	KAT2B	K733	1xAcetyl [K10(100)]	-0.08879	0.229597	0.098	-0.08757	#N/A	#N/A	#N/A	#N/A	Uniprot
P08621	SNRNP70	K27	1xAcetyl [K11(100)]	-1.74583	0.22659	0.314062	-0.510795	-1.93359	0.161707	0.491944	-0.144923	Uniprot
O14686	KMT2D	K2468	1xAcetyl [K8(100)]	-1.96412	-1.40842	-1.99397	-2.83508	#N/A	#N/A	#N/A	#N/A	Uniprot
Q9NPF5	DMAP1	K27	1xAcetyl [K19(99.8)]	0.172094	0.039468	0.17503	0.074543	-0.424364	-0.687363	-0.388616	-0.402616	Uniprot
P22087	FBL	K205	1xAcetyl [K7(99.7)]	1.59043	-0.780847	-1.51076	1.39836	1.39005	-0.930106	-1.63111	1.13893	Uniprot
Q93009	USP7	K869	1xAcetyl [K7(100)]	-0.020746	-0.070265	-0.236073	-0.0654	-0.088385	-0.238907	-0.601205	-0.46375	Uniprot
Q92794	KAT6A	K495	1xAcetyl [K9(100)]	0.270854	2.35252	-0.500554	-0.66425	#N/A	#N/A	#N/A	#N/A	Uniprot
Q9Y2K7	KDM2A	K1029	1xAcetyl [K9(100)]	0.587887	0.268801	0.029304	0.081915	0.180806	-0.353192	-0.405791	-0.468986	Uniprot
P17844	DDX5	K388	1xAcetyl [K8(100)]	-1.94095	-2.21738	-0.639217	-0.843107	-2.14133	-2.56788	-0.783264	-0.880138	Uniprot
Q8NEZ4	KMT2C	K758	1xAcetyl [K8(100)]	0.289452	-0.339516	-2.18499	-1.22193	#N/A	#N/A	#N/A	#N/A	Uniprot
O60885	BRD4	K346	1xAcetyl [K13(99.5)]	0.368869	-1.75464	-2.54625	-3.05731	0.0274528	-2.11753	-2.74411	-3.16834	Uniprot
Q13838	DDX39B	K36	1xAcetyl [K3(100)]	-2.74048	-0.595307	-0.67292	-1.04338	-2.86613	-0.840194	-1.09084	-1.5319	Uniprot
Q15291	RBBP5	K500	1xAcetyl [K5(100)]	0.373202	0.284665	-0.283515	-0.404029	0.149162	-0.368854	-0.798521	-0.989953	Uniprot
Q07666	KHDRBS1	K131	1xAcetyl [K20(99.5)]	0.160005	0.729847	0.819846	0.634422	-0.0528755	0.581889	0.773006	0.565407	Uniprot
Q9H7S9	ZNF703	K189	1xAcetyl [K21(100)]	-0.805931	0.764599	-0.88976	0.741659	#N/A	#N/A	#N/A	#N/A	Uniprot
Q8TAQ2	SMARCC2	K373	1xAcetyl [K8(100)];1xOxidation [M]	1.74065	1.13599	3.43547	2.85595	-0.565975	0.167265	1.24711	1.28062	Uniprot
Q8TAQ2	SMARCC2	K373	1xAcetyl [K8(100)];1xDeamidated [N]	-2.44289	-0.328121	-3.46754	0.840199	-2.62304	-0.712171	-3.92488	0.226667	Uniprot
Q8TAQ2	SMARCC2	K373	1xAcetyl [K8(100)]	-0.972152	0.474977	1.33248	0.935098	-1.1523	0.0909273	0.875144	0.321566	Uniprot
Q8TAQ2	SMARCC2	K373	1xAcetyl [K8(100)];1xDeamidated [N];1xOxidation [M]	1.77449	1.21059	3.02818	2.45584	1.59434	0.826536	2.57084	1.84231	Uniprot
Q92922	SMARCC1	K401	1xAcetyl [K8(100)]	-0.271009	-0.592299	0.443259	-0.160803	-0.499981	-0.880362	0.269492	-0.294366	Uniprot
Q15004	PCLAF	K93	1xAcetyl [K19(100)]	0.476648	-0.114707	-3.76409	0.148209	#N/A	#N/A	#N/A	#N/A	Uniprot
Q9NPF5	DMAP1	K301	1xAcetyl [K4(100)]	1.26654	0.158875	0.022052	0.86102	0.670086	-0.567956	-0.541594	0.38386	Uniprot
P42285	MTREX	K78	1xAcetyl [K14(99.7)]	-0.816925	0.153978	-0.114127	-0.538684	-1.04836	-0.321107	-0.514665	-0.963069	Uniprot
P35637	FUS	K332	1xAcetyl [K4(99.6)]	0.246366	-0.74334	-0.177438	0.458013	0.285854	-0.756266	-0.213062	0.616442	Uniprot
Q13435	SF3B2	K870	1xAcetyl [K21(100)]	-0.603432	-0.53224	-1.23585	-0.411214	-0.834864	-0.803665	-1.2373	-0.24147	Uniprot
Q8NEZ4	KMT2C	K2802, K2809, K2814	3xAcetyl [K5(100);K12(100);K17(99.8)]	-1.63414	-0.977215	-0.675504	0.68987	#N/A	#N/A	#N/A	#N/A	Uniprot
Q8NEZ4	KMT2C	K2802	1xAcetyl [K5(100)]	-1.21579	-0.600072	-1.88321	-1.02876	#N/A	#N/A	#N/A	#N/A	Uniprot
Q9NX58	LYAR	K168	1xAcetyl [K20(100)]	-1.94289	-1.93809	-2.46828	-0.828634	-2.32029	-2.18298	-3.00134	-1.15862	Uniprot
P12270	TPR	K1105	1xAcetyl [K5(100)]	-0.267721	-0.672546	-0.240341	0.77313	-0.506508	-1.00253	-0.515348	0.463954	Uniprot
Q5QNW6	HIST2H2BF	K44	1xAcetyl [K9(100)]	-2.7375	-0.258213	-0.606292	-2.63779	#N/A	#N/A	#N/A	#N/A	Uniprot
Q03164	KMT2A	K1235	1xAcetyl [K6(100)]	-0.220405	-0.35544	-0.121554	1.05435	#N/A	#N/A	#N/A	#N/A	Uniprot
O95696	BRD1	K418	1xAcetyl [K5(100)]	4.42697	-0.296853	-0.304541	0.456025	#N/A	#N/A	#N/A	#N/A	Uniprot
O95789	ZMYM6	K790	1xAcetyl [K30(100)];2xCarbamidomethyl [C8;2xDeamidated [N19;C11];N24]	4.6701	-0.008418	0.088347	0.408295	#N/A	#N/A	#N/A	#N/A	Uniprot
Q13315	ATM	K385	1xAcetyl [K10(100)];1xCarbamidomethyl [C9]	-0.01253	-1.55583	-1.32853	0.307847	0.548113	-1.28701	-1.61068	-0.515087	Uniprot
P38919	EIF4A3	K321	1xAcetyl [K5(100)]	-0.780971	0.853922	1.39455	1.52416	-1.06548	0.659835	1.19041	1.36066	Uniprot
Q14103	HNRNPD	K153	1xAcetyl [K7(100)]	0.202727	-0.43329	0.056573	0.724297	0.267645	-0.638682	-0.227941	0.638872	Uniprot
P20700	LMNB1	K134	1xAcetyl [K10(100)]	-0.788882	0.767718	1.14494	1.55167	-0.889187	0.895874	1.43124	1.93814	Uniprot
Q8WYH8	ING5	K114	1xAcetyl [K8(100)]	0.252632	0.793665	0.435944	-0.580084	#N/A	#N/A	#N/A	#N/A	Uniprot
O76021	RSL1D1	K468	1xAcetyl [K7(100)]	0.561744	1.0715	0.583212	1.10607	0.348864	0.892625	0.655695	1.45899	Uniprot
P43246	MSH2	K29	1xAcetyl [K8(100)];1xOxidation [M5]	-0.853839	0.629915	-0.200707	-0.907053	-0.808408	0.343034	-0.383399	-1.01139	Uniprot
Q92841	DDX17	K132	1xAcetyl [K3(100)]	-1.65036	-1.21054	-0.551462	0.23871	-1.66186	-1.35459	-0.72395	0.0662225	Uniprot
P17844	DDX5	K56	1xAcetyl [K3(100)]	-0.915252	1.45405	1.55609	-1.53514	-1.11563	1.10355	1.41204	-1.57217	Uniprot
Q05639	EEF1A2	K44	1xAcetyl [K3(100)];1xOxidation [M8]	0.979222	0.546876	0.076252	-0.121842	-8.98656	-9.41891	-9.88953	-10.0876	Uniprot
Q05639	EEF1A2	K44	1xAcetyl [K3(100)]	0.076675	0.258166	-0.35204	0.037293	-9.88911	-9.70762	-10.3178	-9.92849	Uniprot
Q96T23	RSF1	K662	1xAcetyl [K17(99.7)];1xCarbamidomethyl [C5]	0.365214	1.80184	-1.84803	0.55408	0.0113261	1.49967	-1.92527	0.314071	Uniprot
O75530	EED	K19	1xAcetyl [K15(99.8)]	0.512514	0.604511	-0.615119	-0.447576	0.37895	-0.117081	-1.04594	-0.650464	Uniprot
O75150	RNF40	K517	1xAcetyl [K8(100)]	-0.30135	-0.292461	-1.43713	-1.15841	-0.649583	-0.748742	-1.74047	-1.3972	Uniprot
Q92993	KAT5	K104	1xAcetyl [K11(100)]	-1.04913	-0.814435	-0.725284	-1.35981	#N/A	#N/A	#N/A	#N/A	Uniprot
Q9Y2W2	WBP11	K316	1xAcetyl [K7(100)]	0.389454	2.72741	0.844146	-0.027503	0.199155	2.54345	0.762806	-0.319107	Uniprot
Q03111	MLLT1	K462	1xAcetyl [K7(100)]	1.2284	1.39243	0.699972	-0.102325	0.909944	0.869366	-0.00931878	-0.912151	Uniprot
O43809	NUDT21	K56	1xAcetyl [K6(100)]	0.928099	0.354907	0.699746	1.63594	0.7505	-0.124323	0.228818	1.16293	Uniprot
Q8TEQ6	GEMIN5	K1363	1xAcetyl [K6(100)]	0.468162	0.2089	0.304396	0.849299	0.362484	-0.20794	-0.0573726	0.429221	Uniprot
P46013	MKI67	K1482	1xAcetyl [K11(100)];1xCarbamidomethyl [C8]	1.84517	2.93492	0.741233	3.75627	1.56659	1.97664	0.312555	3.70803	Uniprot
P46013	MKI67	K2209	1xAcetyl [K11(100)];1xCarbamidomethyl [C8]	0.861389	1.40486	1.49084	1.31145	0.58281	0.446572	1.06216	1.26321	Uniprot
Q14980	NUMA1	K1511	1xAcetyl [K8(100)];1xOxidation [M5]	-0.944687	-3.19522	-3.32604	-1.23058	-1.00819	-3.15722	-3.25052	-0.788358	Uniprot
Q92794	KAT6A	K815	1xAcetyl [K8(100)]	-0.199844	0.317646	-0.021762	0.433352	#N/A	#N/A	#N/A	#N/A	Uniprot
Q8NEY8	PPHLN1	K235	1xAcetyl [K8(100)]	-0.096398	3.09663	3.31725	2.31893	-0.59107	2.70596	3.45966	2.62828	Uniprot
P26358	DNMT1	K45	1xAcetyl [K2(100)]	-2.14385	-1.28008	-2.06646	-2.55125	-2.18929	-0.923471	-1.15867	-1.30657	Uniprot
Q9HB71	CACYBP	K178	1xAcetyl [K2(100)]	0.418236	3.34619	3.46799	2.26278	0.245759	0.478232	1.13369	-0.284732	Uniprot
Q9H1E3	NUCKS1	K201	1xAcetyl [K2(99.4)]	2.0247	-0.186915	-0.092666	-0.169682	1.91501	0.241651	0.875939	0.322396	Uniprot
Q9UNL4	ING4	K114, K127, K129	3xAcetyl [K2(100);K15(100);K17(99.7)]	0.69445	1.77958	-1.69565	2.13031	#N/A	#N/A	#N/A	#N/A	Uniprot
Q9UNL4	ING4	K127, K129	2xAcetyl [K15(100);K17(99.7)]	0.623763	-0.932576	-4.42561	-0.840647	#N/A	#N/A	#N/A	#N/A	Uniprot
Q8TAQ2	SMARCC2	K568	1xAcetyl [K2(100)]	-1.77291	0.327635	0.735405	1.46656	-1.95306	-0.0564144	0.278074	0.853027	Uniprot
Q9UEE9	CFDP1	K200	1xAcetyl [K2(100)]	0.649233	0.314297	0.705622	0.845424	0.818978	0.885619	1.22226	1.00224	Uniprot
Q14980	NUMA1	K1699	1xAcetyl [K4(100)]	0.088157	-0.270093	-1.05238	-1.00728	0.024654	-0.232087	-0.976862	-0.565055	Uniprot
Q9HAF1	MEAF6	K151	1xAcetyl [K37(100)]	-0.071191	0.598396	0.738119	1.13459	-0.517976	0.27301	1.06185	1.40863	Uniprot
O95696	BRD1	K516,K519	2xAcetyl [K7(100);K10(100)]	0.72861	1.25824	-0.688742	1.40973	#N/A	#N/A	#N/A	#N/A	Uniprot
O95696	BRD1	K519	1xAcetyl [K10(100)]	0.750902	-0.970819	-2.28217	-1.90326	#N/A	#N/A	#N/A	#N/A	Uniprot
A6NHR9	SMCHD1	K771	1xAcetyl [K12(100)]	2.36123	2.6632	2.1697	1.68445	1.91444	2.01243	1.48623	1.21041	Uniprot
Q9Y3Z3	SAMHD1	K446	1xAcetyl [K4(100)]	0.396129	1.76841	2.65537	2.39805	-1.82637	-0.998613	-0.269685	-0.446933	Uniprot
Q8N3C0	ASCC3	K572	1xAcetyl [K10(100)];1xOxidation [M6]	0.527506	0.558968	0.704605	0.256792	0.687546	0.59994	0.756004	0.342993	Uniprot
Q8N3C0	ASCC3	K572	1xAcetyl [K10(100)]	0.211775	0.649325	0.691816	0.006661	0.371815	0.690296	0.743215	0.0928617	Uniprot
Q5SRE5	NUP188	K38	1xAcetyl [K11(100)]	0.030413	1.29261	1.44418	0.318714	-0.425867	0.610935	0.818443	-0.221314	Uniprot
Q13247	SRSF6	K165	1xAcetyl [K4(100)]	-0.709458	-0.420285	-0.398794	-0.636198	-0.821824	-0.16186	-0.0947881	-0.215378	Uniprot
P38159	RBMX	K30	1xAcetyl [K8(100)]	-0.398338	0.232286	0.405935	-0.313882	-0.499988	0.901154	2.06338	0.757084	Uniprot
Q92585	MAML1	K405	1xAcetyl [K30(100)]	-0.439304	-1.20689	-1.76743	-3.01453	#N/A	#N/A	#N/A	#N/A	Uniprot
P33991	MCM4	K858	1xAcetyl [K13(100)]	-0.282191	-0.319072	-0.947808	-2.32421	-0.286513	-0.333427	-0.491798	-1.52835	Uniprot
Q96T23	RSF1	K1390	1xAcetyl [K12(100)]	-0.669394	-1.39518	-1.16003	0.428683	-1.02328	-1.69735	-1.23727	0.188674	Uniprot
Q96T23	RSF1	K1386	1xAcetyl [K8(100)]	-0.943522	-0.455363	-0.579604	-0.16379	-1.29741	-0.757535	-0.656847	-0.403799	Uniprot
Q15050	RRS1	K198	1xAcetyl [K3(100)];1xOxidation [M4]	2.7498	2.75445	0.791414	0.028644	2.8514	2.85604	1.01911	0.426472	Uniprot
Q96JG9	ZNF469	K896	1xAcetyl [K8(100)]	-2.03264	-2.39642	-1.48213	-1.98528	#N/A	#N/A	#N/A	#N/A	Uniprot
Q92945	KHSRP	K266	1xAcetyl [K4(100)];1xOxidation [M5]	-1.29659	0.482089	1.48432	-1.11056	-1.46523	0.217853	1.36397	-1.10911	Uniprot
Q8IZL2	MAML2	K533	1xAcetyl [K17(100)]	-1.82975	-2.27524	-1.79921	-2.01952	#N/A	#N/A	#N/A	#N/A	Uniprot
P17844	DDX5	K32	1xAcetyl [K7(100)]	1.73423	-2.01095	-3.15552	-2.0296	1.53385	-2.36145	-3.29957	-2.06663	Uniprot
Q86VM9	ZC3H18	K177	1xAcetyl [K9(100)]	-0.135288	0.225082	-0.454709	1.69099	-0.406714	0.348516	1.12737	2.92885	Uniprot
P20700	LMNB1	K102	1xAcetyl [K2(100)]	-0.23003	0.386557	0.825113	0.760577	-0.330335	0.514714	1.11142	1.14705	Uniprot
Q9UBE0	SAE1	K198	1xAcetyl [K2(100)]	0.506234	0.989012	0.111719	0.671043	0.626528	0.866008	0.0114142	0.519184	Uniprot
P16402	HIST1H1D	K76	1xAcetyl [K11(100)]	0.132303	0.67155	-0.407658	0.461413	#N/A	#N/A	#N/A	#N/A	Uniprot
P33778	HIST1H2BB	K21	1xAcetyl [K4(100)]	4.27327	4.13169	3.84975	4.1721	#N/A	#N/A	#N/A	#N/A	Uniprot
O15550	KDM6A	K799	1xAcetyl [K12(100)];1xCarbamidomethyl [C10]	-0.804685	-1.36287	-1.79726	0.009966	#N/A	#N/A	#N/A	#N/A	Uniprot
O14607	UTY	K746	1xAcetyl [K12(100)];1xCarbamidomethyl [C10]	-1.50103	-0.796072	-1.87746	-2.12906	#N/A	#N/A	#N/A	#N/A	Uniprot
Q1KMD3	HNRNPUL2	K601	1xAcetyl [K8(100)];1xCarbamidomethyl [C9];1xOxidation [M12]	-0.738747	0.239923	-0.416381	-1.41578	-0.767316	0.0790026	-0.829975	-1.71209	Uniprot
Q9Y618	NCOR2	K959	1xAcetyl [K7(100)]	-0.084872	-0.295182	-0.950982	-0.785031	-0.411409	-0.61711	-1.14128	-0.893388	Uniprot
Q8WWQ0	PHIP	K1542	1xAcetyl [K9(100)]	-0.842144	-0.957154	-1.18294	-1.3365	-0.991403	-1.11807	-1.41683	-1.17646	Uniprot
Q13547	HDAC1	K66	1xAcetyl [K8(100)];1xOxidation [M6]	0.312041	1.16662	1.229	1.51503	-0.0575654	0.35515	0.288641	0.659036	Uniprot
Q13428	TCOF1	K363	1xAcetyl [K6(100)]	0.559718	-0.869737	-1.7072	-1.56623	0.30997	-0.592203	-0.608693	-0.452194	Uniprot
P38919	EIF4A3	K182	1xAcetyl [K3(100)];1xOxidation [M4]	0.319543	0.592391	0.718779	0.334482	0.0350289	0.398304	0.514638	0.170983	Uniprot
Q13263	TRIM28	K377	1xAcetyl [K3(100)];2xOxidation [M4;M15]	0.061399	0.587171	-0.161462	-1.26117	0.0846689	0.449668	-0.354287	-1.27267	Uniprot
Q13263	TRIM28	K377	1xAcetyl [K3(100)];1xOxidation [M]	-0.733225	0.35706	0.173542	-1.0435	-0.709955	0.219556	-0.0192833	-1.055	Uniprot
Q13263	TRIM28	K377	1xAcetyl [K3(100)]	-0.559185	0.984159	1.22903	0.882969	-0.535916	0.846655	1.0362	0.871473	Uniprot
Q9C0J8	WDR33	K109	1xAcetyl [K29(100)];1xOxidation [M23]	0.210711	0.300108	0.271881	0.864185	-0.14881	0.0443054	0.915737	1.47022	Uniprot
Q99879	HIST1H2BM	K21, K24	2xAcetyl [K4(100);K7(99.8)]	2.76476	-0.122702	-0.832775	0.04015	#N/A	#N/A	#N/A	#N/A	Uniprot
Q99879	HIST1H2BM	K21	1xAcetyl [K4(100)]	-0.644108	-0.469331	-0.856395	-0.812963	#N/A	#N/A	#N/A	#N/A	Uniprot
Q01844	EWSR1	K439	1xAcetyl [K15(100)]	-0.896616	-0.426438	-0.766687	-1.35566	-0.900938	-0.453592	-0.998119	-1.67759	Uniprot
P19532	TFE3	K561	1xAcetyl [K16(100)]	-0.242569	-0.314354	-1.16514	-2.02001	#N/A	#N/A	#N/A	#N/A	Uniprot
Q76L83	ASXL2	K209	1xAcetyl [K9(100)]	-1.19527	-0.365063	-0.090692	1.0389	#N/A	#N/A	#N/A	#N/A	Uniprot
Q13428	TCOF1	K244	1xAcetyl [K7(100)]	0.460236	-0.710889	-0.802699	-0.554932	0.210487	-0.433355	0.295806	0.559103	Uniprot
Q12888	TP53BP1	K1626	1xAcetyl [K13(100)]	0.241293	0.39782	0.612184	0.52716	0.161317	0.0933087	0.0602992	-0.144586	Uniprot
Q13573	SNW1	K170	1xAcetyl [K4(100)]	-0.162767	-0.300083	-0.447961	-0.023314	-0.315924	-0.511718	-0.553639	0.0674894	Uniprot
O14497	ARID1A	K71	1xAcetyl [K20(100)]	-0.969478	-1.58687	-2.28025	-3.32127	-1.05626	-1.6239	-2.12504	-3.03848	Uniprot
Q5H9L2	TCEAL5	K105	1xAcetyl [K4(100)]	0.545373	-0.679725	-1.41997	1.57858	#N/A	#N/A	#N/A	#N/A	Uniprot
Q96PK6	RBM14	K135	1xAcetyl [K9(99.7)];1xDeamidated [N7]	0.741895	0.462728	-0.17824	0.707062	0.620217	0.446945	-0.173905	0.888212	Uniprot
Q96PK6	RBM14	K135	1xAcetyl [K9(100)]	-0.656939	-0.833967	-1.04242	-0.835796	-0.778618	-0.84975	-1.03809	-0.654646	Uniprot
Q9UKV3	ACIN1	K238	1xAcetyl [K3(100)]	-0.080972	-0.044874	-1.09971	0.337657	-0.441617	-0.187614	-0.665303	0.696111	Uniprot
Q9NPG3	UBN1	K700	1xAcetyl [K14(100)]	0.351497	0.439601	-0.374611	-0.871515	#N/A	#N/A	#N/A	#N/A	Uniprot
Q13523	PRPF4B	K656	1xAcetyl [K6(100)]	1.62079	-0.225505	-1.15858	0.171907	1.47023	-0.585026	-1.62324	-0.292762	Uniprot
Q03111	MLLT1	K252	1xAcetyl [K4(100)]	0.329509	-2.14823	-3.64867	-3.08291	0.0110476	-2.67129	-4.35796	-3.89274	Uniprot
O76021	RSL1D1	K426	1xAcetyl [K9(100)]	1.02175	-2.8478	-3.32809	-2.80015	0.80887	-3.02668	-3.25561	-2.44723	Uniprot
P25490	YY1	K339	1xAcetyl [K7(100)]	1.72025	-1.31541	-1.61465	-0.382079	1.72025	-1.13427	-1.23758	-0.0199214	Uniprot
Q9UIG0	BAZ1B	K893	1xAcetyl [K8(100)]	0.748426	0.166749	-1.21405	-0.917911	0.400194	-0.420136	-1.56455	-1.06457	Uniprot
Q8WW12	PCNP	K29	1xAcetyl [K13(100)]	1.22086	0.392396	-0.97599	-0.683441	1.11921	1.88651	1.58891	1.92479	Uniprot
Q14207	NPAT	K429	1xAcetyl [K3(100)]	1.94147	0.801852	-0.379603	-0.943089	#N/A	#N/A	#N/A	#N/A	Uniprot
P46013	MKI67	K2886	1xAcetyl [K3(100)]	0.795526	-1.36984	0.168131	-1.42266	0.516947	-2.32813	-0.260548	-1.47089	Uniprot
P52594	AGFG1	K326	1xAcetyl [K8(100)]	-0.585428	-1.06585	-1.78675	-2.24644	-0.526534	-1.12244	-1.8139	-2.19654	Uniprot
Q99525	HIST1H4G	K9, K13	2xAcetyl [K3(100);K7(100)]	2.31295	-0.377465	-0.154295	-0.589771	#N/A	#N/A	#N/A	#N/A	Uniprot
P0C0S5	H2AFZ	K8, K12, K14	3xAcetyl [K3(100);K7(100);K9(100)]	2.47587	-2.55204	-3.34984	-4.80082	2.45439	-2.58061	-2.84758	-4.21874	Uniprot
Q71UI9	H2AFV	K8, K12	2xAcetyl [K3(100);K7(100)]	-0.930088	-0.386679	-0.443268	-0.50372	#N/A	#N/A	#N/A	#N/A	Uniprot
O95218	ZRANB2	K54	1xAcetyl [K8(100)]	-0.193896	-0.41975	-0.011036	0.478779	-0.0860925	-0.412518	-0.115372	0.8596	Uniprot
O43709	BUD23	K196	1xAcetyl [K16(100)]	-0.048568	-0.711698	-2.89026	-1.08444	-0.14348	-1.09906	-3.07295	-1.05235	Uniprot
Q9Y2W1	THRAP3	K709	1xAcetyl [K4(100)]	1.61558	0.052904	-1.19482	-0.917088	1.2404	0.0271662	-0.798893	-0.591549	Uniprot
Q96PN7	TRERF1	K646	1xAcetyl [K6(100)]	-1.27048	-2.29046	-2.44736	-1.7759	#N/A	#N/A	#N/A	#N/A	Uniprot
Q9Y618	NCOR2	K1970	1xAcetyl [K10(100)]	-0.618364	-1.38582	-1.28717	-1.0372	-0.944901	-1.70775	-1.47747	-1.14555	Uniprot
Q15424	SAFB	K294	1xAcetyl [K9(100)]	-0.449563	-0.349757	-0.485876	-0.175657	-0.782986	-0.732701	-0.8193	-0.515935	Uniprot
O60281	ZNF292	K2042	1xAcetyl [K16(100)]	-0.682987	-0.439797	-0.738201	-0.218437	#N/A	#N/A	#N/A	#N/A	Uniprot
P09874	PARP1	K108	1xAcetyl [K3(100)]	-0.236329	0.210386	0.266276	-0.206459	-0.33394	-0.276071	-0.228396	-0.539883	Uniprot
P17535	JUND	K63	1xAcetyl [K16(100)]	0.541179	0.700491	-0.137424	-1.25007	0.411567	0.0478895	-0.209186	-1.37572	Uniprot
O75475	PSIP1	K14	1xAcetyl [K11(99.5)];1xOxidation [M12]	0.605001	0.499327	0.754942	0.674136	0.206651	-0.230987	0.181567	0.545842	Uniprot
O75643	SNRNP200	K46	1xAcetyl [K13(100)]	-0.657104	-0.44451	-0.596241	-1.82568	-0.835978	-0.80178	-1.0827	-2.25007	Uniprot
Q04206	RELA	K122	1xAcetyl [K14(99.7)];2xCarbamidomethyl [C1;C12]	-1.51747	0.097515	-0.288205	0.312506	-1.61508	-0.388942	-0.685461	0.0091634	Uniprot
Q14980	NUMA1	K379	1xAcetyl [K5(100)];1xCarbamidomethyl [C1]	-0.779339	-0.30215	0.558302	0.472105	-0.842842	-0.264144	0.633822	0.914328	Uniprot
[truncated: 289 more rows]

## Sheet: Peroxisome
Supplementary Table 3: Subcellular localization of acetylated proteins based on prior literature knowledge. This tab illustrates log2 acetyl peptide abundance and log2 acetyl peptide abundance normalized to protein abundance for peroxisomal proteins.
[truncated: 61 more rows]

[truncated: 2 more sheets: PlasmaMembrane, PutativeTranslocatingProteins]
