# Supplementary material for: Orchestration of protein acetylation as a toggle for cellular defense and virus replication
Source: Nat Commun. 2018 Nov 23;9:4967. doi: 10.1038/s41467-018-07179-w (PMC6251895; doi:10.1038/s41467-018-07179-w)
Supplement: Supplementary file 7 — Supplementary Data 4 [file 41467_2018_7179_MOESM7_ESM.xlsx]

## Sheet: TableS4
Supplementary Table 4: Acetylated proteins identified in both this acetylome study and Jean Beltran, et al 2016
Organelle-resident proteins
						Localization scores from Jean, Beltran at al 2016
Protein Accession	Gene name	Ac-K Site(s) identified in both the current study and Jean Beltran, et al 2016	Additional Ac-K sites identified in this study	Subcellular localization in infected cells (from Jean Beltran, et al 2016)	Subcellular localization in uninfected cells (from Uniprot and Protein Atlas)	Local. score mock	Local. score 24 hpi	Local. score 48 hpi	Local. score 72 hpi	Local. score 96 hpi
P07237	P4HB	K200, K222	K65, K130, K207, K230, K271, K276, K283, K308, K326, K385, K415, K424, K436, K444	ER	ER	0.969783	0.807849	0.959373	0.985903	0.970594
P11021	HSPA5	K213, K326	K96, K113, K118, K152, K163, K268, K464, K547, K601	ER	ER	0.963889	0.843019	0.955577	0.982274	0.963376
P30101	PDIA3	K152	K82, K94, K104, K146, K218, K226, K335, K362, K366, K422, K433, K460, K494	ER	ER	0.828012	0.819473	0.958093	0.985524	0.973319
O75390	CS	K193	K103, K215, K327, K366, K375, K382, K459	Mitochondria	Mitochondria	0.985379	0.961282	0.984125	0.994328	0.992956
P00367	GLUD1	K503	K84, K162, K191, K200, K346, K352, K415, K457, K480, K527, K545	Mitochondria	Mitochondria	0.977073	0.967428	0.987192	0.994234	0.99108
P05141	SLC25A5	K23	K105, K147, K163, K166, K199	Mitochondria	Mitochondria	0.967194	0.955571	0.961146	0.992016	0.969463
P06576	ATP5F1B	K480	K124, K133, K198, K259, K264, K426, K485, K519, K522	Mitochondria	Mitochondria	0.982554	0.962835	0.986463	0.995304	0.992872
P10809	HSPD1	K352	K31, K82, K87, K96, K130, K156, K180, K191, K202, K218, K233, K249, K301, K359, K389, K396, K469, K473, K516, K523	Mitochondria	Mitochondria	0.978263	0.965256	0.985593	0.994299	0.995259
P12236	SLC25A6	K23	K33, K43, K92, K96, K105, K199	Mitochondria	Mitochondria	0.986125	0.959601	0.949226	0.988125	0.888741
P25705	ATP5F1A	K531	K123, K132, K161, K230, K427, K434, K498, K503, K506, K539	Mitochondria	Mitochondria	0.987687	0.928305	0.982673	0.994237	0.991288
P38646	HSPA9	K300, K377	K121, K135, K138, K143, K159, K173, K187, K206, K234, K288, K345, K368, K567, K600, K610, K617, K646	Mitochondria	Mitochondria	0.986718	0.947498	0.969565	0.994111	0.994229
P49411	TUFM	K256	K55, K79, K88, K234, K238, K297, K405, K418, K447	Mitochondria	Mitochondria	0.986027	0.958833	0.984395	0.995185	0.994778
P61604	HSPE1	K8	K28, K66, K70, K80, K86	Mitochondria	Mitochondria	0.987587	0.969227	0.985007	0.991128	0.991575
Q3SY69	ALDH1L2	K903	K57, K70, K227, K251, K411, K484, K636, K711 K886	Mitochondria	Mitochondria	0.986931	0.953947	0.9831	0.995157	0.997507
Q9Y6N5	SQOR	K186	K125, K135, K173, K177, K180, K280, K320, K396	Mitochondria	Mitochondria	0.980713	0.96197	0.985738	0.994954	0.990423
P09110	ACAA1	K57	K198, K234, K259	Peroxisome	Peroxisome	0.884961	0.940205	0.843218	0.90782	0.928377
Q00610	CLTC	K367	K43, K83, K96, K227, K245, K450, K506, K637, K737, K764, K806, K856, K881, K1209, K1392, K1441, K1449, K1501, K1535	Plasma membrane	Plasma membrane	0.908634	0.923011	0.963134	0.699125	0.787318
Putative translocating proteins
						Localization scores from Jean, Beltran at al 2016
Protein Accession	Gene name	Ac-K Site(s) identified in both the current study and Jean Beltran, et al 2016	Additional Ac-K sites identified in this study	Putative translocations during infection (Jean Beltran, et al 2016)	Known translocations or multiple localizations (Uniprot and Human Protein Atlas)	Local. score mock	Local. score 24 hpi	Local. score 48 hpi	Local. score 72 hpi	Local. score 96 hpi
P35579	MYH9	K1492, K1538	K8, K14, K29, K47, K74, K102, K139, K299, K316, K355, K540, K545, K555, K606, K613, K651, K656, K856, K966, K989, K1014, K1024, K1075, K1099, K1173, K1181, K1234, K1274, K1277, K1295, K1330, K1338, K1352, K1357, K1370, K1404, K1410, K1413, K1441, K1454, K1459, K1525, K1638, K1724, K1793, K1802, K1815, K1828, K1862, K1867	ER/Golgi, Lysosome, Peroxisome	Cytoplasm, PM	0.88251	0.77161	0.578858	0.480628	0.380338
P42704	LRPPRC	K66, K453	K155, K170, K187, K280, K295, K327, K613, K649, K726, K750, K763, K772, K868, K941, K1163, K1252, K1317, K1332, K1347	Mitochondria, Peroxisome	Mitochondria, Nucleus	0.986397	0.502391	0.98066	0.992353	0.997394
P55072	VCP	K295	K60, K109, K389, K486, K502, K505, K565, K651, K754	ER/Golgi, PM	ER/Golgi, Cytoplasm, Nucleus	0.840165	0.578985	0.503449	0.264812	0.816791
Q07065	CKAP4	K213	K21, K206, K223, K287, K332, K355, K405, K540	ER/Golgi, Lysosome	ER/Golgi, Cytoplasm, PM	0.871346	0.611423	0.417406	0.708095	0.60931
Q969H8	MYDGF	K137	K161	ER/Golgi, PM	ER/Golgi, Secreted	0.734767	0.677678	0.940055	0.974299	0.791174
P04406	GAPDH	K86	K55, K61, K66, K84, K107, K139, K145, K186, K194, K215, K219, K227, K251, K254, K259, K263, K271, K334	Lysosome, PM	Lysosome, PM, Cytoplasm, Nucleus	0.959579	0.303905	0.370503	0.293656	0.757124
Q96AG4	LRRC59	K14	K66, K71, K73, K96, K108, K111, K126, K149, K207	ER/Golgi, PM, Lysosome	ER/Golgi, PM, Lysosome, Nucleus	0.974029	0.703623	0.636591	0.525191	0.97705
