# Supplementary material for: Orchestration of protein acetylation as a toggle for cellular defense and virus replication
Source: Nat Commun. 2018 Nov 23;9:4967. doi: 10.1038/s41467-018-07179-w (PMC6251895; doi:10.1038/s41467-018-07179-w)
Supplement: Supplementary file 8 — Supplementary Data 5 [file 41467_2018_7179_MOESM8_ESM.xlsx]

## Sheet: TableS5A- Viral Ac Peptides WCL
Supplementary Table 5A: List of viral protein acetylations identified either during HCMV infection or from enriched virions. This tab shows the list from infection.
Primary Uniprot Protein Accession #	Gene symbol	Protein description	Acetylated Peptide	AcetylK in master protein	AcetylK position in peptide + any additional modifications	Localization prob	# PSMs	Normalized Ave Intensity 24hpi	Normalized Ave Intensity 48hpi	Normalized Ave Intensity 72hpi	Normalized Ave Intensity 96hpi	Normalized Ave Intensity Peptide/Protein 24hpi	Normalized Ave Intensity Peptide/Protein 48hpi	Normalized Ave Intensity Peptide/Protein 72hpi	Normalized Ave Intensity Peptide/Protein 96hpi	Normalized Intensity 24hpi 01	Normalized Intensity 24hpi 02	Normalized Intensity 24hpi 03	Normalized Intensity 48hpi 01	Normalized Intensity 48hpi 02	Normalized Intensity 48hpi 03	Normalized Intensity 72hpi 01	Normalized Intensity 72hpi 02	Normalized Intensity 72hpi 03	Normalized Intensity 96hpi 01	Normalized Intensity 96hpi 02	Normalized Intensity 96hpi 03
B9VXK4	UL34	Transcriptional regulator UL34 OS=Human cytomegalovirus (strain Towne) GN=UL34 PE=3 SV=1	[R].HYCEHQDKVVSYAR.[D]	K150	1xAcetyl [K8(100)];1xCarbamidomethyl [C3]	100	1		0.073259	0.128701	0.20101		1.00562e-08	4.6985e-09	2.11852e-09	NaN	NaN	NaN	NaN	NaN	0.073259	NaN	NaN	0.128701	0.0981413	NaN	0.303878
F5HA93	TRX1	Triplex capsid protein VP19C homolog OS=Human cytomegalovirus (strain Merlin) GN=UL46 PE=3 SV=1	[K].ELKLSVVR.[L]	K270	1xAcetyl [K3(100)]	100	1	0.487627	0.180418	0.776939	1.58079		8.50451e-08	3.29583e-08	3.07324e-08	0.547768	NaN	0.427486	0.0818461	0.184337	0.275072	0.358198	NaN	1.19568	NaN	0.0926752	3.0689
F5HAC7	UL94	Capsid-binding protein UL16 homolog OS=Human cytomegalovirus (strain Merlin) GN=UL94 PE=3 SV=1	[R].WLPVKTDVWDLVK.[V]	K316	1xAcetyl [K5(100)]	100	1		0.0980428	0.453667	0.953943		2.55179e-08	7.45663e-08	5.80413e-08	NaN	NaN	NaN	NaN	NaN	0.0980428	NaN	NaN	0.453667	NaN	NaN	0.953943
P16790	UL44	DNA polymerase processivity factor OS=Human cytomegalovirus (strain AD169) GN=UL44 PE=1 SV=1	[K].DLTKFYVQDISDLSAK.[I]	K101	1xAcetyl [K4(100)]	100	19	0.818736	5.1367	33.3609	88.2032	1.56006e-08	3.71255e-08	1.07782e-07	7.88335e-08	0.196171	NaN	1.4413	1.24922	1.15008	13.0108	6.79795	5.52414	87.7605	14.9168	23.6047	226.088
P16790	UL44	DNA polymerase processivity factor OS=Human cytomegalovirus (strain AD169) GN=UL44 PE=1 SV=2	[K].NYVGNSGKSR.[G]	K288	1xAcetyl [K8(100)]	100	2	0.0245862	0.181633	0.275134	0.455958	4.68479e-10	1.31275e-09	8.889e-10	4.07523e-10	NaN	NaN	0.0245862	NaN	NaN	0.181633	NaN	NaN	0.275134	0.148809	NaN	0.763108
P16790	UL44	DNA polymerase processivity factor OS=Human cytomegalovirus (strain AD169) GN=UL44 PE=1 SV=3	[K].YEQHKITSYLTSK.[G]	K376	1xAcetyl [K5(100)]	100	6	0.676632	2.00454	3.51076	10.3853	1.28929e-08	1.44878e-08	1.13425e-08	9.2821e-09	0.833453	NaN	0.519812	1.30952	NaN	2.69956	NaN	0.205883	6.81564	2.14594	NaN	18.6247
F5HGG3	UL26	Tegument protein UL26 OS=Human cytomegalovirus (strain Merlin) GN=UL26 PE=3 SV=2	[R].VTPGKQEITDAMFEAGNVPSALLP.[-]	K203	1xAcetyl [K5(100)]	100	29	20.8176	41.4198	53.5815	70.2357	7.65051e-06	4.61991e-06	2.06975e-06	2.91668e-06	9.29672	16.0485	37.1077	20.3937	30.9931	72.8726	35.2637	14.5687	110.912	46.6001	23.204	140.903
F5HGT1	MCP	Major capsid protein OS=Human cytomegalovirus (strain Merlin) GN=UL86 PE=3 SV=1	[K].TLFKTIDEYLLR.[A]	K1280	1xAcetyl [K4(100)]	100	3		0.0901721	1.28217	10.2837		5.64883e-10	8.3008e-09	1.09109e-08	NaN	NaN	NaN	NaN	0.0305231	0.149821	0.0276612	NaN	2.53667	NaN	NaN	10.2837
F5HGT1	MCP	Major capsid protein OS=Human cytomegalovirus (strain Merlin) GN=UL86 PE=3 SV=1	[K].VGIPTDFLTHVKTSAGEEMFEALR.[I]	K24	1xAcetyl [K12(100)]	100	2	0.167741	0.456207	0.705431	1.19071	3.58726e-08	2.85791e-09	4.567e-09	1.26333e-09	NaN	0.151979	0.183503	NaN	0.460604	0.451811	0.0416928	NaN	1.36917	0.213139	0.287995	3.071
F5HGT1	MCP	Major capsid protein OS=Human cytomegalovirus (strain Merlin) GN=UL86 PE=3 SV=1	[R].GYTTVESKVK.[L]	K413	1xAcetyl [K8(100)]	100	2			0.129281	6.03701			8.36972e-10	6.4052e-09	NaN	NaN	NaN	NaN	NaN	NaN	0.129281	NaN	NaN	10.1665	1.90752	NaN
F5HGT1	MCP	Major capsid protein OS=Human cytomegalovirus (strain Merlin) GN=UL86 PE=3 SV=1	[R].AVQKIDFVDALK.[T]	K439	1xAcetyl [K4(100)]	100	2				1.26405				1.34115e-09	NaN	NaN	NaN	NaN	NaN	NaN	NaN	NaN	NaN	NaN	0.678185	1.84992
F5HGT1	MCP	Major capsid protein OS=Human cytomegalovirus (strain Merlin) GN=UL86 PE=3 SV=1	[K].FHDLNKLTTGK.[M]	K85	1xAcetyl [K6(100)]	100	3	0.0844172	0.16485	0.393588	0.664868	1.80532e-08	1.0327e-09	2.54811e-09	7.05418e-10	0.0844172	NaN	NaN	0.16485	NaN	NaN	NaN	NaN	0.393588	0.628259	NaN	0.701477
P06725	UL83	65 kDa phosphoprotein OS=Human cytomegalovirus (strain AD169) GN=UL83 PE=1 SV=2	[R].ATKMQVIGDQYVK.[V]	K215	1xAcetyl [K3(100)]	100	11	0.814019	4.48928	27.7775	90.1124	1.44254e-08	6.18836e-08	1.06462e-07	4.18105e-08	0.494243	0.239485	1.70833	1.86492	0.472612	11.1303	1.07245	0.861404	81.3987	11.8523	5.52193	252.963
P06725	UL83	65 kDa phosphoprotein OS=Human cytomegalovirus (strain AD169) GN=UL83 PE=1 SV=2	[K].NMIIKPGK.[I]	K283	1xAcetyl [K5(100)];1xOxidation [M2]	100	2		0.123461	0.257885	0.482441		1.70188e-09	9.88386e-10	2.23844e-10	NaN	NaN	NaN	NaN	NaN	0.123461	NaN	NaN	0.257885	0.333139	NaN	0.631744
P06725	UL83	65 kDa phosphoprotein OS=Human cytomegalovirus (strain AD169) GN=UL83 PE=1 SV=2	[R].IQGKLEYR.[H]	K378	1xAcetyl [K4(100)]	100	4	0.28902	0.32591	1.80975	7.83583	5.12176e-09	4.4926e-09	6.93617e-09	3.63568e-09	0.156846	0.173126	0.537087	0.0638044	0.100204	0.813723	0.207598	0.139782	5.08188	4.91408	2.79101	15.8024
P06725	UL83	65 kDa phosphoprotein OS=Human cytomegalovirus (strain AD169) GN=UL83 PE=1 SV=2	[R].NLVPMVATVQGQNLKYQEFFWDANDIYR.[I]	K509	1xAcetyl [K15(100)];1xOxidation [M5]	100	13	0.368404	2.3127	11.1714	26.9285	6.52854e-09	3.188e-08	4.2816e-08	1.24943e-08	NaN	NaN	0.368404	NaN	NaN	2.3127	0.0510105	NaN	22.2917	1.07232	NaN	52.7847
P08546	UL54	DNA polymerase catalytic subunit OS=Human cytomegalovirus (strain AD169) GN=UL54 PE=1 SV=2	[K].TNSPNYKLNTMAELYLR.[Q]	K500	1xAcetyl [K7(100)];1xOxidation [M11]	100	6	1.46268	0.840565	0.534185	1.77387	5.53974e-08	1.76589e-08	9.53205e-09	3.2533e-08	NaN	0.740529	2.18484	NaN	0.16379	1.51734	NaN	NaN	0.534185	0.147057	NaN	3.40069
P09722	US22	Early nuclear protein HWLF1 OS=Human cytomegalovirus (strain AD169) GN=US22 PE=3 SV=2	[R].YHVQKFLCTDPTDAAAVAK.[T]	K197	1xAcetyl [K5(100)];1xCarbamidomethyl [C8]	100	1	0.421972	0.96606	1.00928	0.602665	4.01466e-09	6.04975e-09	4.49695e-09	1.95106e-09	0.606754	NaN	0.23719	NaN	calc	0.96606	NaN	0.32798	1.69059	0.100631	NaN	1.1047
P09722	US22	Early nuclear protein HWLF1 OS=Human cytomegalovirus (strain AD169) GN=US22 PE=3 SV=2	[R].LEELPVCHHTLKR.[D]	K356	1xAcetyl [K12(100)];1xCarbamidomethyl [C7]	100	4	0.202473	0.480833	1.09178	1.64586	1.92634e-09	3.01112e-09	4.86449e-09	5.32828e-09	0.202473	NaN	NaN	0.778955	NaN	0.182712	0.594679	0.975877	1.70477	NaN	0.412934	2.87878
P13202	UL123	55 kDa immediate-early protein 1 OS=Human cytomegalovirus (strain AD169) GN=UL123 PE=1 SV=1	[K].GAANKLGGALQAK.[A]	K184	1xAcetyl [K5(100)]	100	6	1.73779	1.79885	1.29172	2.66599	9.03511e-09	1.07138e-08	9.47812e-09	1.2154e-08	1.90924	0.128781	3.17535	2.073	0.910206	2.41333	NaN	NaN	1.29172	4.28055	1.13449	2.58294
P13202	UL123	55 kDa immediate-early protein 1 OS=Human cytomegalovirus (strain AD169) GN=UL123 PE=1 SV=1	[R].NIEFFTKNSAFPK.[T]	K217	1xAcetyl [K7(100)]	100	4	0.360023	0.718351	0.988887	0.414679	1.87183e-09	4.27846e-09	7.25605e-09	1.89048e-09	0.341596	0.378451	NaN	0.369626	0.662406	1.12302	0.46354	0.68417	1.81895	0.168601	0.759035	0.316401
P16727	UL84	Protein UL84 OS=Human cytomegalovirus (strain AD169) GN=UL84 PE=1 SV=1	[K].YSGSPQTILTLTDKHDIR.[Q]	K94	1xAcetyl [K14(100)]	100	1	0.172308		0.326924	0.573669	1.87948e-08		1.46565e-08	5.92804e-09	0.172308	NaN	NaN	NaN	NaN	NaN	0.102878	0.184337	0.693558	NaN	0.23925	0.908088
P16728	TRX2	Probable capsid protein VP23 OS=Human cytomegalovirus (strain AD169) GN=UL85 PE=3 SV=1	[R].SYEEVKAAVQQLQTITFR.[D]	K166	1xAcetyl [K6(100)]	100	1	0.36797	0.136209	0.0945902	0.491697	6.91537e-06	6.39483e-09	3.77492e-09	4.16895e-09	0.603611	NaN	0.132329	0.107654	NaN	0.164763	NaN	0.0945902	NaN	0.0194519	NaN	0.963942
P16728	TRX2	Probable capsid protein VP23 OS=Human cytomegalovirus (strain AD169) GN=UL85 PE=3 SV=1	[-].MAAMEANIFCTFDHKLSIADVGK.[L]	K15	1xAcetyl [K15(100)];1xCarbamidomethyl [C10];1xMet-loss+Acetyl [N-Term]	100	1	0.050237	0.049855	0.183503	0.615654	9.44119e-07	2.34063e-09	7.32324e-09	5.21995e-09	NaN	NaN	0.050237	NaN	0.049855	NaN	NaN	0.0278271	0.339178	0.0337787	NaN	1.19753
P16749	UL69	mRNA export factor ICP27 homolog OS=Human cytomegalovirus (strain AD169) GN=UL69 PE=1 SV=1	[R].TDPATLTAYDKK.[D]	K580	1xAcetyl [K11(99.7)]	99.7	1	0.126234	0.323354	0.509299	0.473415	9.97444e-09	2.96445e-08	1.3869e-08	9.49446e-09	0.0940466	NaN	0.158421	0.0789715	0.70783	0.183262	NaN	0.798329	0.220269	0.112496	0.631228	0.676521
P16785	UL48	Large tegument protein deneddylase OS=Human cytomegalovirus (strain AD169) GN=UL48 PE=3 SV=1	[R].ALLEKMQVVFDPYGR.[Q]	K481	1xAcetyl [K5(100)];1xOxidation [M6]	100	4		0.403615	3.86301	6.76001		3.56065e-08	9.91772e-08	8.49813e-08	NaN	NaN	NaN	NaN	NaN	0.403615	6.62642	NaN	1.09959	10.5073	NaN	3.01272
P16790	UL44	DNA polymerase processivity factor OS=Human cytomegalovirus (strain AD169) GN=UL44 PE=1 SV=1	[R].GGGGGGGSLSSLANAGGLHDDGPGLDNDLMNEPMGLGGLGGGGGGGGKK.[H]	K338	1xAcetyl [K48(99.7)]	99.7	41	0.797142	13.0974	35.7484	69.0021	1.51892e-08	9.46617e-08	1.15496e-07	6.16721e-08	0.121344	0.882521	1.38756	0.150817	0.52375	38.6177	12.8188	NaN	58.678	30.4245	4.26787	172.314
P16791	NEC2	Virion egress protein UL34 homolog OS=Human cytomegalovirus (strain AD169) GN=UL50 PE=1 SV=1	[K].DIEEIKPSAYGVLTKCVVR.[K]	K132	1xAcetyl [K15(100)];1xCarbamidomethyl [C16]	100	9	0.386694	2.98091	13.4088	8.205	4.69412e-07	2.7076e-07	6.08308e-07	1.31376e-07	0.413353	0.360034	NaN	1.4397	NaN	4.52213	5.67539	NaN	21.1423	6.61046	6.42163	11.5829
P16848	UL31	Uncharacterized protein UL31 OS=Human cytomegalovirus (strain AD169) GN=UL31 PE=3 SV=2	[R].TTGTTAVKR.[S]	K92	1xAcetyl [K8(100)]	100	1	0.0682592	0.0868164	0.0759654	0.185163	6.83378e-08	1.19094e-07	2.35194e-08	2.29997e-08	NaN	NaN	0.0682592	NaN	NaN	0.0868164	NaN	NaN	0.0759654	0.0598605	NaN	0.310466
P19893	UL122	Viral transcription factor IE2 OS=Human cytomegalovirus (strain AD169) GN=UL122 PE=1 SV=2	[K].VIIKPPVPPAPIMLPLIK.[Q]	K161	1xAcetyl [K4(100)];1xOxidation [M13]	100	2	0.168646	0.108296	0.102034	0.480623	4.24139e-08	5.85124e-09	6.8318e-09	9.92627e-09	0.224147	0.113144	NaN	NaN	NaN	0.108296	0.0626068	0.0695743	0.17392	NaN	0.45223	0.509015
P19893	UL122/UL123	Viral transcription factor IE2 OS=Human cytomegalovirus (strain AD169) GN=UL122 PE=1 SV=2	[R].KMDPDNPDEGPSSKVPRPETPVTK.[A]	K21	1xAcetyl [K14(100)]	100	2	0.346489	0.762435	0.354289	0.553014	8.71412e-08	4.11944e-08	2.37218e-08	1.14214e-08	NaN	NaN	0.346489	NaN	NaN	0.762435	0.324747	NaN	0.38383	NaN	NaN	0.553014
Q6SW99	UL32	Tegument protein pp150 OS=Human cytomegalovirus (strain Merlin) GN=UL32 PE=3 SV=1	[R].SAAVGYYDEEEKRR.[E]	K373	1xAcetyl [K12(100)]	100	1	0.0472329	0.0272072	0.105972	0.339118	4.36868e-08	5.75855e-09	4.24603e-09	7.11872e-09	NaN	NaN	0.0472329	0.028589	NaN	0.0258254	0.0476538	NaN	0.16429	0.0336019	NaN	0.644634

## Sheet: TableS5B- Viral Ac Pep Virion
Supplementary Table 5B: List of viral protein acetylations identified either during HCMV infection or from enriched virions. This tab shows the list from virion enrichment.
Primary Uniprot Protein Accession #	Gene symbol	Protein description	Acetylated Peptide	AcetylK position (primary accession)	PSMs
F5HA93	UL46 (TRX1)	Triplex capsid protein VP19C homolog OS=Human cytomegalovirus (strain Merlin) GN=UL46 PE=3 SV=1	[R].DPADEDNELVTALKAK.[R]	K25	4
F5HA93	UL46 (TRX1)	Triplex capsid protein VP19C homolog OS=Human cytomegalovirus (strain Merlin) GN=UL46 PE=3 SV=1	[K].ELKLSVVR.[L]	K270	1
P16728	UL85 (TRX2)	Probable capsid protein VP23 OS=Human cytomegalovirus (strain AD169) GN=UL85 PE=3 SV=1	[K].LSIADVGKLTK.[L]	K23	1
F5HGT1	UL86 (MCP)	Major capsid protein OS=Human cytomegalovirus (strain Merlin) GN=UL86 PE=3 SV=1	[K].VGIPTDFLTHVKTSAGEEMFEALR.[I]	K24	1
F5HGT1	UL86 (MCP)	Major capsid protein OS=Human cytomegalovirus (strain Merlin) GN=UL86 PE=3 SV=1	[K].FHDLNKLTTGK.[M]	K85	3
F5HGT1	UL86 (MCP)	Major capsid protein OS=Human cytomegalovirus (strain Merlin) GN=UL86 PE=3 SV=1	[R].QTTIMVTKYSEK.[S]	K118	2
F5HGT1	UL86 (MCP)	Major capsid protein OS=Human cytomegalovirus (strain Merlin) GN=UL86 PE=3 SV=1	[R].ALKNTADAMER.[G]	K165	3
F5HGT1	UL86 (MCP)	Major capsid protein OS=Human cytomegalovirus (strain Merlin) GN=UL86 PE=3 SV=1	[R].SNILQSFKAK.[M]	K220	1
F5HGT1	UL86 (MCP)	Major capsid protein OS=Human cytomegalovirus (strain Merlin) GN=UL86 PE=3 SV=1	[R].VYKNTDTKDPLER.[N]	K377	1
F5HGT1	UL86 (MCP)	Major capsid protein OS=Human cytomegalovirus (strain Merlin) GN=UL86 PE=3 SV=1	[R].GYTTVESKVK.[L]	K413	2
F5HGT1	UL86 (MCP)	Major capsid protein OS=Human cytomegalovirus (strain Merlin) GN=UL86 PE=3 SV=1	[K].VKLNDTVR.[N]	K415	2
F5HGT1	UL86 (MCP)	Major capsid protein OS=Human cytomegalovirus (strain Merlin) GN=UL86 PE=3 SV=1	[R].AVQKIDFVDALK.[T]	K439	2
F5HGT1	UL86 (MCP)	Major capsid protein OS=Human cytomegalovirus (strain Merlin) GN=UL86 PE=3 SV=1	[R].TVNEMKQDFVVTDFYK.[V]	K513	2
F5HGT1	UL86 (MCP)	Major capsid protein OS=Human cytomegalovirus (strain Merlin) GN=UL86 PE=3 SV=1	[R].LGYNSKFYSPCAQYFNTEEIIAANK.[T]	K1257	3
F5HGT1	UL86 (MCP)	Major capsid protein OS=Human cytomegalovirus (strain Merlin) GN=UL86 PE=3 SV=1	[R].LTQEALPILSTTTLALMETKLK.[G]	K1336	1
P06473	gB	Envelope glycoprotein B OS=Human cytomegalovirus (strain AD169) GN=gB PE=1 SV=1	[R].YVTVKDQWHSR.[G]	K230	1
P06473	gB	Envelope glycoprotein B OS=Human cytomegalovirus (strain AD169) GN=gB PE=1 SV=1	[R].SEAEDSYHFSSAKMTATFLSK.[K]	K370	1
P06473	gB	Envelope glycoprotein B OS=Human cytomegalovirus (strain AD169) GN=gB PE=1 SV=1	[K].IFIAGNSAYEYVDYLFKR.[M]	K633	2
P06473	gB	Envelope glycoprotein B OS=Human cytomegalovirus (strain AD169) GN=gB PE=1 SV=1	[R].VLELYSQKELR.[S]	K669	1
P06473	gB	Envelope glycoprotein B OS=Human cytomegalovirus (strain AD169) GN=gB PE=1 SV=1	[K].YVEDKVVDPLPPYLK.[G]	K699	2
P16733	gM	Envelope glycoprotein M OS=Human cytomegalovirus (strain AD169) GN=gM PE=1 SV=1	[-].MAPSHVDKVNTR.[T]	K8	1
P16733	gM	Envelope glycoprotein M OS=Human cytomegalovirus (strain AD169) GN=gM PE=1 SV=1	[K].DKGMSLNQSTR.[D]	K108	1
P16733	gM	Envelope glycoprotein M OS=Human cytomegalovirus (strain AD169) GN=gM PE=1 SV=1	[R].GSGSVKYQALATASGEEVAVLSHHDSLESR.[R]	K331	1
F5HCH8	gL	Envelope glycoprotein L OS=Human cytomegalovirus (strain Merlin) GN=gL PE=1 SV=1	[R].HLDKYYAGLPPELK.[Q]	K248	1
P12824	gH	Envelope glycoprotein H OS=Human cytomegalovirus (strain AD169) GN=gH PE=1 SV=1	[R].LNTYALVSKDLASYR.[S]	K131	1
P12824	gH	Envelope glycoprotein H OS=Human cytomegalovirus (strain AD169) GN=gH PE=1 SV=1	[R].YAVDVLKSGR.[C]	K327	1
P12824	gH	Envelope glycoprotein H OS=Human cytomegalovirus (strain AD169) GN=gH PE=1 SV=1	[R].TTLLLYPTAVDLAKR.[A]	K405	2
P16750	gO	Glycoprotein O OS=Human cytomegalovirus (strain AD169) GN=GO PE=1 SV=1	[R].WNTKLYVGPTK.[V]	K188	1
P16808	IRL10	Protein IRL10 OS=Human cytomegalovirus (strain AD169) PE=3 SV=1	[K].VATNCLVKSENTHLTCK.[C]	K35	1
P16809	IR11	Viral Fc-gamma receptor-like protein IR11 OS=Human cytomegalovirus (strain AD169) PE=3 SV=1	[R].AIISDLKR.[Q]	K175	1
P16761	UL25	Phosphoprotein 85 OS=Human cytomegalovirus (strain AD169) GN=UL25 PE=3 SV=1	[R].EMALKAFMEANGNHPEQICR.[S]	K609	1
F5HGG3	UL26	Tegument protein UL26 OS=Human cytomegalovirus (strain Merlin) GN=UL26 PE=3 SV=2	[R].VTPGKQEITDAMFEAGNVPSALLP.[-]	K203	1
P08318	UL32	Large structural phosphoprotein OS=Human cytomegalovirus (strain AD169) GN=UL32 PE=1 SV=1	[R].HLTQKPDVDLEAHPKILK.[K]	K36	1
P08318	UL32	Large structural phosphoprotein OS=Human cytomegalovirus (strain AD169) GN=UL32 PE=1 SV=1	[K].LLVKELR.[M]	K237	1
P08318	UL32	Large structural phosphoprotein OS=Human cytomegalovirus (strain AD169) GN=UL32 PE=1 SV=1	[K].QQLKAWEER.[Q]	K394	1
P08318	UL32	Large structural phosphoprotein OS=Human cytomegalovirus (strain AD169) GN=UL32 PE=1 SV=1	[R].LEKQVSGTPSTVPATLLQPQPASSK.[T]	K805	1
P08318	UL32	Large structural phosphoprotein OS=Human cytomegalovirus (strain AD169) GN=UL32 PE=1 SV=1	[R].VGVPSLKPTLGGK.[A]	K903	1
P08318	UL32	Large structural phosphoprotein OS=Human cytomegalovirus (strain AD169) GN=UL32 PE=1 SV=1	[K].STTGMKTVAFDLSSPQK.[S]	K1000	1
P16766	UL35	Protein UL35 OS=Human cytomegalovirus (strain AD169) GN=UL35 PE=1 SV=1	[R].TQLDVLYSDPLKTR.[L]	K118	1
P16781	UL43	Tegument protein UL43 OS=Human cytomegalovirus (strain AD169) GN=UL43 PE=3 SV=2	[K].DLQKLVR.[R]	K135	1
F5HC97	UL44	DNA polymerase processivity factor OS=Human cytomegalovirus (strain Merlin) GN=UL44 PE=3 SV=1	[K].DLTKFYVQDISDLSAK.[I]	K101	2
F5HC97	UL44	DNA polymerase processivity factor OS=Human cytomegalovirus (strain Merlin) GN=UL44 PE=3 SV=1	[R].GDPFDKNYVGNSGKSR.[G]	K288	1
P16782	UL45 (RIR1)	Ribonucleoside-diphosphate reductase large subunit-like protein UL45 OS=Human cytomegalovirus (strain AD169) GN=UL45 PE=3 SV=1	[R].LSDLGQESAFEKEYSR.[C]	K523	2
P16782	UL45 (RIR1)	Ribonucleoside-diphosphate reductase large subunit-like protein UL45 OS=Human cytomegalovirus (strain AD169) GN=UL45 PE=3 SV=1	[K].VVVNTDDFLKK.[M]	K544	3
P16782	UL45 (RIR1)	Ribonucleoside-diphosphate reductase large subunit-like protein UL45 OS=Human cytomegalovirus (strain AD169) GN=UL45 PE=3 SV=1	[R].SDEQKLHLPDVVLGNTR.[R]	K614	1
P16784	UL47	Capsid assembly protein UL37 homolog OS=Human cytomegalovirus (strain AD169) GN=UL47 PE=3 SV=2	[R].HMSSFVSSDIDGDQKPGAEHMR.[D]	K281	1
P16785	UL48	Large tegument protein deneddylase OS=Human cytomegalovirus (strain AD169) GN=UL48 PE=3 SV=1	[R].AYLGLSKK.[L]	K439	3
P16785	UL48	Large tegument protein deneddylase OS=Human cytomegalovirus (strain AD169) GN=UL48 PE=3 SV=1	[R].MHDYLSHKTTK.[G]	K465	1
P16785	UL48	Large tegument protein deneddylase OS=Human cytomegalovirus (strain AD169) GN=UL48 PE=3 SV=1	[R].EILKALQPLDDNAK.[Q]	K595	1
P16785	UL48	Large tegument protein deneddylase OS=Human cytomegalovirus (strain AD169) GN=UL48 PE=3 SV=1	[R].VHNHILNGFLPVEDLKQMER.[V]	K649	1
P16785	UL48	Large tegument protein deneddylase OS=Human cytomegalovirus (strain AD169) GN=UL48 PE=3 SV=1	[R].FLDGLSYDDPPNEQTIKR.[H]	K809	2
P16785	UL48	Large tegument protein deneddylase OS=Human cytomegalovirus (strain AD169) GN=UL48 PE=3 SV=1	[K].MQDFLDKEK.[R]	K1001	1
P16785	UL48	Large tegument protein deneddylase OS=Human cytomegalovirus (strain AD169) GN=UL48 PE=3 SV=1	[K].MQDFLDKEKR.[K]	K1003	1
P16785	UL48	Large tegument protein deneddylase OS=Human cytomegalovirus (strain AD169) GN=UL48 PE=3 SV=1	[R].QLLDGYQKK.[V]	K1019	1
P16785	UL48	Large tegument protein deneddylase OS=Human cytomegalovirus (strain AD169) GN=UL48 PE=3 SV=1	[R].SSQQKMEEQLQETR.[Q]	K1175	1
P16785	UL48	Large tegument protein deneddylase OS=Human cytomegalovirus (strain AD169) GN=UL48 PE=3 SV=1	[K].ALSDEADLLNQKVQTQLR.[Q]	K1261	1
P16785	UL48	Large tegument protein deneddylase OS=Human cytomegalovirus (strain AD169) GN=UL48 PE=3 SV=1	[R].HKMSGGLDVTTPDAK.[A]	K1288	1
P16785	UL48	Large tegument protein deneddylase OS=Human cytomegalovirus (strain AD169) GN=UL48 PE=3 SV=1	[R].SQLEKIR.[D]	K1478	2
Q6SW81	UL50 (NEC2)	Virion egress protein UL34 homolog OS=Human cytomegalovirus (strain Merlin) GN=UL50 PE=1 SV=1	[R].ILKLGPSELR.[V]	K20	1
P16749	UL69	mRNA export factor ICP27 homolog OS=Human cytomegalovirus (strain AD169) GN=UL69 PE=1 SV=1	[R].LAPYPADLKVPTAFPQDHQPR.[G]	K275	1
F5HBC6	UL82	Protein pp71 OS=Human cytomegalovirus (strain Merlin) GN=UL82 PE=3 SV=1	[K].SPHDTVDLTDLNIKGR.[C]	K91	1
F5HBC6	UL82	Protein pp71 OS=Human cytomegalovirus (strain Merlin) GN=UL82 PE=3 SV=1	[R].GFWTLTPGKPDK.[I]	K376	2
P06725	UL83	65 kDa phosphoprotein OS=Human cytomegalovirus (strain AD169) GN=UL83 PE=1 SV=2	[R].HLPVADAVIHASGKQMWQAR.[L]	K154	4
P06725	UL83	65 kDa phosphoprotein OS=Human cytomegalovirus (strain AD169) GN=UL83 PE=1 SV=2	[R].QQNQWKEPDVYYTSAFVFPTK.[D]	K176	1
P06725	UL83	65 kDa phosphoprotein OS=Human cytomegalovirus (strain AD169) GN=UL83 PE=1 SV=2	[R].QQNQWKEPDVYYTSAFVFPTKDVALR.[H]	K191	1
P06725	UL83	65 kDa phosphoprotein OS=Human cytomegalovirus (strain AD169) GN=UL83 PE=1 SV=2	[R].ATKMQVIGDQYVK.[V]	K215	20
P06725	UL83	65 kDa phosphoprotein OS=Human cytomegalovirus (strain AD169) GN=UL83 PE=1 SV=2	[K].NMIIKPGK.[I]	K283	1
P06725	UL83	65 kDa phosphoprotein OS=Human cytomegalovirus (strain AD169) GN=UL83 PE=1 SV=2	[R].IQGKLEYR.[H]	K378	3
P06725	UL83	65 kDa phosphoprotein OS=Human cytomegalovirus (strain AD169) GN=UL83 PE=1 SV=2	[R].NLVPMVATVQGQNLKYQEFFWDANDIYR.[I]	K509	1
P06725	UL83	65 kDa phosphoprotein OS=Human cytomegalovirus (strain AD169) GN=UL83 PE=1 SV=2	[R].IFAELEGVWQPAAQPKR.[R]	K538	2
P06725	UL83	65 kDa phosphoprotein OS=Human cytomegalovirus (strain AD169) GN=UL83 PE=1 SV=2	[R].QDALPGPCIASTPKK.[H]	K557	1
F5HB40	UL84	Protein UL84 OS=Human cytomegalovirus (strain Merlin) GN=UL84 PE=3 SV=1	[R].LSETTAKTLGPSVFGR.[L]	K339	1
F5HB40	UL84	Protein UL84 OS=Human cytomegalovirus (strain Merlin) GN=UL84 PE=3 SV=1	[R].VPYELTLKNSHTLR.[I]	K436	1
F5HAC7	UL94	Capsid-binding protein UL16 homolog OS=Human cytomegalovirus (strain Merlin) GN=UL94 PE=3 SV=1	[K].TAAQVTLGDGLDYHIGVKDSEGR.[W]	K306	1
F5HAC7	UL94	Capsid-binding protein UL16 homolog OS=Human cytomegalovirus (strain Merlin) GN=UL94 PE=3 SV=1	[K].TDVWDLVKVEEPVSR.[M]	K324	2
F5H8R6	UL96	Protein UL96 OS=Human cytomegalovirus (strain Merlin) GN=UL96 PE=3 SV=1	[K].QLLKDVMR.[V]	K10	1
P16788	UL97	Serine/threonine protein kinase UL97 OS=Human cytomegalovirus (strain AD169) GN=UL97 PE=1 SV=1	[R].MGTEALLFKHAGAACR.[A]	K586	1
P19893	UL122	Viral transcription factor IE2 OS=Human cytomegalovirus (strain AD169) GN=UL122 PE=1 SV=2	[R].ISELDNEKVR.[N]	K337	1
P19893	UL122	Viral transcription factor IE2 OS=Human cytomegalovirus (strain AD169) GN=UL122 PE=1 SV=2	[R].NHEVKSEVDAVR.[C]	K421	2
P09722	US22	Early nuclear protein HWLF1 OS=Human cytomegalovirus (strain AD169) GN=US22 PE=3 SV=2	[K].FGVVYLHKIEDSDLYR.[I]	K305	1
P16848	UL31	Uncharacterized protein UL31 OS=Human cytomegalovirus (strain AD169) GN=UL31 PE=3 SV=2	[R].VDHLTWISKR.[V]	K336	1
B9VXK4	UL34	Transcriptional regulator UL34 OS=Human cytomegalovirus (strain Towne) GN=UL34 PE=3 SV=1	[R].KFHQGIAQLK.[R]	K76	1
F5HFZ4	UL53 (NEC1)	Virion egress protein UL31 homolog OS=Human cytomegalovirus (strain Merlin) GN=UL53 PE=1 SV=1	[R].EHPELELKYLNMMK.[M]	K77	1
F5HC79	UL56 (TRM1)	Tripartite terminase subunit UL28 homolog OS=Human cytomegalovirus (strain Merlin) GN=UL56 PE=3 SV=1	[K].VSEVGYGKVIR.[C]	K533	1
F5HDQ6	UL57 (DBP)	Major DNA-binding protein OS=Human cytomegalovirus (strain Merlin) GN=DBP PE=3 SV=1	[K].FQGAPLKDER.[Y]	K417	1
F5HDQ6	UL57 (DBP)	Major DNA-binding protein OS=Human cytomegalovirus (strain Merlin) GN=DBP PE=3 SV=1	[R].FSSPAEFALHVKGLK.[T]	K955	1
F5HDQ6	UL57 (DBP)	Major DNA-binding protein OS=Human cytomegalovirus (strain Merlin) GN=DBP PE=3 SV=1	[R].LADVLIKR.[S]	K1051	1
P16753	UL80	Capsid scaffolding protein OS=Human cytomegalovirus (strain AD169) GN=UL80 PE=1 SV=1	[RK].ASEKSELVSR.[G]	K103	1
P16753	UL80	Capsid scaffolding protein OS=Human cytomegalovirus (strain AD169) GN=UL80 PE=1 SV=1	[R].YDELRDAIHELKR.[D]	K577	4
P16753	UL80	Capsid scaffolding protein OS=Human cytomegalovirus (strain AD169) GN=UL80 PE=1 SV=1	[R].DAIHELKR.[D]	K577	4
ORFL71C	ORFL71C	ORFL71C ORFL71C OS=Human Cytomegalovirus	[R].FVNEGVLSPDQQKK.[T]	K163	2
