# Supplementary material for: Orchestration of protein acetylation as a toggle for cellular defense and virus replication
Source: Nat Commun. 2018 Nov 23;9:4967. doi: 10.1038/s41467-018-07179-w (PMC6251895; doi:10.1038/s41467-018-07179-w)
Supplement: Supplementary file 9 — Supplementary Data 6 [file 41467_2018_7179_MOESM9_ESM.xlsx]

## Sheet: TableS6A-Amino acid frequency
Supplementary Table 6A: Lysine content in the viral proteomes of selected DNA and RNA viruses.
genome type	virus family	virus name	strain	total # of amino acids	# of lysine residues	# of arginine residues	lysine percentage	ratio of lysine	K/R ratio
dsDNA	herpesviridae	HSV1	17	38368	680	3233	1.77	0.0177231	0.21
dsDNA	herpesviridae	HSV2	HG52	39568	637	3457	1.61	0.0160989	0.18
dsDNA	herpesviridae	HHV3	Ellen	35782	1278	2290	3.57	0.0357163	0.56
dsDNA	herpesviridae	EBV	ag876	30727	995	1969	3.24	0.0323819	0.51
dsDNA	herpesviridae	HCMV	Merlin	63057	1824	1824	2.89	0.0289262	0.37
dsDNA	herpesviridae	HCMV	AD169	66401	1975	5458	2.97	0.0297435	0.36
dsDNA	herpesviridae	HCMV	Toledo	63488	1831	4902	2.88	0.0288	0.3735
dsDNA	herpesviridae	HCMV	Towne	62807	1815	4864	2.89	0.0289	0.3731
dsDNA	herpesviridae	HHV6	Z29	43692	2733	2266	6.26	0.0625515	1.21
dsDNA	herpesviridae	HHV7	JI	41690	3011	1695	7.22	0.0722236	1.78
dsDNA	herpesviridae	KSHV	GS18	38454	1441	2259	3.75	0.0374733	0.64
dsDNA	poxvirus	VACV	WR	56795	4195	2448	7.39	0.0738621	1.71
dsDNA	poxvirus	Smallpox	isolate Human/India/Ind3/1967	54427	4054	2324	7.45	0.0744851	1.74
dsDNA	adenovirus	HAdV2	serotype 5	10658	402	825	3.77	0.0377181	0.49
dsDNA	adenovirus	HAdV21		12833	509	931	3.97	0.0396634	0.55
ssDNA	parvovirus	PAVHV	strain HV	1701	98	45	5.76	0.0576132	2.18
ssDNA	parvovirus	HboV2		2058	116	102	5.64	0.0563654	1.14
dsDNA circular	polyomavirus	HPYV12		1780	110	92	6.18	0.0617978	1.2
dsDNA circular	polyomavirus	HPYV9		1825	113	88	6.19	0.0619178	1.28
dsDNA circular	papillomavirus	HPV1	type 1a	2407	105	158	4.36	0.0436228	0.66
dsDNA circular	papillomavirus	HPV41		2765	120	214	4.34	0.0433996	0.56
gapped ssDNA	hepadnavirus	HBVC	subtype ayr (isolate Human/Japan/Okamoto/-)	1792	47	131	2.62	0.0262277	0.36
gapped ssDNA	hepadnavirus	HBVD	subtype ayw (isolate France/Tiollais/1979)	1198	62	152	5.18	0.0517529	0.41
ssRNA	paramyxo	MeV	Measles virus (strain Ichinose-B95a)	5202	260	316	5	0.0499808	0.82
ssRNA	paramyxo	SeV	Ohita	5710	287	384	5.03	0.0502627	0.75
ssRNA	orthomyxovirus	InfluenzaA	NT60	3774	230	271	6.09	0.0609433	0.85
ssRNA	orthomyxovirus	InfluenzaB	B/Lee/1940	4718	363	242	7.69	0.0769394	1.5
ssRNA	orthomyxovirus	InfluenzaA	1934 H1N1	5298	324	0.0612	363	0.0685	0.8926
ssRNA	orthomyxovirus	InfluenzaA	1963 H3N8	3916	219	0.0559	280	0.0715	0.7821
ssRNA	orthomyxovirus	InfluenzaA	1972 H3N2	5451	308	0.0565	363	0.0666	0.8485
ssRNA	orthomyxovirus	InfluenzaA	1996 H5N1	5317	318	0.0598	365	0.0686	0.8712
ssRNA	orthomyxovirus	InfluenzaA	1998 H9N2	4443	244	0.0549	311	0.07	0.7846
ssRNA	orthomyxovirus	InfluenzaA	2001 H9N2	1515	82	0.0541	96	0.0634	0.8542
ssRNA	orthomyxovirus	InfluenzaA	2002 H7N2	4520	254	0.0562	321	0.071	0.7913
ssRNA	orthomyxovirus	InfluenzaA	2003 H3N2	2900	160	0.0552	197	0.0679	0.8122
ssRNA	orthomyxovirus	InfluenzaA	2003 H4N6	2597	134	0.0516	169	0.0651	0.7929
ssRNA	orthomyxovirus	InfluenzaA	2003 H7N7	4254	235	0.0552	305	0.0717	0.7705
ssRNA	orthomyxovirus	InfluenzaA	2003 H9N2	4774	271	0.0568	341	0.0714	0.7947
ssRNA	orthomyxovirus	InfluenzaA	2004 H9N2	2556	140	0.0548	189	0.0739	0.7407
ssRNA	orthomyxovirus	InfluenzaA	2007 H13N6	4465	250	0.056	305	0.0683	0.8197
ssRNA	orthomyxovirus	InfluenzaA	2007 H3N2	2419	136	0.0562	120	0.0496	1.1333
ssRNA	orthomyxovirus	InfluenzaA	2008 H11N9	2035	101	0.0496	151	0.0742	0.6689
ssRNA	orthomyxovirus	InfluenzaA	2008 H13N8	4807	274	0.057	338	0.0703	0.8107
ssRNA	orthomyxovirus	InfluenzaA	2009 H10N7	3070	159	0.0518	209	0.0681	0.7608
ssRNA	orthomyxovirus	InfluenzaA	2010 H16N3	4554	264	0.058	313	0.0687	0.8435
ssRNA	orthomyxovirus	InfluenzaA	2010 H17N10	4423	282	0.0638	254	0.0574	1.1102
ssRNA	orthomyxovirus	InfluenzaA	2010 H18N11	4425	301	0.068	229	0.0518	1.3144
ssRNA	orthomyxovirus	InfluenzaA	2010 mixed	4775	263	0.0551	338	0.0708	0.7781
ssRNA	orthomyxovirus	InfluenzaA	2013 H7N2	2227	90	0.0404	164	0.0736	0.5488
ssRNA	orthomyxovirus	InfluenzaA	2013 H7N3	2427	155	0.0639	173	0.0713	0.896
ssRNA	rhabdinovirus	RABV	Pasteur vaccins (PV)	3615	187	225	5.17	0.0517289	0.83
ssRNA	rhabdinovirus	VSIV	San Juan	3606	239	180	6.63	0.0662784	1.33
ssRNA	Coronavirus	SARS		14377	820	527	5.7	0.0570355	1.56
ssRNA	Coronavirus	HCoV-EMC	isolate United Kingdom/H123990006/2012	14216	750	515	5.28	0.0527575	1.46
ssRNA	retrovirus	HIV1	subtype C	3524	245	205	6.95	0.0695233	1.2
ssRNA	retrovirus	HIV2	subtype A (isolate BEN)	3836	251	268	6.54	0.0654327	0.94
ssRNA	togavirus	RUBV	(strain Therien) (RUBV)	3179	45	292	1.42	0.0141554	0.15
ssRNA	togavirus	SINV		6269	409	340	6.52	0.0652417	1.2
ssRNA	flavivirus	HCV	genotype 1A (strain isolate H)	3173	101	190	3.18	0.0318311	0.53
ssRNA	flavivirus	YFV	17D vaccine	3411	193	210	5.66	0.0565816	0.92
ssRNA	picornavirus	HRVA	HRV-89	2164	128	81	5.91	0.0591497	1.58
ssRNA	picornavirus	HAV	genotype IB (isolate HM175)	2227	136	88	6.11	0.0610687	1.55
dsRNA	reovirus	Rotavirus	ADRV-N	5679	393	284	6.92	0.0692023	1.38
dsRNA	reovirus	CTFV	USA/Florio N-7180	9622	379	694	3.94	0.0393889	0.55

## Sheet: TableS6B- Lysine % species
Supplementary Table 6B: % lysine content in different species
Species	total # of amino acids	# of lysine residues	ratio of lysine	lysine percentage
Caenorhabditis elegans	12608354	752230	0.0597	5.97
Danio rerio (Zebrafish)	23187900	1333147	0.0575	5.75
drosophila berkeley	15458568	829616	0.0537	5.37
Escherichia coli (strain K12)	1443542	64331	0.0446	4.46
human	11793288	654644	0.0555	5.55
mouse	9865470	543063	0.055	5.5
Saccharomyces cerevisiae (strain ATCC 204508 S288c) (Baker's yeast)	3105454	216283	0.0696	6.96

## Sheet: Table S6C- HCMV
Supplementary Table 6C: Lysine content in subtypes of HCMV
strain	total # of amino acids	# of lysine residues	ratio of lysine	lysine percentage	K/R ratio
HCMV AD169	66401	1975	0.0297	2.97	0.36
HCMV Merlin	63057	1824	0.0289	2.89	0.37
HCMV Toledo	63488	1831	0.0288	2.88	0.37
HCMV Towne	62807	1815	0.0289	2.89	0.37

## Sheet: Table S6D- Influenza A
Supplementary Table 6D: Lysine content in subtypes of Influenza A
strain	total # of amino acids	# of lysine residues	ratio of lysine	# of arginine residues	ratio of arginine	K/R ratio
1934 H1N1	5298	324	0.0612	363	0.0685	0.8926
1963 H3N8	3916	219	0.0559	280	0.0715	0.7821
1972 H3N2	5451	308	0.0565	363	0.0666	0.8485
1996 H5N1	5317	318	0.0598	365	0.0686	0.8712
1998 H9N2	4443	244	0.0549	311	0.07	0.7846
2001 H9N2	1515	82	0.0541	96	0.0634	0.8542
2002 H7N2	4520	254	0.0562	321	0.071	0.7913
2003 H3N2	2900	160	0.0552	197	0.0679	0.8122
2003 H4N6	2597	134	0.0516	169	0.0651	0.7929
2003 H7N7	4254	235	0.0552	305	0.0717	0.7705
2003 H9N2	4774	271	0.0568	341	0.0714	0.7947
2004 H9N2	2556	140	0.0548	189	0.0739	0.7407
2007 H13N6	4465	250	0.056	305	0.0683	0.8197
2007 H3N2	2419	136	0.0562	120	0.0496	1.1333
2008 H11N9	2035	101	0.0496	151	0.0742	0.6689
2008 H13N8	4807	274	0.057	338	0.0703	0.8107
2009 H10N7	3070	159	0.0518	209	0.0681	0.7608
2010 H16N3	4554	264	0.058	313	0.0687	0.8435
2010 H17N10	4423	282	0.0638	254	0.0574	1.1102
2010 H18N11	4425	301	0.068	229	0.0518	1.3144
2010 mixed	4775	263	0.0551	338	0.0708	0.7781
2013 H7N2	2227	90	0.0404	164	0.0736	0.5488
2013 H7N3	2427	155	0.0639	173	0.0713	0.896
