# Supplementary material for: Orchestration of protein acetylation as a toggle for cellular defense and virus replication
Source: Nat Commun. 2018 Nov 23;9:4967. doi: 10.1038/s41467-018-07179-w (PMC6251895; doi:10.1038/s41467-018-07179-w)
Supplement: Supplementary file 10 — Source data [file 41467_2018_7179_MOESM10_ESM.xlsx]

## Sheet: Figure 5f-i
LMNB1 Sample	Replicate 1 (IU/mL)	Replicate 2 (IU/mL)	Replicate 3 (IU/mL)
WT supernatant	21651.2	21651.2	24353.5
K109Q supernatant	18070.6	26905.1	29005
K109R supernatant	9177.52	15259.6	17376.2
K483Q supernatant	7880.78	24729.9	21375.2
K483R supernatant	53542.5	17142	29749.5
K134Q supernatant	50.1961	50.1961	242.614
K134R supernatant	6362.35	13302	1020.65
WT cell-associated	522752	670890	570646
K134Q cell-associated	266574	221650	156863
K134R cell-associated	365518	372758	508644

## Sheet: Figure 6b,c
Label	Area	Mean	Min	Max	total intensity	mean intensity ratio	total intensity ratio
LMNB1_WT_72hpi	158.328	7.665	0	255	1213.58	3.8537	0.0864025
LMNB1_WT_72hpi	161.332	8.082	0	255	1303.89	4.12347	0.0942452
LMNB1_WT_72hpi	162.819	8.054	0	255	1311.34	4.16012	0.0959796
LMNB1_WT_72hpi	174.746	6.669	0	255	1165.38	1.98246	0.0491716
LMNB1_WT_72hpi	173.998	6.872	0	255	1195.71	2.04585	0.0505212
LMNB1_WT_72hpi	173.719	7.014	0	255	1218.47	2.09373	0.0516187
LMNB1_WT_72hpi	288.597	11.105	0	255	3204.87	5.89125	0.245288
LMNB1_WT_72hpi	287.41	11.192	0	255	3216.69	6.02044	0.249594
LMNB1_WT_72hpi	282.889	10.726	0	255	3034.27	5.8167	0.237199
LMNB1_WT_72hpi	141.859	6.448	0	46	914.707	1.13222	0.0226917
LMNB1_WT_72hpi	144.039	6.374	0	38	918.105	1.12694	0.0229401
LMNB1_WT_72hpi	145.23	6.301	0	37	915.094	1.11601	0.0229093
LMNB1_WT_72hpi	114.645	14.167	0	255	1624.18	5.49109	0.0885985
LMNB1_WT_72hpi	118.203	15.447	0	255	1825.88	6.0387	0.100508
LMNB1_WT_72hpi	123.319	14.639	0	255	1805.27	5.72283	0.0994453
LMNB1_WT_72hpi	193.682	18.048	0	255	3495.57	9.4098	0.259383
LMNB1_WT_72hpi	250.281	15.691	0	255	3927.16	8.44965	0.303424
LMNB1_WT_72hpi	268.097	15.032	0	255	4030.03	8.12102	0.313182
LMNB1_WT_72hpi	175.671	14.419	0	255	2533	5.05575	0.12608
LMNB1_WT_72hpi	188.748	14.527	0	255	2741.94	5.28447	0.141857
LMNB1_WT_72hpi	197.755	14.428	0	255	2853.21	5.45895	0.15373
LMNB1_WT_72hpi	144.508	11.081	0	255	1601.29	1.50496	0.0307368
LMNB1_WT_72hpi	154.01	11.286	0	255	1738.16	1.53844	0.0335317
LMNB1_WT_72hpi	166.321	10.822	0	255	1799.93	1.47459	0.0347697
LMNB1_WT_72hpi	138.424	18.874	0	160	2612.61	1.30888	0.0255846
LMNB1_WT_72hpi	148.665	18.698	0	146	2779.74	1.29505	0.0272267
LMNB1_WT_72hpi	154.166	18.465	0	119	2846.68	1.29072	0.0281615
LMNB1_WT_72hpi	129.729	14.246	0	255	1848.12	3.22162	0.058945
LMNB1_WT_72hpi	139.066	14.677	0	255	2041.07	3.36397	0.0660665
LMNB1_WT_72hpi	148.314	13.924	0	255	2065.12	3.24644	0.0680873
LMNB1_WT_72hpi	106.914	11.062	0	255	1182.68	4.72937	0.0710851
LMNB1_WT_72hpi	117.231	10.405	0	255	1219.79	4.51019	0.0744403
LMNB1_WT_72hpi	126.302	9.79	0	255	1236.5	4.30141	0.0765856
LMNB1_WT_72hpi	332.089	19.538	0	255	6488.35	2.68085	0.129252
LMNB1_WT_72hpi	372.425	18.966	0	255	7063.41	2.66939	0.145182
LMNB1_WT_72hpi	371.593	18.692	0	255	6945.82	2.65511	0.144065
LMNB1_WT_72hpi	123.759	13.013	0	255	1610.48	6.75298	0.117772
LMNB1_WT_72hpi	136.07	12.408	0	255	1688.36	6.68534	0.128414
LMNB1_WT_72hpi	146.912	11.639	0	255	1709.91	6.50587	0.13513
LMNB1_WT_72hpi	349.327	11.964	0	255	4179.35	3.47993	0.17693
LMNB1_WT_72hpi	239.95	11.583	0	255	2779.34	3.21126	0.110392
LMNB1_WT_72hpi	220.625	10.89	0	255	2402.61	2.97704	0.093838
LMNB1_WT_72hpi	458.691	7.091	0	255	3252.58	3.40422	0.230944
LMNB1_WT_72hpi	472.063	7.201	0	255	3399.33	3.5144	0.245855
LMNB1_WT_72hpi	467.691	6.937	0	255	3244.37	3.46331	0.239881
LMNB1_WT_72hpi	533.432	20.59	0	255	10983.4	3.42539	0.273265
LMNB1_WT_72hpi	536.769	20.898	0	255	11217.4	3.49523	0.280722
LMNB1_WT_72hpi	537.509	20.671	0	255	11110.8	3.4712	0.279207
LMNB1_WT_72hpi	302.713	7.004	0	255	2120.2	3.4639	0.151586
LMNB1_WT_72hpi	307.901	6.65	0	224	2047.54	3.36538	0.149911
LMNB1_WT_72hpi	312.05	6.146	0	219	1917.86	3.18776	0.143999
LMNB1_WT_72hpi	162.663	14.728	0	255	2395.7	1.75146	0.0403688
LMNB1_WT_72hpi	191.9	15.153	0	255	2907.86	1.81473	0.0495505
LMNB1_WT_72hpi	213.261	14.792	0	255	3154.56	1.79037	0.0544924
LMNB1_WT_72hpi	238.252	4.521	0	68	1077.14	1.65121	0.0563472
LMNB1_WT_72hpi	270.21	4.718	0	74	1274.85	1.75065	0.0680656
LMNB1_WT_72hpi	267.058	4.777	0	67	1275.74	1.80537	0.0693428
LMNB1_WT_72hpi	318.1	5.552	0	105	1766.09	3.91537	0.180454
LMNB1_WT_72hpi	323.208	5.482	0	100	1771.83	3.92975	0.184161
LMNB1_WT_72hpi	325.198	5.38	0	97	1749.57	3.91843	0.184815
LMNB1_WT_72hpi	321.717	7.518	0	255	2418.67	1.68754	0.0787021
LMNB1_WT_72hpi	350.561	6.909	0	198	2422.03	1.56418	0.0798232
LMNB1_WT_72hpi	379.515	6.497	0	187	2465.71	1.47257	0.0816993
LMNB1_WT_72hpi	565.994	10.01	0	255	5665.6	3.29927	0.280638
LMNB1_WT_72hpi	601.991	11.322	0	255	6815.74	3.54255	0.322239
LMNB1_WT_72hpi	624.734	10.728	0	255	6702.15	3.44619	0.326438
LMNB1_WT_72hpi	479.107	5.866	0	80	2810.44	1.80715	0.128442
LMNB1_WT_72hpi	437.427	6.159	0	97	2694.11	1.93133	0.124556
LMNB1_WT_72hpi	457.073	5.736	0	105	2621.77	1.83025	0.123697
LMNB1_WT_72hpi	149.92	4.973	0	43	745.552	1.08156	0.0229342
LMNB1_WT_72hpi	157.593	4.958	0	45	781.346	1.11191	0.0248114
LMNB1_WT_72hpi	162.468	4.867	0	82	790.732	1.12324	0.0258575
LMNB1_WT_96hpi	422.982	30.3	0	255	12816.4	5.58937	0.347829
LMNB1_WT_96hpi	422.348	28.37	0	255	11982	5.19597	0.322832
LMNB1_WT_96hpi	424.617	28.477	0	255	12091.8	5.40566	0.337777
LMNB1_WT_96hpi	167.851	2.464	0	65	413.585	2.564	0.0610265
LMNB1_WT_96hpi	176.191	2.559	0	78	450.873	2.69652	0.0674496
LMNB1_WT_96hpi	182.186	2.463	0	78	448.724	2.64554	0.0684843
LMNB1_WT_96hpi	106.833	9.637	0	255	1029.55	17.7804	0.267045
LMNB1_WT_96hpi	103.893	11.053	0	255	1148.33	20.4685	0.298833
LMNB1_WT_96hpi	101.218	11.109	0	255	1124.43	20.7645	0.295238
LMNB1_WT_96hpi	838.984	68.038	0	255	57082.8	12.0785	1.58809
LMNB1_WT_96hpi	795.901	70.88	0	255	56413.5	11.4972	1.42441
LMNB1_WT_96hpi	819.92	73.925	0	255	60612.6	13.1609	1.68606
LMNB1_WT_96hpi	360.08	53.322	0	255	19200.2	7.79789	0.409314
LMNB1_WT_96hpi	371.014	55.603	0	255	20629.5	8.17571	0.442882
LMNB1_WT_96hpi	376.494	55.213	0	255	20787.4	8.27037	0.454991
LMNB1_WT_96hpi	374.141	7.586	0	255	2838.23	5.71665	0.312427
LMNB1_WT_96hpi	380.482	7.916	0	238	3011.9	6.22327	0.346199
LMNB1_WT_96hpi	381.158	7.975	0	255	3039.74	6.57461	0.36643
LMNB1_WT_96hpi	197.067	9.975	0	122	1965.74	6.04179	0.169535
LMNB1_WT_96hpi	196.919	10.121	0	143	1993.02	6.23214	0.174742
LMNB1_WT_96hpi	198.727	9.68	0	129	1923.68	6.16561	0.174508
LMNB1_WT_96hpi	223.088	33.44	0	255	7460.06	9.15913	0.292027
LMNB1_WT_96hpi	236.342	34.05	0	255	8047.45	9.39051	0.317794
LMNB1_WT_96hpi	248.388	32.911	0	255	8174.7	9.28116	0.330673
LMNB1_WT_96hpi	538.21	17.131	0	255	9220.08	2.47701	0.19952
LMNB1_WT_96hpi	516.498	16.159	0	255	8346.09	2.34562	0.180727
LMNB1_WT_96hpi	503.827	14.597	0	255	7354.36	2.13469	0.160137
LMNB1_WT_96hpi	925.089	14.172	0	255	13110.4	4.32205	0.635159
LMNB1_WT_96hpi	911.159	13.653	0	255	12440.1	4.20092	0.60672
LMNB1_WT_96hpi	896.993	13.153	0	255	11798.1	4.07719	0.578395
LMNB1_WT_96hpi	204.828	20.726	0	255	4245.27	10.1102	0.295197
LMNB1_WT_96hpi	217.507	16.927	0	255	3681.74	8.22498	0.255478
LMNB1_WT_96hpi	227.559	14.878	0	255	3385.62	7.35806	0.239457
LMNB1_WT_96hpi	367.807	21.352	0	255	7853.42	9.08209	0.487501
LMNB1_WT_96hpi	389.824	21.152	0	255	8245.56	9.24072	0.527401
LMNB1_WT_96hpi	385.257	20.518	0	255	7904.7	9.4249	0.531256
LMNB1_WT_96hpi	269.787	40.359	0	255	10888.3	7.4094	0.287611
LMNB1_WT_96hpi	288.47	41.572	0	255	11992.3	7.53116	0.313424
LMNB1_WT_96hpi	302.387	41.654	0	255	12595.6	7.52421	0.328902
LMNB1_WT_96hpi	204.38	22.73	0	255	4645.56	12.741	0.371173
LMNB1_WT_96hpi	207.621	22.743	0	255	4721.92	13.7089	0.405888
LMNB1_WT_96hpi	208.698	21.567	0	207	4500.99	13.7107	0.408112
LMNB1_WT_96hpi	283.176	9.942	0	237	2815.34	3.53682	0.14438
LMNB1_WT_96hpi	301.572	11.095	0	215	3345.94	3.82586	0.166768
LMNB1_WT_96hpi	313.478	10.548	0	255	3306.57	3.55991	0.161579
LMNB1_WT_96hpi	678.725	28.099	0	255	19071.5	3.84129	0.398572
LMNB1_WT_96hpi	856.724	23.36	0	255	20013.1	3.2292	0.434764
LMNB1_WT_96hpi	670.305	28.656	0	255	19208.3	4.14583	0.424289
LMNB1_WT_96hpi	297.884	28.725	0	255	8556.72	7.98582	0.343658
LMNB1_WT_96hpi	292.197	29.196	0	255	8530.98	8.2428	0.347659
LMNB1_WT_96hpi	283.696	28.977	0	255	8220.66	8.46291	0.346133
LMNB1_WT_96hpi	294.85	18.902	0	255	5573.25	5.8629	0.249622
LMNB1_WT_96hpi	295.142	19.075	0	255	5629.83	6.17314	0.263103
LMNB1_WT_96hpi	293.147	18.648	0	255	5466.61	6.16871	0.261061
LMNB1_WT_96hpi	524.327	11.94	0	157	6260.46	1.39112	0.108936
LMNB1_WT_96hpi	543.348	11.486	0	127	6240.9	1.36836	0.111357
LMNB1_WT_96hpi	547.125	11.091	0	97	6068.16	1.34616	0.110374
LMNB1_WT_96hpi	960.566	2.928	0	89	2812.54	1.8392	0.28224
LMNB1_WT_96hpi	947.283	3.075	0	71	2912.9	1.97368	0.298058
LMNB1_WT_96hpi	950.705	3.027	0	69	2877.78	1.96814	0.298457
LMNB1_WT_96hpi	983.25	3.268	0	29	3213.26	1.4902	0.234935
LMNB1_WT_96hpi	988.498	3.187	0	30	3150.34	1.4741	0.233834
LMNB1_WT_96hpi	979.934	3.077	0	30	3015.26	1.50538	0.236403
LMNB1_WT_96hpi	688.869	18.249	0	255	12571.2	4.19132	0.442077
LMNB1_WT_96hpi	724.419	20.163	0	255	14606.5	4.68036	0.521975
LMNB1_WT_96hpi	683.804	21.575	0	255	14753.1	4.95067	0.517927
LMNB1_WT_120hpi	757.648	19.375	0	255	14679.4	4.61749	0.541355
LMNB1_WT_120hpi	765.426	20.168	0	255	15437.1	4.94193	0.586045
LMNB1_WT_120hpi	766.521	19.592	0	255	15017.7	4.99541	0.593335
LMNB1_WT_120hpi	304.961	10.67	0	133	3253.93	12.2082	0.538396
LMNB1_WT_120hpi	313.043	9.755	0	150	3053.73	11.7672	0.533321
LMNB1_WT_120hpi	318.988	9.278	0	140	2959.57	11.4969	0.531424
LMNB1_WT_120hpi	159.084	15.989	0	185	2543.59	7.15391	0.161179
LMNB1_WT_120hpi	164.627	14.093	0	162	2320.09	7.15018	0.166839
LMNB1_WT_120hpi	177.112	14.798	0	179	2620.9	7.03996	0.177038
LMNB1_WT_120hpi	306.836	26.287	0	255	8065.8	4.71093	0.209091
LMNB1_WT_120hpi	317.382	25.175	0	255	7990.09	4.40122	0.202368
LMNB1_WT_120hpi	324.784	24.47	0	255	7947.46	4.20014	0.197838
LMNB1_WT_120hpi	322.68	17.444	0	255	5628.83	7.31405	0.342175
LMNB1_WT_120hpi	336.466	16.455	0	255	5536.55	7.15435	0.349702
LMNB1_WT_120hpi	310.026	15.913	0	255	4933.44	7.04739	0.31619
LMNB1_WT_120hpi	530.001	12.401	0	166	6572.54	7.39475	0.585832
LMNB1_WT_120hpi	543.339	12.207	0	152	6632.54	7.77516	0.632732
LMNB1_WT_120hpi	561.566	11.244	0	177	6314.25	7.65419	0.645545
LMNB1_WT_120hpi	224.867	1.867	0	52	419.827	0.65417	0.021029
LMNB1_WT_120hpi	214.672	1.814	0	104	389.415	0.638732	0.0195733
LMNB1_WT_120hpi	201.131	1.779	0	64	357.812	0.631747	0.0181031
LMNB1_WT_120hpi	210.659	10.781	0	177	2271.11	6.00948	0.180609
LMNB1_WT_120hpi	219.865	11.225	0	180	2467.98	6.44005	0.202273
LMNB1_WT_120hpi	229.126	10.977	0	174	2515.12	6.56127	0.215045
LMNB1_WT_120hpi	326.229	22.509	0	255	7343.09	5.95791	0.281941
LMNB1_WT_120hpi	321.742	22.691	0	255	7300.65	5.99974	0.279833
LMNB1_WT_120hpi	319.718	22.296	0	255	7128.43	5.92034	0.274313
LMNB1_WT_120hpi	216.717	30.594	0	255	6630.24	9.05684	0.280264
LMNB1_WT_120hpi	212.403	31.244	0	255	6636.32	9.74244	0.295296
LMNB1_WT_120hpi	207.11	30.762	0	255	6371.12	10.1861	0.300823
LMNB1_WT_120hpi	622.49	14.003	0	232	8716.73	8.23706	0.777183
LMNB1_WT_120hpi	564.515	14.7	0	218	8298.37	8.9199	0.75658
LMNB1_WT_120hpi	478.291	12.998	0	213	6216.83	7.17329	0.508908
LMNB1_WT_120hpi	287.135	25.231	0	255	7244.7	18.6344	0.77177
LMNB1_WT_120hpi	299.975	23.468	0	255	7039.81	17.2432	0.747471
LMNB1_WT_120hpi	306.617	22.209	0	255	6809.66	17.1102	0.758855
LMNB1_WT_120hpi	448.471	24.408	0	255	10946.3	3.92159	0.259722
LMNB1_WT_120hpi	452.607	21.049	0	255	9526.92	3.42372	0.228979
LMNB1_WT_120hpi	454.471	19.773	0	255	8986.26	3.34795	0.224896
LMNB1_WT_120hpi	406.166	11.295	0	172	4587.64	15.1408	0.902523
LMNB1_WT_120hpi	412.322	11.178	0	153	4608.94	15.525	0.940303
LMNB1_WT_120hpi	415.643	10.857	0	147	4512.64	16.1083	0.983971
LMNB1_WT_120hpi	556.34	31.284	0	255	17404.5	11.145	0.930478
LMNB1_WT_120hpi	560.467	31.985	0	255	17926.5	11.6014	0.976371
LMNB1_WT_120hpi	559.141	32.13	0	255	17965.2	11.722	0.983992
LMNB1_WT_120hpi	115.283	19.409	0	169	2237.53	13.2485	0.214973
LMNB1_WT_120hpi	117.886	20.148	0	154	2375.17	14.8256	0.246085
LMNB1_WT_120hpi	119.242	20.449	0	147	2438.38	15.8642	0.266405
LMNB1_WT_120hpi	290.296	15.247	0	255	4426.14	4.91205	0.205773
LMNB1_WT_120hpi	289.907	15.908	0	255	4611.84	5.4912	0.229713
LMNB1_WT_120hpi	287.351	15.487	0	255	4450.2	5.57688	0.231155
LMNB1_WT_120hpi	156.984	34.545	0	255	5423.01	7.79445	0.173241
LMNB1_WT_120hpi	169.165	36.289	0	255	6138.83	8.37116	0.200842
LMNB1_WT_120hpi	145.429	39.194	0	255	5699.94	8.83345	0.181585
LMNB1_WT_120hpi	236.211	6.193	0	213	1462.85	3.33854	0.112918
LMNB1_WT_120hpi	248.079	5.511	0	204	1367.16	3.05657	0.10876
LMNB1_WT_120hpi	259.411	4.427	0	173	1148.41	2.54133	0.0947115
LMNB1_WT_120hpi	259.031	6.934	0	178	1796.12	4.36375	0.162383
LMNB1_WT_120hpi	251.924	7.029	0	160	1770.77	4.51735	0.16332
LMNB1_WT_120hpi	128.892	0.642	0	18	82.7487	0.366648	0.00666438
LMNB1_WT_120hpi	188.942	4.875	0	41	921.092	1.42878	0.0383948
LMNB1_WT_120hpi	195.546	4.832	0	28	944.878	1.45455	0.0404914
LMNB1_WT_120hpi	198.402	4.673	0	29	927.133	1.44675	0.0408792
LMNB1_WT_120hpi	122.808	23.722	0	255	2913.25	7.92053	0.137055
LMNB1_WT_120hpi	136.59	22.861	0	255	3122.58	8.10674	0.156323
LMNB1_WT_120hpi	130.933	20.145	0	224	2637.65	7.30421	0.134906
LMNB1_WT_120hpi	245.401	29.908	0	255	7339.45	4.90295	0.17251
LMNB1_WT_120hpi	220.127	33.942	0	255	7471.55	5.51096	0.173304
LMNB1_WT_120hpi	208.563	31.959	0	255	6665.46	5.20929	0.154956
LMNB1_WT_120hpi	334.928	31.752	0	255	10634.6	9.51799	0.463006
LMNB1_WT_120hpi	331.337	33.319	0	255	11039.8	10.1768	0.489494
LMNB1_WT_120hpi	338.883	32.909	0	255	11152.3	10.5579	0.519957
LMNB1_WT_120hpi	628.359	9.091	0	180	5712.41	13.1563	1.25414
LMNB1_WT_120hpi	608.176	8.748	0	155	5320.32	12.3038	1.13174
LMNB1_WT_120hpi	563.201	8.831	0	143	4973.63	12.78	1.08126
LMNB1_WT_120hpi	863.087	19.104	0	255	16488.4	2.89104	0.39252
LMNB1_WT_120hpi	975.409	15.3	0	255	14923.8	3.42896	0.535603
LMNB1_WT_120hpi	940.079	14.362	0	255	13501.4	3.40171	0.50922
LMNB1_WT_120hpi	275.99	12.347	0	200	3407.65	3.94725	0.156883
LMNB1_WT_120hpi	283.548	11.72	0	254	3323.18	3.9145	0.160016
LMNB1_WT_120hpi	292.7	10.741	0	255	3143.89	3.64596	0.154053
LMNB1_WT_120hpi	160.009	20.203	0	251	3232.66	12.7063	0.287977
LMNB1_WT_120hpi	181.852	19.589	0	230	3562.3	12.359	0.319331
LMNB1_WT_120hpi	180.771	18.326	0	239	3312.81	11.5694	0.297108
LMNB1_WT_120hpi	632.913	3.492	0	232	2210.13	2.54891	0.244908
LMNB1_WT_120hpi	647.033	3.457	0	180	2236.79	2.46752	0.242899
LMNB1_WT_120hpi	656.214	3.274	0	141	2148.44	2.30077	0.230019
LMNB1_WT_120hpi	306.021	9.651	0	255	2953.41	3.93597	0.17421
LMNB1_WT_120hpi	300.752	9.933	0	255	2987.37	4.12843	0.179446
LMNB1_WT_120hpi	294.267	9.231	0	255	2716.38	3.91975	0.166545
Label	Area	Mean	Min	Max	total intensity	mean intensity ratio	total intensity ratio
LMNB1_K134Q_72hpi	568.351	31.464	0	255	17882.6	5.64883	0.482664
LMNB1_K134Q_72hpi	561.329	30.767	0	255	17270.4	5.73156	0.483172
LMNB1_K134Q_72hpi	558.139	30.263	0	255	16891	5.73924	0.480839
LMNB1_K134Q_72hpi	395.68	8.773	0	255	3471.3	0.919698	0.0533247
LMNB1_K134Q_72hpi	256.386	7.675	0	255	1967.76	0.814842	0.0300007
LMNB1_K134Q_72hpi	422.977	7.599	0	255	3214.2	0.824544	0.051311
LMNB1_K134Q_72hpi	104.222	6.618	0	175	689.741	5.3587	0.0784866
LMNB1_K134Q_72hpi	110.712	6.16	0	184	681.986	5.05747	0.0787591
LMNB1_K134Q_72hpi	118.055	5.526	0	160	652.372	4.58589	0.0762307
LMNB1_K134Q_72hpi	174.235	5.298	0	255	923.097	3.75745	0.0929178
LMNB1_K134Q_72hpi	169.194	5.291	0	255	895.205	3.86486	0.0927426
LMNB1_K134Q_72hpi	159.587	4.243	0	156	677.128	3.25883	0.0736594
LMNB1_K134Q_72hpi	365.724	3.573	0	102	1306.73	1.52954	0.0816114
LMNB1_K134Q_72hpi	469.964	3.531	0	99	1659.44	1.54327	0.107448
LMNB1_K134Q_72hpi	508.948	3.352	0	61	1705.99	1.48384	0.11253
LMNB1_K134Q_72hpi	286.472	24.836	0	255	7114.82	10.1954	0.421241
LMNB1_K134Q_72hpi	275.871	25.825	0	255	7124.37	10.698	0.425001
LMNB1_K134Q_72hpi	261.333	22.718	0	255	5936.96	9.69612	0.364137
LMNB1_K134Q_72hpi	340.341	7.321	0	109	2491.64	1.94967	0.096451
LMNB1_K134Q_72hpi	417.557	7.397	0	146	3088.67	2.01828	0.123889
LMNB1_K134Q_72hpi	378.045	7.159	0	159	2706.42	1.95228	0.107871
LMNB1_K134Q_72hpi	250.619	0.893	0	46	223.803	1.03237	0.0371239
LMNB1_K134Q_72hpi	251.417	0.897	0	53	225.521	1.06532	0.0384352
LMNB1_K134Q_72hpi	254.125	0.857	0	41	217.785	1.04385	0.038081
LMNB1_K134Q_72hpi	295.201	2.509	0	44	740.659	1.86543	0.0795221
LMNB1_K134Q_72hpi	309.439	2.431	0	36	752.246	1.85149	0.082905
LMNB1_K134Q_72hpi	255.325	2.482	0	82	633.717	1.89901	0.0696174
LMNB1_K134Q_72hpi	396.812	15.319	0	255	6078.76	8.14407	0.473629
LMNB1_K134Q_72hpi	393.352	14.881	0	255	5853.47	8.06558	0.464738
LMNB1_K134Q_72hpi	387.825	14.204	0	255	5508.67	7.97082	0.452458
LMNB1_K134Q_72hpi	245.299	18.972	0	255	4653.81	8.00506	0.281536
LMNB1_K134Q_72hpi	231.712	17.477	0	255	4049.63	7.55599	0.250535
LMNB1_K134Q_72hpi	212.851	15.847	0	255	3373.05	6.893	0.209383
LMNB1_K134Q_72hpi	274.938	17.62	0	255	4844.41	9.25906	0.366543
LMNB1_K134Q_72hpi	310.888	17.21	0	255	5350.38	9.35326	0.420866
LMNB1_K134Q_72hpi	241.391	16.952	0	255	4092.06	9.05072	0.313065
LMNB1_K134Q_72hpi	521.538	23.285	0	255	12144	2.74199	0.213489
LMNB1_K134Q_72hpi	523.313	22.399	0	255	11721.7	2.65611	0.207562
LMNB1_K134Q_72hpi	529.452	21.496	0	205	11381.1	2.58179	0.204308
LMNB1_K134Q_72hpi	540.483	3.864	0	75	2088.43	1.15481	0.093443
LMNB1_K134Q_72hpi	545.557	3.827	0	72	2087.85	1.15271	0.0942203
LMNB1_K134Q_72hpi	509.856	3.672	0	65	1872.19	1.12088	0.0851674
LMNB1_K134Q_72hpi	309.921	3.271	0	75	1013.75	1.92186	0.0861961
LMNB1_K134Q_72hpi	327.991	3.203	0	66	1050.56	1.92488	0.0916049
LMNB1_K134Q_72hpi	341.591	3.154	0	59	1077.38	1.94212	0.0964479
LMNB1_K134Q_72hpi	860.235	4.516	0	97	3884.82	1.87932	0.2542
LMNB1_K134Q_72hpi	660.013	8.191	0	255	5406.17	1.85948	0.187085
LMNB1_K134Q_72hpi	812.806	4.364	0	105	3547.09	1.89492	0.240386
LMNB1_K134Q_72hpi	428.39	16.918	0	255	7247.5	2.72563	0.171922
LMNB1_K134Q_72hpi	442.945	17.758	0	255	7865.82	2.91976	0.190834
LMNB1_K134Q_72hpi	452.633	17.019	0	255	7703.36	2.90179	0.194085
LMNB1_K134Q_72hpi	352.335	15.53	0	229	5471.76	4.22585	0.2168
LMNB1_K134Q_72hpi	358.267	15.736	0	193	5637.69	4.38451	0.228925
LMNB1_K134Q_72hpi	364.089	14.646	0	181	5332.45	4.15843	0.220837
LMNB1_K134Q_96hpi	241.163	6.706	0	207	1617.24	2.39244	0.0826736
LMNB1_K134Q_96hpi	256.673	6.533	0	195	1676.84	2.35423	0.0867785
LMNB1_K134Q_96hpi	285.771	6.339	0	159	1811.5	2.30425	0.0949618
LMNB1_K134Q_96hpi	129.695	4.306	0	121	558.467	2.42182	0.0442996
LMNB1_K134Q_96hpi	143.582	4.272	0	94	613.382	2.42177	0.0491381
LMNB1_K134Q_96hpi	153.46	4.002	0	95	614.147	2.34035	0.0508239
LMNB1_K134Q_96hpi	286.282	26.336	0	255	7539.52	7.81948	0.322853
LMNB1_K134Q_96hpi	301.521	25.681	0	255	7743.36	8.04543	0.350635
LMNB1_K134Q_96hpi	321.628	23.57	0	255	7580.77	7.88031	0.367409
LMNB1_K134Q_96hpi	434.9	28.995	0	255	12609.9	4.98967	0.319819
LMNB1_K134Q_96hpi	433.493	27.837	0	255	12067.1	5.04476	0.322237
LMNB1_K134Q_96hpi	427.997	26.302	0	255	11257.2	5.10322	0.321578
LMNB1_K134Q_96hpi	240.048	31.469	0	255	7554.07	3.87311	0.1332
LMNB1_K134Q_96hpi	241.463	32.361	0	255	7813.98	4.05831	0.140421
LMNB1_K134Q_96hpi	240.31	31.92	0	255	7670.7	4.07923	0.140447
LMNB1_K134Q_96hpi	318.916	17.047	0	255	5436.56	10.7552	0.497023
LMNB1_K134Q_96hpi	330.365	16.572	0	234	5474.81	11.0554	0.530115
LMNB1_K134Q_96hpi	338.439	15.451	0	235	5229.22	10.612	0.5219
LMNB1_K134Q_96hpi	199.868	22.03	0	255	4403.09	4.04517	0.115168
LMNB1_K134Q_96hpi	203.311	22.213	0	255	4516.15	4.19271	0.121485
LMNB1_K134Q_96hpi	205.96	21.474	0	255	4422.79	4.15117	0.121894
LMNB1_K134Q_96hpi	155.476	44.129	0	255	6861	18.4409	0.405845
LMNB1_K134Q_96hpi	164.712	44.027	0	255	7251.78	18.8391	0.439815
LMNB1_K134Q_96hpi	172.705	41.506	0	255	7168.29	18.0618	0.442631
LMNB1_K134Q_96hpi	280.87	24.306	0	255	6826.83	11.1803	0.452536
LMNB1_K134Q_96hpi	299.667	25.32	0	255	7587.57	11.966	0.518154
LMNB1_K134Q_96hpi	312.794	22.66	0	244	7087.91	11.4387	0.518001
LMNB1_K134Q_96hpi	169.815	34.419	0	255	5844.86	14.5535	0.350543
LMNB1_K134Q_96hpi	168.556	34.779	0	255	5862.21	15.9683	0.381702
LMNB1_K134Q_96hpi	166.828	32.454	0	255	5414.24	16.3249	0.386131
LMNB1_K134Q_96hpi	136.586	53.919	0	255	7364.58	5.25168	0.101265
LMNB1_K134Q_96hpi	140.342	53.415	0	255	7496.37	5.44662	0.10797
LMNB1_K134Q_96hpi	143.291	49.25	0	255	7057.08	5.24327	0.106167
LMNB1_K134Q_96hpi	184.316	38.128	0	255	7027.6	11.582	0.303417
LMNB1_K134Q_96hpi	181.827	36.953	0	255	6719.05	11.5876	0.299359
LMNB1_K134Q_96hpi	178.494	35.72	0	255	6375.81	11.8632	0.300717
LMNB1_K134Q_96hpi	273.759	25.77	0	255	7054.77	9.98064	0.393347
LMNB1_K134Q_96hpi	283.848	25.759	0	255	7311.64	10.023	0.410168
LMNB1_K134Q_96hpi	289.277	24.341	0	255	7041.29	9.89069	0.41282
LMNB1_K134Q_96hpi	145.648	16.161	0	218	2353.82	4.24507	0.0873981
LMNB1_K134Q_96hpi	150.304	14.555	0	202	2187.67	3.93911	0.0837465
LMNB1_K134Q_96hpi	154.622	13.162	0	189	2035.13	3.64497	0.0797681
LMNB1_K134Q_96hpi	175.904	35.985	0	255	6329.91	8.09379	0.202116
LMNB1_K134Q_96hpi	174.188	36.023	0	255	6274.77	8.23948	0.203698
LMNB1_K134Q_96hpi	172.46	34.603	0	255	5967.63	8.0735	0.197566
LMNB1_K134Q_96hpi	750.246	16.148	0	255	12115	2.5358	0.294056
LMNB1_K134Q_96hpi	754.289	15.567	0	255	11742	2.57519	0.30042
LMNB1_K134Q_96hpi	747.749	14.146	0	255	10577.7	2.47308	0.285718
LMNB1_K134Q_96hpi	563.657	20.396	0	255	11496.3	3.17645	0.26898
LMNB1_K134Q_96hpi	554.595	20.658	0	255	11456.8	3.26145	0.271368
LMNB1_K134Q_96hpi	557.751	20.389	0	255	11372	3.35401	0.28079
LMNB1_K134Q_96hpi	399.66	32.282	0	255	12901.8	8.23941	0.482814
LMNB1_K134Q_96hpi	455.548	33.812	0	255	15403	8.45511	0.569403
LMNB1_K134Q_96hpi	517.098	32.031	0	255	16563.2	7.97982	0.615605
LMNB1_K134Q_96hpi	759.14	27.012	0	255	20505.9	3.27935	0.385317
LMNB1_K134Q_96hpi	655.158	27.023	0	255	17704.3	3.35898	0.335219
LMNB1_K134Q_96hpi	582.437	26.358	0	255	15351.9	3.38487	0.297017
LMNB1_K134Q_96hpi	409.724	10.412	0	112	4266.05	5.83632	0.351127
LMNB1_K134Q_96hpi	432.868	10.145	0	108	4391.45	5.89141	0.37574
LMNB1_K134Q_96hpi	452.071	9.065	0	87	4098.02	5.46743	0.365202
LMNB1_K134Q_96hpi	289.569	8.808	0	95	2550.52	5.84861	0.244367
LMNB1_K134Q_96hpi	291.85	8.868	0	88	2588.13	6.24507	0.263074
LMNB1_K134Q_96hpi	289.374	8.592	0	88	2486.3	6.36916	0.265931
LMNB1_K134Q_96hpi	704.105	23.359	0	255	16447.2	4.55341	0.492038
LMNB1_K134Q_96hpi	731.491	23.223	0	255	16987.4	4.73359	0.533646
LMNB1_K134Q_96hpi	755.172	21.305	0	255	16088.9	4.65785	0.544093
LMNB1_K134Q_120hpi	357.912	12.094	0	255	4328.59	14.6063	0.761831
LMNB1_K134Q_120hpi	365.872	12.413	0	236	4541.57	15.3058	0.817018
LMNB1_K134Q_120hpi	374.415	12.016	0	180	4498.97	15.02	0.821507
LMNB1_K134Q_120hpi	154.922	18.304	0	255	2835.69	3.57221	0.0783307
LMNB1_K134Q_120hpi	155.594	17.502	0	255	2723.21	3.51093	0.0773283
LMNB1_K134Q_120hpi	101.818	17.482	0	255	1779.98	3.54676	0.0507325
LMNB1_K134Q_120hpi	107.243	1.365	0	8	146.387	0.818836	0.012346
LMNB1_K134Q_120hpi	112.689	1.387	0	8	156.3	0.918543	0.0145638
LMNB1_K134Q_120hpi	115.55	1.376	0	9	158.997	0.980756	0.0159514
LMNB1_K134Q_120hpi	151.876	6.096	0	189	925.836	0.977393	0.0210016
LMNB1_K134Q_120hpi	164.209	6.294	0	237	1033.53	0.969501	0.0225631
LMNB1_K134Q_120hpi	173.06	6.366	0	250	1101.7	0.967477	0.0237594
LMNB1_K134Q_120hpi	288.301	17.842	0	255	5143.87	19.4782	0.810128
LMNB1_K134Q_120hpi	297.309	16.667	0	255	4955.25	19.0046	0.816187
LMNB1_K134Q_120hpi	255.144	17.147	0	234	4374.95	19.8691	0.727863
LMNB1_K134Q_120hpi	245.857	61.061	0	255	15012.3	10.0811	0.355383
LMNB1_K134Q_120hpi	247.919	60.2	0	255	14924.7	10.077	0.358325
LMNB1_K134Q_120hpi	253.137	59.387	0	255	15033	10.0981	0.366908
LMNB1_K134Q_120hpi	707.164	10.373	0	255	7335.41	4.30236	0.46715
LMNB1_K134Q_120hpi	703.488	10.683	0	187	7515.36	4.65287	0.502298
LMNB1_K134Q_120hpi	694.028	10.291	0	175	7142.24	4.69052	0.498829
LMNB1_K134Q_120hpi	487.083	11.004	0	181	5359.86	9.74668	0.705107
LMNB1_K134Q_120hpi	526.3	10.037	0	150	5282.47	9.17459	0.721361
LMNB1_K134Q_120hpi	519.713	9.952	0	152	5172.18	9.60618	0.745109
LMNB1_K134Q_120hpi	121.794	9.015	0	157	1097.97	3.1455	0.0539717
LMNB1_K134Q_120hpi	141.93	7.861	0	127	1115.71	2.9365	0.0588827
LMNB1_K134Q_120hpi	157.056	7.695	0	122	1208.55	3.09533	0.0688296
LMNB1_K134Q_120hpi	696.622	38.513	0	255	26829	11.1406	1.18968
LMNB1_K134Q_120hpi	729.784	37.516	0	255	27378.6	12.4679	1.40194
LMNB1_K134Q_120hpi	677.061	37.799	0	255	25592.2	12.7141	1.31565
LMNB1_K134Q_120hpi	158.045	22.032	0	255	3482.05	11.7254	0.262411
LMNB1_K134Q_120hpi	166.942	21.835	0	255	3645.18	12.144	0.287442
LMNB1_K134Q_120hpi	173.821	20.287	0	255	3526.31	11.8916	0.29335
LMNB1_K134Q_120hpi	386.123	18.63	0	255	7193.47	7.48493	0.422907
LMNB1_K134Q_120hpi	382.975	19.018	0	255	7283.42	8.04824	0.45082
LMNB1_K134Q_120hpi	379.295	18.57	0	255	7043.51	8.2023	0.45479
LMNB1_K134Q_120hpi	181.751	39.387	0	255	7158.63	24.6786	0.637281
LMNB1_K134Q_120hpi	177.898	41.675	0	255	7413.9	29.7679	0.751995
LMNB1_K134Q_120hpi	186.538	38.813	0	255	7240.1	25.4012	0.673676
LMNB1_K134Q_120hpi	223.98	49.353	0	255	11054.1	14.6318	0.46844
LMNB1_K134Q_120hpi	227.571	51.19	0	255	11649.4	15.3631	0.499998
LMNB1_K134Q_120hpi	230.03	49.569	0	255	11402.4	15.2192	0.500842
LMNB1_K134Q_120hpi	828.62	23.728	0	255	19661.5	5.58306	0.723822
LMNB1_K134Q_120hpi	728.694	24.783	0	255	18059.2	5.67117	0.636626
LMNB1_K134Q_120hpi	801.909	23.558	0	255	18891.4	5.66026	0.70722
LMNB1_K134Q_120hpi	582.129	22.636	0	255	13177.1	14.6039	1.28073
LMNB1_K134Q_120hpi	513.752	18.713	0	255	9613.84	13.0223	0.997607
LMNB1_K134Q_120hpi	519.337	17.316	0	208	8992.84	13.0392	1.0106
LMNB1_K134Q_120hpi	144.14	20.116	0	187	2899.52	6.49742	0.132356
LMNB1_K134Q_120hpi	157.757	21.249	0	194	3352.18	7.13054	0.159282
LMNB1_K134Q_120hpi	169.021	20.966	0	199	3543.69	7.50394	0.179879
LMNB1_K134Q_120hpi	339.867	14.004	0	156	4759.5	7.69028	0.379886
LMNB1_K134Q_120hpi	359.205	13.816	0	124	4962.78	8	0.418848
LMNB1_K134Q_120hpi	338.063	13.41	0	121	4533.42	7.92553	0.389327
LMNB1_K134Q_120hpi	432.813	20.569	0	255	8902.53	13.6853	0.872697
LMNB1_K134Q_120hpi	405.477	21.306	0	255	8639.09	14.2515	0.847989
LMNB1_K134Q_120hpi	423.227	19.036	0	255	8056.55	13.3774	0.832991
LMNB1_K134Q_120hpi	369.126	17.048	0	255	6292.86	6.40661	0.345188
LMNB1_K134Q_120hpi	375.983	15.979	0	255	6007.83	6.20544	0.340901
LMNB1_K134Q_120hpi	382.667	15.092	0	255	5775.21	6.15498	0.344476
LMNB1_K134Q_120hpi	104.687	30.091	0	255	3150.14	10.9342	0.160874
LMNB1_K134Q_120hpi	113.978	34.396	0	255	3920.39	13.3993	0.214919
LMNB1_K134Q_120hpi	120.163	31.451	0	255	3779.25	12.1479	0.2056
Label	Area	Mean	Min	Max	total intensity	mean intensity ratio	total intensity ratio
LMNB1_K134R_72hpi	545.9	8.434	0	151	4604.12	1.75234	0.14333
LMNB1_K134R_72hpi	518.851	8.503	0	149	4411.79	1.78785	0.138428
LMNB1_K134R_72hpi	500.016	8.151	0	145	4075.63	1.74278	0.129676
LMNB1_K134R_72hpi	973.736	29.167	0	255	28401	1.805	0.281382
LMNB1_K134R_72hpi	933.966	29.406	0	255	27464.2	1.85867	0.276156
LMNB1_K134R_72hpi	908.358	27.715	0	255	25175.1	1.82432	0.262551
LMNB1_K134R_72hpi	414.591	10.773	0	255	4466.39	1.69413	0.103208
LMNB1_K134R_72hpi	399.677	10.973	0	255	4385.66	1.74841	0.102458
LMNB1_K134R_72hpi	437.241	11.223	0	255	4907.16	1.78739	0.115221
LMNB1_K134R_72hpi	226.98	2.544	0	180	577.437	5.28898	0.17167
LMNB1_K134R_72hpi	225.847	2.702	0	131	610.239	5.65272	0.182531
LMNB1_K134R_72hpi	224.394	2.649	0	93	594.42	5.63617	0.180788
LMNB1_K134R_72hpi	391.324	29.281	0	255	11458.4	5.4456	0.312065
LMNB1_K134R_72hpi	388.73	28.146	0	255	10941.2	5.31257	0.302308
LMNB1_K134R_72hpi	389.824	25.892	0	255	10093.3	5.01297	0.286109
LMNB1_K134R_72hpi	204.756	16.697	0	255	3418.81	7.99282	0.233288
LMNB1_K134R_72hpi	209.408	11.59	0	255	2427.04	5.67025	0.169371
LMNB1_K134R_72hpi	219.903	9.605	0	190	2112.17	4.91053	0.15426
LMNB1_K134R_72hpi	156.663	10.275	0	64	1609.71	2.29917	0.0509949
LMNB1_K134R_72hpi	160.913	10.076	0	73	1621.36	2.27809	0.0519293
LMNB1_K134R_72hpi	162.51	10.022	0	77	1628.68	2.29546	0.0528566
LMNB1_K134R_72hpi	242.338	7.208	0	150	1746.77	2.37574	0.0825106
LMNB1_K134R_72hpi	240.905	6.944	0	229	1672.84	2.3302	0.0804339
LMNB1_K134R_72hpi	241.239	6.807	0	233	1642.11	2.33516	0.0807208
LMNB1_K134R_72hpi	703.07	28.802	0	255	20249.8	2.19293	0.236581
LMNB1_K134R_72hpi	687.969	30.213	0	255	20785.6	2.33503	0.245931
LMNB1_K134R_72hpi	655.805	28.351	0	255	18592.7	2.17482	0.217278
LMNB1_K134R_72hpi	790.645	7.765	0	255	6139.36	2.72839	0.335521
LMNB1_K134R_72hpi	770.285	7.44	0	255	5730.92	2.53579	0.302846
LMNB1_K134R_72hpi	759.968	7.27	0	255	5524.97	2.49229	0.293196
LMNB1_K134R_72hpi	219.07	19.27	0	255	4221.48	2.78629	0.0871872
LMNB1_K134R_72hpi	225.387	18.689	0	255	4212.26	2.73832	0.0882363
LMNB1_K134R_72hpi	231.027	18.367	0	190	4243.27	2.73156	0.090294
LMNB1_K134R_72hpi	538.911	8.673	0	255	4673.98	2.42263	0.195414
LMNB1_K134R_72hpi	513.177	8.226	0	255	4221.39	2.30808	0.176604
LMNB1_K134R_72hpi	526.477	7.574	0	255	3987.54	2.18397	0.171779
LMNB1_K134R_72hpi	898.793	4.376	0	52	3933.12	0.819936	0.116584
LMNB1_K134R_72hpi	917.074	4.368	0	41	4005.78	0.829315	0.120665
LMNB1_K134R_72hpi	928.921	4.41	0	49	4096.54	0.840801	0.12415
LMNB1_K134R_72hpi	999.196	16.532	0	240	16518.7	1.29866	0.208593
LMNB1_K134R_72hpi	983.06	16.299	0	255	16022.9	1.2947	0.204069
LMNB1_K134R_72hpi	964.158	16.119	0	255	15541.3	1.28561	0.198139
LMNB1_K134R_72hpi	467.61	13.254	0	255	6197.7	1.88428	0.130488
LMNB1_K134R_72hpi	499.382	13.931	0	255	6956.89	2.01606	0.149805
LMNB1_K134R_72hpi	519.261	13.956	0	255	7246.81	2.02466	0.156897
LMNB1_K134R_72hpi	773.023	11.017	0	255	8516.39	0.777378	0.093211
LMNB1_K134R_72hpi	777.256	11.546	0	255	8974.2	0.794851	0.0958909
LMNB1_K134R_72hpi	787.667	12.122	0	255	9548.1	0.797762	0.0976892
LMNB1_K134R_72hpi	971.188	9.431	0	255	9159.27	2.86744	0.445655
LMNB1_K134R_72hpi	966.519	9.414	0	255	9098.81	2.91726	0.450882
LMNB1_K134R_72hpi	985.291	8.916	0	255	8784.85	2.8242	0.446316
LMNB1_K134R_72hpi	933.226	18.953	0	255	17687.4	4.20151	0.623682
LMNB1_K134R_72hpi	876.1	19.023	0	255	16666.1	4.13543	0.571107
LMNB1_K134R_72hpi	826.549	19.783	0	255	16351.6	4.21812	0.54532
LMNB1_K134R_72hpi	445.835	22.441	0	255	10005	12.0327	0.791919
LMNB1_K134R_72hpi	461.7	20.339	0	255	9390.52	11.0538	0.75515
LMNB1_K134R_72hpi	463.208	20.86	0	255	9662.52	11.4741	0.786601
LMNB1_K134R_72hpi	342.808	7.738	0	203	2652.65	2.59316	0.129261
LMNB1_K134R_72hpi	358.365	7.665	0	255	2746.87	2.58778	0.135152
LMNB1_K134R_72hpi	364.837	7.579	0	255	2765.1	2.57877	0.137244
LMNB1_K134R_72hpi	817.833	9.006	0	255	7365.4	1.36682	0.174602
LMNB1_K134R_72hpi	843.88	8.861	0	255	7477.62	1.34932	0.178582
LMNB1_K134R_72hpi	807.44	8.817	0	255	7119.2	1.3494	0.16991
LMNB1_K134R_72hpi	585.644	10.867	0	144	6364.19	2.87868	0.254113
LMNB1_K134R_72hpi	565.804	11.451	0	144	6479.02	3.11677	0.265017
LMNB1_K134R_72hpi	545.929	10.955	0	154	5980.65	2.96081	0.242189
LMNB1_K134R_72hpi	221.225	4.494	0	216	994.185	2.96438	0.0937012
LMNB1_K134R_72hpi	220.237	4.063	0	163	894.823	2.70867	0.0852239
LMNB1_K134R_72hpi	227.504	3.594	0	115	817.649	2.40885	0.0783727
LMNB1_K134R_72hpi	294.301	20.339	0	255	5985.79	4.87278	0.207064
LMNB1_K134R_72hpi	296.912	20.514	0	255	6090.85	4.93718	0.211742
LMNB1_K134R_72hpi	292.776	20.771	0	255	6081.25	5.10344	0.215694
LMNB1_K134R_96hpi	204.845	6.215	0	194	1273.11	3.09666	0.0904234
LMNB1_K134R_96hpi	214.296	5.48	0	157	1174.34	2.67317	0.0817688
LMNB1_K134R_96hpi	198.655	5.842	0	187	1160.54	2.87359	0.0813022
LMNB1_K134R_96hpi	536.575	9.474	0	236	5083.51	3.4116	0.273897
LMNB1_K134R_96hpi	676.832	7.042	0	248	4766.25	2.61882	0.270892
LMNB1_K134R_96hpi	615.895	7.766	0	189	4783.04	3.05989	0.285363
LMNB1_K134R_96hpi	535.616	22.993	0	255	12315.4	9.64471	0.772824
LMNB1_K134R_96hpi	970.132	15.223	0	255	14768.3	7.50641	1.16517
LMNB1_K134R_96hpi	681.687	19.413	0	255	13233.6	9.42836	0.983002
LMNB1_K134R_96hpi	188.363	33.323	0	255	6276.82	10.3778	0.277998
LMNB1_K134R_96hpi	204.363	30.058	0	255	6142.74	10.0866	0.293818
LMNB1_K134R_96hpi	208.25	28.948	0	255	6028.42	10.5151	0.312298
LMNB1_K134R_96hpi	298.919	11.682	0	255	3491.97	4.08462	0.176413
LMNB1_K134R_96hpi	283.966	10.416	0	255	2957.79	3.68708	0.150951
LMNB1_K134R_96hpi	280.426	9.902	0	240	2776.78	3.65657	0.147761
LMNB1_K134R_96hpi	985.638	30.003	0	255	29572.1	2.98092	0.471276
LMNB1_K134R_96hpi	922.96	28.337	0	255	26153.9	2.86899	0.420508
LMNB1_K134R_96hpi	979.765	27.157	0	255	26607.5	2.84665	0.446944
LMNB1_K134R_96hpi	706.196	3.184	0	65	2248.53	1.0841	0.117533
LMNB1_K134R_96hpi	699.69	3.173	0	78	2220.12	1.12678	0.120913
LMNB1_K134R_96hpi	657.592	2.924	0	80	1922.8	1.09227	0.109451
LMNB1_K134R_96hpi	515.222	9.047	0	200	4661.21	7.43997	0.571715
LMNB1_K134R_96hpi	516.823	9.721	0	193	5024.04	8.41645	0.648917
LMNB1_K134R_96hpi	527.474	10.151	0	186	5354.39	8.89658	0.701186
LMNB1_K134R_96hpi	454.673	8.385	0	212	3812.43	3.40024	0.228517
LMNB1_K134R_96hpi	388.201	8.3	0	208	3222.07	3.33735	0.189637
LMNB1_K134R_96hpi	373.798	8.859	0	209	3311.48	3.63969	0.198724
LMNB1_K134R_96hpi	450.757	10.852	0	181	4891.61	11.1761	0.744204
LMNB1_K134R_96hpi	460.601	10.017	0	186	4613.84	10.2844	0.7008
LMNB1_K134R_96hpi	427.587	10.094	0	186	4316.06	10.5036	0.66121
LMNB1_K134R_96hpi	211.558	22.318	0	255	4721.55	4.37436	0.132045
LMNB1_K134R_96hpi	207.055	22.921	0	255	4745.91	4.60353	0.135918
LMNB1_K134R_96hpi	210.819	23.378	0	255	4928.53	4.83816	0.14552
LMNB1_K134R_96hpi	313.089	12.322	0	216	3857.88	5.19696	0.235577
LMNB1_K134R_96hpi	312.925	12.087	0	248	3782.32	5.15877	0.233717
LMNB1_K134R_96hpi	301.897	12.377	0	255	3736.58	5.25563	0.229348
LMNB1_K134R_96hpi	537.995	21.087	0	255	11344.7	4.35502	0.350639
LMNB1_K134R_96hpi	512.89	20.844	0	251	10690.7	4.33167	0.33124
LMNB1_K134R_96hpi	484.76	20.956	0	255	10158.6	4.4053	0.317065
LMNB1_K134R_96hpi	714.857	11.328	0	255	8097.9	2.79497	0.307141
LMNB1_K134R_96hpi	630.531	12.009	0	255	7572.05	2.95643	0.282893
LMNB1_K134R_96hpi	683.191	11.952	0	255	8165.5	2.97758	0.311199
LMNB1_K134R_96hpi	284.195	12.219	0	255	3472.58	5.40186	0.221341
LMNB1_K134R_96hpi	285.031	13.349	0	255	3804.88	6.18582	0.25424
LMNB1_K134R_96hpi	288.031	13.527	0	255	3896.2	6.4353	0.267393
LMNB1_K134R_96hpi	503.557	13.577	0	255	6836.79	6.22798	0.466934
LMNB1_K134R_96hpi	505.868	14.551	0	255	7360.89	6.72723	0.506853
LMNB1_K134R_96hpi	466.672	14.974	0	255	6987.95	6.82498	0.471622
LMNB1_K134R_96hpi	800.456	21.341	0	255	17082.5	1.53998	0.19202
LMNB1_K134R_96hpi	812.417	21.527	0	255	17488.9	1.61529	0.204802
LMNB1_K134R_96hpi	809.197	21.281	0	255	17220.5	1.64586	0.207747
LMNB1_K134R_120hpi	963.68	7.437	0	255	7166.89	27.9586	4.30654
LMNB1_K134R_120hpi	812.104	7.282	0	255	5913.74	21.2303	2.69061
LMNB1_K134R_120hpi	962.349	7.59	0	255	7304.23	36.8447	5.66623
LMNB1_K134R_120hpi	291.457	32.821	0	255	9565.91	8.53158	0.35889
LMNB1_K134R_120hpi	290.984	31.581	0	255	9189.57	8.36583	0.351322
LMNB1_K134R_120hpi	283.058	31.533	0	255	8925.67	8.57108	0.349737
LMNB1_K134R_120hpi	727.748	13.434	0	255	9776.57	14.7952	1.65846
LMNB1_K134R_120hpi	859.952	11.404	0	255	9806.89	13.5762	1.83565
LMNB1_K134R_120hpi	739.886	11.712	0	255	8665.54	11.8303	1.35076
LMNB1_K134R_120hpi	526.604	24.027	0	255	12652.7	5.32513	0.418955
LMNB1_K134R_120hpi	678.48	22.206	0	255	15066.3	5.28337	0.547984
LMNB1_K134R_120hpi	463.757	25.857	0	255	11991.4	5.81187	0.398933
LMNB1_K134R_120hpi	375.188	3.033	0	43	1137.95	1.6176	0.0886661
LMNB1_K134R_120hpi	371.766	3.122	0	47	1160.65	1.68211	0.0913156
LMNB1_K134R_120hpi	412.964	3.014	0	37	1244.67	1.67073	0.101358
LMNB1_K134R_120hpi	533.271	6.676	0	142	3560.12	3.72129	0.296775
LMNB1_K134R_120hpi	496.898	5.894	0	103	2928.72	3.27809	0.24228
LMNB1_K134R_120hpi	515.839	5.497	0	64	2835.57	3.15014	0.242381
LMNB1_K134R_120hpi	226.591	10.135	0	198	2296.5	13.3531	0.432648
LMNB1_K134R_120hpi	218.673	8.007	0	182	1750.91	10.4394	0.326053
LMNB1_K134R_120hpi	261.751	6.728	0	139	1761.06	9.85066	0.370555
LMNB1_K134R_120hpi	995.756	13.698	0	247	13639.9	5.55249	0.888287
LMNB1_K134R_120hpi	994.59	14.043	0	255	13967	5.86591	0.937153
LMNB1_K134R_120hpi	984.831	12.515	0	249	12325.2	5.44604	0.860187
LMNB1_K134R_120hpi	728.711	48.03	0	255	35000	6.32973	0.710573
LMNB1_K134R_120hpi	710.223	48.142	0	255	34191.6	6.40953	0.699284
LMNB1_K134R_120hpi	738.91	47.178	0	255	34860.3	6.56253	0.748192
LMNB1_K134R_120hpi	842.296	9.21	0	150	7757.55	3.37982	0.446367
LMNB1_K134R_120hpi	815.852	9.342	0	149	7621.69	3.49495	0.445235
LMNB1_K134R_120hpi	685.574	9.748	0	131	6682.98	3.63054	0.380905
LMNB1_K134R_120hpi	214.246	13.748	0	255	2945.45	2.18569	0.0668414
LMNB1_K134R_120hpi	209.594	12.623	0	255	2645.71	2.08748	0.0624104
LMNB1_K134R_120hpi	188.976	13.464	0	255	2544.37	2.32178	0.0624033
LMNB1_K134R_120hpi	394.957	23.922	0	255	9448.16	6.67094	0.386038
LMNB1_K134R_120hpi	411.485	23.125	0	255	9515.59	6.53249	0.394802
LMNB1_K134R_120hpi	377.947	24.228	0	255	9156.9	6.95807	0.384355
LMNB1_K134R_120hpi	393.107	16.158	0	213	6351.82	3.8444	0.221368
LMNB1_K134R_120hpi	377.149	15.245	0	246	5749.64	3.70744	0.204338
LMNB1_K134R_120hpi	393.221	15.483	0	215	6088.24	3.93769	0.22681
LMNB1_K134R_120hpi	791.997	5.155	0	165	4082.74	11.1099	1.36885
LMNB1_K134R_120hpi	771.785	5.148	0	143	3973.15	11.3642	1.36018
LMNB1_K134R_120hpi	775.533	4.78	0	131	3707.05	10.7901	1.29848
LMNB1_K134R_120hpi	747.238	36.539	0	255	27303.3	10.4816	1.21003
LMNB1_K134R_120hpi	696.086	33.282	0	255	23167.1	8.4173	0.898103
LMNB1_K134R_120hpi	694.404	34.934	0	255	24258.3	9.67165	1.02918
LMNB1_K134R_120hpi	452.819	50.048	0	247	22662.7	3.98344	0.266547
LMNB1_K134R_120hpi	456.194	49.293	0	244	22487.2	3.83305	0.258524
LMNB1_K134R_120hpi	456.668	49.216	0	243	22475.4	3.81815	0.257805
LMNB1_K134R_120hpi	731.918	22.795	0	255	16684.1	8.85931	0.999412
LMNB1_K134R_120hpi	733.08	21.729	0	255	15929.1	8.33167	0.941551
LMNB1_K134R_120hpi	728.301	20.091	0	255	14632.3	7.62467	0.855406

## Sheet: Figure 6d
time point	Volume (micron^3)
WT72hpi	0.056
WT72hpi	0.067
WT72hpi	0.095
WT72hpi	0.061
WT72hpi	0.044
WT72hpi	0.044
WT72hpi	0.049
WT72hpi	0.046
WT72hpi	0.067
WT72hpi	0.047
WT72hpi	0.117
WT72hpi	0.056
WT72hpi	0.062
WT72hpi	0.044
WT72hpi	0.07
WT72hpi	0.056
WT72hpi	0.071
WT72hpi	0.062
WT72hpi	0.046
WT72hpi	0.075
WT72hpi	0.108
WT72hpi	0.046
WT72hpi	0.087
WT72hpi	0.101
WT72hpi	0.044
WT72hpi	0.044
WT72hpi	0.07
WT72hpi	0.046
WT72hpi	0.111
WT72hpi	0.053
WT72hpi	0.052
WT72hpi	0.192
WT72hpi	0.044
WT72hpi	0.166
WT72hpi	0.074
WT72hpi	0.05
WT72hpi	0.098
WT72hpi	0.135
WT72hpi	0.095
WT72hpi	0.126
WT72hpi	0.177
WT72hpi	0.101
WT72hpi	3.945
WT72hpi	0.087
WT72hpi	0.044
WT72hpi	0.129
WT72hpi	0.093
WT72hpi	0.056
WT72hpi	2.69
WT72hpi	0.126
WT72hpi	0.068
WT72hpi	0.417
WT72hpi	0.058
WT72hpi	0.046
WT72hpi	0.062
WT72hpi	0.194
WT72hpi	0.07
WT72hpi	0.14
WT72hpi	0.075
WT72hpi	0.083
WT72hpi	0.058
WT72hpi	0.226
WT72hpi	0.104
WT72hpi	0.087
WT72hpi	0.272
WT72hpi	0.98
WT72hpi	0.049
WT72hpi	0.056
WT72hpi	0.893
WT72hpi	0.136
WT72hpi	0.065
WT72hpi	0.05
WT72hpi	0.049
WT72hpi	0.164
WT72hpi	0.046
WT72hpi	0.244
WT72hpi	0.241
WT72hpi	0.052
WT72hpi	0.198
WT72hpi	0.143
WT72hpi	0.093
WT72hpi	0.191
WT72hpi	0.044
WT72hpi	0.068
WT72hpi	0.997
WT72hpi	0.087
WT72hpi	0.213
WT72hpi	0.087
WT72hpi	0.053
WT72hpi	0.055
WT72hpi	0.074
WT72hpi	0.433
WT72hpi	0.12
WT72hpi	0.282
WT72hpi	0.705
WT72hpi	0.729
WT72hpi	0.405
WT72hpi	0.055
WT72hpi	0.05
WT72hpi	0.288
WT72hpi	0.382
WT72hpi	4.661
WT72hpi	8.858
WT72hpi	0.155
WT72hpi	0.729
WT72hpi	0.046
WT72hpi	0.197
WT72hpi	0.086
WT72hpi	0.282
WT72hpi	0.274
WT72hpi	1.603
WT72hpi	0.294
WT72hpi	1.797
WT72hpi	0.046
WT72hpi	0.047
WT72hpi	0.154
WT72hpi	0.047
WT72hpi	0.053
WT72hpi	2.816
WT72hpi	0.16
WT72hpi	6.69
WT72hpi	0.086
WT72hpi	0.433
WT72hpi	0.049
WT72hpi	0.195
WT72hpi	2.26
WT72hpi	1.692
WT72hpi	0.217
WT72hpi	0.08
WT72hpi	0.049
WT72hpi	1.48
WT72hpi	0.238
WT72hpi	0.093
WT72hpi	0.077
WT72hpi	0.164
WT72hpi	0.046
WT72hpi	0.173
WT72hpi	0.114
WT72hpi	0.472
WT72hpi	0.248
WT72hpi	0.071
WT72hpi	0.093
WT72hpi	0.075
WT72hpi	0.306
WT72hpi	0.077
WT72hpi	0.132
WT72hpi	0.044
WT72hpi	0.052
WT72hpi	0.047
WT72hpi	0.269
WT72hpi	0.078
WT72hpi	0.095
WT72hpi	0.058
WT72hpi	0.061
WT72hpi	0.089
WT72hpi	0.056
WT72hpi	0.061
WT72hpi	0.055
WT72hpi	0.061
WT72hpi	0.237
WT72hpi	0.068
WT72hpi	0.053
WT72hpi	0.08
WT72hpi	0.111
WT72hpi	0.058
WT72hpi	0.109
WT72hpi	0.115
WT72hpi	0.074
WT72hpi	0.047
WT72hpi	0.05
WT72hpi	0.104
WT72hpi	0.064
WT72hpi	0.087
WT72hpi	0.077
WT72hpi	0.093
WT72hpi	0.052
WT72hpi	0.061
WT72hpi	0.053
WT72hpi	0.049
WT72hpi	0.115
WT72hpi	0.074
WT72hpi	0.098
WT72hpi	0.266
WT72hpi	0.062
WT72hpi	0.123
WT72hpi	0.044
WT72hpi	0.05
WT72hpi	0.139
WT72hpi	0.052
WT72hpi	0.055
WT72hpi	0.047
WT72hpi	0.266
WT72hpi	0.08
WT72hpi	0.052
WT72hpi	0.124
WT72hpi	0.046
WT72hpi	0.071
WT72hpi	0.151
WT72hpi	0.058
WT72hpi	0.071
WT72hpi	0.115
WT72hpi	0.055
WT72hpi	0.095
WT72hpi	0.059
WT72hpi	0.047
WT72hpi	0.047
WT72hpi	0.046
WT72hpi	0.044
WT72hpi	0.05
WT72hpi	0.123
WT72hpi	0.055
WT72hpi	0.099
WT72hpi	0.055
WT72hpi	0.089
WT72hpi	0.052
WT72hpi	0.077
WT72hpi	0.053
WT72hpi	0.05
WT72hpi	0.075
WT72hpi	0.433
WT72hpi	0.052
WT72hpi	0.061
WT72hpi	0.102
WT72hpi	1.369
WT72hpi	0.319
WT72hpi	0.075
WT72hpi	0.3
WT72hpi	0.185
WT72hpi	0.046
WT72hpi	0.096
WT72hpi	0.081
WT72hpi	0.053
WT72hpi	0.308
WT72hpi	0.053
WT72hpi	0.16
WT72hpi	0.046
WT72hpi	0.207
WT72hpi	0.288
WT72hpi	0.049
WT72hpi	0.161
WT72hpi	0.075
WT72hpi	0.068
WT72hpi	0.086
WT72hpi	0.044
WT72hpi	0.056
WT72hpi	0.198
WT72hpi	0.263
WT72hpi	0.07
WT72hpi	0.052
WT72hpi	0.083
WT72hpi	0.049
WT72hpi	0.053
WT72hpi	0.126
WT72hpi	0.555
WT72hpi	0.077
WT72hpi	0.046
WT72hpi	0.052
WT72hpi	0.05
WT72hpi	0.064
WT72hpi	0.058
WT72hpi	0.155
WT72hpi	0.044
WT72hpi	2.836
WT72hpi	0.061
WT72hpi	0.609
WT72hpi	0.2
WT72hpi	0.146
WT72hpi	0.265
WT72hpi	0.816
WT72hpi	0.334
WT72hpi	0.052
WT72hpi	0.186
WT72hpi	0.106
WT72hpi	0.047
WT72hpi	0.127
WT72hpi	0.059
WT72hpi	0.791
WT72hpi	1.142
WT72hpi	0.177
WT72hpi	0.05
WT72hpi	0.429
WT72hpi	1.053
WT72hpi	0.16
WT72hpi	0.044
WT72hpi	0.089
WT72hpi	0.118
WT72hpi	3.537
WT72hpi	0.047
WT72hpi	0.211
WT72hpi	0.049
WT72hpi	0.049
WT72hpi	0.127
WT72hpi	3.351
WT72hpi	0.072
WT72hpi	0.058
WT72hpi	0.108
WT72hpi	0.158
WT72hpi	0.087
WT72hpi	0.056
WT72hpi	0.111
WT72hpi	0.081
WT72hpi	0.56
WT72hpi	0.07
WT72hpi	0.132
WT72hpi	0.056
WT72hpi	0.078
WT72hpi	0.044
WT72hpi	0.059
WT72hpi	0.064
WT72hpi	0.311
WT72hpi	0.108
WT72hpi	0.059
WT72hpi	0.352
WT72hpi	0.382
WT72hpi	1.738
WT72hpi	0.179
WT72hpi	0.098
WT72hpi	0.05
WT72hpi	0.053
WT72hpi	0.312
WT72hpi	0.235
WT72hpi	0.185
WT72hpi	0.081
WT72hpi	0.509
WT72hpi	0.086
WT72hpi	0.167
WT72hpi	7.71
WT72hpi	0.248
WT72hpi	0.061
WT72hpi	10.715
WT72hpi	0.522
WT72hpi	0.074
WT72hpi	0.058
WT72hpi	0.049
WT72hpi	0.29
WT72hpi	0.08
WT72hpi	0.126
WT72hpi	0.129
WT72hpi	0.059
WT72hpi	0.044
WT72hpi	0.219
WT72hpi	2.416
WT72hpi	0.049
WT72hpi	0.148
WT72hpi	0.161
WT72hpi	0.278
WT72hpi	0.047
WT72hpi	0.099
WT72hpi	0.044
WT72hpi	0.926
WT72hpi	0.157
WT72hpi	0.049
WT72hpi	0.061
WT72hpi	0.05
WT72hpi	0.05
WT72hpi	0.248
WT72hpi	0.09
WT72hpi	0.044
WT72hpi	0.08
WT72hpi	0.176
WT72hpi	0.044
WT72hpi	0.095
WT72hpi	0.044
WT72hpi	1.872
WT72hpi	0.593
WT72hpi	0.186
WT72hpi	0.059
WT72hpi	0.106
WT72hpi	0.055
WT72hpi	0.284
WT72hpi	0.535
WT72hpi	0.532
WT72hpi	0.195
WT72hpi	0.083
WT72hpi	0.115
WT72hpi	0.192
WT72hpi	0.129
WT72hpi	0.155
WT72hpi	0.418
WT72hpi	0.177
WT72hpi	0.061
WT72hpi	0.383
WT72hpi	0.166
WT72hpi	0.532
WT72hpi	0.059
WT72hpi	0.177
WT72hpi	0.044
WT72hpi	0.268
WT72hpi	0.062
WT72hpi	0.253
WT72hpi	0.359
WT72hpi	7.969
WT72hpi	0.287
WT72hpi	0.361
WT72hpi	0.055
WT72hpi	0.064
WT72hpi	0.071
WT72hpi	0.058
WT72hpi	0.268
WT72hpi	0.722
WT72hpi	0.059
WT72hpi	0.044
WT72hpi	0.94
WT72hpi	0.271
WT72hpi	0.05
WT72hpi	0.072
WT72hpi	0.108
WT72hpi	0.047
WT72hpi	6.873
WT72hpi	0.068
WT72hpi	0.059
WT72hpi	0.049
WT72hpi	0.049
WT72hpi	0.078
WT72hpi	0.086
WT72hpi	0.491
WT72hpi	0.062
WT72hpi	0.197
WT72hpi	0.225
WT72hpi	0.086
WT72hpi	0.065
WT72hpi	0.084
WT72hpi	0.311
WT72hpi	0.179
WT72hpi	0.191
WT72hpi	6.601
WT72hpi	0.127
WT72hpi	0.084
WT72hpi	0.055
WT72hpi	0.095
WT72hpi	0.058
WT72hpi	0.13
WT72hpi	0.126
WT72hpi	0.056
WT72hpi	0.154
WT72hpi	0.055
WT72hpi	0.059
WT72hpi	0.143
WT72hpi	0.169
WT72hpi	0.055
WT72hpi	0.059
WT72hpi	0.151
WT72hpi	0.507
WT72hpi	0.197
WT72hpi	1.099
WT72hpi	0.121
WT72hpi	0.09
WT72hpi	0.087
WT72hpi	0.067
WT72hpi	0.053
WT72hpi	0.13
WT72hpi	0.087
WT72hpi	0.072
WT72hpi	0.086
WT72hpi	0.055
WT72hpi	0.089
WT72hpi	0.089
WT72hpi	0.689
WT72hpi	0.056
WT72hpi	0.093
WT72hpi	0.053
WT72hpi	0.072
WT72hpi	0.065
WT72hpi	0.052
WT72hpi	0.05
WT72hpi	0.101
WT72hpi	0.186
WT72hpi	0.055
WT72hpi	0.47
WT72hpi	0.064
WT72hpi	0.052
WT72hpi	0.155
WT72hpi	0.049
WT72hpi	0.053
WT72hpi	0.047
WT72hpi	0.152
WT72hpi	0.059
WT72hpi	0.226
WT72hpi	0.081
WT72hpi	0.245
WT72hpi	0.059
WT72hpi	0.115
WT72hpi	0.254
WT72hpi	0.099
WT72hpi	0.118
WT72hpi	0.522
WT72hpi	0.064
WT72hpi	0.044
WT72hpi	0.068
WT72hpi	0.077
WT72hpi	0.109
WT72hpi	1.8
WT72hpi	0.096
WT72hpi	0.109
WT72hpi	0.754
WT72hpi	0.163
WT72hpi	0.07
WT72hpi	0.064
WT72hpi	0.07
WT72hpi	0.092
WT72hpi	0.072
WT72hpi	0.075
WT72hpi	0.052
WT72hpi	0.052
WT72hpi	0.056
WT72hpi	0.059
WT72hpi	0.183
WT72hpi	0.044
WT72hpi	0.092
WT72hpi	0.143
WT72hpi	0.08
WT72hpi	0.642
WT72hpi	0.608
WT72hpi	0.235
WT72hpi	0.098
WT72hpi	0.047
WT72hpi	0.14
WT72hpi	0.157
WT72hpi	0.047
WT72hpi	0.398
WT72hpi	0.053
WT72hpi	0.12
WT72hpi	0.064
WT72hpi	0.274
WT72hpi	3.75
WT72hpi	0.081
WT72hpi	0.053
WT72hpi	0.046
WT72hpi	0.143
WT72hpi	0.065
WT72hpi	0.17
WT72hpi	0.067
WT72hpi	0.086
WT72hpi	0.053
WT72hpi	0.306
WT72hpi	0.064
WT72hpi	0.243
WT72hpi	0.201
WT72hpi	0.074
WT72hpi	0.161
WT72hpi	0.058
WT72hpi	9.257
WT72hpi	0.757
WT72hpi	0.056
WT72hpi	0.059
WT72hpi	0.114
WT72hpi	0.062
WT72hpi	0.278
WT72hpi	1.448
WT72hpi	0.151
WT72hpi	0.044
WT72hpi	0.926
WT72hpi	0.075
WT72hpi	0.114
WT72hpi	0.044
WT72hpi	0.346
WT72hpi	0.056
WT72hpi	0.308
WT72hpi	0.211
WT72hpi	0.044
WT72hpi	0.07
WT72hpi	0.077
WT72hpi	0.062
WT72hpi	0.05
WT72hpi	0.049
WT72hpi	0.272
WT72hpi	0.061
WT72hpi	0.124
WT72hpi	0.179
WT72hpi	0.211
WT72hpi	0.084
WT72hpi	0.164
WT72hpi	0.087
WT72hpi	0.299
WT72hpi	0.691
WT72hpi	0.072
WT72hpi	0.151
WT72hpi	0.086
WT72hpi	1.656
WT72hpi	0.062
WT72hpi	0.087
WT72hpi	0.192
WT72hpi	0.084
WT72hpi	0.219
WT72hpi	0.083
WT72hpi	0.052
WT72hpi	0.513
WT72hpi	0.05
WT72hpi	0.126
WT72hpi	0.053
WT72hpi	0.111
WT72hpi	0.044
WT72hpi	0.061
WT72hpi	0.206
WT72hpi	0.55
WT72hpi	0.067
WT72hpi	0.142
WT72hpi	0.064
WT72hpi	0.071
WT72hpi	0.161
WT72hpi	0.05
WT72hpi	15.755
WT72hpi	0.087
WT72hpi	0.071
WT72hpi	0.052
WT72hpi	0.077
WT72hpi	4.519
WT72hpi	0.059
WT72hpi	0.074
WT72hpi	0.593
WT72hpi	0.13
WT72hpi	0.216
WT72hpi	1.761
WT72hpi	8.722
WT72hpi	0.179
WT72hpi	0.053
WT72hpi	0.222
WT72hpi	0.492
WT72hpi	0.297
WT72hpi	0.083
WT72hpi	0.055
WT72hpi	0.64
WT72hpi	0.179
WT72hpi	0.253
WT72hpi	5.239
WT72hpi	3.089
WT72hpi	0.061
WT72hpi	0.061
WT72hpi	0.414
WT72hpi	0.049
WT72hpi	0.262
WT72hpi	0.12
WT72hpi	0.058
WT72hpi	0.245
WT72hpi	0.064
WT72hpi	0.495
WT72hpi	0.529
WT72hpi	1.513
WT72hpi	0.266
WT72hpi	0.194
WT72hpi	0.151
WT72hpi	0.105
WT72hpi	0.482
WT72hpi	0.214
WT72hpi	0.055
WT72hpi	0.044
WT72hpi	0.062
WT72hpi	0.068
WT72hpi	0.068
WT72hpi	0.05
WT72hpi	0.064
WT72hpi	0.049
WT72hpi	0.055
WT72hpi	0.049
WT72hpi	0.111
WT72hpi	0.074
WT72hpi	0.058
WT72hpi	0.055
WT72hpi	0.76
WT72hpi	0.086
WT72hpi	0.489
WT72hpi	0.229
WT72hpi	0.056
WT72hpi	0.074
WT72hpi	0.114
WT72hpi	0.062
WT72hpi	0.05
WT72hpi	0.044
WT72hpi	0.14
WT72hpi	0.093
WT72hpi	0.052
WT72hpi	0.052
WT72hpi	0.14
WT72hpi	0.058
WT72hpi	0.046
WT72hpi	0.111
WT72hpi	0.059
WT72hpi	0.044
WT72hpi	0.047
WT72hpi	0.068
WT72hpi	0.065
WT72hpi	0.176
WT72hpi	0.053
WT72hpi	0.408
WT72hpi	1.057
WT72hpi	0.053
WT72hpi	0.05
WT72hpi	0.071
WT72hpi	0.163
WT72hpi	0.071
WT72hpi	0.067
WT72hpi	0.055
WT72hpi	0.075
WT72hpi	0.055
WT72hpi	0.044
WT72hpi	0.154
WT72hpi	0.053
WT72hpi	0.046
WT72hpi	0.046
WT72hpi	0.044
WT72hpi	0.067
WT72hpi	0.112
WT72hpi	0.07
WT72hpi	0.086
WT72hpi	0.05
WT72hpi	0.047
WT72hpi	0.07
WT72hpi	0.047
WT72hpi	0.056
WT72hpi	0.277
WT72hpi	0.044
WT72hpi	0.056
WT72hpi	0.056
WT72hpi	0.071
WT72hpi	0.075
WT72hpi	0.198
WT72hpi	0.543
WT72hpi	10.152
WT72hpi	0.05
WT72hpi	0.044
WT72hpi	0.05
WT72hpi	0.055
WT72hpi	0.049
WT72hpi	0.046
WT72hpi	0.052
WT72hpi	0.044
WT72hpi	0.188
WT72hpi	0.052
WT72hpi	0.414
WT72hpi	0.115
WT72hpi	0.047
WT72hpi	0.078
WT72hpi	0.062
WT72hpi	1.658
WT72hpi	0.068
WT72hpi	0.067
WT72hpi	0.213
WT72hpi	0.05
WT72hpi	0.052
WT72hpi	0.044
WT72hpi	0.101
WT72hpi	0.106
WT72hpi	0.157
WT72hpi	0.044
WT72hpi	0.117
WT72hpi	5.739
WT72hpi	0.086
WT72hpi	0.044
WT72hpi	0.07
WT72hpi	0.072
WT72hpi	2.526
WT72hpi	0.426
WT72hpi	0.099
WT72hpi	0.046
WT72hpi	0.149
WT72hpi	0.373
WT72hpi	0.302
WT72hpi	8.018
WT72hpi	0.049
WT72hpi	0.05
WT72hpi	0.875
WT72hpi	0.075
WT72hpi	0.287
WT72hpi	0.084
WT72hpi	0.109
WT72hpi	0.072
WT72hpi	0.065
WT72hpi	0.049
WT72hpi	0.062
WT72hpi	0.047
WT72hpi	0.064
WT72hpi	0.521
WT72hpi	0.075
WT72hpi	0.087
WT72hpi	0.098
WT72hpi	0.059
WT72hpi	0.121
WT72hpi	0.177
WT72hpi	0.075
WT72hpi	0.164
WT72hpi	0.179
WT72hpi	0.691
WT72hpi	1.851
WT72hpi	0.067
WT72hpi	0.053
WT72hpi	0.442
WT72hpi	0.163
WT72hpi	0.044
WT72hpi	0.065
WT72hpi	0.096
WT72hpi	0.062
WT72hpi	0.075
WT72hpi	0.058
WT72hpi	0.142
WT72hpi	0.059
WT72hpi	0.068
WT72hpi	0.046
WT72hpi	0.052
WT72hpi	0.061
WT72hpi	0.42
WT72hpi	0.126
WT72hpi	0.056
WT72hpi	0.844
WT72hpi	0.049
WT72hpi	0.237
WT72hpi	0.142
WT72hpi	0.074
WT72hpi	0.096
WT72hpi	0.124
WT72hpi	0.09
WT72hpi	0.05
WT72hpi	0.055
WT72hpi	0.115
WT72hpi	0.052
WT72hpi	0.444
WT72hpi	0.059
WT72hpi	0.064
WT72hpi	0.176
WT72hpi	0.467
WT72hpi	0.877
WT72hpi	0.078
WT72hpi	0.092
WT72hpi	0.127
WT72hpi	0.09
WT72hpi	0.104
WT72hpi	0.084
WT72hpi	0.123
WT72hpi	0.058
WT72hpi	0.056
WT72hpi	0.266
WT72hpi	0.046
WT72hpi	0.17
WT72hpi	0.124
WT72hpi	0.102
WT72hpi	0.064
WT72hpi	0.29
WT72hpi	0.08
WT72hpi	0.049
WT72hpi	0.068
WT72hpi	0.182
WT72hpi	0.475
WT72hpi	0.072
WT72hpi	0.209
WT72hpi	0.056
WT72hpi	0.049
WT72hpi	0.052
WT72hpi	0.13
WT72hpi	0.047
WT72hpi	0.046
WT72hpi	0.068
WT72hpi	0.308
WT72hpi	0.12
WT72hpi	0.139
WT72hpi	0.068
WT72hpi	0.086
WT72hpi	0.049
WT72hpi	0.056
WT72hpi	0.061
WT72hpi	0.098
WT72hpi	0.189
WT72hpi	0.056
WT72hpi	0.049
WT72hpi	0.05
WT72hpi	1.752
WT72hpi	0.074
WT72hpi	0.056
WT72hpi	0.061
WT72hpi	0.395
WT72hpi	0.044
WT72hpi	0.059
WT72hpi	0.195
WT72hpi	1.315
WT72hpi	0.228
WT72hpi	0.506
WT72hpi	0.213
WT72hpi	0.071
WT72hpi	0.229
WT72hpi	0.059
WT72hpi	0.815
WT72hpi	0.575
WT72hpi	0.179
WT72hpi	0.074
WT72hpi	0.052
WT72hpi	0.098
WT72hpi	0.614
WT72hpi	0.142
WT72hpi	0.092
WT72hpi	0.09
WT72hpi	0.046
WT72hpi	0.047
WT72hpi	0.093
WT72hpi	0.071
WT72hpi	0.084
WT72hpi	0.046
WT72hpi	0.055
WT72hpi	0.132
WT72hpi	0.09
WT72hpi	0.046
WT72hpi	0.059
WT72hpi	0.061
WT72hpi	0.081
WT72hpi	0.067
WT72hpi	0.05
WT72hpi	0.081
WT72hpi	0.046
WT72hpi	0.046
WT72hpi	0.127
WT72hpi	0.05
WT72hpi	0.095
WT72hpi	0.086
WT72hpi	0.046
WT72hpi	0.238
WT72hpi	0.071
WT72hpi	0.05
WT72hpi	0.111
WT72hpi	0.099
WT72hpi	0.096
WT72hpi	0.05
WT72hpi	0.053
WT72hpi	0.071
WT72hpi	0.974
WT72hpi	0.068
WT72hpi	0.061
WT72hpi	0.095
WT72hpi	0.093
WT72hpi	0.053
WT72hpi	0.044
WT72hpi	0.052
WT72hpi	0.07
WT72hpi	0.075
WT72hpi	0.065
WT72hpi	0.441
WT72hpi	0.062
WT72hpi	0.05
WT72hpi	0.191
WT72hpi	0.047
WT72hpi	0.096
WT72hpi	0.075
WT72hpi	0.046
WT72hpi	0.081
WT72hpi	0.145
WT72hpi	0.089
WT72hpi	0.053
WT72hpi	0.046
WT72hpi	0.065
WT72hpi	0.112
WT72hpi	0.142
WT72hpi	0.087
WT72hpi	0.093
WT72hpi	0.074
WT72hpi	0.157
WT72hpi	0.074
WT72hpi	0.055
WT72hpi	0.09
WT72hpi	0.074
WT72hpi	0.07
WT72hpi	0.065
WT72hpi	0.061
WT72hpi	0.257
WT72hpi	0.058
WT72hpi	0.71
WT72hpi	0.055
WT72hpi	0.067
WT72hpi	0.075
WT72hpi	0.075
WT72hpi	0.044
WT72hpi	0.106
WT72hpi	0.479
WT72hpi	0.087
WT72hpi	0.05
WT72hpi	0.046
WT72hpi	0.053
WT72hpi	0.058
WT72hpi	0.071
WT72hpi	0.118
WT72hpi	0.166
WT72hpi	0.064
WT72hpi	0.046
WT72hpi	0.049
WT72hpi	0.074
WT72hpi	0.046
WT72hpi	0.056
WT72hpi	0.081
WT72hpi	0.07
WT72hpi	0.056
WT72hpi	0.05
WT72hpi	0.115
WT72hpi	0.055
WT72hpi	0.068
WT72hpi	0.059
WT72hpi	0.049
WT72hpi	0.047
WT72hpi	0.07
WT72hpi	0.068
WT72hpi	0.074
WT72hpi	0.078
WT72hpi	0.631
WT72hpi	0.095
WT72hpi	0.052
WT72hpi	0.064
WT72hpi	0.055
WT72hpi	0.072
WT72hpi	0.046
WT72hpi	0.099
WT72hpi	0.05
WT72hpi	0.145
WT72hpi	0.055
WT72hpi	0.078
WT72hpi	0.059
WT72hpi	0.049
WT72hpi	0.052
WT72hpi	0.053
WT72hpi	0.055
WT72hpi	0.049
WT72hpi	0.05
WT72hpi	0.065
WT72hpi	0.047
WT72hpi	0.049
WT72hpi	0.556
WT72hpi	0.235
WT72hpi	0.061
WT72hpi	0.049
WT72hpi	0.05
WT72hpi	0.047
WT72hpi	0.055
WT72hpi	0.064
WT72hpi	0.058
WT72hpi	0.05
WT72hpi	0.044
WT72hpi	0.071
WT72hpi	0.062
WT72hpi	0.047
WT72hpi	0.229
WT72hpi	0.058
WT72hpi	0.099
WT72hpi	0.206
WT72hpi	0.044
WT72hpi	0.074
WT72hpi	0.046
WT72hpi	0.104
WT72hpi	0.248
WT72hpi	0.164
WT72hpi	0.049
WT72hpi	0.062
WT72hpi	0.044
WT72hpi	0.114
WT72hpi	0.05
WT72hpi	0.061
WT72hpi	1.094
WT72hpi	0.058
WT72hpi	0.81
WT72hpi	0.105
WT72hpi	8.481
WT72hpi	0.105
WT72hpi	0.904
WT72hpi	0.049
WT72hpi	0.064
WT72hpi	0.905
WT72hpi	0.494
WT72hpi	0.435
WT72hpi	0.074
WT72hpi	0.058
WT72hpi	0.052
WT72hpi	0.044
WT72hpi	0.138
WT72hpi	0.101
WT72hpi	0.124
WT72hpi	0.046
WT72hpi	0.071
WT72hpi	0.152
WT72hpi	0.065
WT72hpi	0.07
WT72hpi	0.05
WT72hpi	0.487
WT72hpi	0.055
WT72hpi	0.874
WT72hpi	0.047
WT72hpi	0.393
WT72hpi	0.081
WT72hpi	0.254
WT72hpi	0.132
WT72hpi	0.093
WT72hpi	0.044
WT72hpi	0.055
WT72hpi	0.185
WT72hpi	0.049
WT72hpi	1.155
WT72hpi	0.049
WT72hpi	0.049
WT72hpi	0.049
WT72hpi	0.124
WT72hpi	0.075
WT72hpi	0.047
WT72hpi	0.124
WT72hpi	2.378
WT72hpi	1.69
WT72hpi	0.284
WT72hpi	0.074
WT72hpi	0.229
WT72hpi	0.461
WT72hpi	0.065
WT72hpi	0.09
WT72hpi	0.083
WT72hpi	0.237
WT72hpi	0.547
WT72hpi	0.531
WT72hpi	0.065
WT72hpi	5.647
WT72hpi	0.818
WT72hpi	0.402
WT72hpi	0.074
WT72hpi	0.068
WT72hpi	0.136
WT72hpi	0.26
WT72hpi	1.576
WT72hpi	0.861
WT72hpi	0.077
WT72hpi	1.029
WT72hpi	3.678
WT72hpi	0.183
WT72hpi	0.05
WT72hpi	0.401
WT72hpi	3.25
WT72hpi	0.454
WT72hpi	3.299
WT72hpi	5.082
WT72hpi	0.559
WT72hpi	0.277
WT72hpi	0.115
WT72hpi	0.086
WT72hpi	0.263
WT72hpi	0.07
WT72hpi	0.139
WT72hpi	0.095
WT72hpi	0.077
WT72hpi	0.494
WT72hpi	0.355
WT72hpi	0.061
WT72hpi	0.078
WT72hpi	0.083
WT72hpi	1.257
WT72hpi	0.047
WT72hpi	0.071
WT72hpi	0.056
WT72hpi	2.542
WT72hpi	0.095
WT72hpi	0.078
WT72hpi	0.263
WT72hpi	0.046
WT72hpi	0.089
WT72hpi	0.044
WT72hpi	0.189
WT72hpi	0.285
WT72hpi	0.696
WT72hpi	0.565
WT72hpi	0.061
WT72hpi	0.139
WT72hpi	0.047
WT72hpi	0.078
WT72hpi	0.049
WT72hpi	0.266
WT72hpi	0.062
WT72hpi	0.047
WT72hpi	0.053
WT72hpi	0.139
WT72hpi	0.491
WT72hpi	0.077
WT72hpi	0.087
WT72hpi	0.243
WT72hpi	1.096
WT72hpi	0.448
WT72hpi	0.3
WT72hpi	0.064
WT72hpi	0.053
WT72hpi	0.056
WT72hpi	0.052
WT72hpi	0.044
WT72hpi	0.331
WT72hpi	0.047
WT72hpi	0.571
WT72hpi	0.061
WT72hpi	0.064
WT72hpi	0.049
WT72hpi	0.052
WT72hpi	0.133
WT72hpi	1.828
WT72hpi	0.046
WT72hpi	0.454
WT72hpi	1.417
WT72hpi	0.062
WT72hpi	0.112
WT72hpi	0.059
WT72hpi	0.828
WT72hpi	0.067
WT72hpi	0.046
WT72hpi	0.185
WT72hpi	0.07
WT72hpi	0.291
WT72hpi	0.29
WT72hpi	0.084
WT72hpi	1.578
WT72hpi	0.065
WT72hpi	0.185
WT72hpi	0.093
WT72hpi	0.064
WT72hpi	0.062
WT72hpi	0.047
WT72hpi	0.161
WT72hpi	0.044
WT72hpi	0.059
WT72hpi	0.813
WT72hpi	0.064
WT72hpi	0.053
WT72hpi	0.071
WT72hpi	0.216
WT72hpi	0.055
WT72hpi	0.114
WT72hpi	0.047
WT72hpi	0.516
WT72hpi	0.121
WT72hpi	0.136
WT72hpi	0.111
WT72hpi	0.461
WT72hpi	0.127
WT72hpi	0.049
WT72hpi	0.044
WT72hpi	0.185
WT72hpi	1.371
WT72hpi	0.049
WT72hpi	0.303
WT72hpi	0.142
WT72hpi	0.077
WT72hpi	2.43
WT72hpi	0.047
WT72hpi	0.056
WT72hpi	0.044
WT72hpi	1.775
WT72hpi	1.081
WT72hpi	0.188
WT72hpi	0.287
WT72hpi	0.049
WT72hpi	0.093
WT72hpi	0.047
WT72hpi	0.061
WT72hpi	0.105
WT72hpi	1.887
WT72hpi	0.871
WT72hpi	0.099
WT72hpi	0.321
WT72hpi	0.886
WT72hpi	0.104
WT72hpi	8.988
WT72hpi	0.796
WT72hpi	0.271
WT72hpi	0.046
WT72hpi	0.092
WT72hpi	2.354
WT72hpi	0.365
WT72hpi	1.433
WT72hpi	0.204
WT72hpi	3.182
WT72hpi	7.722
WT72hpi	3.008
WT72hpi	3.749
WT72hpi	2.656
WT72hpi	0.182
WT72hpi	2.265
WT72hpi	0.047
WT72hpi	1.995
WT72hpi	0.056
WT72hpi	0.078
WT72hpi	7.53
WT72hpi	0.056
WT72hpi	0.108
WT72hpi	0.179
WT72hpi	1.736
WT72hpi	0.234
WT72hpi	0.047
WT72hpi	1.374
WT72hpi	0.22
WT72hpi	0.099
WT72hpi	0.049
WT72hpi	0.954
WT72hpi	2.858
WT72hpi	0.064
WT72hpi	0.265
WT72hpi	0.062
WT72hpi	0.061
WT72hpi	0.986
WT72hpi	1.433
WT72hpi	0.078
WT72hpi	0.195
WT72hpi	1.733
WT72hpi	0.945
WT72hpi	0.053
WT72hpi	0.723
WT72hpi	2.351
WT72hpi	0.161
WT72hpi	0.395
WT72hpi	0.087
WT72hpi	1.783
WT72hpi	0.695
WT72hpi	0.739
WT72hpi	0.278
WT72hpi	0.071
WT72hpi	0.408
WT72hpi	0.108
WT72hpi	0.231
WT72hpi	0.065
WT72hpi	0.167
WT72hpi	0.072
WT72hpi	0.118
WT72hpi	0.046
WT72hpi	0.547
WT72hpi	0.371
WT72hpi	0.053
WT72hpi	0.651
WT72hpi	1.063
WT72hpi	0.053
WT72hpi	0.562
WT72hpi	3.435
WT72hpi	0.061
WT72hpi	0.364
WT72hpi	0.182
WT72hpi	0.047
WT72hpi	0.865
WT72hpi	1.332
WT72hpi	0.189
WT72hpi	0.053
WT72hpi	2.157
WT72hpi	0.353
WT72hpi	0.257
WT72hpi	3.648
WT72hpi	0.046
WT72hpi	0.191
WT72hpi	0.253
WT72hpi	1.59
WT72hpi	0.482
WT72hpi	0.432
WT72hpi	0.083
WT72hpi	0.056
WT72hpi	0.148
WT72hpi	0.046
WT72hpi	0.089
WT72hpi	0.145
WT72hpi	0.155
WT72hpi	1.014
WT72hpi	0.244
WT72hpi	0.327
WT72hpi	1.253
WT72hpi	0.052
WT72hpi	0.257
WT72hpi	0.88
WT72hpi	0.074
WT72hpi	0.17
WT72hpi	1.053
WT72hpi	0.287
WT72hpi	0.315
WT72hpi	0.109
WT72hpi	0.046
WT72hpi	0.08
WT72hpi	0.074
WT72hpi	0.194
WT72hpi	0.349
WT72hpi	0.065
WT72hpi	0.183
WT72hpi	0.053
WT72hpi	0.068
WT72hpi	0.047
WT72hpi	0.061
WT72hpi	0.046
WT72hpi	0.2
WT72hpi	0.058
WT72hpi	0.089
WT72hpi	0.552
WT72hpi	0.046
WT72hpi	0.053
WT72hpi	0.664
WT72hpi	0.059
WT72hpi	0.105
WT72hpi	0.052
WT72hpi	0.277
WT72hpi	0.127
WT72hpi	1.023
WT72hpi	0.047
WT72hpi	0.13
WT72hpi	0.065
WT72hpi	0.34
WT72hpi	0.123
WT72hpi	0.053
WT72hpi	12.253
WT72hpi	0.68
WT72hpi	0.274
WT72hpi	0.235
WT72hpi	0.217
WT72hpi	0.878
WT72hpi	0.692
WT72hpi	1.99
WT72hpi	0.692
WT72hpi	0.081
WT72hpi	0.662
WT72hpi	0.047
WT72hpi	0.26
WT72hpi	0.243
WT72hpi	0.349
WT72hpi	0.841
WT72hpi	0.744
WT72hpi	0.074
WT72hpi	0.12
WT72hpi	0.21
WT72hpi	0.627
WT72hpi	0.225
WT72hpi	3.579
WT72hpi	0.63
WT72hpi	2.286
WT72hpi	0.461
WT72hpi	0.356
WT72hpi	0.177
WT72hpi	0.294
WT72hpi	0.322
WT72hpi	0.149
WT72hpi	0.754
WT72hpi	0.05
WT72hpi	0.256
WT72hpi	0.248
WT72hpi	1.448
WT72hpi	0.046
WT72hpi	0.333
WT72hpi	0.219
WT72hpi	0.149
WT72hpi	0.046
WT72hpi	0.299
WT72hpi	0.377
WT72hpi	0.07
WT72hpi	1.704
WT72hpi	0.223
WT72hpi	0.049
WT72hpi	2.116
WT72hpi	0.154
WT72hpi	0.339
WT72hpi	0.068
WT72hpi	0.084
WT72hpi	0.053
WT72hpi	0.804
WT72hpi	0.254
WT72hpi	2.576
WT72hpi	0.152
WT72hpi	0.065
WT72hpi	0.472
WT72hpi	2.743
WT72hpi	0.161
WT72hpi	0.166
WT72hpi	0.847
WT72hpi	0.211
WT72hpi	0.302
WT72hpi	0.111
WT72hpi	0.062
WT72hpi	0.166
WT72hpi	0.074
WT72hpi	0.115
WT72hpi	0.543
WT72hpi	0.132
WT72hpi	0.529
WT72hpi	0.083
WT72hpi	0.071
WT72hpi	0.22
WT72hpi	0.481
WT72hpi	0.05
WT72hpi	0.997
WT72hpi	1.749
WT72hpi	0.049
WT72hpi	0.062
WT72hpi	0.217
WT72hpi	0.049
WT72hpi	0.151
WT72hpi	0.423
WT72hpi	0.105
WT72hpi	0.072
WT72hpi	0.154
WT72hpi	0.271
WT72hpi	0.284
WT72hpi	0.098
WT72hpi	0.22
WT72hpi	0.068
WT72hpi	0.093
WT72hpi	0.049
WT72hpi	0.044
WT72hpi	0.058
WT72hpi	0.248
WT72hpi	0.096
WT72hpi	0.998
WT72hpi	0.253
WT72hpi	0.21
WT72hpi	0.049
WT72hpi	0.281
WT72hpi	0.254
WT72hpi	9.658
WT72hpi	2.415
WT72hpi	0.161
WT72hpi	0.503
WT72hpi	0.29
WT72hpi	0.093
WT72hpi	4.599
WT72hpi	0.319
WT72hpi	1.582
WT72hpi	0.628
WT72hpi	0.445
WT72hpi	0.398
WT72hpi	0.282
WT72hpi	0.058
WT72hpi	0.365
WT72hpi	1.372
WT72hpi	0.606
WT72hpi	0.279
WT72hpi	0.077
WT72hpi	0.044
WT72hpi	0.044
WT72hpi	0.614
WT72hpi	0.053
WT72hpi	0.126
WT72hpi	0.053
WT72hpi	0.095
WT72hpi	0.075
WT72hpi	0.087
WT72hpi	0.044
WT72hpi	0.09
WT72hpi	0.117
WT72hpi	0.583
WT72hpi	0.081
WT72hpi	0.067
WT72hpi	0.109
WT72hpi	0.086
WT72hpi	0.075
WT72hpi	0.095
WT72hpi	0.086
WT72hpi	0.077
WT72hpi	0.047
WT72hpi	0.047
WT72hpi	0.052
WT72hpi	6.159
WT72hpi	0.08
WT72hpi	0.071
WT72hpi	0.379
WT72hpi	0.083
WT72hpi	0.07
WT72hpi	0.274
WT72hpi	0.201
WT72hpi	0.16
WT72hpi	0.209
WT72hpi	0.142
WT72hpi	0.345
WT72hpi	0.105
WT72hpi	0.287
WT72hpi	0.047
WT72hpi	0.177
WT72hpi	0.061
WT72hpi	1.078
WT72hpi	0.064
WT72hpi	0.101
WT72hpi	0.145
WT72hpi	28.722
WT72hpi	0.087
WT72hpi	0.217
WT72hpi	0.084
WT72hpi	0.129
WT72hpi	0.08
WT72hpi	0.127
WT72hpi	0.046
WT72hpi	0.064
WT72hpi	0.126
WT72hpi	1.658
WT72hpi	0.161
WT72hpi	0.14
WT72hpi	0.056
WT72hpi	0.056
WT72hpi	0.065
WT72hpi	0.115
WT72hpi	0.146
WT72hpi	0.361
WT72hpi	0.068
WT72hpi	0.068
WT72hpi	0.121
WT72hpi	0.055
WT72hpi	0.096
WT72hpi	0.061
WT72hpi	0.074
WT72hpi	0.065
WT72hpi	0.047
WT72hpi	0.053
WT72hpi	0.056
WT72hpi	0.166
WT72hpi	0.059
WT72hpi	0.08
WT72hpi	0.874
WT72hpi	0.061
WT72hpi	0.467
WT72hpi	0.047
WT72hpi	0.046
WT72hpi	0.075
WT72hpi	0.055
WT72hpi	0.044
WT72hpi	0.044
WT72hpi	0.676
WT72hpi	0.164
WT72hpi	0.078
WT72hpi	0.081
WT72hpi	0.083
WT72hpi	0.052
WT72hpi	0.047
WT72hpi	0.046
WT72hpi	0.058
WT72hpi	0.052
WT72hpi	0.046
WT72hpi	0.05
WT72hpi	0.049
WT72hpi	0.062
WT72hpi	0.086
WT72hpi	0.055
WT72hpi	0.047
WT72hpi	0.068
WT72hpi	0.118
WT72hpi	0.052
WT72hpi	0.061
WT72hpi	0.047
WT72hpi	0.061
WT72hpi	0.046
WT72hpi	0.056
WT72hpi	0.047
WT72hpi	0.047
WT72hpi	0.067
WT72hpi	0.071
WT72hpi	0.083
WT72hpi	0.059
WT72hpi	0.05
WT72hpi	0.059
WT72hpi	0.146
WT72hpi	0.059
WT72hpi	0.058
WT72hpi	0.254
WT72hpi	0.058
WT72hpi	0.112
WT72hpi	0.058
WT72hpi	0.052
WT72hpi	0.093
WT72hpi	0.121
WT72hpi	0.055
WT72hpi	0.096
WT72hpi	0.077
WT72hpi	0.046
WT72hpi	0.93
WT72hpi	0.049
WT72hpi	0.052
WT72hpi	0.3
WT72hpi	0.059
WT72hpi	0.124
WT72hpi	0.044
WT72hpi	0.053
WT72hpi	0.58
WT72hpi	0.223
WT72hpi	0.092
WT72hpi	0.068
WT72hpi	0.293
WT72hpi	0.126
WT72hpi	0.061
WT72hpi	0.183
WT72hpi	0.152
WT72hpi	0.197
WT72hpi	0.062
WT72hpi	1.315
WT72hpi	0.185
WT72hpi	0.071
WT72hpi	0.053
WT72hpi	0.272
WT72hpi	0.989
WT72hpi	0.245
WT72hpi	0.497
WT72hpi	0.07
WT72hpi	0.047
WT72hpi	0.09
WT72hpi	0.189
WT72hpi	0.454
WT72hpi	0.64
WT72hpi	0.209
WT72hpi	0.173
WT72hpi	0.052
WT72hpi	0.056
WT72hpi	0.216
WT72hpi	0.049
WT72hpi	0.22
WT72hpi	0.044
WT72hpi	0.157
WT72hpi	0.05
WT72hpi	0.274
WT72hpi	0.104
WT72hpi	0.129
WT72hpi	0.105
WT72hpi	0.63
WT72hpi	0.115
WT72hpi	0.138
WT72hpi	0.065
WT72hpi	0.191
WT72hpi	0.149
WT72hpi	0.05
WT72hpi	0.083
WT72hpi	1.706
WT72hpi	0.044
WT72hpi	4.374
WT72hpi	0.111
WT72hpi	0.248
WT72hpi	0.117
WT72hpi	0.135
WT72hpi	0.186
WT72hpi	0.092
WT72hpi	0.214
WT72hpi	0.322
WT72hpi	0.251
WT72hpi	0.044
WT72hpi	0.275
WT72hpi	0.049
WT72hpi	0.064
WT72hpi	0.117
WT72hpi	0.297
WT72hpi	0.396
WT72hpi	0.166
WT72hpi	0.118
WT72hpi	0.065
WT72hpi	0.056
WT72hpi	0.374
WT72hpi	0.095
WT72hpi	0.053
WT72hpi	0.145
WT72hpi	0.086
WT72hpi	0.112
WT72hpi	0.062
WT72hpi	0.211
WT72hpi	0.058
WT72hpi	0.047
WT72hpi	0.245
WT72hpi	0.353
WT72hpi	0.086
WT72hpi	0.176
WT72hpi	0.071
WT72hpi	0.075
WT72hpi	0.231
WT72hpi	0.104
WT72hpi	0.059
WT72hpi	0.157
WT72hpi	0.12
WT72hpi	0.053
WT72hpi	0.08
WT72hpi	0.062
WT72hpi	0.058
WT72hpi	0.179
WT72hpi	0.565
WT72hpi	0.062
WT72hpi	0.068
WT72hpi	0.077
WT72hpi	0.05
WT72hpi	0.077
WT72hpi	0.339
WT72hpi	0.07
WT72hpi	0.117
WT72hpi	0.081
WT72hpi	0.098
WT72hpi	0.075
WT72hpi	0.047
WT72hpi	0.166
WT72hpi	0.078
WT72hpi	0.056
WT72hpi	0.339
WT72hpi	2.836
WT72hpi	0.064
WT72hpi	0.086
WT72hpi	0.047
WT72hpi	0.129
WT72hpi	0.206
WT72hpi	0.083
WT72hpi	1.709
WT72hpi	0.096
WT72hpi	0.052
WT72hpi	0.099
WT72hpi	0.05
WT72hpi	19.78
WT72hpi	0.059
WT72hpi	0.093
WT72hpi	0.145
WT72hpi	2.044
WT72hpi	0.099
WT72hpi	0.059
WT72hpi	0.098
WT72hpi	0.064
WT72hpi	0.087
WT72hpi	0.056
WT72hpi	0.133
WT72hpi	0.121
WT72hpi	0.056
WT72hpi	0.123
WT72hpi	0.129
WT72hpi	0.08
WT72hpi	0.074
WT72hpi	0.075
WT72hpi	0.121
WT72hpi	0.049
WT72hpi	0.055
WT72hpi	0.319
WT72hpi	0.055
WT72hpi	0.132
WT72hpi	0.078
WT72hpi	0.163
WT72hpi	0.454
WT72hpi	0.056
WT72hpi	0.142
WT72hpi	4.843
WT72hpi	2.765
WT72hpi	0.166
WT72hpi	0.104
WT72hpi	0.062
WT72hpi	0.17
WT72hpi	0.096
WT72hpi	0.185
WT72hpi	0.046
WT72hpi	10.257
WT72hpi	0.05
WT72hpi	0.061
WT72hpi	0.058
WT72hpi	0.095
WT72hpi	0.157
WT72hpi	0.047
WT72hpi	0.044
WT72hpi	0.229
WT72hpi	0.056
WT72hpi	0.121
WT72hpi	0.078
WT72hpi	0.086
WT72hpi	0.056
WT72hpi	0.044
WT72hpi	0.092
WT72hpi	0.046
WT72hpi	0.05
WT72hpi	0.052
WT72hpi	0.077
WT72hpi	0.127
WT72hpi	1.575
WT72hpi	0.281
WT72hpi	0.065
WT72hpi	4.138
WT72hpi	0.086
WT72hpi	0.104
WT72hpi	0.05
WT72hpi	0.696
WT72hpi	0.047
WT72hpi	1.933
WT72hpi	0.077
WT72hpi	8.435
WT72hpi	0.099
WT72hpi	0.461
WT72hpi	0.553
WT72hpi	0.441
WT72hpi	1.906
WT72hpi	1.884
WT72hpi	0.047
WT72hpi	0.489
WT72hpi	0.047
WT72hpi	0.078
WT72hpi	0.318
WT72hpi	1.112
WT72hpi	2.563
WT72hpi	0.272
WT72hpi	0.056
WT72hpi	0.112
WT72hpi	3.655
WT72hpi	0.649
WT72hpi	16.994
WT72hpi	0.16
WT72hpi	2.122
WT72hpi	0.423
WT72hpi	0.071
WT72hpi	0.747
WT72hpi	0.062
WT72hpi	0.39
WT72hpi	0.077
WT72hpi	3.129
WT72hpi	0.562
WT72hpi	0.053
WT72hpi	0.071
WT72hpi	1.241
WT72hpi	0.617
WT72hpi	0.049
WT72hpi	0.068
WT72hpi	0.077
WT72hpi	0.331
WT72hpi	0.34
WT72hpi	0.72
WT72hpi	0.139
WT72hpi	1.844
WT72hpi	0.072
WT72hpi	3.518
WT72hpi	1.35
WT72hpi	0.408
WT72hpi	0.211
WT72hpi	1.887
WT72hpi	0.35
WT72hpi	0.086
WT72hpi	0.152
WT72hpi	1.721
WT72hpi	0.646
WT72hpi	0.064
WT72hpi	0.149
WT72hpi	0.776
WT72hpi	0.068
WT72hpi	0.077
WT72hpi	0.09
WT72hpi	0.115
WT72hpi	0.105
WT72hpi	0.135
WT72hpi	0.297
WT72hpi	0.072
WT72hpi	1.773
WT72hpi	0.583
WT72hpi	0.667
WT72hpi	1.224
WT72hpi	0.695
WT72hpi	0.101
WT72hpi	0.049
WT72hpi	2.264
WT72hpi	0.078
WT72hpi	0.072
WT72hpi	0.115
WT72hpi	0.053
WT72hpi	0.278
WT72hpi	0.169
WT72hpi	0.475
WT72hpi	0.599
WT72hpi	0.525
WT72hpi	0.664
WT72hpi	0.312
WT72hpi	0.183
WT72hpi	0.671
WT72hpi	0.333
WT72hpi	0.158
WT72hpi	0.058
WT72hpi	0.044
WT72hpi	0.237
WT72hpi	0.605
WT72hpi	0.278
WT72hpi	0.16
WT72hpi	0.711
WT72hpi	0.052
WT72hpi	0.133
WT72hpi	0.265
WT72hpi	0.216
WT72hpi	0.049
WT72hpi	0.09
WT72hpi	0.093
WT72hpi	1.349
WT72hpi	0.575
WT72hpi	0.044
WT72hpi	1.372
WT72hpi	1.764
WT72hpi	0.102
WT72hpi	2.486
WT72hpi	0.072
WT72hpi	1.202
WT72hpi	0.074
WT72hpi	0.05
WT72hpi	0.345
WT72hpi	0.209
WT72hpi	0.115
WT72hpi	1.488
WT72hpi	7.882
WT72hpi	0.068
WT72hpi	0.522
WT72hpi	0.782
WT72hpi	0.921
WT72hpi	0.09
WT72hpi	0.174
WT72hpi	0.106
WT72hpi	0.106
WT72hpi	0.71
WT72hpi	0.766
WT72hpi	0.461
WT72hpi	0.946
WT72hpi	0.14
WT72hpi	1.281
WT72hpi	0.591
WT72hpi	0.237
WT72hpi	0.05
WT72hpi	0.176
WT72hpi	0.158
WT72hpi	0.112
WT72hpi	0.657
WT72hpi	0.318
WT72hpi	0.108
WT72hpi	0.416
WT72hpi	0.238
WT72hpi	0.077
WT72hpi	0.645
WT72hpi	0.637
WT72hpi	1.331
[truncated: 39,302 more rows]

## Sheet: Figure 6f
96hpi	96hpi	96hpi	120hpi	120hpi	120hpi		*each number represents the % disruption
WT	K134Q	K134R	WT	K134Q	K134R
25	25	25	25	0	50
25	0	50	25	0	75
50	0	0	25	25	50
25	25	75	100	25	25
25	0	50	0	0	25
50	0	25	0	0	50
25	0	100	25	0	0
0	50	0	75	0	25
25	0	25	25	0	50
75	0	0	0	25	50
75	0	75	25	0	0
25	0	50	50	0	0
0	0	75	50	0	25
25	0	25	25	0	100
0	0	25	0	0	50
25	0	25	100	50	25
25	0	0	75	0	50
25	0	0	0	0	25
50	0	0	25	0	0
0	0	0	25	0	50
25	0	50	0	0	25
25	0	0	50	25	75
0	0	25	25	0	25
0	0	0	25	0	25
0	0	50	0	25	0
25	0	50	25	0	25
75	25	0	25	0	50
	0	0	0	0	50
		25	25	0	50
		0	0		75
		25	25		50
		0
		50
		100

## Sheet: Figure 7f-h
All titers are in IU/mL
MOI 3					MOI 0.25					MOI 0.05
	WT	K203Q	K203R			WT	K203Q	K203R			WT	K203Q	K203R
Replicate 1	470403	290892	489523		Replicate 1	10210	3790.69	25306		Replicate 1	237.615	29.7018	1124.96
Replicate 2	503075	333217	503260		Replicate 2	13328.7	3519.67	16729.6		Replicate 2	148.509	29.7018	783.386
Replicate 3	519411	353452	434204		Replicate 3	16751.8	2361.29	18259.2		Replicate 3	174.498	29.7018	775.96
